# Supplementary material for: Cell-Free Hemoglobin Does Not Attenuate the Effects of SARS-CoV-2 Spike Protein S1 Subunit in Pulmonary Endothelial Cells
Source: Int J Mol Sci. 2021 Aug 22;22(16):9041. doi: 10.3390/ijms22169041 (PMC8396564; doi:10.3390/ijms22169041)
Supplement: Supplementary file 1 [file ijms-22-09041-s001.zip › Supplemental Table 1.xlsx]

## Sheet: protein-quant-summary
Protein	# Peptides Quantified	Relative Abundance [Hypoxia no treatment]	Relative Abundance [Normoxia no treatment]	P-Value [Group 1 and Group 2]	Accession	Species	Hyperlink	Gene	Subcellular Location	Function
Intercellular adhesion molecule 1	1	1	3.6	0.0002	P05362	Human	http://www.uniprot.org/uniprot/P05362	ICAM1	Membrane	ICAM proteins are ligands for the leukocyte adhesion protein LFA-1 (integrin alpha-L/beta-2). During leukocyte trans-endothelial migration, ICAM1 engagement promotes the assembly of endothelial apical cups through ARHGEF26/SGEF and RHOG activation. In case of rhinovirus infection acts as a cellular receptor for the virus.
Zinc finger protein ubi-d4	1	3.67	1	0.0005	Q92785	Human	http://www.uniprot.org/uniprot/Q92785	DPF2	Nucleus	May be a transcription factor required for the apoptosis response following survival factor withdrawal from myeloid cells. Might also have a role in the development and maturation of lymphoid cells.
ER lumen protein-retaining receptor 1	1	2.21	1	0.0006	P24390	Human	http://www.uniprot.org/uniprot/P24390	KDELR1	Cytoplasmic vesicle	Required for the retention of luminal endoplasmic reticulum resident proteins via vesicular recycling. This receptor recognizes the C-terminal K-D-E-L motif. COPI-coated transport intermediates, either in the form of round vesicles or as tubular processes, mediate retrograde traffic of the KDEL receptor-ligand complexes. Also required for normal vesicular traffic through the Golgi.
Rho-related GTP-binding protein RhoC	1	3.88	1	0.0009	P08134	Human	http://www.uniprot.org/uniprot/P08134	RHOC	Cell membrane	Regulates a signal transduction pathway linking plasma membrane receptors to the assembly of focal adhesions and actin stress fibers. Serves as a microtubule-dependent signal that is required for the myosin contractile ring formation during cell cycle cytokinesis. Regulates apical junction formation in bronchial epithelial cells.
Dipeptidyl peptidase 2	1	1.75	1	0.0015	Q9UHL4	Human	http://www.uniprot.org/uniprot/Q9UHL4	DPP7	Lysosome	Plays an important role in the degradation of some oligopeptides.
Translocon-associated protein subunit delta	1	2.93	1	0.002	P51571	Human	http://www.uniprot.org/uniprot/P51571	SSR4	Endoplasmic reticulum membrane	TRAP proteins are part of a complex whose function is to bind calcium to the ER membrane and thereby regulate the retention of ER resident proteins.
Peptidyl-tRNA hydrolase 2, mitochondrial	1	1.55	1	0.0025	Q9Y3E5	Human	http://www.uniprot.org/uniprot/Q9Y3E5	PTRH2	Mitochondrion	The natural substrate for this enzyme may be peptidyl-tRNAs which drop off the ribosome during protein synthesis.
Sequestosome-1	1	1	2.89	0.0026	Q13501	Human	http://www.uniprot.org/uniprot/Q13501	SQSTM1	Cytoplasm	Autophagy receptor that interacts directly with both the cargo to become degraded and an autophagy modifier of the MAP1 LC3 family. Required both for the formation and autophagic degradation of polyubiquitin-containing bodies, called ALIS (aggresome-like induced structures) and links ALIS to the autophagic machinery. Involved in midbody ring degradation. May regulate the activation of NFKB1 by TN…
Chromatin target of PRMT1 protein	1	1.21	1	0.0028	Q9Y3Y2	Human	http://www.uniprot.org/uniprot/Q9Y3Y2	CHTOP	Nucleus	Plays an important role in the ligand-dependent activation of estrogen receptor target genes. May play a role in the silencing of fetal globin genes. Recruits the 5FMC complex to ZNF148, leading to desumoylation of ZNF148 and subsequent transactivation of ZNF148 target genes.
Ras-related protein Rab-11B	4	1	1.45	0.0033	Q15907	Human	http://www.uniprot.org/uniprot/Q15907	RAB11B	Recycling endosome membrane	The small GTPases Rab are key regulators of intracellular membrane trafficking, from the formation of transport vesicles to their fusion with membranes. Rabs cycle between an inactive GDP-bound form and an active GTP-bound form that is able to recruit to membranes different set of downstream effectors directly responsible for vesicle formation, movement, tethering and fusion. That Rab plays a rol…
NHP2-like protein 1	1	2.01	1	0.0033	P55769	Human	http://www.uniprot.org/uniprot/P55769	NHP2L1	Nucleus	Binds to the 5'-stem-loop of U4 snRNA and may play a role in the late stage of spliceosome assembly. The protein undergoes a conformational change upon RNA-binding.
CD59 glycoprotein	1	2.95	1	0.0041	P13987	Human	http://www.uniprot.org/uniprot/P13987	CD59	Cell membrane	Potent inhibitor of the complement membrane attack complex (MAC) action. Acts by binding to the C8 and/or C9 complements of the assembling MAC, thereby preventing incorporation of the multiple copies of C9 required for complete formation of the osmolytic pore. This inhibitor appears to be species-specific. Involved in signal transduction for T-cell activation complexed to a protein tyrosine kinas…
Extended synaptotagmin-2	1	2.24	1	0.0041	A0FGR8	Human	http://www.uniprot.org/uniprot/A0FGR8	ESYT2	Cell membrane	Tethers the endoplasmic reticulum to the cell membrane and promotes the formation of appositions between the endoplasmic reticulum and the cell membrane. Binds glycerophospholipids in a barrel-like domain and may play a role in cellular lipid transport. Plays a role in FGF signaling via its role in the rapid internalization of FGFR1 that has been activated by FGF1 binding; this occurs most likely…
Protein S100-A16	1	3.47	1	0.0044	Q96FQ6	Human	http://www.uniprot.org/uniprot/Q96FQ6	S100A16	Nucleus	Calcium-binding protein. Binds one calcium ion per monomer.
BTB/POZ domain-containing protein KCTD12	1	1	4.08	0.0044	Q96CX2	Human	http://www.uniprot.org/uniprot/Q96CX2	KCTD12	Cell junction	Auxiliary subunit of GABA-B receptors that determine the pharmacology and kinetics of the receptor response. Increases agonist potency and markedly alter the G-protein signaling of the receptors by accelerating onset and promoting desensitization (By similarity).
Egl nine homolog 1	1	2.09	1	0.0045	Q9GZT9	Human	http://www.uniprot.org/uniprot/Q9GZT9	EGLN1	Cytoplasm	Cellular oxygen sensor that catalyzes, under normoxic conditions, the post-translational formation of 4-hydroxyproline in hypoxia-inducible factor (HIF) alpha proteins. Hydroxylates a specific proline found in each of the oxygen-dependent degradation (ODD) domains (N-terminal, NODD, and C-terminal, CODD) of HIF1A. Also hydroxylates HIF2A. Has a preference for the CODD site for both HIF1A and HIF1…
Wolframin	1	3.42	1	0.0049	O76024	Human	http://www.uniprot.org/uniprot/O76024	WFS1	Endoplasmic reticulum membrane	Participates in the regulation of cellular Ca(2+) homeostasis, at least partly, by modulating the filling state of the endoplasmic reticulum Ca(2+) store.
Membrane-associated progesterone receptor component 1	1	3.25	1	0.0051	O00264	Human	http://www.uniprot.org/uniprot/O00264	PGRMC1	Microsome membrane	Receptor for progesterone.
Ras-related protein Rab-23	1	1	1.8	0.0057	Q9ULC3	Human	http://www.uniprot.org/uniprot/Q9ULC3	RAB23	Cell membrane	The small GTPases Rab are key regulators of intracellular membrane trafficking, from the formation of transport vesicles to their fusion with membranes. Rabs cycle between an inactive GDP-bound form and an active GTP-bound form that is able to recruit to membranes different set of downstream effectors directly responsible for vesicle formation, movement, tethering and fusion. Together with SUFU, …
Peptidyl-prolyl cis-trans isomerase FKBP10	1	2.17	1	0.0062	Q96AY3	Human	http://www.uniprot.org/uniprot/Q96AY3	FKBP10	Endoplasmic reticulum lumen	PPIases accelerate the folding of proteins during protein synthesis.
Common contaminant in samples	1	7.75	1	0.0065	CRAP0073	Other	http://www.uniprot.org/uniprot/CRAP0073
Unconventional myosin-VI	3	1.57	1	0.0069	Q9UM54	Human	http://www.uniprot.org/uniprot/Q9UM54	MYO6	Golgi apparatus	Myosins are actin-based motor molecules with ATPase activity. Unconventional myosins serve in intracellular movements. Myosin 6 is a reverse-direction motor protein that moves towards the minus-end of actin filaments. Has slow rate of actin-activated ADP release due to weak ATP binding. Functions in a variety of intracellular processes such as vesicular membrane trafficking and cell migration. Re…
Lysosomal protective protein	1	1.73	1	0.0074	P10619	Human	http://www.uniprot.org/uniprot/P10619	CTSA	Lysosome	Protective protein appears to be essential for both the activity of beta-galactosidase and neuraminidase, it associates with these enzymes and exerts a protective function necessary for their stability and activity. This protein is also a carboxypeptidase and can deamidate tachykinins.
CD276 antigen	1	2.4	1	0.0079	Q5ZPR3	Human	http://www.uniprot.org/uniprot/Q5ZPR3	CD276	Membrane	May participate in the regulation of T-cell-mediated immune response. May play a protective role in tumor cells by inhibiting natural-killer mediated cell lysis as well as a role of marker for detection of neuroblastoma cells. May be involved in the development of acute and chronic transplant rejection and in the regulation of lymphocytic activity at mucosal surfaces. Could also play a key role i…
Eukaryotic translation initiation factor 1b	1	3.59	1	0.0082	O60739	Human	http://www.uniprot.org/uniprot/O60739	EIF1B		Probably involved in translation.
Antithrombin-III	2	1	4.69	0.0086	P01008	Human	http://www.uniprot.org/uniprot/P01008	SERPINC1	Secreted	Most important serine protease inhibitor in plasma that regulates the blood coagulation cascade. AT-III inhibits thrombin, matriptase-3/TMPRSS7, as well as factors IXa, Xa and XIa. Its inhibitory activity is greatly enhanced in the presence of heparin.
Plasminogen activator inhibitor 1	1	1	1.76	0.0088	P05121	Human	http://www.uniprot.org/uniprot/P05121	SERPINE1	Secreted	Serine protease inhibitor. This inhibitor acts as 'bait' for tissue plasminogen activator, urokinase, protein C and matriptase-3/TMPRSS7. Its rapid interaction with PLAT may function as a major control point in the regulation of fibrinolysis.
Histone H4	1	1.42	1	0.0095	P62805	Human	http://www.uniprot.org/uniprot/P62805	HIST1H4A	Nucleus	Core component of nucleosome. Nucleosomes wrap and compact DNA into chromatin, limiting DNA accessibility to the cellular machineries which require DNA as a template. Histones thereby play a central role in transcription regulation, DNA repair, DNA replication and chromosomal stability. DNA accessibility is regulated via a complex set of post-translational modifications of histones, also called h…
Alpha-fetoprotein	2	1	1.83	0.0103	P02771	Human	http://www.uniprot.org/uniprot/P02771	AFP	Secreted	Binds copper, nickel, and fatty acids as well as, and bilirubin less well than, serum albumin. Only a small percentage (less than 2%) of the human AFP shows estrogen-binding properties.
Flotillin-1	3	1.57	1	0.0111	O75955	Human	http://www.uniprot.org/uniprot/O75955	FLOT1	Cell membrane	May act as a scaffolding protein within caveolar membranes, functionally participating in formation of caveolae or caveolae-like vesicles.
Myc target protein 1	1	1.35	1	0.012	Q8N699	Human	http://www.uniprot.org/uniprot/Q8N699	MYCT1	Nucleus	May regulate certain MYC target genes, MYC seems to be a direct upstream transcriptional activator. Does not seem to significantly affect growth cell capacity. Overexpression seems to mediate many of the known phenotypic features associated with MYC, including promotion of apoptosis, alteration of morphology, enhancement of anchorage-independent growth, tumorigenic conversion, promotion of genomi…
Monocarboxylate transporter 4	2	1.65	1	0.012	O15427	Human	http://www.uniprot.org/uniprot/O15427	SLC16A3	Cell membrane	Proton-linked monocarboxylate transporter. Catalyzes the rapid transport across the plasma membrane of many monocarboxylates such as lactate, pyruvate, branched-chain oxo acids derived from leucine, valine and isoleucine, and the ketone bodies acetoacetate, beta-hydroxybutyrate and acetate (By similarity).
Cytochrome b-c1 complex subunit Rieske, mitochondrial	1	2.02	1	0.0124	P47985	Human	http://www.uniprot.org/uniprot/P47985	UQCRFS1	Mitochondrion inner membrane	Component of the ubiquinol-cytochrome c reductase complex (complex III or cytochrome b-c1 complex), which is a respiratory chain that generates an electrochemical potential coupled to ATP synthesis.
Calcium-transporting ATPase type 2C member 1	1	1.38	1	0.0126	P98194	Human	http://www.uniprot.org/uniprot/P98194	ATP2C1	Golgi apparatus membrane	This magnesium-dependent enzyme catalyzes the hydrolysis of ATP coupled with the transport of the calcium.
Latexin	1	2.3	1	0.0139	Q9BS40	Human	http://www.uniprot.org/uniprot/Q9BS40	LXN	Cytoplasm	Hardly reversible, non-competitive, and potent inhibitor of CPA1, CPA2 and CPA4. May play a role in inflammation.
Interferon-induced transmembrane protein 1	1	1	1.41	0.0143	P13164	Human	http://www.uniprot.org/uniprot/P13164	IFITM1	Cell membrane	IFN-induced antiviral protein which inhibits the entry of viruses to the host cell cytoplasm, permitting endocytosis, but preventing subsequent viral fusion and release of viral contents into the cytosol. Active against multiple viruses, including influenza A virus, SARS coronavirus (SARS-CoV), Marburg virus (MARV), Ebola virus (EBOV), Dengue virus (DNV), West Nile virus (WNV), human immunodefici…
Tetranectin	1	1	3.52	0.0145	P05452	Human	http://www.uniprot.org/uniprot/P05452	CLEC3B	Secreted	Tetranectin binds to plasminogen and to isolated kringle 4. May be involved in the packaging of molecules destined for exocytosis.
Pleckstrin homology-like domain family B member 1	1	2.83	1	0.0151	Q86UU1	Human	http://www.uniprot.org/uniprot/Q86UU1	PHLDB1
Fibronectin	12	2.5	1	0.0156	P02751	Human	http://www.uniprot.org/uniprot/P02751	FN1	Secreted	Fibronectins bind cell surfaces and various compounds including collagen, fibrin, heparin, DNA, and actin. Fibronectins are involved in cell adhesion, cell motility, opsonization, wound healing, and maintenance of cell shape. Involved in osteoblast compaction through the fibronectin fibrillogenesis cell-mediated matrix assembly process, essential for osteoblast mineralization. Participates in the…
3-hydroxyacyl-CoA dehydrogenase type-2	1	1	1.48	0.0156	Q99714	Human	http://www.uniprot.org/uniprot/Q99714	HSD17B10	Mitochondrion	Functions in mitochondrial tRNA maturation. Part of mitochondrial ribonuclease P, an enzyme composed of MRPP1/TRMT10C, MRPP2/HSD17B10 and MRPP3/KIAA0391, which cleaves tRNA molecules in their 5'-ends. Catalyzes the beta-oxidation at position 17 of androgens and estrogens and has 3-alpha-hydroxysteroid dehydrogenase activity with androsterone. Catalyzes the third step in the beta-oxidation of fatt…
D-aminoacyl-tRNA deacylase 1	1	1.26	1	0.0165	Q8TEA8	Human	http://www.uniprot.org/uniprot/Q8TEA8	DTD1	Nucleus	ATPase involved in DNA replication, may facilitate loading of CDC45 onto pre-replication complexes. May hydrolyze D-tyrosyl-tRNA(Tyr) into D-tyrosine and free tRNA(Tyr), a possible defense mechanism against a harmful effect of D-tyrosine.
ERO1-like protein alpha	2	1.44	1	0.0173	Q96HE7	Human	http://www.uniprot.org/uniprot/Q96HE7	ERO1L	Endoplasmic reticulum membrane	Oxidoreductase involved in disulfide bond formation in the endoplasmic reticulum. Efficiently reoxidizes P4HB/PDI, the enzyme catalyzing protein disulfide formation, in order to allow P4HB to sustain additional rounds of disulfide formation. Following P4HB reoxidation, passes its electrons to molecular oxygen via FAD, leading to the production of reactive oxygen species (ROS) in the cell. Require…
Serine/threonine-protein phosphatase 5	1	1	1.52	0.0192	P53041	Human	http://www.uniprot.org/uniprot/P53041	PPP5C	Nucleus	Serine/threonine-protein phosphatase that dephosphorylates a myriad of proteins involved in different signaling pathways including the kinases CSNK1E, ASK1/MAP3K5, PRKDC and RAF1, the nuclear receptors NR3C1, PPARG, ESR1 and ESR2, SMAD proteins and TAU/MAPT. Implicated in wide ranging cellular processes, including apoptosis, differentiation, DNA damage response, cell survival, regulation of ion c…
Nucleoporin SEH1	1	1.95	1	0.0192	Q96EE3	Human	http://www.uniprot.org/uniprot/Q96EE3	SEH1L	Chromosome	Component of the Nup107-160 subcomplex of the nuclear pore complex (NPC). The Nup107-160 subcomplex is required for the assembly of a functional NPC. The Nup107-160 subcomplex is also required for normal kinetochore microtubule attachment, mitotic progression and chromosome segregation. This subunit plays a role in recruitment of the Nup107-160 subcomplex to the kinetochore. As a component of the…
Transducin beta-like protein 3	1	1.89	1	0.0195	Q12788	Human	http://www.uniprot.org/uniprot/Q12788	TBL3	Nucleus
MARCKS-related protein	2	3.21	1	0.0205	P49006	Human	http://www.uniprot.org/uniprot/P49006	MARCKSL1	Cytoplasm	Controls cell movement by regulating actin cytoskeleton homeostasis and filopodium and lamellipodium formation. When unphosphorylated, induces cell migration. When phosphorylated by MAPK8, induces actin bundles formation and stabilization, thereby reducing actin plasticity, hence restricting cell movement, including neuronal migration. May also affect cancer cell migration. May be involved in cou…
Cadherin-5	1	1.85	1	0.022	P33151	Human	http://www.uniprot.org/uniprot/P33151	CDH5	Cell junction	Cadherins are calcium-dependent cell adhesion proteins. They preferentially interact with themselves in a homophilic manner in connecting cells; cadherins may thus contribute to the sorting of heterogeneous cell types. This cadherin may play a important role in endothelial cell biology through control of the cohesion and organization of the intercellular junctions. It associates with alpha-cateni…
60S acidic ribosomal protein P2	1	4.63	1	0.0231	P05387	Human	http://www.uniprot.org/uniprot/P05387	RPLP2		Plays an important role in the elongation step of protein synthesis.
Protein FAM162A	1	3.43	1	0.0236	Q96A26	Human	http://www.uniprot.org/uniprot/Q96A26	FAM162A	Membrane	Proposed to be involved in regulation of apoptosis; the exact mechanism may differ between cell types/tissues. May be involved in hypoxia-induced cell death of transformed cells implicating cytochrome C release and caspase activation (such as CASP9) and inducing mitochondrial permeability transition. May be involved in hypoxia-induced cell death of neuronal cells probably by promoting release of …
SH3 and PX domain-containing protein 2B	1	1.39	1	0.024	A1X283	Human	http://www.uniprot.org/uniprot/A1X283	SH3PXD2B	Cytoplasm	Adapter protein involved in invadopodia and podosome formation and extracellular matrix degradation. Binds matrix metalloproteinases (ADAMs), NADPH oxidases (NOXs) and phosphoinositides. Acts as an organizer protein that allows NOX1- or NOX3-dependent reactive oxygen species (ROS) generation and ROS localization. Plays a role in mitotic clonal expansion during the immediate early stage of adipocy…
von Willebrand factor	2	2.38	1	0.0246	P04275	Human	http://www.uniprot.org/uniprot/P04275	VWF	Secreted	Important in the maintenance of hemostasis, it promotes adhesion of platelets to the sites of vascular injury by forming a molecular bridge between sub-endothelial collagen matrix and platelet-surface receptor complex GPIb-IX-V. Also acts as a chaperone for coagulation factor VIII, delivering it to the site of injury, stabilizing its heterodimeric structure and protecting it from premature cleara…
ADP-ribosylation factor-like protein 6-interacting protein 1	2	1.58	1	0.0246	Q15041	Human	http://www.uniprot.org/uniprot/Q15041	ARL6IP1	Endomembrane system	May be involved in protein transport, membrane trafficking, or cell signaling during hematopoietic maturation.
Protein ITPRID2	1	1.89	1	0.0249	P28290	Human	http://www.uniprot.org/uniprot/P28290	SSFA2	Cytoplasm
CYFIP-related Rac1 interactor A	2	1.98	1	0.0252	Q9H0Q0	Human	http://www.uniprot.org/uniprot/Q9H0Q0	FAM49A
Etoposide-induced protein 2.4 homolog	1	1.81	1	0.0258	O14681	Human	http://www.uniprot.org/uniprot/O14681	EI24	Nucleus membrane	Acts as a negative growth regulator via p53-mediated apoptosis pathway. Regulates formation of degradative autolysosomes during autophagy (By similarity).
Microsomal glutathione S-transferase 2	1	3.03	1	0.0262	Q99735	Human	http://www.uniprot.org/uniprot/Q99735	MGST2	Endoplasmic reticulum membrane	Can catalyze the production of LTC4 from LTA4 and reduced glutathione. Can catalyze the conjugation of 1-chloro-2,4-dinitrobenzene with reduced glutathione.
L-aminoadipate-semialdehyde dehydrogenase-phosphopantetheinyl transferase	1	1.88	1	0.0274	Q9NRN7	Human	http://www.uniprot.org/uniprot/Q9NRN7	AASDHPPT	Cytoplasm	Catalyzes the post-translational modification of target proteins by phosphopantetheine. Can transfer the 4'-phosphopantetheine moiety from coenzyme A to a serine residue of a broad range of acceptors, such as the acyl carrier domain of FASN.
Ras-related protein Rab-3B	1	1	1.47	0.0275	P20337	Human	http://www.uniprot.org/uniprot/P20337	RAB3B	Cell membrane	Protein transport. Probably involved in vesicular traffic (By similarity).
Small nuclear ribonucleoprotein F	1	1.17	1	0.0283	P62306	Human	http://www.uniprot.org/uniprot/P62306	SNRPF	Cytoplasm	Core component of the spliceosomal U1, U2, U4 and U5 small nuclear ribonucleoproteins (snRNPs), the building blocks of the spliceosome. Thereby, plays an important role in the splicing of cellular pre-mRNAs. Most spliceosomal snRNPs contain a common set of Sm proteins SNRPB, SNRPD1, SNRPD2, SNRPD3, SNRPE, SNRPF and SNRPG that assemble in an heptameric protein ring on the Sm site of the small nucl…
Thyroid receptor-interacting protein 6	1	1.66	1	0.0285	Q15654	Human	http://www.uniprot.org/uniprot/Q15654	TRIP6	Cytoplasm	Relays signals from the cell surface to the nucleus to weaken adherens junction and promote actin cytoskeleton reorganization and cell invasiveness. Involved in lysophosphatidic acid-induced cell adhesion and migration. Acts as a transcriptional coactivator for NF-kappa-B and JUN, and mediates the transrepression of these transcription factors induced by glucocorticoid receptor.
Beta-hexosaminidase subunit beta	1	1.36	1	0.0285	P07686	Human	http://www.uniprot.org/uniprot/P07686	HEXB	Lysosome	Responsible for the degradation of GM2 gangliosides, and a variety of other molecules containing terminal N-acetyl hexosamines, in the brain and other tissues.
Cytoskeleton-associated protein 5	1	1	1.24	0.0286	Q14008	Human	http://www.uniprot.org/uniprot/Q14008	CKAP5	Cytoplasm	Binds to the plus end of microtubules and regulates microtubule dynamics and microtubule organization. Promotes cytoplasmic microtubule nucleation and elongation. Plays a major role in organizing spindle poles.
Cytochrome c oxidase subunit 7A-related protein, mitochondrial	1	2.08	1	0.0287	O14548	Human	http://www.uniprot.org/uniprot/O14548	COX7A2L	Mitochondrion inner membrane	Involved in the regulation of oxidative phosphorylation and energy metabolism (By similarity). Necessary for the assembly of mitochondrial respiratory supercomplex (By similarity).
Glutathione reductase, mitochondrial	1	1	1.6	0.0289	P00390	Human	http://www.uniprot.org/uniprot/P00390	GSR	Mitochondrion	Maintains high levels of reduced glutathione in the cytosol.
Fumarylacetoacetase	1	1	1.89	0.0304	P16930	Human	http://www.uniprot.org/uniprot/P16930	FAH
60S ribosomal protein L17	3	1.93	1	0.0305	P18621	Human	http://www.uniprot.org/uniprot/P18621	RPL17
Inhibitor of nuclear factor kappa-B kinase-interacting protein	4	1.54	1	0.0305	Q70UQ0	Human	http://www.uniprot.org/uniprot/Q70UQ0	IKBIP	Endoplasmic reticulum membrane	Target of p53/TP53 with pro-apoptotic function.
Low molecular weight phosphotyrosine protein phosphatase	1	2.21	1	0.0309	P24666	Human	http://www.uniprot.org/uniprot/P24666	ACP1	Cytoplasm	Acts on tyrosine phosphorylated proteins, low-MW aryl phosphates and natural and synthetic acyl phosphates. Isoform 3 does not possess phosphatase activity.
Myosin-10	5	1.16	1	0.0316	P35580	Human	http://www.uniprot.org/uniprot/P35580	MYH10	Cell projection	Cellular myosin that appears to play a role in cytokinesis, cell shape, and specialized functions such as secretion and capping. Involved with LARP6 in the stabilization of type I collagen mRNAs for CO1A1 and CO1A2. During cell spreading, plays an important role in cytoskeleton reorganization, focal contacts formation (in the central part but not the margins of spreading cells), and lamellipodial…
Prolyl 4-hydroxylase subunit alpha-2	7	2.22	1	0.0317	O15460	Human	http://www.uniprot.org/uniprot/O15460	P4HA2	Endoplasmic reticulum lumen	Catalyzes the post-translational formation of 4-hydroxyproline in -Xaa-Pro-Gly- sequences in collagens and other proteins.
Phosphatidylinositol-3-phosphatase SAC1	1	2.1	1	0.0318	Q9NTJ5	Human	http://www.uniprot.org/uniprot/Q9NTJ5	SACM1L	Endoplasmic reticulum membrane	Phosphoinositide phosphatase that hydrolyzes PtdIns(3)P and PtdIns(4)P. Has low activity towards PtdIns(3,5)P2 (By similarity).
Serine/threonine-protein phosphatase PP1-alpha catalytic subunit	2	1.74	1	0.0319	P62136	Human	http://www.uniprot.org/uniprot/P62136	PPP1CA	Cytoplasm	Protein phosphatase that associates with over 200 regulatory proteins to form highly specific holoenzymes which dephosphorylate hundreds of biological targets. Protein phosphatase 1 (PP1) is essential for cell division, and participates in the regulation of glycogen metabolism, muscle contractility and protein synthesis. Involved in regulation of ionic conductances and long-term synaptic plastici…
Eukaryotic peptide chain release factor subunit 1	1	1.35	1	0.0322	P62495	Human	http://www.uniprot.org/uniprot/P62495	ETF1	Cytoplasm	Directs the termination of nascent peptide synthesis (translation) in response to the termination codons UAA, UAG and UGA. Component of the transient SURF complex which recruits UPF1 to stalled ribosomes in the context of nonsense-mediated decay (NMD) of mRNAs containing premature stop codons.
CCN family member 1	1	1	2.61	0.0322	O00622	Human	http://www.uniprot.org/uniprot/O00622	CYR61	Secreted	Promotes cell proliferation, chemotaxis, angiogenesis and cell adhesion. Appears to play a role in wound healing by up-regulating, in skin fibroblasts, the expression of a number of genes involved in angiogenesis, inflammation and matrix remodeling including VEGA-A, VEGA-C, MMP1, MMP3, TIMP1, uPA, PAI-1 and integrins alpha-3 and alpha-5. CYR61-mediated gene regulation is dependent on heparin-bind…
Tyrosine--tRNA ligase, cytoplasmic	1	1	2.32	0.0329	P54577	Human	http://www.uniprot.org/uniprot/P54577	YARS	Cytoplasm	Catalyzes the attachment of tyrosine to tRNA(Tyr) in a two-step reaction: tyrosine is first activated by ATP to form Tyr-AMP and then transferred to the acceptor end of tRNA(Tyr).
Elongation factor 1-beta	3	1.89	1	0.0339	P24534	Human	http://www.uniprot.org/uniprot/P24534	EEF1B2		EF-1-beta and EF-1-delta stimulate the exchange of GDP bound to EF-1-alpha to GTP.
Serine/threonine-protein kinase OSR1	1	1.28	1	0.0352	O95747	Human	http://www.uniprot.org/uniprot/O95747	OXSR1	Cytoplasm	Regulates downstream kinases in response to environmental stress. May also have a function in regulating the actin cytoskeleton.
Anamorsin	1	1	1.76	0.0362	Q6FI81	Human	http://www.uniprot.org/uniprot/Q6FI81	CIAPIN1	Cytoplasm	Has anti-apoptotic effects in the cell. Involved in negative control of cell death upon cytokine withdrawal. Promotes development of hematopoietic cells (By similarity). Component of the cytosolic iron-sulfur (Fe-S) protein assembly (CIA) machinery. Required for the maturation of extramitochondrial Fe-S proteins. Part of an electron transfer chain functioning in an early step of cytosolic Fe-S bi…
Sarcoplasmic/endoplasmic reticulum calcium ATPase 2	4	1.3	1	0.0365	P16615	Human	http://www.uniprot.org/uniprot/P16615	ATP2A2	Endoplasmic reticulum membrane	This magnesium-dependent enzyme catalyzes the hydrolysis of ATP coupled with the translocation of calcium from the cytosol to the sarcoplasmic reticulum lumen. Isoform 2 is involved in the regulation of the contraction/relaxation cycle.
Protein S100-A13	2	2.63	1	0.0368	Q99584	Human	http://www.uniprot.org/uniprot/Q99584	S100A13	Cytoplasm	Plays a role in the export of proteins that lack a signal peptide and are secreted by an alternative pathway. Binds two calcium ions per subunit. Binds one copper ion. Binding of one copper ion does not interfere with calcium binding. Required for the copper-dependent stress-induced export of IL1A and FGF1. The calcium-free protein binds to lipid vesicles containing phosphatidylserine, but not to…
Exosome complex component MTR3	1	1.28	1	0.0369	Q5RKV6	Human	http://www.uniprot.org/uniprot/Q5RKV6	EXOSC6	Cytoplasm	Non-catalytic component of the RNA exosome complex which has 3'->5' exoribonuclease activity and participates in a multitude of cellular RNA processing and degradation events. In the nucleus, the RNA exosome complex is involved in proper maturation of stable RNA species such as rRNA, snRNA and snoRNA, in the elimination of RNA processing by-products and non-coding 'pervasive' transcripts, such as…
Multifunctional procollagen lysine hydroxylase and glycosyltransferase LH3	1	1.27	1	0.0369	O60568	Human	http://www.uniprot.org/uniprot/O60568	PLOD3	Rough endoplasmic reticulum membrane	Forms hydroxylysine residues in -Xaa-Lys-Gly- sequences in collagens. These hydroxylysines serve as sites of attachment for carbohydrate units and are essential for the stability of the intermolecular collagen cross-links.
Putative oxidoreductase GLYR1	1	1.29	1	0.0372	Q49A26	Human	http://www.uniprot.org/uniprot/Q49A26	GLYR1	Nucleus	May have oxidoreductase activity. Regulates p38 MAP kinase activity by mediating stress activation of p38alpha/MAPK14 and specifically regulating MAPK14 signaling. Indirectly promotes phosphorylation of MAPK14 and activation of ATF2. The phosphorylation of MAPK14 requires upstream activity of MAP2K4 and MAP2K6. Recruited on chromatin, recognizes and binds trimethylated 'Lys-36' of histone H3 (H3K…
Phosphate carrier protein, mitochondrial	4	1.4	1	0.0374	Q00325	Human	http://www.uniprot.org/uniprot/Q00325	SLC25A3	Mitochondrion inner membrane	Transport of phosphate groups from the cytosol to the mitochondrial matrix. Phosphate is cotransported with H(+). May play a role regulation of the mitochondrial permeability transition pore (mPTP).
Phenylalanine--tRNA ligase alpha subunit	1	1	1.26	0.0376	Q9Y285	Human	http://www.uniprot.org/uniprot/Q9Y285	FARSA	Cytoplasm
Serine/threonine-protein phosphatase 2A activator	1	1.48	1	0.038	Q15257	Human	http://www.uniprot.org/uniprot/Q15257	PPP2R4	Cytoplasm	PPIases accelerate the folding of proteins. It catalyzes the cis-trans isomerization of proline imidic peptide bonds in oligopeptides. Acts as a regulatory subunit for serine/threonine-protein phosphatase 2A (PP2A) modulating its activity or substrate specificity, probably by inducing a conformational change in the catalytic subunit, a proposed direct target of the PPIase. Can reactivate inactive…
LIM domain only protein 7	2	1.75	1	0.0382	Q8WWI1	Human	http://www.uniprot.org/uniprot/Q8WWI1	LMO7
Succinate dehydrogenase [ubiquinone] flavoprotein subunit, mitochondrial	1	1.34	1	0.0385	P31040	Human	http://www.uniprot.org/uniprot/P31040	SDHA	Mitochondrion inner membrane	Flavoprotein (FP) subunit of succinate dehydrogenase (SDH) that is involved in complex II of the mitochondrial electron transport chain and is responsible for transferring electrons from succinate to ubiquinone (coenzyme Q). Can act as a tumor suppressor.
Common contaminant in samples	2	1	4.55	0.0385	CRAP0055	Other	http://www.uniprot.org/uniprot/CRAP0055
Prolyl 4-hydroxylase subunit alpha-1	6	1.8	1	0.0386	P13674	Human	http://www.uniprot.org/uniprot/P13674	P4HA1	Endoplasmic reticulum lumen	Catalyzes the post-translational formation of 4-hydroxyproline in -Xaa-Pro-Gly- sequences in collagens and other proteins.
Protein NipSnap homolog 1	1	1.76	1	0.0387	Q9BPW8	Human	http://www.uniprot.org/uniprot/Q9BPW8	NIPSNAP1
Ubiquitin-like-conjugating enzyme ATG3	1	1	1.49	0.0407	Q9NT62	Human	http://www.uniprot.org/uniprot/Q9NT62	ATG3	Cytoplasm	E2 conjugating enzyme required for the cytoplasm to vacuole transport (Cvt), autophagy, and mitochondrial homeostasis. Responsible for the E2-like covalent binding of phosphatidylethanolamine to the C-terminal Gly of ATG8-like proteins (GABARAP, GABARAPL1, GABARAPL2 or MAP1LC3A). The ATG12-ATG5 conjugate plays a role of an E3 and promotes the transfer of ATG8-like proteins from ATG3 to phosphatid…
60S ribosomal protein L35	1	1.5	1	0.0409	P42766	Human	http://www.uniprot.org/uniprot/P42766	RPL35
Glia maturation factor gamma	1	1.6	1	0.041	O60234	Human	http://www.uniprot.org/uniprot/O60234	GMFG
Polypyrimidine tract-binding protein 1	1	1	1.58	0.0411	P26599	Human	http://www.uniprot.org/uniprot/P26599	PTBP1	Nucleus	Plays a role in pre-mRNA splicing and in the regulation of alternative splicing events. Activates exon skipping of its own pre-mRNA during muscle cell differentiation. Binds to the polypyrimidine tract of introns. May promote RNA looping when bound to two separate polypyrimidine tracts in the same pre-mRNA. May promote the binding of U2 snRNP to pre-mRNA. Cooperates with RAVER1 to modulate switch…
GDP-mannose 4,6 dehydratase	1	1.62	1	0.0414	O60547	Human	http://www.uniprot.org/uniprot/O60547	GMDS		Catalyzes the conversion of GDP-D-mannose to GDP-4-dehydro-6-deoxy-D-mannose.
14-3-3 protein theta	3	1.28	1	0.0417	P27348	Human	http://www.uniprot.org/uniprot/P27348	YWHAQ	Cytoplasm	Adapter protein implicated in the regulation of a large spectrum of both general and specialized signaling pathways. Binds to a large number of partners, usually by recognition of a phosphoserine or phosphothreonine motif. Binding generally results in the modulation of the activity of the binding partner. Negatively regulates the kinase activity of PDPK1.
5'-3' exoribonuclease 2	1	1	1.51	0.0421	Q9H0D6	Human	http://www.uniprot.org/uniprot/Q9H0D6	XRN2	Nucleus	Possesses 5'->3' exoribonuclease activity (By similarity). May promote the termination of transcription by RNA polymerase II. During transcription termination, cleavage at the polyadenylation site liberates a 5' fragment which is subsequently processed to form the mature mRNA and a 3' fragment which remains attached to the elongating polymerase. The processive degradation of this 3' fragment by t…
60S ribosomal protein L27a	1	2.64	1	0.0428	P46776	Human	http://www.uniprot.org/uniprot/P46776	RPL27A
Cathepsin Z	2	1.46	1	0.0431	Q9UBR2	Human	http://www.uniprot.org/uniprot/Q9UBR2	CTSZ	Lysosome	Exhibits carboxy-monopeptidase as well as carboxy-dipeptidase activity.
Histone-binding protein RBBP4	1	1	1.49	0.0435	Q09028	Human	http://www.uniprot.org/uniprot/Q09028	RBBP4	Nucleus	Core histone-binding subunit that may target chromatin assembly factors, chromatin remodeling factors and histone deacetylases to their histone substrates in a manner that is regulated by nucleosomal DNA. Component of several complexes which regulate chromatin metabolism. These include the chromatin assembly factor 1 (CAF-1) complex, which is required for chromatin assembly following DNA replicat…
Alpha-adducin	1	1.34	1	0.0437	P35611	Human	http://www.uniprot.org/uniprot/P35611	ADD1	Cytoplasm	Membrane-cytoskeleton-associated protein that promotes the assembly of the spectrin-actin network. Binds to calmodulin.
Ribonuclease inhibitor	2	1.82	1	0.044	P13489	Human	http://www.uniprot.org/uniprot/P13489	RNH1	Cytoplasm	Ribonuclease inhibitor which inhibits RNASE1, RNASE2 and ANG. May play a role in redox homeostasis.
Periostin	1	1.74	1	0.0446	Q15063	Human	http://www.uniprot.org/uniprot/Q15063	POSTN	Golgi apparatus	Enhances incorporation of BMP1 in the fibronectin matrix of connective tissues, and subsequent proteolytic activation of lysyl oxidase LOX (By similarity). Induces cell attachment and spreading and plays a role in cell adhesion. May play a role in extracellular matrix mineralization.
Procollagen-lysine,2-oxoglutarate 5-dioxygenase 1	2	1.56	1	0.0447	Q02809	Human	http://www.uniprot.org/uniprot/Q02809	PLOD1	Rough endoplasmic reticulum membrane	Forms hydroxylysine residues in -Xaa-Lys-Gly- sequences in collagens. These hydroxylysines serve as sites of attachment for carbohydrate units and are essential for the stability of the intermolecular collagen cross-links.
Nectin-2	1	1	1.33	0.045	Q92692	Human	http://www.uniprot.org/uniprot/Q92692	PVRL2	Cell membrane	Probable cell adhesion protein.
Tyrosine-protein phosphatase non-receptor type 12	2	1.56	1	0.0453	Q05209	Human	http://www.uniprot.org/uniprot/Q05209	PTPN12	Cytoplasm	Dephosphorylates cellular tyrosine kinases, including PTK2B/PYK2, and thereby regulates signaling via PTK2B/PYK2.
Membrane-associated progesterone receptor component 2	3	1.79	1	0.0454	O15173	Human	http://www.uniprot.org/uniprot/O15173	PGRMC2	Membrane	Receptor for steroids.
GPI-anchor transamidase	1	2.08	1	0.0471	Q92643	Human	http://www.uniprot.org/uniprot/Q92643	PIGK	Endoplasmic reticulum membrane	Mediates GPI anchoring in the endoplasmic reticulum, by replacing a protein's C-terminal GPI attachment signal peptide with a pre-assembled GPI. During this transamidation reaction, the GPI transamidase forms a carbonyl intermediate with the substrate protein.
Phospholipid hydroperoxide glutathione peroxidase	4	1.67	1	0.0482	P36969	Human	http://www.uniprot.org/uniprot/P36969	GPX4	Mitochondrion	Protects cells against membrane lipid peroxidation and cell death. Required for normal sperm development and male fertility. Could play a major role in protecting mammals from the toxicity of ingested lipid hydroperoxides. Essential for embryonic development. Protects from radiation and oxidative damage (By similarity).
Basement membrane-specific heparan sulfate proteoglycan core protein	15	1.6	1	0.0496	P98160	Human	http://www.uniprot.org/uniprot/P98160	HSPG2	Secreted	Integral component of basement membranes. Component of the glomerular basement membrane (GBM), responsible for the fixed negative electrostatic membrane charge, and which provides a barrier which is both size- and charge-selective. It serves as an attachment substrate for cells. Plays essential roles in vascularization. Critical for normal heart development and for regulating the vascular respons…
Thrombospondin-1	8	1.92	1	0.0497	P07996	Human	http://www.uniprot.org/uniprot/P07996	THBS1	Endoplasmic reticulum	Adhesive glycoprotein that mediates cell-to-cell and cell-to-matrix interactions. Binds heparin. May play a role in dentinogenesis and/or maintenance of dentin and dental pulp (By similarity). Ligand for CD36 mediating antiangiogenic properties. Plays a role in ER stress response, via its interaction with the activating transcription factor 6 alpha (ATF6) which produces adaptive ER stress respons…
Dynein light chain 1, cytoplasmic	1	2.24	1	0.05	P63167	Human	http://www.uniprot.org/uniprot/P63167	DYNLL1	Cytoplasm	Acts as one of several non-catalytic accessory components of the cytoplasmic dynein 1 complex that are thought to be involved in linking dynein to cargos and to adapter proteins that regulate dynein function. Cytoplasmic dynein 1 acts as a motor for the intracellular retrograde motility of vesicles and organelles along microtubules. May play a role in changing or maintaining the spatial distribut…
Ras-related protein Rab-32	1	1	1.42	0.05	Q13637	Human	http://www.uniprot.org/uniprot/Q13637	RAB32	Mitochondrion	Acts as an A-kinase anchoring protein by binding to the type II regulatory subunit of protein kinase A and anchoring it to the mitochondrion. Also involved in synchronization of mitochondrial fission. Plays a role in the maturation of phagosomes that engulf pathogens, such as S.aureus and M.tuberculosis.
Ribosomal protein S6 kinase alpha-3	1	1	1.35	0.0502	P51812	Human	http://www.uniprot.org/uniprot/P51812	RPS6KA3	Nucleus	Serine/threonine-protein kinase that acts downstream of ERK (MAPK1/ERK2 and MAPK3/ERK1) signaling and mediates mitogenic and stress-induced activation of the transcription factors CREB1, ETV1/ER81 and NR4A1/NUR77, regulates translation through RPS6 and EIF4B phosphorylation, and mediates cellular proliferation, survival, and differentiation by modulating mTOR signaling and repressing pro-apoptoti…
Charged multivesicular body protein 4b	3	1	1.25	0.051	Q9H444	Human	http://www.uniprot.org/uniprot/Q9H444	CHMP4B	Cytoplasm	Probable core component of the endosomal sorting required for transport complex III (ESCRT-III) which is involved in multivesicular bodies (MVBs) formation and sorting of endosomal cargo proteins into MVBs. MVBs contain intraluminal vesicles (ILVs) that are generated by invagination and scission from the limiting membrane of the endosome and mostly are delivered to lysosomes enabling degradation …
NAD-dependent protein deacetylase sirtuin-2	1	2.11	1	0.0527	Q8IXJ6	Human	http://www.uniprot.org/uniprot/Q8IXJ6	SIRT2	Nucleus	NAD-dependent protein deacetylase, which deacetylates internal lysines on histone and alpha-tubulin as well as many other proteins such as key transcription factors. Participates in the modulation of multiple and diverse biological processes such as cell cycle control, genomic integrity, microtubule dynamics, cell differentiation, metabolic networks, and autophagy. Plays a major role in the contr…
Ubiquitin-conjugating enzyme E2 D3	1	1	1.88	0.0531	P61077	Human	http://www.uniprot.org/uniprot/P61077	UBE2D3	Cell membrane	Accepts ubiquitin from the E1 complex and catalyzes its covalent attachment to other proteins. In vitro catalyzes 'Lys-11'-, as well as 'Lys-48'-linked polyubiquitination. Cooperates with the E2 CDC34 and the SCF(FBXW11) E3 ligase complex for the polyubiquitination of NFKBIA leading to its subsequent proteasomal degradation. Acts as an initiator E2, priming the phosphorylated NFKBIA target at pos…
Transgelin	2	1	4.18	0.0533	Q01995	Human	http://www.uniprot.org/uniprot/Q01995	TAGLN	Cytoplasm	Actin cross-linking/gelling protein (By similarity). Involved in calcium interactions and contractile properties of the cell that may contribute to replicative senescence.
AP-1 complex subunit mu-1	1	1	1.52	0.0534	Q9BXS5	Human	http://www.uniprot.org/uniprot/Q9BXS5	AP1M1	Golgi apparatus	Subunit of clathrin-associated adaptor protein complex 1 that plays a role in protein sorting in the trans-Golgi network (TGN) and endosomes. The AP complexes mediate the recruitment of clathrin to membranes and the recognition of sorting signals within the cytosolic tails of transmembrane cargo molecules.
Microtubule-associated protein RP/EB family member 1	2	2.38	1	0.0535	Q15691	Human	http://www.uniprot.org/uniprot/Q15691	MAPRE1	Cytoplasm	Binds to the plus end of microtubules and regulates the dynamics of the microtubule cytoskeleton. Promotes cytoplasmic microtubule nucleation and elongation. May be involved in spindle function by stabilizing microtubules and anchoring them at centrosomes. May play a role in cell migration.
AP-2 complex subunit alpha-2	1	1.15	1	0.0544	O94973	Human	http://www.uniprot.org/uniprot/O94973	AP2A2	Cell membrane	Component of the adaptor protein complex 2 (AP-2). Adaptor protein complexes function in protein transport via transport vesicles in different membrane traffic pathways. Adaptor protein complexes are vesicle coat components and appear to be involved in cargo selection and vesicle formation. AP-2 is involved in clathrin-dependent endocytosis in which cargo proteins are incorporated into vesicles s…
ATP synthase subunit d, mitochondrial	1	2.4	1	0.0545	O75947	Human	http://www.uniprot.org/uniprot/O75947	ATP5H	Mitochondrion	Mitochondrial membrane ATP synthase (F(1)F(0) ATP synthase or Complex V) produces ATP from ADP in the presence of a proton gradient across the membrane which is generated by electron transport complexes of the respiratory chain. F-type ATPases consist of two structural domains, F(1) - containing the extramembraneous catalytic core, and F(0) - containing the membrane proton channel, linked togethe…
Heat shock protein HSP 90-alpha	8	1	1.34	0.0548	P07900	Human	http://www.uniprot.org/uniprot/P07900	HSP90AA1	Cytoplasm	Molecular chaperone that promotes the maturation, structural maintenance and proper regulation of specific target proteins involved for instance in cell cycle control and signal transduction. Undergoes a functional cycle that is linked to its ATPase activity. This cycle probably induces conformational changes in the client proteins, thereby causing their activation. Interacts dynamically with var…
Cytochrome b5 type B	3	1.83	1	0.0548	O43169	Human	http://www.uniprot.org/uniprot/O43169	CYB5B	Mitochondrion outer membrane	Cytochrome b5 is a membrane bound hemoprotein which function as an electron carrier for several membrane bound oxygenases.
EARP and GARP complex-interacting protein 1	1	1	1.28	0.0549	Q53HC9	Human	http://www.uniprot.org/uniprot/Q53HC9	TSSC1
SUN domain-containing protein 2	2	1.6	1	0.055	Q9UH99	Human	http://www.uniprot.org/uniprot/Q9UH99	SUN2	Nucleus inner membrane	Component of SUN-protein-containing multivariate complexes also called LINC complexes which link the nucleoskeleton and cytoskeleton by providing versatile outer nuclear membrane attachment sites for cytoskeletal filaments. Specifically, SYNE2 and SUN2 assemble in arrays of transmembrane actin-associated nuclear (TAN) lines which are bound to F-actin cables and couple the nucleus to retrograde ac…
Cleavage and polyadenylation specificity factor subunit 6	1	1.37	1	0.0554	Q16630	Human	http://www.uniprot.org/uniprot/Q16630	CPSF6	Nucleus	Component of the cleavage factor Im complex (CFIm) that plays a key role in pre-mRNA 3'-processing. Involved in association with NUDT21/CPSF5 in pre-MRNA 3'-end poly(A) site cleavage and poly(A) addition. CPSF6 binds to cleavage and polyadenylation RNA substrates and promotes RNA looping.
60S ribosomal protein L37	1	1.81	1	0.0557	P61927	Human	http://www.uniprot.org/uniprot/P61927	RPL37		Binds to the 23S rRNA.
Bystin	1	1	1.43	0.0562	Q13895	Human	http://www.uniprot.org/uniprot/Q13895	BYSL	Cytoplasm	Required for processing of 20S pre-rRNA precursor and biogenesis of 40S ribosomal subunits. May be required for trophinin-dependent regulation of cell adhesion during implantation of human embryos.
Gamma-synuclein	1	1.95	1	0.0564	O76070	Human	http://www.uniprot.org/uniprot/O76070	SNCG	Cytoplasm	Plays a role in neurofilament network integrity. May be involved in modulating axonal architecture during development and in the adult. In vitro, increases the susceptibility of neurofilament-H to calcium-dependent proteases (By similarity). May also function in modulating the keratin network in skin. Activates the MAPK and Elk-1 signal transduction pathway (By similarity).
Voltage-dependent anion-selective channel protein 1	4	1.51	1	0.0565	P21796	Human	http://www.uniprot.org/uniprot/P21796	VDAC1	Mitochondrion outer membrane	Forms a channel through the mitochondrial outer membrane and also the plasma membrane. The channel at the outer mitochondrial membrane allows diffusion of small hydrophilic molecules; in the plasma membrane it is involved in cell volume regulation and apoptosis. It adopts an open conformation at low or zero membrane potential and a closed conformation at potentials above 30-40 mV. The open state …
Hedgehog-interacting protein	4	2.73	1	0.0567	Q96QV1	Human	http://www.uniprot.org/uniprot/Q96QV1	HHIP	Cell membrane	Modulates hedgehog signaling in several cell types including brain and lung through direct interaction with members of the hedgehog family.
Apoptosis-inducing factor 1, mitochondrial	1	1	1.48	0.0567	O95831	Human	http://www.uniprot.org/uniprot/O95831	AIFM1	Mitochondrion intermembrane space	Functions both as NADH oxidoreductase and as regulator of apoptosis. In response to apoptotic stimuli, it is released from the mitochondrion intermembrane space into the cytosol and to the nucleus, where it functions as a proapoptotic factor in a caspase-independent pathway. In contrast, functions as an antiapoptotic factor in normal mitochondria via its NADH oxidoreductase activity. The soluble …
MOB-like protein phocein	1	1.64	1	0.0567	Q9Y3A3	Human	http://www.uniprot.org/uniprot/Q9Y3A3	MOB4	Cytoplasm	May play a role in membrane trafficking, specifically in membrane budding reactions.
ATP synthase subunit delta, mitochondrial	1	1.61	1	0.057	P30049	Human	http://www.uniprot.org/uniprot/P30049	ATP5D	Mitochondrion	Mitochondrial membrane ATP synthase (F(1)F(0) ATP synthase or Complex V) produces ATP from ADP in the presence of a proton gradient across the membrane which is generated by electron transport complexes of the respiratory chain. F-type ATPases consist of two structural domains, F(1) - containing the extramembraneous catalytic core, and F(0) - containing the membrane proton channel, linked togethe…
Small glutamine-rich tetratricopeptide repeat-containing protein alpha	1	2.36	1	0.058	O43765	Human	http://www.uniprot.org/uniprot/O43765	SGTA		Co-chaperone that binds directly to HSC70 and HSP70 and regulates their ATPase activity.
KN motif and ankyrin repeat domain-containing protein 2	3	1	1.58	0.0583	Q63ZY3	Human	http://www.uniprot.org/uniprot/Q63ZY3	KANK2	Cytoplasm	Involved in transcription regulation by sequestering nuclear receptor coactivators, such as NCOA1, NCOA2 and NCOA3, in the cytoplasm; the function is deregulated by phosphorylation. Involved in the negative control of vitamin D receptor signaling pathway (PubMed:24671081). May be involved in the control of cytoskeleton formation by regulating actin polymerization. Involved in regulation of caspas…
Mitochondrial import inner membrane translocase subunit Tim13	1	1	0	0.0585	Q9Y5L4	Human	http://www.uniprot.org/uniprot/Q9Y5L4	TIMM13	Mitochondrion inner membrane	Mitochondrial intermembrane chaperone that participates in the import and insertion of some multi-pass transmembrane proteins into the mitochondrial inner membrane. Also required for the transfer of beta-barrel precursors from the TOM complex to the sorting and assembly machinery (SAM complex) of the outer membrane. Acts as a chaperone-like protein that protects the hydrophobic precursors from ag…
Procollagen-lysine,2-oxoglutarate 5-dioxygenase 2	4	1.74	1	0.0588	O00469	Human	http://www.uniprot.org/uniprot/O00469	PLOD2	Rough endoplasmic reticulum membrane	Forms hydroxylysine residues in -Xaa-Lys-Gly- sequences in collagens. These hydroxylysines serve as sites of attachment for carbohydrate units and are essential for the stability of the intermolecular collagen cross-links.
Tyrosine-protein kinase receptor UFO	1	1	1.43	0.0591	P30530	Human	http://www.uniprot.org/uniprot/P30530	AXL	Cell membrane	Receptor tyrosine kinase that transduces signals from the extracellular matrix into the cytoplasm by binding growth factor GAS6 and which is thus regulating many physiological processes including cell survival, cell proliferation, migration and differentiation. Ligand binding at the cell surface induces dimerization and autophosphorylation of AXL. Following activation by ligand, ALX binds and ind…
Myotrophin	1	1.64	1	0.0591	P58546	Human	http://www.uniprot.org/uniprot/P58546	MTPN	Cytoplasm	Promotes dimerization of NF-kappa-B subunits and regulates NF-kappa-B transcription factor activity (By similarity). Plays a role in the regulation of the growth of actin filaments. Inhibits the activity of the F-actin-capping protein complex formed by the CAPZA1 and CAPZB heterodimer. Promotes growth of cardiomyocytes, but not cardiomyocyte proliferation. Promotes cardiac muscle hypertrophy.
Prosaposin	3	3.72	1	0.0596	P07602	Human	http://www.uniprot.org/uniprot/P07602	PSAP	Lysosome	Saposin-A and saposin-C stimulate the hydrolysis of glucosylceramide by beta-glucosylceramidase (EC 3.2.1.45) and galactosylceramide by beta-galactosylceramidase (EC 3.2.1.46). Saposin-C apparently acts by combining with the enzyme and acidic lipid to form an activated complex, rather than by solubilizing the substrate.
39S ribosomal protein L43, mitochondrial	1	1	2.34	0.0596	Q8N983	Human	http://www.uniprot.org/uniprot/Q8N983	MRPL43	Mitochondrion
Histone H2AX	1	1.37	1	0.0597	P16104	Human	http://www.uniprot.org/uniprot/P16104	H2AFX	Nucleus	Variant histone H2A which replaces conventional H2A in a subset of nucleosomes. Nucleosomes wrap and compact DNA into chromatin, limiting DNA accessibility to the cellular machineries which require DNA as a template. Histones thereby play a central role in transcription regulation, DNA repair, DNA replication and chromosomal stability. DNA accessibility is regulated via a complex set of post-tran…
Hexokinase-2	3	1.69	1	0.0601	P52789	Human	http://www.uniprot.org/uniprot/P52789	HK2	Mitochondrion outer membrane
Epsin-2	1	1	1.66	0.0604	O95208	Human	http://www.uniprot.org/uniprot/O95208	EPN2	Cytoplasm	Plays a role in the formation of clathrin-coated invaginations and endocytosis.
cAMP-dependent protein kinase type I-alpha regulatory subunit	3	1	1.1	0.0612	P10644	Human	http://www.uniprot.org/uniprot/P10644	PRKAR1A	Cell membrane	Regulatory subunit of the cAMP-dependent protein kinases involved in cAMP signaling in cells.
Nucleolar RNA helicase 2	5	1	1.69	0.0617	Q9NR30	Human	http://www.uniprot.org/uniprot/Q9NR30	DDX21	Nucleus	RNA helicase that acts as a sensor of the transcriptional status of both RNA polymerase (Pol) I and II: promotes ribosomal RNA (rRNA) processing and transcription from polymerase II (Pol II) (PubMed:25470060). Binds various RNAs, such as rRNAs, snoRNAs, 7SK and, at lower extent, mRNAs (PubMed:25470060). In the nucleolus, localizes to rDNA locus, where it directly binds rRNAs and snoRNAs, and prom…
Twinfilin-1	1	1	1.11	0.0623	Q12792	Human	http://www.uniprot.org/uniprot/Q12792	TWF1	Cytoplasm	Actin-binding protein involved in motile and morphological processes. Inhibits actin polymerization, likely by sequestering G-actin. By capping the barbed ends of filaments, it also regulates motility. Seems to play an important role in clathrin-mediated endocytosis and distribution of endocytic organelles (By similarity).
Integrin beta-3	1	1.66	1	0.0629	P05106	Human	http://www.uniprot.org/uniprot/P05106	ITGB3	Cell membrane	Integrin alpha-V/beta-3 (ITGAV:ITGB3) is a receptor for cytotactin, fibronectin, laminin, matrix metalloproteinase-2, osteopontin, osteomodulin, prothrombin, thrombospondin, vitronectin and von Willebrand factor. Integrin alpha-IIb/beta-3 (ITGA2B:ITGB3) is a receptor for fibronectin, fibrinogen, plasminogen, prothrombin, thrombospondin and vitronectin. Integrins alpha-IIb/beta-3 and alpha-V/beta-…
Centrosomal protein of 41 kDa	1	1	1.83	0.0632	Q9BYV8	Human	http://www.uniprot.org/uniprot/Q9BYV8	CEP41	Cytoplasm	Required during ciliogenesis for tubulin glutamylation in cilium. Probably acts by participating in the transport of TTLL6, a tubulin polyglutamylase, between the basal body and the cilium.
Erlin-2	2	1.57	1	0.0639	O94905	Human	http://www.uniprot.org/uniprot/O94905	ERLIN2	Endoplasmic reticulum membrane	Component of the ERLIN1/ERLIN2 complex which mediates the endoplasmic reticulum-associated degradation (ERAD) of inositol 1,4,5-trisphosphate receptors (IP3Rs). Also involved in ITPR1 degradation by the ERAD pathway.
Heterochromatin protein 1-binding protein 3	2	1.5	1	0.0639	Q5SSJ5	Human	http://www.uniprot.org/uniprot/Q5SSJ5	HP1BP3	Nucleus	Component of heterochromatin that maintains heterochromatin integrity during G1/S progression and regulates the duration of G1 phase to critically influence cell proliferative capacity (PubMed:24830416). Mediates chromatin condensation during hypoxia, leading to increased tumor cell viability, radio-resistance, chemo-resistance and self-renewal(PubMed:25100860).
NADH-cytochrome b5 reductase 1	1	1.39	1	0.0639	Q9UHQ9	Human	http://www.uniprot.org/uniprot/Q9UHQ9	CYB5R1	Membrane	NADH-cytochrome b5 reductases are involved in desaturation and elongation of fatty acids, cholesterol biosynthesis, drug metabolism, and, in erythrocyte, methemoglobin reduction.
Histidine--tRNA ligase, cytoplasmic	1	1	1.2	0.064	P12081	Human	http://www.uniprot.org/uniprot/P12081	HARS	Cytoplasm
NADH dehydrogenase [ubiquinone] iron-sulfur protein 7, mitochondrial	1	1.23	1	0.0641	O75251	Human	http://www.uniprot.org/uniprot/O75251	NDUFS7	Mitochondrion	Core subunit of the mitochondrial membrane respiratory chain NADH dehydrogenase (Complex I) that is believed to belong to the minimal assembly required for catalysis. Complex I functions in the transfer of electrons from NADH to the respiratory chain. The immediate electron acceptor for the enzyme is believed to be ubiquinone (By similarity).
Sideroflexin-1	2	3.01	1	0.0647	Q9H9B4	Human	http://www.uniprot.org/uniprot/Q9H9B4	SFXN1	Mitochondrion membrane	Might be involved in the transport of a component required for iron utilization into or out of the mitochondria.
Plexin-A2	1	1	1.84	0.0651	O75051	Human	http://www.uniprot.org/uniprot/O75051	PLXNA2	Cell membrane	Coreceptor for SEMA3A and SEMA6A. Necessary for signaling by SEMA6A and class 3 semaphorins and subsequent remodeling of the cytoskeleton. Plays a role in axon guidance, invasive growth and cell migration. Class 3 semaphorins bind to a complex composed of a neuropilin and a plexin. The plexin modulates the affinity of the complex for specific semaphorins, and its cytoplasmic domain is required fo…
Angiopoietin-related protein 4	2	1	Low S/N	0.0666	Q9BY76	Human	http://www.uniprot.org/uniprot/Q9BY76	ANGPTL4	Secreted	Protein with hypoxia-induced expression in endothelial cells. May act as a regulator of angiogenesis and modulate tumorigenesis. Inhibits proliferation, migration, and tubule formation of endothelial cells and reduces vascular leakage. May exert a protective function on endothelial cells through an endocrine action. It is directly involved in regulating glucose homeostasis, lipid metabolism, and …
Mortality factor 4-like protein 1	1	1.19	1	0.0667	Q9UBU8	Human	http://www.uniprot.org/uniprot/Q9UBU8	MORF4L1	Nucleus	Component of the NuA4 histone acetyltransferase (HAT) complex which is involved in transcriptional activation of select genes principally by acetylation of nucleosomal histones H4 and H2A. This modification may both alter nucleosome - DNA interactions and promote interaction of the modified histones with other proteins which positively regulate transcription. This complex may be required for the …
40S ribosomal protein S27-like	1	1.45	1	0.0668	Q71UM5	Human	http://www.uniprot.org/uniprot/Q71UM5	RPS27L
T-complex protein 1 subunit gamma	3	1	1.69	0.0669	P49368	Human	http://www.uniprot.org/uniprot/P49368	CCT3	Cytoplasm	Molecular chaperone; assists the folding of proteins upon ATP hydrolysis. As part of the BBS/CCT complex may play a role in the assembly of BBSome, a complex involved in ciliogenesis regulating transports vesicles to the cilia. Known to play a role, in vitro, in the folding of actin and tubulin.
Astrocytic phosphoprotein PEA-15	1	2.95	1	0.0669	Q15121	Human	http://www.uniprot.org/uniprot/Q15121	PEA15	Cytoplasm	Blocks Ras-mediated inhibition of integrin activation and modulates the ERK MAP kinase cascade. Inhibits RPS6KA3 activities by retaining it in the cytoplasm (By similarity). Inhibits both TNFRSF6- and TNFRSF1A-mediated CASP8 activity and apoptosis. Regulates glucose transport by controlling both the content of SLC2A1 glucose transporters on the plasma membrane and the insulin-dependent traffickin…
Cofilin-2	1	1	1.65	0.067	Q9Y281	Human	http://www.uniprot.org/uniprot/Q9Y281	CFL2	Nucleus matrix	Controls reversibly actin polymerization and depolymerization in a pH-sensitive manner. It has the ability to bind G- and F-actin in a 1:1 ratio of cofilin to actin. It is the major component of intranuclear and cytoplasmic actin rods (By similarity).
Mesencephalic astrocyte-derived neurotrophic factor	1	2.26	1	0.0673	P55145	Human	http://www.uniprot.org/uniprot/P55145	MANF	Secreted	Selectively promotes the survival of dopaminergic neurons of the ventral mid-brain. Modulates GABAergic transmission to the dopaminergic neurons of the substantia nigra. Enhances spontaneous, as well as evoked, GABAergic inhibitory postsynaptic currents in dopaminergic neurons (By similarity). Inhibits cell proliferation and endoplasmic reticulum (ER) stress-induced cell death.
Dehydrogenase/reductase SDR family member 1	1	1.36	1	0.0677	Q96LJ7	Human	http://www.uniprot.org/uniprot/Q96LJ7	DHRS1
Hemoglobin subunit delta	1	2.67	1	0.0679	P02042	Human	http://www.uniprot.org/uniprot/P02042	HBD		Involved in oxygen transport from the lung to the various peripheral tissues.
U1 small nuclear ribonucleoprotein C	3	2.41	1	0.0694	P09234	Human	http://www.uniprot.org/uniprot/P09234	SNRPC	Nucleus	Component of the spliceosomal U1 snRNP, which is essential for recognition of the pre-mRNA 5' splice-site and the subsequent assembly of the spliceosome. SNRPC/U1-C is directly involved in initial 5' splice-site recognition for both constitutive and regulated alternative splicing. The interaction with the 5' splice-site seems to precede base-pairing between the pre-mRNA and the U1 snRNA. Stimulat…
Cystatin-C	1	2.29	1	0.0695	P01034	Human	http://www.uniprot.org/uniprot/P01034	CST3	Secreted	As an inhibitor of cysteine proteinases, this protein is thought to serve an important physiological role as a local regulator of this enzyme activity.
Thioredoxin-related transmembrane protein 1	2	1	1.07	0.0696	Q9H3N1	Human	http://www.uniprot.org/uniprot/Q9H3N1	TMX1	Membrane	May participate in various redox reactions through the reversible oxidation of its active center dithiol to a disulfide and catalyze dithiol-disulfide exchange reactions.
Tyrosine-protein phosphatase non-receptor type 11	1	1.23	1	0.0708	Q06124	Human	http://www.uniprot.org/uniprot/Q06124	PTPN11	Cytoplasm	Acts downstream of various receptor and cytoplasmic protein tyrosine kinases to participate in the signal transduction from the cell surface to the nucleus. Dephosphorylates ROCK2 at Tyr-722 resulting in stimulatation of its RhoA binding activity.
ATP synthase F(0) complex subunit B1, mitochondrial	3	1.29	1	0.0722	P24539	Human	http://www.uniprot.org/uniprot/P24539	ATP5F1	Mitochondrion	Mitochondrial membrane ATP synthase (F(1)F(0) ATP synthase or Complex V) produces ATP from ADP in the presence of a proton gradient across the membrane which is generated by electron transport complexes of the respiratory chain. F-type ATPases consist of two structural domains, F(1) - containing the extramembraneous catalytic core, and F(0) - containing the membrane proton channel, linked togethe…
Gamma-enolase	2	1.51	1	0.0727	P09104	Human	http://www.uniprot.org/uniprot/P09104	ENO2	Cytoplasm	Has neurotrophic and neuroprotective properties on a broad spectrum of central nervous system (CNS) neurons. Binds, in a calcium-dependent manner, to cultured neocortical neurons and promotes cell survival (By similarity).
Isovaleryl-CoA dehydrogenase, mitochondrial	1	1	1.39	0.0728	P26440	Human	http://www.uniprot.org/uniprot/P26440	IVD	Mitochondrion matrix
Fatty acid synthase	6	1	1.7	0.0728	P49327	Human	http://www.uniprot.org/uniprot/P49327	FASN	Cytoplasm	Fatty acid synthetase catalyzes the formation of long-chain fatty acids from acetyl-CoA, malonyl-CoA and NADPH. This multifunctional protein has 7 catalytic activities and an acyl carrier protein.
Multimerin-2	3	1.77	1	0.0733	Q9H8L6	Human	http://www.uniprot.org/uniprot/Q9H8L6	MMRN2	Secreted	Inhibits endothelial cells motility and acts as a negative regulator of angiogenesis; it downregulates KDR activation by binding VEGFA.
HLA class I histocompatibility antigen, A alpha chain	2	1.64	1	0.0734	P04439	Human	http://www.uniprot.org/uniprot/P04439	HLA-A	Membrane	Involved in the presentation of foreign antigens to the immune system.
Rho GTPase-activating protein 18	1	1	1.26	0.0734	Q8N392	Human	http://www.uniprot.org/uniprot/Q8N392	ARHGAP18		GTPase activator for the Rho-type GTPases by converting them to an inactive GDP-bound state.
Adenosine 3'-phospho 5'-phosphosulfate transporter 1	1	1.49	1	0.0735	Q8TB61	Human	http://www.uniprot.org/uniprot/Q8TB61	SLC35B2	Golgi apparatus membrane	Mediates the transport of adenosine 3'-phospho 5'-phosphosulfate (PAPS), from cytosol into Golgi. PAPS is a universal sulfuryl donor for sulfation events that take place in the Golgi. May indirectly participate in activation of the NF-kappa-B and MAPK pathways.
Eukaryotic translation initiation factor 3 subunit A	5	1	1.44	0.0739	Q14152	Human	http://www.uniprot.org/uniprot/Q14152	EIF3A	Cytoplasm	Component of the eukaryotic translation initiation factor 3 (eIF-3) complex, which is required for several steps in the initiation of protein synthesis. The eIF-3 complex associates with the 40S ribosome and facilitates the recruitment of eIF-1, eIF-1A, eIF-2:GTP:methionyl-tRNAi and eIF-5 to form the 43S preinitiation complex (43S PIC). The eIF-3 complex stimulates mRNA recruitment to the 43S PIC…
Calponin-2	3	1	1.48	0.0744	Q99439	Human	http://www.uniprot.org/uniprot/Q99439	CNN2		Thin filament-associated protein that is implicated in the regulation and modulation of smooth muscle contraction. It is capable of binding to actin, calmodulin, troponin C and tropomyosin. The interaction of calponin with actin inhibits the actomyosin Mg-ATPase activity.
Solute carrier family 41 member 3	1	1.59	1	0.0752	Q96GZ6	Human	http://www.uniprot.org/uniprot/Q96GZ6	SLC41A3	Cell membrane
Mothers against decapentaplegic homolog 2	1	2.35	1	0.076	Q15796	Human	http://www.uniprot.org/uniprot/Q15796	SMAD2	Cytoplasm	Receptor-regulated SMAD (R-SMAD) that is an intracellular signal transducer and transcriptional modulator activated by TGF-beta (transforming growth factor) and activin type 1 receptor kinases. Binds the TRE element in the promoter region of many genes that are regulated by TGF-beta and, on formation of the SMAD2/SMAD4 complex, activates transcription. May act as a tumor suppressor in colorectal …
Programmed cell death protein 10	2	1.7	1	0.0761	Q9BUL8	Human	http://www.uniprot.org/uniprot/Q9BUL8	PDCD10	Cytoplasm	Promotes cell proliferation. Modulates apoptotic pathways. Increases mitogen-activated protein kinase activity and STK26 activity. Important for cell migration, and for normal structure and assembly of the Golgi complex. Important for KDR/VEGFR2 signaling. Increases the stability of KDR/VEGFR2 and prevents its breakdown. Required for normal cardiovascular development. Required for normal angiogen…
U1 small nuclear ribonucleoprotein 70 kDa	2	1	1.66	0.0763	P08621	Human	http://www.uniprot.org/uniprot/P08621	SNRNP70	Nucleus	Component of the spliceosomal U1 snRNP, which is essential for recognition of the pre-mRNA 5' splice-site and the subsequent assembly of the spliceosome. SNRNP70 binds to the loop I region of U1-snRNA. The truncated isoforms cannot bind U1-snRNA.
Protein kinase C delta type	1	1	2.11	0.0764	Q05655	Human	http://www.uniprot.org/uniprot/Q05655	PRKCD	Cytoplasm	Calcium-independent, phospholipid- and diacylglycerol (DAG)-dependent serine/threonine-protein kinase that plays contrasting roles in cell death and cell survival by functioning as a pro-apoptotic protein during DNA damage-induced apoptosis, but acting as an anti-apoptotic protein during cytokine receptor-initiated cell death, is involved in tumor suppression as well as survival of several cancer…
Integrin alpha-2	8	1.72	1	0.0764	P17301	Human	http://www.uniprot.org/uniprot/P17301	ITGA2	Membrane	Integrin alpha-2/beta-1 is a receptor for laminin, collagen, collagen C-propeptides, fibronectin and E-cadherin. It recognizes the proline-hydroxylated sequence G-F-P-G-E-R in collagen. It is responsible for adhesion of platelets and other cells to collagens, modulation of collagen and collagenase gene expression, force generation and organization of newly synthesized extracellular matrix.
Transgelin-2	6	1.55	1	0.0767	P37802	Human	http://www.uniprot.org/uniprot/P37802	TAGLN2
AP-3 complex subunit beta-1	2	1	1.42	0.0771	O00203	Human	http://www.uniprot.org/uniprot/O00203	AP3B1	Cytoplasmic vesicle	Subunit of non-clathrin- and clathrin-associated adaptor protein complex 3 (AP-3) that plays a role in protein sorting in the late-Golgi/trans-Golgi network (TGN) and/or endosomes. The AP complexes mediate both the recruitment of clathrin to membranes and the recognition of sorting signals within the cytosolic tails of transmembrane cargo molecules. AP-3 appears to be involved in the sorting of a…
Calcyclin-binding protein	1	2.21	1	0.0771	Q9HB71	Human	http://www.uniprot.org/uniprot/Q9HB71	CACYBP	Nucleus	May be involved in calcium-dependent ubiquitination and subsequent proteasomal degradation of target proteins. Probably serves as a molecular bridge in ubiquitin E3 complexes. Participates in the ubiquitin-mediated degradation of beta-catenin (CTNNB1).
Alpha-N-acetylgalactosaminidase	2	1.72	1	0.0775	P17050	Human	http://www.uniprot.org/uniprot/P17050	NAGA	Lysosome	Removes terminal alpha-N-acetylgalactosamine residues from glycolipids and glycopeptides. Required for the breakdown of glycolipids.
Protein kinase C and casein kinase substrate in neurons protein 2	3	1	1.51	0.0779	Q9UNF0	Human	http://www.uniprot.org/uniprot/Q9UNF0	PACSIN2	Cytoplasm	Lipid-binding protein that is able to promote the tubulation of the phosphatidic acid-containing membranes it preferentially binds. Plays a role in intracellular vesicle-mediated transport. Involved in the endocytosis of cell-surface receptors like the EGF receptor, contributing to its internalization in the absence of EGF stimulus. May also play a role in the formation of caveolae at the cell me…
Protein farnesyltransferase/geranylgeranyltransferase type-1 subunit alpha	1	1	2.19	0.0779	P49354	Human	http://www.uniprot.org/uniprot/P49354	FNTA		Essential subunit of both the farnesyltransferase and the geranylgeranyltransferase complex. Contributes to the transfer of a farnesyl or geranylgeranyl moiety from farnesyl or geranylgeranyl diphosphate to a cysteine at the fourth position from the C-terminus of several proteins having the C-terminal sequence Cys-aliphatic-aliphatic-X. May positively regulate neuromuscular junction development d…
Histone H2B type 1-K	4	1.73	1	0.0794	O60814	Human	http://www.uniprot.org/uniprot/O60814	HIST1H2BK	Nucleus	Core component of nucleosome. Nucleosomes wrap and compact DNA into chromatin, limiting DNA accessibility to the cellular machineries which require DNA as a template. Histones thereby play a central role in transcription regulation, DNA repair, DNA replication and chromosomal stability. DNA accessibility is regulated via a complex set of post-translational modifications of histones, also called h…
Syndetin	1	1	1.27	0.0796	Q96JG6	Human	http://www.uniprot.org/uniprot/Q96JG6	CCDC132
Rab11 family-interacting protein 5	1	1	1.51	0.0818	Q9BXF6	Human	http://www.uniprot.org/uniprot/Q9BXF6	RAB11FIP5	Cytoplasm	Rab effector involved in protein trafficking from apical recycling endosomes to the apical plasma membrane. Involved in insulin granule exocytosis. May regulate V-ATPase intracellular transport in response to extracellular acidosis.
MICOS complex subunit MIC26	1	1.78	1	0.0821	Q9BUR5	Human	http://www.uniprot.org/uniprot/Q9BUR5	APOO	Membrane	Promotes cholesterol efflux from macrophage cells. Detected in HDL, LDL and VLDL. Secreted by a microsomal triglyceride transfer protein (MTTP)-dependent mechanism, probably as a VLDL-associated protein that is subsequently transferred to HDL. May be involved in myocardium-protective mechanisms against lipid accumulation.
Ubiquitin thioesterase OTUB1	1	1.66	1	0.0826	Q96FW1	Human	http://www.uniprot.org/uniprot/Q96FW1	OTUB1	Cytoplasm	Hydrolase that can specifically remove 'Lys-48'-linked conjugated ubiquitin from proteins and plays an important regulatory role at the level of protein turnover by preventing degradation. Regulator of T-cell anergy, a phenomenon that occurs when T-cells are rendered unresponsive to antigen rechallenge and no longer respond to their cognate antigen. Acts via its interaction with RNF128/GRAIL, a c…
Peptidyl-prolyl cis-trans isomerase FKBP5	1	1	1.43	0.0826	Q13451	Human	http://www.uniprot.org/uniprot/Q13451	FKBP5	Cytoplasm	Immunophilin protein with PPIase and co-chaperone activities. Component of unligated steroid receptors heterocomplexes through interaction with heat-shock protein 90 (HSP90). Plays a role in the intracellular trafficking of heterooligomeric forms of steroid hormone receptors maintaining the complex into the cytoplasm when unliganded.
Small ubiquitin-related modifier 2	1	1.32	1	0.0827	P61956	Human	http://www.uniprot.org/uniprot/P61956	SUMO2	Nucleus	Ubiquitin-like protein that can be covalently attached to proteins as a monomer or as a lysine-linked polymer. Covalent attachment via an isopeptide bond to its substrates requires prior activation by the E1 complex SAE1-SAE2 and linkage to the E2 enzyme UBE2I, and can be promoted by an E3 ligase such as PIAS1-4, RANBP2 or CBX4. This post-translational modification on lysine residues of proteins …
Cytosolic acyl coenzyme A thioester hydrolase	2	1	1.29	0.083	O00154	Human	http://www.uniprot.org/uniprot/O00154	ACOT7	Cytoplasm	Acyl-CoA thioesterases are a group of enzymes that catalyze the hydrolysis of acyl-CoAs to the free fatty acid and coenzyme A (CoASH), providing the potential to regulate intracellular levels of acyl-CoAs, free fatty acids and CoASH. May play an important physiological function in brain. May play a regulatory role by modulating the cellular levels of fatty acyl-CoA ligands for certain transcripti…
T-complex protein 1 subunit theta	5	1	1.43	0.0831	P50990	Human	http://www.uniprot.org/uniprot/P50990	CCT8	Cytoplasm	Molecular chaperone; assists the folding of proteins upon ATP hydrolysis. As part of the BBS/CCT complex may play a role in the assembly of BBSome, a complex involved in ciliogenesis regulating transports vesicles to the cilia. Known to play a role, in vitro, in the folding of actin and tubulin.
Common contaminant in samples	3	1.23	1	0.0836	CRAP0062	Other	http://www.uniprot.org/uniprot/CRAP0062
Lanosterol 14-alpha demethylase	1	1	1.14	0.0837	Q16850	Human	http://www.uniprot.org/uniprot/Q16850	CYP51A1	Endoplasmic reticulum membrane	Catalyzes C14-demethylation of lanosterol; it transforms lanosterol into 4,4'-dimethyl cholesta-8,14,24-triene-3-beta-ol.
Ras-related protein Rab-7a	3	1	1.28	0.0847	P51149	Human	http://www.uniprot.org/uniprot/P51149	RAB7A	Late endosome	Key regulator in endo-lysosomal trafficking. Governs early-to-late endosomal maturation, microtubule minus-end as well as plus-end directed endosomal migration and positioning, and endosome-lysosome transport through different protein-protein interaction cascades. Plays a central role, not only in endosomal traffic, but also in many other cellular and physiological events, such as growth-factor-m…
Tissue-type plasminogen activator	3	1	5.82	0.0851	P00750	Human	http://www.uniprot.org/uniprot/P00750	PLAT	Secreted	Converts the abundant, but inactive, zymogen plasminogen to plasmin by hydrolyzing a single Arg-Val bond in plasminogen. By controlling plasmin-mediated proteolysis, it plays an important role in tissue remodeling and degradation, in cell migration and many other physiopathological events. Plays a direct role in facilitating neuronal migration.
Dynactin subunit 2	1	1.18	1	0.0853	Q13561	Human	http://www.uniprot.org/uniprot/Q13561	DCTN2	Cytoplasm	Modulates cytoplasmic dynein binding to an organelle, and plays a role in prometaphase chromosome alignment and spindle organization during mitosis. Involved in anchoring microtubules to centrosomes. May play a role in synapse formation during brain development.
Amyloid-beta precursor protein	1	1.3	1	0.0862	P05067	Human	http://www.uniprot.org/uniprot/P05067	APP	Membrane	Functions as a cell surface receptor and performs physiological functions on the surface of neurons relevant to neurite growth, neuronal adhesion and axonogenesis. Involved in cell mobility and transcription regulation through protein-protein interactions. Can promote transcription activation through binding to APBB1-KAT5 and inhibits Notch signaling through interaction with Numb. Couples to apop…
RuvB-like 1	1	1.17	1	0.0869	Q9Y265	Human	http://www.uniprot.org/uniprot/Q9Y265	RUVBL1	Nucleus matrix	Possesses single-stranded DNA-stimulated ATPase and ATP-dependent DNA helicase (3' to 5') activity; hexamerization is thought to be critical for ATP hydrolysis and adjacent subunits in the ring-like structure contribute to the ATPase activity.
Ras-related protein Rab-14	2	1	1.34	0.087	P61106	Human	http://www.uniprot.org/uniprot/P61106	RAB14	Recycling endosome	Involved in membrane trafficking between the Golgi complex and endosomes during early embryonic development. Regulates the Golgi to endosome transport of FGFR-containing vesicles during early development, a key process for developing basement membrane and epiblast and primitive endoderm lineages during early postimplantation development. May act by modulating the kinesin KIF16B-cargo association …
Transcription factor BTF3	2	1	1.81	0.0872	P20290	Human	http://www.uniprot.org/uniprot/P20290	BTF3	Cytoplasm	When associated with NACA, prevents inappropriate targeting of non-secretory polypeptides to the endoplasmic reticulum (ER). Binds to nascent polypeptide chains as they emerge from the ribosome and blocks their interaction with the signal recognition particle (SRP), which normally targets nascent secretory peptides to the ER. BTF3 is also a general transcription factor that can form a stable comp…
Thioredoxin domain-containing protein 12	1	2.98	1	0.0894	O95881	Human	http://www.uniprot.org/uniprot/O95881	TXNDC12	Endoplasmic reticulum lumen	Possesses significant protein thiol-disulfide oxidase activity.
Nuclear ubiquitous casein and cyclin-dependent kinase substrate 1	2	1.43	1	0.0896	Q9H1E3	Human	http://www.uniprot.org/uniprot/Q9H1E3	NUCKS1	Nucleus
Glutathione peroxidase 1	2	1.26	1	0.09	P07203	Human	http://www.uniprot.org/uniprot/P07203	GPX1	Cytoplasm	Protects the hemoglobin in erythrocytes from oxidative breakdown.
Matrin-3	5	1.28	1	0.0901	P43243	Human	http://www.uniprot.org/uniprot/P43243	MATR3	Nucleus matrix	May play a role in transcription or may interact with other nuclear matrix proteins to form the internal fibrogranular network. In association with the SFPQ-NONO heteromer may play a role in nuclear retention of defective RNAs.
Nuclear fragile X mental retardation-interacting protein 2	1	1	1.45	0.0904	Q7Z417	Human	http://www.uniprot.org/uniprot/Q7Z417	NUFIP2	Nucleus	Binds RNA.
Protein PBDC1	1	2.24	1	0.0908	Q9BVG4	Human	http://www.uniprot.org/uniprot/Q9BVG4	PBDC1
Glycogen synthase kinase-3 alpha	1	1	1.41	0.0913	P49840	Human	http://www.uniprot.org/uniprot/P49840	GSK3A		Constitutively active protein kinase that acts as a negative regulator in the hormonal control of glucose homeostasis, Wnt signaling and regulation of transcription factors and microtubules, by phosphorylating and inactivating glycogen synthase (GYS1 or GYS2), CTNNB1/beta-catenin, APC and AXIN1. Requires primed phosphorylation of the majority of its substrates. Contributes to insulin regulation o…
26S proteasome non-ATPase regulatory subunit 1	3	1	1.07	0.0919	Q99460	Human	http://www.uniprot.org/uniprot/Q99460	PSMD1		Acts as a regulatory subunit of the 26 proteasome which is involved in the ATP-dependent degradation of ubiquitinated proteins.
1,2-dihydroxy-3-keto-5-methylthiopentene dioxygenase	1	2.24	1	0.0922	Q9BV57	Human	http://www.uniprot.org/uniprot/Q9BV57	ADI1	Cytoplasm	Catalyzes the formation of formate and 2-keto-4-methylthiobutyrate (KMTB) from 1,2-dihydroxy-3-keto-5-methylthiopentene (DHK-MTPene). Also down-regulates cell migration mediated by MMP14. Necessary for hepatitis C virus replication in an otherwise non-permissive cell line.
Synaptobrevin homolog YKT6	1	1	1.53	0.0925	O15498	Human	http://www.uniprot.org/uniprot/O15498	YKT6	Cytoplasm	Vesicular soluble NSF attachment protein receptor (v-SNARE) mediating vesicle docking and fusion to a specific acceptor cellular compartment. Functions in endoplasmic reticulum to Golgi transport; as part of a SNARE complex composed of GOSR1, GOSR2 and STX5. Functions in early/recycling endosome to TGN transport; as part of a SNARE complex composed of BET1L, GOSR1 and STX5. Has a S-palmitoyl tran…
Heme-binding protein 1	1	1	1.26	0.0932	Q9NRV9	Human	http://www.uniprot.org/uniprot/Q9NRV9	HEBP1	Cytoplasm	May bind free porphyrinogens that may be present in the cell and thus facilitate removal of these potentially toxic compound. Binds with a high affinity to one molecule of heme or porphyrins. It binds metalloporphyrins, free porphyrins and N-methylprotoporphyrin with similar affinities.
Thioredoxin-related transmembrane protein 4	1	1	1.65	0.0932	Q9H1E5	Human	http://www.uniprot.org/uniprot/Q9H1E5	TMX4	Membrane
Endoplasmic reticulum-Golgi intermediate compartment protein 1	2	1.8	1	0.0946	Q969X5	Human	http://www.uniprot.org/uniprot/Q969X5	ERGIC1	Endoplasmic reticulum membrane	Possible role in transport between endoplasmic reticulum and Golgi.
Calponin-3	3	1	1.45	0.0949	Q15417	Human	http://www.uniprot.org/uniprot/Q15417	CNN3		Thin filament-associated protein that is implicated in the regulation and modulation of smooth muscle contraction. It is capable of binding to actin, calmodulin, troponin C and tropomyosin. The interaction of calponin with actin inhibits the actomyosin Mg-ATPase activity.
SHC-transforming protein 1	1	1	1.22	0.095	P29353	Human	http://www.uniprot.org/uniprot/P29353	SHC1	Cytoplasm	Signaling adapter that couples activated growth factor receptors to signaling pathways. Participates in a signaling cascade initiated by activated KIT and KITLG/SCF. Isoform p46Shc and isoform p52Shc, once phosphorylated, couple activated receptor tyrosine kinases to Ras via the recruitment of the GRB2/SOS complex and are implicated in the cytoplasmic propagation of mitogenic signals. Isoform p46…
26S proteasome non-ATPase regulatory subunit 11	2	1	1.4	0.0957	O00231	Human	http://www.uniprot.org/uniprot/O00231	PSMD11	Nucleus	Component of the lid subcomplex of the 26S proteasome, a multiprotein complex involved in the ATP-dependent degradation of ubiquitinated proteins. In the complex, PSMD11 is required for proteasome assembly. Plays a key role in increased proteasome activity in embryonic stem cells (ESCs): its high expression in ESCs promotes enhanced assembly of the 26S proteasome, followed by higher proteasome ac…
Common contaminant in samples	7	1.26	1	0.0969	CRAP0056	Other	http://www.uniprot.org/uniprot/CRAP0056
Procollagen galactosyltransferase 1	3	1.18	1	0.097	Q8NBJ5	Human	http://www.uniprot.org/uniprot/Q8NBJ5	COLGALT1	Endoplasmic reticulum lumen	Has a beta-galactosyltransferase activity; transfers beta-galactose to hydroxylysine residues of collagen.
Inosine-5'-monophosphate dehydrogenase 2	4	1	1.42	0.0973	P12268	Human	http://www.uniprot.org/uniprot/P12268	IMPDH2	Cytoplasm	Catalyzes the conversion of inosine 5'-phosphate (IMP) to xanthosine 5'-phosphate (XMP), the first committed and rate-limiting step in the de novo synthesis of guanine nucleotides, and therefore plays an important role in the regulation of cell growth. Could also have a single-stranded nucleic acid-binding activity and could play a role in RNA and/or DNA metabolism. It may also have a role in the…
Charged multivesicular body protein 1a	1	1	1.99	0.0974	Q9HD42	Human	http://www.uniprot.org/uniprot/Q9HD42	CHMP1A	Cytoplasm	Probable peripherally associated component of the endosomal sorting required for transport complex III (ESCRT-III) which is involved in multivesicular bodies (MVBs) formation and sorting of endosomal cargo proteins into MVBs. MVBs contain intraluminal vesicles (ILVs) that are generated by invagination and scission from the limiting membrane of the endosome and mostly are delivered to lysosomes en…
Pyrroline-5-carboxylate reductase 2	1	1	2.24	0.0975	Q96C36	Human	http://www.uniprot.org/uniprot/Q96C36	PYCR2	Cytoplasm	Housekeeping enzyme that catalyzes the last step in proline biosynthesis. In some cell types, such as erythrocytes, its primary function may be the generation of NADP(+). Can utilize both NAD and NADP. Has higher affinity for NADP, but higher catalytic efficiency with NADH.
YTH domain-containing family protein 3	2	1	1.38	0.0979	Q7Z739	Human	http://www.uniprot.org/uniprot/Q7Z739	YTHDF3		Specifically recognizes and binds N6-methyladenosine (m6A)-containing RNAs. M6A is a modification present at internal sites of mRNAs and some non-coding RNAs and plays a role in the efficiency of mRNA splicing, processing and stability.
Paraspeckle component 1	1	1.58	1	0.0983	Q8WXF1	Human	http://www.uniprot.org/uniprot/Q8WXF1	PSPC1	Nucleus	Regulates, cooperatively with NONO and SFPQ, androgen receptor-mediated gene transcription activity in Sertoli cell line (By similarity). Binds to poly(A), poly(G) and poly(U) RNA homopolymers. Regulates the circadian clock by repressing the transcriptional activator activity of the CLOCK-ARNTL/BMAL1 heterodimer (By similarity). Together with NONO, required for the formation of nuclear paraspeckl…
Four and a half LIM domains protein 2	3	1.83	1	0.0984	Q14192	Human	http://www.uniprot.org/uniprot/Q14192	FHL2	Cytoplasm	May function as a molecular transmitter linking various signaling pathways to transcriptional regulation. Negatively regulates the transcriptional repressor E4F1 and may function in cell growth. Inhibits the transcriptional activity of FOXO1 and its apoptotic function by enhancing the interaction of FOXO1 with SIRT1 and FOXO1 deacetylation.
Voltage-dependent anion-selective channel protein 3	1	1.33	1	0.0984	Q9Y277	Human	http://www.uniprot.org/uniprot/Q9Y277	VDAC3	Mitochondrion outer membrane	Forms a channel through the mitochondrial outer membrane that allows diffusion of small hydrophilic molecules.
Alpha-aminoadipic semialdehyde dehydrogenase	2	2.05	1	0.0989	P49419	Human	http://www.uniprot.org/uniprot/P49419	ALDH7A1	Mitochondrion	Multifunctional enzyme mediating important protective effects. Metabolizes betaine aldehyde to betaine, an important cellular osmolyte and methyl donor. Protects cells from oxidative stress by metabolizing a number of lipid peroxidation-derived aldehydes. Involved in lysine catabolism.
Cullin-associated NEDD8-dissociated protein 1	4	1	1.17	0.099	Q86VP6	Human	http://www.uniprot.org/uniprot/Q86VP6	CAND1	Cytoplasm	Key assembly factor of SCF (SKP1-CUL1-F-box protein) E3 ubiquitin ligase complexes that promotes the exchange of the substrate-recognition F-box subunit in SCF complexes, thereby playing a key role in the cellular repertoire of SCF complexes. Acts as a F-box protein exchange factor. The exchange activity of CAND1 is coupled with cycles of neddylation conjugation: in the deneddylated state, cullin…
60S ribosome subunit biogenesis protein NIP7 homolog	2	0	1	0.0992	Q9Y221	Human	http://www.uniprot.org/uniprot/Q9Y221	NIP7	Nucleus	Required for proper 34S pre-rRNA processing and 60S ribosome subunit assembly.
Chloride channel CLIC-like protein 1	3	1	1.23	0.0996	Q96S66	Human	http://www.uniprot.org/uniprot/Q96S66	CLCC1	Membrane	Seems to act as a chloride ion channel.
Alpha-endosulfine	1	3.46	1	0.0998	O43768	Human	http://www.uniprot.org/uniprot/O43768	ENSA	Cytoplasm	Protein phosphatase inhibitor that specifically inhibits protein phosphatase 2A (PP2A) during mitosis. When phosphorylated at Ser-67 during mitosis, specifically interacts with PPP2R2D (PR55-delta) and inhibits its activity, leading to inactivation of PP2A, an essential condition to keep cyclin-B1-CDK1 activity high during M phase (By similarity). Also acts as a stimulator of insulin secretion by…
G-rich sequence factor 1	2	Low S/N	1	0.1	Q12849	Human	http://www.uniprot.org/uniprot/Q12849	GRSF1	Cytoplasm	Regulator of post-transcriptional mitochondrial gene expression, required for assembly of the mitochondrial ribosome and for recruitment of mRNA and lncRNA. Binds RNAs containing the 14 base G-rich element. Preferentially binds RNAs transcribed from three contiguous genes on the light strand of mtDNA, the ND6 mRNA, and the long non-coding RNAs for MT-CYB and MT-ND5, each of which contains multipl…
Plexin-D1	1	1.62	1	0.1001	Q9Y4D7	Human	http://www.uniprot.org/uniprot/Q9Y4D7	PLXND1	Cell membrane	Cell surface receptor for SEMA4A and for class 3 semaphorins, such as SEMA3A, SEMA3C and SEMA3E. Plays an important role in cell-cell signaling, and in regulating the migration of a wide spectrum of cell types. Regulates the migration of thymocytes in the medulla. Regulates endothelial cell migration. Plays an important role in ensuring the specificity of synapse formation. Required for normal de…
HLA class I histocompatibility antigen, C alpha chain	3	1.23	1	0.1001	P10321	Human	http://www.uniprot.org/uniprot/P10321	HLA-C	Membrane	Involved in the presentation of foreign antigens to the immune system.
Common contaminant in samples	1	1.94	1	0.1002	CRAP0100	Other	http://www.uniprot.org/uniprot/CRAP0100
Adipogenesis regulatory factor	1	1	1.51	0.1011	Q15847	Human	http://www.uniprot.org/uniprot/Q15847	ADIRF	Nucleus	Plays a role in fat cell development; promotes adipogenic differentiation and stimulates transcription initiation of master adipogenesis factors like PPARG and CEBPA at early stages of preadipocyte differentiation. Its overexpression confers resistance to the anticancer chemotherapeutic drug cisplatin.
Choline-phosphate cytidylyltransferase A	2	1	1.5	0.1022	P49585	Human	http://www.uniprot.org/uniprot/P49585	PCYT1A	Cytoplasm	Controls phosphatidylcholine synthesis.
Proteasome subunit alpha type-6	4	1	1.25	0.1024	P60900	Human	http://www.uniprot.org/uniprot/P60900	PSMA6	Cytoplasm	The proteasome is a multicatalytic proteinase complex which is characterized by its ability to cleave peptides with Arg, Phe, Tyr, Leu, and Glu adjacent to the leaving group at neutral or slightly basic pH. The proteasome has an ATP-dependent proteolytic activity.
Lactoylglutathione lyase	1	2.06	1	0.1025	Q04760	Human	http://www.uniprot.org/uniprot/Q04760	GLO1		Catalyzes the conversion of hemimercaptal, formed from methylglyoxal and glutathione, to S-lactoylglutathione. Involved in the regulation of TNF-induced transcriptional activity of NF-kappa-B. Required for normal osteoclastogenesis.
Malignant T-cell-amplified sequence 1	1	1	2.24	0.1032	Q9ULC4	Human	http://www.uniprot.org/uniprot/Q9ULC4	MCTS1	Cytoplasm	Anti-oncogene that play a role in cell cycle regulation; decreases cell doubling time and anchorage-dependent growth; shortens the duration of G1 transit time and G1/S transition. When constituvely expressed, increases CDK4 and CDK6 kinases activity and CCND1/cyclin D1 protein level, as well as G1 cyclin/CDK complex formation. Involved in translation initiation; promotes recruitment of aminoacety…
AP-2 complex subunit alpha-1	3	1	1.26	0.1034	O95782	Human	http://www.uniprot.org/uniprot/O95782	AP2A1	Cell membrane	Component of the adaptor protein complex 2 (AP-2). Adaptor protein complexes function in protein transport via transport vesicles in different membrane traffic pathways. Adaptor protein complexes are vesicle coat components and appear to be involved in cargo selection and vesicle formation. AP-2 is involved in clathrin-dependent endocytosis in which cargo proteins are incorporated into vesicles s…
Transcription elongation factor A protein-like 3	1	2.02	1	0.1034	Q969E4	Human	http://www.uniprot.org/uniprot/Q969E4	TCEAL3	Nucleus	May be involved in transcriptional regulation.
Protein S100-A11	1	7.25	1	0.1035	P31949	Human	http://www.uniprot.org/uniprot/P31949	S100A11	Cytoplasm	Facilitates the differentiation and the cornification of keratinocytes.
Triosephosphate isomerase	9	1.52	1	0.1041	P60174	Human	http://www.uniprot.org/uniprot/P60174	TPI1
Serine/threonine-protein phosphatase 2A 65 kDa regulatory subunit A alpha isoform	5	1.63	1	0.1042	P30153	Human	http://www.uniprot.org/uniprot/P30153	PPP2R1A	Cytoplasm	The PR65 subunit of protein phosphatase 2A serves as a scaffolding molecule to coordinate the assembly of the catalytic subunit and a variable regulatory B subunit. Required for proper chromosome segregation and for centromeric localization of SGOL1 in mitosis.
Adenylate kinase 4, mitochondrial	2	4.28	1	0.1043	P27144	Human	http://www.uniprot.org/uniprot/P27144	AK4	Mitochondrion matrix	Involved in maintaining the homeostasis of cellular nucleotides by catalyzing the interconversion of nucleoside phosphates. Efficiently phosphorylates AMP and dAMP using ATP as phosphate donor, but phosphorylates only AMP when using GTP as phosphate donor. Also displays broad nucleoside diphosphate kinase activity.
Calcium-binding mitochondrial carrier protein SCaMC-1	1	1.14	1	0.1046	Q6NUK1	Human	http://www.uniprot.org/uniprot/Q6NUK1	SLC25A24	Mitochondrion inner membrane	Calcium-dependent mitochondrial solute carrier. Mediates the reversible, electroneutral exchange of Mg-ATP or Mg-ADP against phosphate ions, catalyzing the net uptake or efflux of adenine nucleotides across the mitochondrial inner membrane. Nucleotide transport is inactive when cytosolic calcium levels are low, and is activated by an increase in cytosolic calcium levels. May play a role in protec…
Cytoskeleton-associated protein 4	12	1.4	1	0.105	Q07065	Human	http://www.uniprot.org/uniprot/Q07065	CKAP4	Endoplasmic reticulum membrane	High-affinity epithelial cell surface receptor for APF.
Isocitrate dehydrogenase [NAD] subunit alpha, mitochondrial	1	1	1.78	0.1052	P50213	Human	http://www.uniprot.org/uniprot/P50213	IDH3A	Mitochondrion
Immunoglobulin heavy constant alpha 1	1	1	0	0.1063	P01876	Human	http://www.uniprot.org/uniprot/P01876	IGHA1		Ig alpha is the major immunoglobulin class in body secretions. It may serve both to defend against local infection and to prevent access of foreign antigens to the general immunologic system.
26S proteasome regulatory subunit 8	2	1	1.44	0.1066	P62195	Human	http://www.uniprot.org/uniprot/P62195	PSMC5	Cytoplasm	The 26S protease is involved in the ATP-dependent degradation of ubiquitinated proteins. The regulatory (or ATPase) complex confers ATP dependency and substrate specificity to the 26S complex.
Adipocyte plasma membrane-associated protein	2	1.86	1	0.1073	Q9HDC9	Human	http://www.uniprot.org/uniprot/Q9HDC9	APMAP	Membrane	Exhibits strong arylesterase activity with beta-naphthyl acetate and phenyl acetate. May play a role in adipocyte differentiation.
Transducin beta-like protein 2	1	1.29	1	0.1076	Q9Y4P3	Human	http://www.uniprot.org/uniprot/Q9Y4P3	TBL2
ATP-dependent Clp protease proteolytic subunit, mitochondrial	2	1	Low S/N	0.1091	Q16740	Human	http://www.uniprot.org/uniprot/Q16740	CLPP	Mitochondrion matrix	Protease component of the Clp complex that cleaves peptides and various proteins in an ATP-dependent process. Has low peptidase activity in the absence of CLPX. The Clp complex can degrade CSN1S1, CSN2 and CSN3, as well as synthetic peptides (in vitro) and may be responsible for a fairly general and central housekeeping function rather than for the degradation of specific substrates.
Ribonucleoside-diphosphate reductase subunit M2	3	1	1.69	0.1095	P31350	Human	http://www.uniprot.org/uniprot/P31350	RRM2	Cytoplasm	Provides the precursors necessary for DNA synthesis. Catalyzes the biosynthesis of deoxyribonucleotides from the corresponding ribonucleotides. Inhibits Wnt signaling.
40S ribosomal protein S4, X isoform	3	1	1.33	0.1101	P62701	Human	http://www.uniprot.org/uniprot/P62701	RPS4X	Cytoplasm
Protein SCO2 homolog, mitochondrial	2	0	1	0.1102	O43819	Human	http://www.uniprot.org/uniprot/O43819	SCO2	Mitochondrion	Acts as a copper chaperone, transporting copper to the Cu(A) site on the cytochrome c oxidase subunit II (COX2).
GTP-binding protein SAR1b	1	1	1.23	0.1103	Q9Y6B6	Human	http://www.uniprot.org/uniprot/Q9Y6B6	SAR1B	Endoplasmic reticulum membrane	Involved in transport from the endoplasmic reticulum to the Golgi apparatus. Activated by the guanine nucleotide exchange factor PREB. Involved in the selection of the protein cargo and the assembly of the COPII coat complex.
Poly(U)-binding-splicing factor PUF60	2	1.14	1	0.112	Q9UHX1	Human	http://www.uniprot.org/uniprot/Q9UHX1	PUF60	Nucleus	DNA- and RNA-binding protein, involved in several nuclear processes such as pre-mRNA splicing, apoptosis and transcription regulation. In association with FUBP1 regulates MYC transcription at the P2 promoter through the core-TFIIH basal transcription factor. Acts as a transcriptional repressor through the core-TFIIH basal transcription factor. Represses FUBP1-induced transcriptional activation bu…
60S ribosomal protein L6	5	1.24	1	0.1122	Q02878	Human	http://www.uniprot.org/uniprot/Q02878	RPL6		Specifically binds to domain C of the Tax-responsive enhancer element in the long terminal repeat of HTLV-I.
Nuclear cap-binding protein subunit 3	1	1.56	1	0.1135	Q53F19	Human	http://www.uniprot.org/uniprot/Q53F19	C17orf85
Ras GTPase-activating protein-binding protein 1	1	1	1.23	0.114	Q13283	Human	http://www.uniprot.org/uniprot/Q13283	G3BP1	Cytoplasm	May be a regulated effector of stress granule assembly. Phosphorylation-dependent sequence-specific endoribonuclease in vitro. Cleaves exclusively between cytosine and adenine and cleaves MYC mRNA preferentially at the 3'-UTR. ATP- and magnesium-dependent helicase. Unwinds preferentially partial DNA and RNA duplexes having a 17 bp annealed portion and either a hanging 3' tail or hanging tails at …
Adenosylhomocysteinase	4	1	1.4	0.1141	P23526	Human	http://www.uniprot.org/uniprot/P23526	AHCY	Cytoplasm	Adenosylhomocysteine is a competitive inhibitor of S-adenosyl-L-methionine-dependent methyl transferase reactions; therefore adenosylhomocysteinase may play a key role in the control of methylations via regulation of the intracellular concentration of adenosylhomocysteine.
L-lactate dehydrogenase A chain	8	1.55	1	0.1142	P00338	Human	http://www.uniprot.org/uniprot/P00338	LDHA	Cytoplasm
Nitric oxide synthase, endothelial	4	1.25	1	0.1147	P29474	Human	http://www.uniprot.org/uniprot/P29474	NOS3	Cell membrane	Produces nitric oxide (NO) which is implicated in vascular smooth muscle relaxation through a cGMP-mediated signal transduction pathway. NO mediates vascular endothelial growth factor (VEGF)-induced angiogenesis in coronary vessels and promotes blood clotting through the activation of platelets.
Glutamine-dependent NAD(+) synthetase	3	1	1	0.1148	Q6IA69	Human	http://www.uniprot.org/uniprot/Q6IA69	NADSYN1
Heterogeneous nuclear ribonucleoprotein D-like	2	1.07	1	0.1149	O14979	Human	http://www.uniprot.org/uniprot/O14979	HNRNPDL	Nucleus	Acts as a transcriptional regulator. Promotes transcription repression. Promotes transcription activation in differentiated myotubes (By similarity). Binds to double- and single-stranded DNA sequences. Binds to the transcription suppressor CATR sequence of the COX5B promoter (By similarity). Binds with high affinity to RNA molecules that contain AU-rich elements (AREs) found within the 3'-UTR of …
GDH/6PGL endoplasmic bifunctional protein	1	1.4	1	0.1153	O95479	Human	http://www.uniprot.org/uniprot/O95479	H6PD	Endoplasmic reticulum lumen	Oxidizes glucose-6-phosphate and glucose, as well as other hexose-6-phosphates.
GTP-binding protein SAR1a	2	1	1.35	0.1156	Q9NR31	Human	http://www.uniprot.org/uniprot/Q9NR31	SAR1A	Endoplasmic reticulum	Involved in transport from the endoplasmic reticulum to the Golgi apparatus (By similarity). Required to maintain SEC16A localization at discrete locations on the ER membrane perhaps by preventing its dissociation. SAR1A-GTP-dependent assembly of SEC16A on the ER membrane forms an organized scaffold defining endoplasmic reticulum exit sites (ERES).
Small VCP/p97-interacting protein	2	1	0	0.1167	Q8NHG7	Human	http://www.uniprot.org/uniprot/Q8NHG7	SVIP	Smooth endoplasmic reticulum membrane
Complex I assembly factor TIMMDC1, mitochondrial	2	0	1	0.117	Q9NPL8	Human	http://www.uniprot.org/uniprot/Q9NPL8	TIMMDC1	Mitochondrion membrane	Chaperone protein involved in the assembly of the mitochondrial NADH:ubiquinone oxidoreductase complex (complex I). Participates in constructing the membrane arm of complex I.
NAD(P)H dehydrogenase [quinone] 1	3	1	1.64	0.1176	P15559	Human	http://www.uniprot.org/uniprot/P15559	NQO1	Cytoplasm	The enzyme apparently serves as a quinone reductase in connection with conjugation reactions of hydroquinons involved in detoxification pathways as well as in biosynthetic processes such as the vitamin K-dependent gamma-carboxylation of glutamate residues in prothrombin synthesis.
Branched-chain-amino-acid aminotransferase, cytosolic	1	1	1.44	0.1187	P54687	Human	http://www.uniprot.org/uniprot/P54687	BCAT1	Cytoplasm	Catalyzes the first reaction in the catabolism of the essential branched chain amino acids leucine, isoleucine, and valine.
Beta-arrestin-1	1	1.76	1	0.1187	P49407	Human	http://www.uniprot.org/uniprot/P49407	ARRB1	Cytoplasm	Functions in regulating agonist-mediated G-protein coupled receptor (GPCR) signaling by mediating both receptor desensitization and resensitization processes. During homologous desensitization, beta-arrestins bind to the GPRK-phosphorylated receptor and sterically preclude its coupling to the cognate G-protein; the binding appears to require additional receptor determinants exposed only in the ac…
Protein transport protein Sec24B	1	1	1.75	0.1192	O95487	Human	http://www.uniprot.org/uniprot/O95487	SEC24B	Cytoplasm	Component of the COPII coat, that covers ER-derived vesicles involved in transport from the endoplasmic reticulum to the Golgi apparatus. COPII acts in the cytoplasm to promote the transport of secretory, plasma membrane, and vacuolar proteins from the endoplasmic reticulum to the Golgi complex.
Transmembrane emp24 domain-containing protein 3	1	1.42	1	0.1209	Q9Y3Q3	Human	http://www.uniprot.org/uniprot/Q9Y3Q3	TMED3	Endoplasmic reticulum-Golgi intermediate compartment membrane	Potential role in vesicular protein trafficking, mainly in the early secretory pathway. Contributes to the coupled localization of TMED2 and TMED10 in the cis-Golgi network.
NudC domain-containing protein 2	1	1.36	1	0.1209	Q8WVJ2	Human	http://www.uniprot.org/uniprot/Q8WVJ2	NUDCD2	Chromosome	May regulate the LIS1/dynein pathway by stabilizing LIS1 with Hsp90 chaperone.
Transforming growth factor beta-1-induced transcript 1 protein	1	1.47	1	0.121	O43294	Human	http://www.uniprot.org/uniprot/O43294	TGFB1I1	Cell junction	Functions as a molecular adapter coordinating multiple protein-protein interactions at the focal adhesion complex and in the nucleus. Links various intracellular signaling modules to plasma membrane receptors and regulates the Wnt and TGFB signaling pathways. May also regulate SLC6A3 and SLC6A4 targeting to the plasma membrane hence regulating their activity. In the nucleus, functions as a nuclea…
Leucine-rich repeat-containing protein 47	1	1	1.24	0.122	Q8N1G4	Human	http://www.uniprot.org/uniprot/Q8N1G4	LRRC47
Basigin	7	1.48	1	0.1221	P35613	Human	http://www.uniprot.org/uniprot/P35613	BSG	Cell membrane	Plays an important role in targeting the monocarboxylate transporters SLC16A1, SLC16A3 and SLC16A8 to the plasma membrane. Plays pivotal roles in spermatogenesis, embryo implantation, neural network formation and tumor progression. Stimulates adjacent fibroblasts to produce matrix metalloproteinases (MMPS). Seems to be a receptor for oligomannosidic glycans. In vitro, promotes outgrowth of astroc…
Jupiter microtubule associated homolog 1	3	2.29	1	0.123	Q9UK76	Human	http://www.uniprot.org/uniprot/Q9UK76	HN1	Nucleus
Ran-binding protein 3	1	1.29	1	0.1232	Q9H6Z4	Human	http://www.uniprot.org/uniprot/Q9H6Z4	RANBP3	Cytoplasm	Acts as a cofactor for XPO1/CRM1-mediated nuclear export, perhaps as export complex scaffolding protein. Bound to XPO1/CRM1, stabilizes the XPO1/CRM1-cargo interaction. In the absence of Ran-bound GTP prevents binding of XPO1/CRM1 to the nuclear pore complex. Binds to CHC1/RCC1 and increases the guanine nucleotide exchange activity of CHC1/RCC1. Recruits XPO1/CRM1 to CHC1/RCC1 in a Ran-dependent …
Lysophosphatidylcholine acyltransferase 1	1	1.27	1	0.1241	Q8NF37	Human	http://www.uniprot.org/uniprot/Q8NF37	LPCAT1	Endoplasmic reticulum membrane	Possesses both acyltransferase and acetyltransferase activities. Activity is calcium-independent. Mediates the conversion of 1-acyl-sn-glycero-3-phosphocholine (LPC) into phosphatidylcholine (PC). Displays a clear preference for saturated fatty acyl-CoAs, and 1-myristoyl or 1-palmitoyl LPC as acyl donors and acceptors, respectively. May synthesize phosphatidylcholine in pulmonary surfactant, ther…
Peptidyl-prolyl cis-trans isomerase-like 4	2	0	1	0.1242	Q8WUA2	Human	http://www.uniprot.org/uniprot/Q8WUA2	PPIL4	Nucleus	PPIases accelerate the folding of proteins. It catalyzes the cis-trans isomerization of proline imidic peptide bonds in oligopeptides (By similarity).
Proteasome subunit beta type-6	3	1	1.16	0.1243	P28072	Human	http://www.uniprot.org/uniprot/P28072	PSMB6	Cytoplasm	The proteasome is a multicatalytic proteinase complex which is characterized by its ability to cleave peptides with Arg, Phe, Tyr, Leu, and Glu adjacent to the leaving group at neutral or slightly basic pH. The proteasome has an ATP-dependent proteolytic activity. This unit is responsible of the peptidyl glutamyl-like activity. May catalyze basal processing of intracellular antigens.
Prefoldin subunit 4	2	1	Low S/N	0.1248	Q9NQP4	Human	http://www.uniprot.org/uniprot/Q9NQP4	PFDN4	Nucleus	Binds specifically to cytosolic chaperonin (c-CPN) and transfers target proteins to it. Binds to nascent polypeptide chain and promotes folding in an environment in which there are many competing pathways for nonnative proteins.
ATP synthase subunit alpha, mitochondrial	5	1.89	1	0.125	P25705	Human	http://www.uniprot.org/uniprot/P25705	ATP5A1	Mitochondrion inner membrane	Mitochondrial membrane ATP synthase (F(1)F(0) ATP synthase or Complex V) produces ATP from ADP in the presence of a proton gradient across the membrane which is generated by electron transport complexes of the respiratory chain. F-type ATPases consist of two structural domains, F(1) - containing the extramembraneous catalytic core, and F(0) - containing the membrane proton channel, linked togethe…
Glucose 1,6-bisphosphate synthase	1	1.22	1	0.1256	Q6PCE3	Human	http://www.uniprot.org/uniprot/Q6PCE3	PGM2L1		Glucose 1,6-bisphosphate synthase using 1,3-bisphosphoglycerate as a phosphate donor and a series of 1-phosphate sugars as acceptors, including glucose 1-phosphate, mannose 1-phosphate, ribose 1-phosphate and deoxyribose 1-phosphate. 5 or 6-phosphosugars are bad substrates, with the exception of glucose 6-phosphate. Also synthesizes ribose 1,5-bisphosphate. Has only low phosphopentomutase and pho…
Aconitate hydratase, mitochondrial	3	1	1.26	0.1259	Q99798	Human	http://www.uniprot.org/uniprot/Q99798	ACO2	Mitochondrion	Catalyzes the isomerization of citrate to isocitrate via cis-aconitate.
Collagen alpha-1(XVIII) chain	2	1.52	1	0.1265	P39060	Human	http://www.uniprot.org/uniprot/P39060	COL18A1	Secreted	COLA18A probably plays a major role in determining the retinal structure as well as in the closure of the neural tube.
FAS-associated factor 2	1	1.14	1	0.127	Q96CS3	Human	http://www.uniprot.org/uniprot/Q96CS3	FAF2	Cytoplasm	May play a role in the translocation of terminally misfolded proteins from the endoplasmic reticulum lumen to the cytoplasm and their degradation by the proteasome.
Vacuolar-sorting protein SNF8	1	1.25	1	0.1276	Q96H20	Human	http://www.uniprot.org/uniprot/Q96H20	SNF8	Cytoplasm	Component of the endosomal sorting complex required for transport II (ESCRT-II), which is required for multivesicular body (MVB) formation and sorting of endosomal cargo proteins into MVBs. The MVB pathway mediates delivery of transmembrane proteins into the lumen of the lysosome for degradation. The ESCRT-II complex is probably involved in the recruitment of the ESCRT-III complex. The ESCRT-II c…
Cleavage and polyadenylation specificity factor subunit 5	1	1.75	1	0.1276	O43809	Human	http://www.uniprot.org/uniprot/O43809	NUDT21	Nucleus	Component of the cleavage factor Im (CFIm) complex that plays a key role in pre-mRNA 3'-processing. Involved in association with CPSF6 or CPSF7 in pre-MRNA 3'-end poly(A) site cleavage and poly(A) addition. NUDT21/CPSF5 binds to cleavage and polyadenylation RNA substrates. The homodimer mediates simultaneous sequence-specific recognition of two 5'-UGUA-3' elements within the pre-mRNA. Binds to, b…
40S ribosomal protein S3	8	1	1.23	0.1276	P23396	Human	http://www.uniprot.org/uniprot/P23396	RPS3	Cytoplasm	Involved in translation as a component of the 40S small ribosomal subunit (PubMed:8706699). Has endonuclease activity and plays a role in repair of damaged DNA (PubMed:7775413). Cleaves phosphodiester bonds of DNAs containing altered bases with broad specificity and cleaves supercoiled DNA more efficiently than relaxed DNA (PubMed:15707971). Displays high binding affinity for 7,8-dihydro-8-oxogua…
Syntaxin-7	1	1	1.47	0.1285	O15400	Human	http://www.uniprot.org/uniprot/O15400	STX7	Early endosome membrane	May be involved in protein trafficking from the plasma membrane to the early endosome (EE) as well as in homotypic fusion of endocytic organelles. Mediates the endocytic trafficking from early endosomes to late endosomes and lysosomes.
Nuclear-interacting partner of ALK	1	1.5	1	0.1299	Q86WB0	Human	http://www.uniprot.org/uniprot/Q86WB0	ZC3HC1	Nucleus	Essential component of an SCF-type E3 ligase complex, SCF(NIPA), a complex that controls mitotic entry by mediating ubiquitination and subsequent degradation of cyclin B1 (CCNB1). Its cell-cycle-dependent phosphorylation regulates the assembly of the SCF(NIPA) complex, restricting CCNB1 ubiquitination activity to interphase. Its inactivation results in nuclear accumulation of CCNB1 in interphase …
Thymidylate synthase	1	1	1.48	0.13	P04818	Human	http://www.uniprot.org/uniprot/P04818	TYMS	Nucleus	Contributes to the de novo mitochondrial thymidylate biosynthesis pathway.
DNA replication licensing factor MCM7	2	1	1.56	0.1303	P33993	Human	http://www.uniprot.org/uniprot/P33993	MCM7	Nucleus	Acts as component of the MCM2-7 complex (MCM complex) which is the putative replicative helicase essential for 'once per cell cycle' DNA replication initiation and elongation in eukaryotic cells. The active ATPase sites in the MCM2-7 ring are formed through the interaction surfaces of two neighboring subunits such that a critical structure of a conserved arginine finger motif is provided in trans…
40S ribosomal protein S9	4	1	1.22	0.1304	P46781	Human	http://www.uniprot.org/uniprot/P46781	RPS9	Cytoplasm
cAMP-dependent protein kinase type II-beta regulatory subunit	2	1	1.36	0.1309	P31323	Human	http://www.uniprot.org/uniprot/P31323	PRKAR2B	Cytoplasm	Regulatory subunit of the cAMP-dependent protein kinases involved in cAMP signaling in cells. Type II regulatory chains mediate membrane association by binding to anchoring proteins, including the MAP2 kinase.
LRP chaperone MESD	2	1	1.29	0.1314	Q14696	Human	http://www.uniprot.org/uniprot/Q14696	MESDC2	Endoplasmic reticulum	Chaperone specifically assisting the folding of beta-propeller/EGF modules within the family of low-density lipoprotein receptors (LDLRs). Acts as a modulator of the Wnt pathway through chaperoning the coreceptors of the canonical Wnt pathway, LRP5 and LRP6, to the plasma membrane. Essential for specification of embryonic polarity and mesoderm induction.
Diphosphoinositol polyphosphate phosphohydrolase 1	1	1	1.37	0.1316	O95989	Human	http://www.uniprot.org/uniprot/O95989	NUDT3	Cytoplasm	Cleaves a beta-phosphate from the diphosphate groups in PP-InsP5 (diphosphoinositol pentakisphosphate) and [PP]2-InsP4 (bisdiphosphoinositol tetrakisphosphate), suggesting that it may play a role in signal transduction. InsP6 (inositol hexakisphophate) is not a substrate. Acts as a negative regulator of the ERK1/2 pathway. Also able to catalyze the hydrolysis of dinucleoside oligophosphates, with…
N-alpha-acetyltransferase 10	1	1	3.06	0.132	P41227	Human	http://www.uniprot.org/uniprot/P41227	NAA10	Cytoplasm	Catalytic subunit of the N-terminal acetyltransferase A (NatA) complex which displays alpha (N-terminal) acetyltransferase activity. The NAT activity may be important for vascular, hematopoietic and neuronal growth and development. Without NAA15, displays epsilon (internal) acetyltransferase activity towards HIF1A, thereby promoting its degradation. Represses MYLK kinase activity by acetylation, …
Vesicle-fusing ATPase	2	1.03	1	0.1323	P46459	Human	http://www.uniprot.org/uniprot/P46459	NSF	Cytoplasm	Required for vesicle-mediated transport. Catalyzes the fusion of transport vesicles within the Golgi cisternae. Is also required for transport from the endoplasmic reticulum to the Golgi stack. Seems to function as a fusion protein required for the delivery of cargo proteins to all compartments of the Golgi stack independent of vesicle origin. Interaction with AMPAR subunit GRIA2 leads to influen…
Ubiquitin-like modifier-activating enzyme 5	1	1	1.17	0.1331	Q9GZZ9	Human	http://www.uniprot.org/uniprot/Q9GZZ9	UBA5	Cytoplasm	E1-like enzyme which activates UFM1 and SUMO2.
Sushi repeat-containing protein SRPX	6	1	3.83	0.1335	P78539	Human	http://www.uniprot.org/uniprot/P78539	SRPX	Cell surface	May be involved in phagocytosis during disk shedding, cell adhesion to cells other than the pigment epithelium or signal transduction.
ATP-dependent 6-phosphofructokinase, platelet type	9	1.15	1	0.1336	Q01813	Human	http://www.uniprot.org/uniprot/Q01813	PFKP	Cytoplasm	Catalyzes the phosphorylation of D-fructose 6-phosphate to fructose 1,6-bisphosphate by ATP, the first committing step of glycolysis.
Protein S100-A6	2	7.96	1	0.1345	P06703	Human	http://www.uniprot.org/uniprot/P06703	S100A6	Nucleus envelope	May function as calcium sensor and modulator, contributing to cellular calcium signaling. May function by interacting with other proteins, such as TPR-containing proteins, and indirectly play a role in many physiological processes such as the reorganization of the actin cytoskeleton and in cell motility. Binds 2 calcium ions. Calcium binding is cooperative.
Aspartyl/asparaginyl beta-hydroxylase	1	1.35	1	0.1349	Q12797	Human	http://www.uniprot.org/uniprot/Q12797	ASPH	Endoplasmic reticulum membrane	Isoform 1: specifically hydroxylates an Asp or Asn residue in certain epidermal growth factor-like (EGF) domains of a number of proteins.
Unconventional myosin-Va	6	1.28	1	0.1352	Q9Y4I1	Human	http://www.uniprot.org/uniprot/Q9Y4I1	MYO5A		Processive actin-based motor that can move in large steps approximating the 36-nm pseudo-repeat of the actin filament. Involved in melanosome transport. Also mediates the transport of vesicles to the plasma membrane. May also be required for some polarization process involved in dendrite formation.
Adenylate kinase isoenzyme 1	2	1	1.3	0.1355	P00568	Human	http://www.uniprot.org/uniprot/P00568	AK1	Cytoplasm	Catalyzes the reversible transfer of the terminal phosphate group between ATP and AMP. Also displays broad nucleoside diphosphate kinase activity. Plays an important role in cellular energy homeostasis and in adenine nucleotide metabolism.
60S ribosomal protein L10a	1	1	1.32	0.1355	P62906	Human	http://www.uniprot.org/uniprot/P62906	RPL10A
60S acidic ribosomal protein P0	1	1.21	1	0.1358	P05388	Human	http://www.uniprot.org/uniprot/P05388	RPLP0	Nucleus	Ribosomal protein P0 is the functional equivalent of E.coli protein L10.
Apolipoprotein C-III	1	3.8	1	0.1361	P02656	Human	http://www.uniprot.org/uniprot/P02656	APOC3	Secreted	Component of triglyceride-rich very low density lipoproteins (VLDL) and high density lipoproteins (HDL) in plasma. Plays a multifaceted role in triglyceride homeostasis. Intracellularly, promotes hepatic very low density lipoprotein 1 (VLDL1) assembly and secretion; extracellularly, attenuates hydrolysis and clearance of triglyceride-rich lipoproteins (TRLs). Impairs the lipolysis of TRLs by inhi…
Syntaxin-12	2	1.04	1	0.1363	Q86Y82	Human	http://www.uniprot.org/uniprot/Q86Y82	STX12	Endosome membrane	SNARE that acts to regulate protein transport between late endosomes and the trans-Golgi network. The SNARE complex containing STX6, STX12, VAMP4 and VTI1A mediates vesicle fusion (in vitro) (By similarity).
Dolichyl-diphosphooligosaccharide--protein glycosyltransferase subunit DAD1	1	1	1.42	0.1371	P61803	Human	http://www.uniprot.org/uniprot/P61803	DAD1	Endoplasmic reticulum membrane	Essential subunit of the N-oligosaccharyl transferase (OST) complex which catalyzes the transfer of a high mannose oligosaccharide from a lipid-linked oligosaccharide donor to an asparagine residue within an Asn-X-Ser/Thr consensus motif in nascent polypeptide chains. N-glycosylation occurs cotranslationally and the complex associates with the Sec61 complex at the channel-forming translocon compl…
Phosphatidylinositol-binding clathrin assembly protein	2	1	1.51	0.1381	Q13492	Human	http://www.uniprot.org/uniprot/Q13492	PICALM	Membrane	Assembly protein recruiting clathrin and adapter protein complex 2 (AP2) to cell membranes at sites of coated-pit formation and clathrin-vesicle assembly. May be required to determine the amount of membrane to be recycled, possibly by regulating the size of the clathrin cage. Involved in AP2-dependent clathrin-mediated endocytosis at the neuromuscular junction.
E3 ubiquitin-protein ligase UHRF2	1	1.28	1	0.1383	Q96PU4	Human	http://www.uniprot.org/uniprot/Q96PU4	UHRF2	Nucleus	E3 ubiquitin-protein ligase that is an intermolecular hub protein in the cell cycle network. Through cooperative DNA and histone binding, may contribute to a tighter epigenetic control of gene expression in differentiated cells. Ubiquitinates cyclins, CCND1 and CCNE1, in an apparently phosphorylation-independent manner and induces G1 arrest. Also ubiquitinates PCNP leading to its degradation by t…
Signal recognition particle receptor subunit beta	2	1	1.46	0.1392	Q9Y5M8	Human	http://www.uniprot.org/uniprot/Q9Y5M8	SRPRB	Endoplasmic reticulum membrane	Component of the SRP (signal recognition particle) receptor. Ensures, in conjunction with the signal recognition particle, the correct targeting of the nascent secretory proteins to the endoplasmic reticulum membrane system. Has GTPase activity. May mediate the membrane association of SRPR (By similarity).
Eukaryotic translation initiation factor 3 subunit L	1	1	1.22	0.1394	Q9Y262	Human	http://www.uniprot.org/uniprot/Q9Y262	EIF3L	Cytoplasm	Component of the eukaryotic translation initiation factor 3 (eIF-3) complex, which is required for several steps in the initiation of protein synthesis. The eIF-3 complex associates with the 40S ribosome and facilitates the recruitment of eIF-1, eIF-1A, eIF-2:GTP:methionyl-tRNAi and eIF-5 to form the 43S preinitiation complex (43S PIC). The eIF-3 complex stimulates mRNA recruitment to the 43S PIC…
Transcription intermediary factor 1-beta	5	1	1.31	0.1395	Q13263	Human	http://www.uniprot.org/uniprot/Q13263	TRIM28	Nucleus	Nuclear corepressor for KRAB domain-containing zinc finger proteins (KRAB-ZFPs). Mediates gene silencing by recruiting CHD3, a subunit of the nucleosome remodeling and deacetylation (NuRD) complex, and SETDB1 (which specifically methylates histone H3 at 'Lys-9' (H3K9me)) to the promoter regions of KRAB target genes. Enhances transcriptional repression by coordinating the increase in H3K9me, the d…
Keratinocyte-associated protein 2	2	1.78	1	0.1396	Q8N6L1	Human	http://www.uniprot.org/uniprot/Q8N6L1	KRTCAP2	Endoplasmic reticulum membrane
Transportin-1	3	1	1.25	0.1398	Q92973	Human	http://www.uniprot.org/uniprot/Q92973	TNPO1	Cytoplasm	Functions in nuclear protein import as nuclear transport receptor. Serves as receptor for nuclear localization signals (NLS) in cargo substrates. Is thought to mediate docking of the importin/substrate complex to the nuclear pore complex (NPC) through binding to nucleoporin and the complex is subsequently translocated through the pore by an energy requiring, Ran-dependent mechanism. At the nucleo…
Reticulocalbin-1	6	1.49	1	0.1406	Q15293	Human	http://www.uniprot.org/uniprot/Q15293	RCN1	Endoplasmic reticulum lumen	May regulate calcium-dependent activities in the endoplasmic reticulum lumen or post-ER compartment.
Protein transport protein Sec61 subunit beta	2	1.18	1	0.1407	P60468	Human	http://www.uniprot.org/uniprot/P60468	SEC61B	Endoplasmic reticulum membrane	Necessary for protein translocation in the endoplasmic reticulum.
Coiled-coil domain-containing protein 58	2	2.61	1	0.1425	Q4VC31	Human	http://www.uniprot.org/uniprot/Q4VC31	CCDC58
Brain acid soluble protein 1	5	2.02	1	0.1425	P80723	Human	http://www.uniprot.org/uniprot/P80723	BASP1	Cell membrane
RNA cytidine acetyltransferase	1	1	1.28	0.1426	Q9H0A0	Human	http://www.uniprot.org/uniprot/Q9H0A0	NAT10	Nucleus	Has protein acetyltransferase activity in vitro. Can acetylate both histones and microtubules. Histone acetylation may regulate transcription and mitotic chromosome de-condensation. Activates telomerase activity by stimulating the transcription of TERT, and may also regulate telomerase function by affecting the balance of telomerase subunit assembly, disassembly, and localization. Acetylates alph…
Y-box-binding protein 1	5	1	1.83	0.1432	P67809	Human	http://www.uniprot.org/uniprot/P67809	YBX1	Cytoplasm	Mediates pre-mRNA alternative splicing regulation. Binds to splice sites in pre-mRNA and regulates splice site selection. Binds and stabilizes cytoplasmic mRNA. Contributes to the regulation of translation by modulating the interaction between the mRNA and eukaryotic initiation factors (By similarity). Regulates the transcription of numerous genes. Its transcriptional activity on the multidrug re…
Pirin	2	1	1	0.1434	O00625	Human	http://www.uniprot.org/uniprot/O00625	PIR	Nucleus	Transcriptional coregulator of NF-kappa-B which facilitates binding of NF-kappa-B proteins to target kappa-B genes in a redox-state-dependent manner. May be required for efficient terminal myeloid maturation of hematopoietic cells. Has quercetin 2,3-dioxygenase activity (in vitro).
Glucose-6-phosphate isomerase	7	1.26	1	0.1441	P06744	Human	http://www.uniprot.org/uniprot/P06744	GPI	Cytoplasm	Besides it's role as a glycolytic enzyme, mammalian GPI can function as a tumor-secreted cytokine and an angiogenic factor (AMF) that stimulates endothelial cell motility. GPI is also a neurotrophic factor (Neuroleukin) for spinal and sensory neurons.
Actin-related protein 2/3 complex subunit 2	1	1	1.37	0.1445	O15144	Human	http://www.uniprot.org/uniprot/O15144	ARPC2	Cytoplasm	Functions as actin-binding component of the Arp2/3 complex which is involved in regulation of actin polymerization and together with an activating nucleation-promoting factor (NPF) mediates the formation of branched actin networks. Seems to contact the mother actin filament.
Guanine nucleotide-binding protein G(I)/G(S)/G(O) subunit gamma-12	2	1	Low S/N	0.1447	Q9UBI6	Human	http://www.uniprot.org/uniprot/Q9UBI6	GNG12	Cell membrane	Guanine nucleotide-binding proteins (G proteins) are involved as a modulator or transducer in various transmembrane signaling systems. The beta and gamma chains are required for the GTPase activity, for replacement of GDP by GTP, and for G protein-effector interaction.
Protein disulfide-isomerase	15	1.39	1	0.1457	P07237	Human	http://www.uniprot.org/uniprot/P07237	P4HB	Endoplasmic reticulum lumen	This multifunctional protein catalyzes the formation, breakage and rearrangement of disulfide bonds. At the cell surface, seems to act as a reductase that cleaves disulfide bonds of proteins attached to the cell. May therefore cause structural modifications of exofacial proteins. Inside the cell, seems to form/rearrange disulfide bonds of nascent proteins. At high concentrations, functions as a c…
Methionine--tRNA ligase, cytoplasmic	1	1	1.2	0.1461	P56192	Human	http://www.uniprot.org/uniprot/P56192	MARS	Cytoplasm
Protein NDRG1	4	1.35	1	0.1463	Q92597	Human	http://www.uniprot.org/uniprot/Q92597	NDRG1	Cytoplasm	Stress-responsive protein involved in hormone responses, cell growth, and differentiation. Acts as a tumor suppressor in many cell types. Necessary but not sufficient for p53/TP53-mediated caspase activation and apoptosis. Has a role in cell trafficking, notably of the Schwann cell, and is necessary for the maintenance and development of the peripheral nerve myelin sheath. Required for vesicular …
Splicing factor, proline- and glutamine-rich	9	1	1.15	0.1467	P23246	Human	http://www.uniprot.org/uniprot/P23246	SFPQ	Nucleus matrix	DNA- and RNA binding protein, involved in several nuclear processes. Essential pre-mRNA splicing factor required early in spliceosome formation and for splicing catalytic step II, probably as a heteromer with NONO. Binds to pre-mRNA in spliceosome C complex, and specifically binds to intronic polypyrimidine tracts. Involved in regulation of signal-induced alternative splicing. During splicing of …
Serine/arginine-rich splicing factor 3	1	1.84	1	0.147	P84103	Human	http://www.uniprot.org/uniprot/P84103	SRSF3	Nucleus	May be involved in RNA processing in relation with cellular proliferation and/or maturation. May function as export adapter involved in mRNA nuclear export such as of histone H2A. Binds mRNA which is thought to be transferred to the NXF1-NXT1 heterodimer for export (TAP/NXF1 pathway); enhances NXF1-NXT1 RNA-binding activity. RNA-binding is semi-sequence specific.
Pyrroline-5-carboxylate reductase 1, mitochondrial	2	1.45	1	0.1472	P32322	Human	http://www.uniprot.org/uniprot/P32322	PYCR1	Mitochondrion	Housekeeping enzyme that catalyzes the last step in proline biosynthesis. Can utilize both NAD and NADP, but has higher affinity for NAD. Involved in the cellular response to oxidative stress.
Heat shock 70 kDa protein 1A	5	1	1.95	0.1472	P0DMV8	Human	http://www.uniprot.org/uniprot/P0DMV8	HSPA1A	Cytoplasm	In cooperation with other chaperones, Hsp70s stabilize preexistent proteins against aggregation and mediate the folding of newly translated polypeptides in the cytosol as well as within organelles. These chaperones participate in all these processes through their ability to recognize nonnative conformations of other proteins. They bind extended peptide segments with a net hydrophobic character ex…
Myristoylated alanine-rich C-kinase substrate	6	1.75	1	0.1473	P29966	Human	http://www.uniprot.org/uniprot/P29966	MARCKS	Cytoplasm	MARCKS is the most prominent cellular substrate for protein kinase C. This protein binds calmodulin, actin, and synapsin. MARCKS is a filamentous (F) actin cross-linking protein.
Pyridoxal phosphate phosphatase	1	1	1.07	0.1475	Q96GD0	Human	http://www.uniprot.org/uniprot/Q96GD0	PDXP	Cytoplasm	Protein serine phosphatase that dephosphorylates 'Ser-3' in cofilin and probably also dephosphorylates phospho-serine residues in DSTN. Regulates cofilin-dependent actin cytoskeleton reorganization. Required for normal progress through mitosis and normal cytokinesis. Does not dephosphorylate phospho-threonines in LIMK1. Does not dephosphorylate peptides containing phospho-tyrosine. Pyridoxal phos…
Prostaglandin reductase 1	1	1	1.29	0.1483	Q14914	Human	http://www.uniprot.org/uniprot/Q14914	PTGR1	Cytoplasm	Functions as 15-oxo-prostaglandin 13-reductase and acts on 15-oxo-PGE1, 15-oxo-PGE2 and 15-oxo-PGE2-alpha. Has no activity towards PGE1, PGE2 and PGE2-alpha (By similarity). Catalyzes the conversion of leukotriene B4 into its biologically less active metabolite, 12-oxo-leukotriene B4. This is an initial and key step of metabolic inactivation of leukotriene B4.
Proteasome subunit beta type-2	3	1.27	1	0.1495	P49721	Human	http://www.uniprot.org/uniprot/P49721	PSMB2	Cytoplasm	The proteasome is a multicatalytic proteinase complex which is characterized by its ability to cleave peptides with Arg, Phe, Tyr, Leu, and Glu adjacent to the leaving group at neutral or slightly basic pH. The proteasome has an ATP-dependent proteolytic activity. This subunit has a trypsin-like activity.
Filamin-C	21	1	1.39	0.1509	Q14315	Human	http://www.uniprot.org/uniprot/Q14315	FLNC	Cytoplasm	Muscle-specific filamin, which plays a central role in muscle cells, probably by functioning as a large actin-cross-linking protein. May be involved in reorganizing the actin cytoskeleton in response to signaling events, and may also display structural functions at the Z lines in muscle cells. Critical for normal myogenesis and for maintaining the structural integrity of the muscle fibers.
Nuclear pore complex protein Nup85	3	1.45	1	0.152	Q9BW27	Human	http://www.uniprot.org/uniprot/Q9BW27	NUP85	Nucleus	Essential component of the nuclear pore complex (NPC) that seems to be required for NPC assembly and maintenance. As part of the NPC Nup107-160 subcomplex plays a role in RNA export and in tethering NUP98/Nup98 and NUP153 to the nucleus. The Nup107-160 complex seems to be required for spindle assembly during mitosis. NUP85 is required for membrane clustering of CCL2-activated CCR2. Seems to be in…
EH domain-containing protein 4	4	1	1.42	0.1525	Q9H223	Human	http://www.uniprot.org/uniprot/Q9H223	EHD4	Cell membrane	Plays a role in early endosomal transport.
Hypoxia-inducible factor 1-alpha inhibitor	1	1	1.41	0.1536	Q9NWT6	Human	http://www.uniprot.org/uniprot/Q9NWT6	HIF1AN	Nucleus	Hydroxylates HIF-1 alpha at 'Asp-803' in the C-terminal transactivation domain (CAD). Functions as an oxygen sensor and, under normoxic conditions, the hydroxylation prevents interaction of HIF-1 with transcriptional coactivators including Cbp/p300-interacting transactivator. Involved in transcriptional repression through interaction with HIF1A, VHL and histone deacetylases. Hydroxylates specific…
All-trans-retinol 13,14-reductase	1	1.62	1	0.1537	Q6NUM9	Human	http://www.uniprot.org/uniprot/Q6NUM9	RETSAT	Endoplasmic reticulum membrane	Retinol saturase carrying out the saturation of the 13-14 double bond of all-trans-retinol to produce all-trans-13,14-dihydroretinol. Has activity toward all-trans-retinol as substrate. Does not use all-trans-retinoic acid nor 9-cis, 11-cis or 13-cis-retinol isomers as substrates. May play a role in the metabolism of vitamin A (By similarity).
Four and a half LIM domains protein 1	1	1.17	1	0.1541	Q13642	Human	http://www.uniprot.org/uniprot/Q13642	FHL1	Cytoplasm	May have an involvement in muscle development or hypertrophy.
SH3 domain-binding glutamic acid-rich-like protein 3	1	1.46	1	0.1547	Q9H299	Human	http://www.uniprot.org/uniprot/Q9H299	SH3BGRL3	Cytoplasm	Could act as a modulator of glutaredoxin biological activity.
Transmembrane emp24 domain-containing protein 9	2	1.43	1	0.1553	Q9BVK6	Human	http://www.uniprot.org/uniprot/Q9BVK6	TMED9	Endoplasmic reticulum membrane	Appears to be involved in vesicular protein trafficking, mainly in the early secretory pathway. In COPI vesicle-mediated retrograde transport involved in the coatomer recruitment to membranes of the early secretory pathway. Increases coatomer-dependent activity of ARFGAP2. Thought to play a crucial role in the specific retention of p24 complexes in cis-Golgi membranes; specifically contributes to…
EH domain-containing protein 2	8	1.34	1	0.1555	Q9NZN4	Human	http://www.uniprot.org/uniprot/Q9NZN4	EHD2	Cell membrane	Plays a role in membrane reorganization in response to nucleotide hydrolysis. Binds to liposomes and deforms them into tubules. Plays a role in membrane trafficking between the plasma membrane and endosomes. Important for the internalization of GLUT4. Required for normal fusion of myoblasts to skeletal muscle myotubes. Required for translocation of FER1L5 to the plasma membrane. Binds ATP; does n…
Prohibitin-2	7	1.19	1	0.1556	Q99623	Human	http://www.uniprot.org/uniprot/Q99623	PHB2	Mitochondrion inner membrane	Acts as a mediator of transcriptional repression by nuclear hormone receptors via recruitment of histone deacetylases (By similarity). Functions as an estrogen receptor (ER)-selective coregulator that potentiates the inhibitory activities of antiestrogens and represses the activity of estrogens. Competes with NCOA1 for modulation of ER transcriptional activity. Probably involved in regulating mit…
Sorting nexin-12	1	1.51	1	0.1557	Q9UMY4	Human	http://www.uniprot.org/uniprot/Q9UMY4	SNX12	Membrane	May be involved in several stages of intracellular trafficking.
Endoplasmic reticulum resident protein 44	2	1.51	1	0.1561	Q9BS26	Human	http://www.uniprot.org/uniprot/Q9BS26	ERP44	Endoplasmic reticulum lumen	Mediates thiol-dependent retention in the early secretory pathway, forming mixed disulfides with substrate proteins through its conserved CRFS motif. Inhibits the calcium channel activity of ITPR1. May have a role in the control of oxidative protein folding in the endoplasmic reticulum. Required to retain ERO1L and ERO1LB in the endoplasmic reticulum.
DNA replication licensing factor MCM2	1	1.35	1	0.1574	P49736	Human	http://www.uniprot.org/uniprot/P49736	MCM2	Nucleus	Acts as component of the MCM2-7 complex (MCM complex) which is the putative replicative helicase essential for 'once per cell cycle' DNA replication initiation and elongation in eukaryotic cells. The active ATPase sites in the MCM2-7 ring are formed through the interaction surfaces of two neighboring subunits such that a critical structure of a conserved arginine finger motif is provided in trans…
Sorcin	2	1.62	1	0.1576	P30626	Human	http://www.uniprot.org/uniprot/P30626	SRI	Cytoplasm	Calcium-binding protein that modulates excitation-contraction coupling in the heart. Contributes to calcium homeostasis in the heart sarcoplasmic reticulum. Modulates the activity of RYR2 calcium channels.
Electron transfer flavoprotein subunit alpha, mitochondrial	1	1	1.18	0.1578	P13804	Human	http://www.uniprot.org/uniprot/P13804	ETFA	Mitochondrion matrix	The electron transfer flavoprotein serves as a specific electron acceptor for several dehydrogenases, including five acyl-CoA dehydrogenases, glutaryl-CoA and sarcosine dehydrogenase. It transfers the electrons to the main mitochondrial respiratory chain via ETF-ubiquinone oxidoreductase (ETF dehydrogenase).
Moesin	22	1	1.1	0.1586	P26038	Human	http://www.uniprot.org/uniprot/P26038	MSN	Cell membrane	Probably involved in connections of major cytoskeletal structures to the plasma membrane. May inhibit herpes simplex virus 1 infection at an early stage.
Cytochrome b-c1 complex subunit 7	1	2.82	1	0.1588	P14927	Human	http://www.uniprot.org/uniprot/P14927	UQCRB	Mitochondrion inner membrane	This is a component of the ubiquinol-cytochrome c reductase complex (complex III or cytochrome b-c1 complex), which is part of the mitochondrial respiratory chain. This component is involved in redox-linked proton pumping.
Aspartate aminotransferase, mitochondrial	4	1	1.36	0.1589	P00505	Human	http://www.uniprot.org/uniprot/P00505	GOT2	Mitochondrion matrix	Catalyzes the irreversible transamination of the L-tryptophan metabolite L-kynurenine to form kynurenic acid (KA). Plays a key role in amino acid metabolism. Important for metabolite exchange between mitochondria and cytosol. Facilitates cellular uptake of long-chain free fatty acids.
E3 ubiquitin-protein ligase HUWE1	3	1	1.23	0.1592	Q7Z6Z7	Human	http://www.uniprot.org/uniprot/Q7Z6Z7	HUWE1	Cytoplasm	E3 ubiquitin-protein ligase which mediates ubiquitination and subsequent proteasomal degradation of target proteins. Regulates apoptosis by catalyzing the polyubiquitination and degradation of MCL1. Mediates monoubiquitination of DNA polymerase beta (POLB) at 'Lys-41', 'Lys-61' and 'Lys-81', thereby playing a role in base-excision repair. Also ubiquitinates the p53/TP53 tumor suppressor and core …
Cell surface glycoprotein MUC18	5	1.66	1	0.1604	P43121	Human	http://www.uniprot.org/uniprot/P43121	MCAM	Membrane	Plays a role in cell adhesion, and in cohesion of the endothelial monolayer at intercellular junctions in vascular tissue. Its expression may allow melanoma cells to interact with cellular elements of the vascular system, thereby enhancing hematogeneous tumor spread. Could be an adhesion molecule active in neural crest cells during embryonic development. Acts as surface receptor that triggers tyr…
Glypican-1	3	1.43	1	0.1606	P35052	Human	http://www.uniprot.org/uniprot/P35052	GPC1	Cell membrane	Cell surface proteoglycan that bears heparan sulfate. Binds, via the heparan sulfate side chains, alpha-4 (V) collagen and participates in Schwann cell myelination (By similarity). May act as a catalyst in increasing the rate of conversion of prion protein PRPN(C) to PRNP(Sc) via associating (via the heparan sulfate side chains) with both forms of PRPN, targeting them to lipid rafts and facilitat…
SUMO-conjugating enzyme UBC9	1	1.63	1	0.1611	P63279	Human	http://www.uniprot.org/uniprot/P63279	UBE2I	Nucleus	Accepts the ubiquitin-like proteins SUMO1, SUMO2, SUMO3 and SUMO4 from the UBLE1A-UBLE1B E1 complex and catalyzes their covalent attachment to other proteins with the help of an E3 ligase such as RANBP2 or CBX4. Can catalyze the formation of poly-SUMO chains. Necessary for sumoylation of FOXL2 and KAT5. Essential for nuclear architecture and chromosome segregation. Sumoylates p53/TP53 at 'Lys-386…
Echinoderm microtubule-associated protein-like 1	1	1.31	1	0.1611	O00423	Human	http://www.uniprot.org/uniprot/O00423	EML1	Cytoplasm	Modulates the assembly and organization of the microtubule cytoskeleton, and probably plays a role in regulating the orientation of the mitotic spindle and the orientation of the plane of cell division. Required for normal proliferation of neuronal progenitor cells in the developing brain and for normal brain development. Does not affect neuron migration per se (By similarity).
Double-strand break repair protein MRE11	1	1.43	1	0.1612	P49959	Human	http://www.uniprot.org/uniprot/P49959	MRE11A	Nucleus	Component of the MRN complex, which plays a central role in double-strand break (DSB) repair, DNA recombination, maintenance of telomere integrity and meiosis. The complex possesses single-strand endonuclease activity and double-strand-specific 3'-5' exonuclease activity, which are provided by MRE11A. RAD50 may be required to bind DNA ends and hold them in close proximity. This could facilitate s…
Charged multivesicular body protein 6	1	1.25	1	0.1616	Q96FZ7	Human	http://www.uniprot.org/uniprot/Q96FZ7	CHMP6	Endomembrane system	Probable core component of the endosomal sorting required for transport complex III (ESCRT-III) which is involved in multivesicular bodies (MVBs) formation and sorting of endosomal cargo proteins into MVBs. MVBs contain intraluminal vesicles (ILVs) that are generated by invagination and scission from the limiting membrane of the endosome and mostly are delivered to lysosomes enabling degradation …
Nuclear mitotic apparatus protein 1	4	1.65	1	0.162	Q14980	Human	http://www.uniprot.org/uniprot/Q14980	NUMA1	Nucleus matrix	Highly abundant component of the nuclear matrix where it may serve a non-mitotic structural role, occupies the majority if the nuclear volume. Required for maintenance and establishment of the mitotic spindle poles, functionning as a tether linking bulk microtubules of the spindle to centrosomes. May be involved in coordination of the alignment of the mitotic spindle to the cellular polarity axis…
Negative elongation factor E	3	1	1.42	0.1622	P18615	Human	http://www.uniprot.org/uniprot/P18615	NELFE	Nucleus	Essential component of the NELF complex, a complex that negatively regulates the elongation of transcription by RNA polymerase II. The NELF complex, which acts via an association with the DSIF complex and causes transcriptional pausing, is counteracted by the P-TEFb kinase complex.
NEDD8-activating enzyme E1 regulatory subunit	2	1.02	1	0.1623	Q13564	Human	http://www.uniprot.org/uniprot/Q13564	NAE1	Cell membrane	Regulatory subunit of the dimeric UBA3-NAE1 E1 enzyme. E1 activates NEDD8 by first adenylating its C-terminal glycine residue with ATP, thereafter linking this residue to the side chain of the catalytic cysteine, yielding a NEDD8-UBA3 thioester and free AMP. E1 finally transfers NEDD8 to the catalytic cysteine of UBE2M. Necessary for cell cycle progression through the S-M checkpoint. Overexpressi…
Malectin	2	1.46	1	0.1626	Q14165	Human	http://www.uniprot.org/uniprot/Q14165	MLEC	Endoplasmic reticulum membrane	Carbohydrate-binding protein with a strong ligand preference for Glc2-N-glycan. May play a role in the early steps of protein N-glycosylation (By similarity).
1-acyl-sn-glycerol-3-phosphate acyltransferase epsilon	1	1.49	1	0.1628	Q9NUQ2	Human	http://www.uniprot.org/uniprot/Q9NUQ2	AGPAT5	Endoplasmic reticulum membrane	Converts lysophosphatidic acid (LPA) into phosphatidic acid by incorporating an acyl moiety at the sn-2 position of the glycerol backbone. Acts on LPA containing saturated or unsaturated fatty acids C15:0-C20:4 at the sn-1 position using C18:1-CoA as the acyl donor. Also acts on lysophosphatidylethanolamine using oleoyl-CoA, but not arachidonoyl-CoA, and lysophosphatidylinositol using arachidonoy…
Collagen alpha-1(VI) chain	2	1	2.53	0.163	P12109	Human	http://www.uniprot.org/uniprot/P12109	COL6A1	Secreted	Collagen VI acts as a cell-binding protein.
3'(2'),5'-bisphosphate nucleotidase 1	1	1.43	1	0.1631	O95861	Human	http://www.uniprot.org/uniprot/O95861	BPNT1		Converts adenosine 3'-phosphate 5'-phosphosulfate (PAPS) to adenosine 5'-phosphosulfate (APS) and 3'(2')-phosphoadenosine 5'- phosphate (PAP) to AMP. Has 1000-fold lower activity towards inositol 1,4-bisphosphate (Ins(1,4)P2) and inositol 1,3,4-trisphosphate (Ins(1,3,4)P3), but does not hydrolyze Ins(1)P, Ins(3,4)P2, Ins(1,3,4,5)P4 or InsP6.
U4/U6 small nuclear ribonucleoprotein Prp3	2	1	1.74	0.1633	O43395	Human	http://www.uniprot.org/uniprot/O43395	PRPF3	Nucleus speckle	Participates in pre-mRNA splicing. Part of the U4/U5/U6 tri-snRNP complex, one of the building blocks of the spliceosome.
T-complex protein 1 subunit eta	4	1	1.37	0.1642	Q99832	Human	http://www.uniprot.org/uniprot/Q99832	CCT7	Cytoplasm	Molecular chaperone; assists the folding of proteins upon ATP hydrolysis. Known to play a role, in vitro, in the folding of actin and tubulin (By similarity).
Phosphoglucomutase-1	3	1.45	1	0.1647	P36871	Human	http://www.uniprot.org/uniprot/P36871	PGM1	Cytoplasm	This enzyme participates in both the breakdown and synthesis of glucose.
Actin-related protein 2/3 complex subunit 1B	6	1	1.14	0.1651	O15143	Human	http://www.uniprot.org/uniprot/O15143	ARPC1B	Cytoplasm	Functions as component of the Arp2/3 complex which is involved in regulation of actin polymerization and together with an activating nucleation-promoting factor (NPF) mediates the formation of branched actin networks.
Cullin-2	3	1	1.5	0.1654	Q13617	Human	http://www.uniprot.org/uniprot/Q13617	CUL2		Core component of multiple cullin-RING-based ECS (ElonginB/C-CUL2/5-SOCS-box protein) E3 ubiquitin-protein ligase complexes, which mediate the ubiquitination of target proteins. May serve as a rigid scaffold in the complex and may contribute to catalysis through positioning of the substrate and the ubiquitin-conjugating enzyme. The E3 ubiquitin-protein ligase activity of the complex is dependent …
Calumenin	9	1.39	1	0.1658	O43852	Human	http://www.uniprot.org/uniprot/O43852	CALU	Endoplasmic reticulum lumen	Involved in regulation of vitamin K-dependent carboxylation of multiple N-terminal glutamate residues. Seems to inhibit gamma-carboxylase GGCX. Binds 7 calcium ions with a low affinity (By similarity).
DNA damage-binding protein 1	3	1.19	1	0.1663	Q16531	Human	http://www.uniprot.org/uniprot/Q16531	DDB1	Cytoplasm	Required for DNA repair. Binds to DDB2 to form the UV-damaged DNA-binding protein complex (the UV-DDB complex). The UV-DDB complex may recognize UV-induced DNA damage and recruit proteins of the nucleotide excision repair pathway (the NER pathway) to initiate DNA repair. The UV-DDB complex preferentially binds to cyclobutane pyrimidine dimers (CPD), 6-4 photoproducts (6-4 PP), apurinic sites and …
Core histone macro-H2A.1	1	1.98	1	0.1686	O75367	Human	http://www.uniprot.org/uniprot/O75367	H2AFY	Nucleus	Variant histone H2A which replaces conventional H2A in a subset of nucleosomes where it represses transcription. Nucleosomes wrap and compact DNA into chromatin, limiting DNA accessibility to the cellular machineries which require DNA as a template. Histones thereby play a central role in transcription regulation, DNA repair, DNA replication and chromosomal stability. DNA accessibility is regulat…
Eukaryotic peptide chain release factor GTP-binding subunit ERF3A	2	1	1.3	0.1691	P15170	Human	http://www.uniprot.org/uniprot/P15170	GSPT1		Involved in translation termination in response to the termination codons UAA, UAG and UGA. Stimulates the activity of ERF1. Involved in regulation of mammalian cell growth. Component of the transient SURF complex which recruits UPF1 to stalled ribosomes in the context of nonsense-mediated decay (NMD) of mRNAs containing premature stop codons.
Polypeptide N-acetylgalactosaminyltransferase 2	3	1.36	1	0.1707	Q10471	Human	http://www.uniprot.org/uniprot/Q10471	GALNT2	Golgi apparatus	Catalyzes the initial reaction in O-linked oligosaccharide biosynthesis, the transfer of an N-acetyl-D-galactosamine residue to a serine or threonine residue on the protein receptor. Has a broad spectrum of substrates for peptides such as EA2, Muc5AC, Muc1a, Muc1b. Probably involved in O-linked glycosylation of the immunoglobulin A1 (IgA1) hinge region.
Catenin beta-1	3	1	1.36	0.1712	P35222	Human	http://www.uniprot.org/uniprot/P35222	CTNNB1	Cytoplasm	Key downstream component of the canonical Wnt signaling pathway. In the absence of Wnt, forms a complex with AXIN1, AXIN2, APC, CSNK1A1 and GSK3B that promotes phosphorylation on N-terminal Ser and Thr residues and ubiquitination of CTNNB1 via BTRC and its subsequent degradation by the proteasome. In the presence of Wnt ligand, CTNNB1 is not ubiquitinated and accumulates in the nucleus, where it …
Prenylated Rab acceptor protein 1	1	1.27	1	0.1713	Q9UI14	Human	http://www.uniprot.org/uniprot/Q9UI14	RABAC1	Cell membrane	General Rab protein regulator required for vesicle formation from the Golgi complex. May control vesicle docking and fusion by mediating the action of Rab GTPases to the SNARE complexes. In addition it inhibits the removal of Rab GTPases from the membrane by GDI (By similarity).
Growth arrest and DNA damage-inducible proteins-interacting protein 1	2	3.02	1	0.1719	Q8TAE8	Human	http://www.uniprot.org/uniprot/Q8TAE8	GADD45GIP1	Mitochondrion	Acts as a negative regulator of G1 to S cell cycle phase progression by inhibiting cyclin-dependent kinases. Inhibitory effects are additive with GADD45 proteins but occurs also in the absence of GADD45 proteins. Acts as a repressor of the orphan nuclear receptor NR4A1 by inhibiting AB domain-mediated transcriptional activity. May be involved in the hormone-mediated regulation of NR4A1 transcript…
Mitogen-activated protein kinase 1	3	1	1.25	0.1724	P28482	Human	http://www.uniprot.org/uniprot/P28482	MAPK1	Cytoplasm	Serine/threonine kinase which acts as an essential component of the MAP kinase signal transduction pathway. MAPK1/ERK2 and MAPK3/ERK1 are the 2 MAPKs which play an important role in the MAPK/ERK cascade. They participate also in a signaling cascade initiated by activated KIT and KITLG/SCF. Depending on the cellular context, the MAPK/ERK cascade mediates diverse biological functions such as cell g…
Gelsolin	8	1.03	1	0.1733	P06396	Human	http://www.uniprot.org/uniprot/P06396	GSN	Cytoplasm	Calcium-regulated, actin-modulating protein that binds to the plus (or barbed) ends of actin monomers or filaments, preventing monomer exchange (end-blocking or capping). It can promote the assembly of monomers into filaments (nucleation) as well as sever filaments already formed. Plays a role in ciliogenesis.
Protein RER1	2	2.87	1	0.1736	O15258	Human	http://www.uniprot.org/uniprot/O15258	RER1	Golgi apparatus membrane	Involved in the retrieval of endoplasmic reticulum membrane proteins from the early Golgi compartment.
Multimerin-1	6	1.24	1	0.1743	Q13201	Human	http://www.uniprot.org/uniprot/Q13201	MMRN1	Secreted	Carrier protein for platelet (but not plasma) factor V/Va. Plays a role in the storage and stabilization of factor V in platelets. Upon release following platelet activation, may limit platelet and plasma factor Va-dependent thrombin generation. Ligand for integrin alpha-IIb/beta-3 and integrin alpha-V/beta-3 on activated platelets, and may function as an extracellular matrix or adhesive protein.
Matrix metalloproteinase-14	2	1.33	1	0.1745	P50281	Human	http://www.uniprot.org/uniprot/P50281	MMP14	Membrane	Seems to specifically activate progelatinase A. May thus trigger invasion by tumor cells by activating progelatinase A on the tumor cell surface. May be involved in actin cytoskeleton reorganization by cleaving PTK7. Acts as a positive regulator of cell growth and migration via activation of MMP15. Involved in the formation of the fibrovascular tissues in association with pro-MMP2.
Armadillo repeat-containing X-linked protein 3	1	1	1.57	0.1751	Q9UH62	Human	http://www.uniprot.org/uniprot/Q9UH62	ARMCX3	Membrane
Mitochondrial carrier homolog 2	4	1.4	1	0.1752	Q9Y6C9	Human	http://www.uniprot.org/uniprot/Q9Y6C9	MTCH2	Mitochondrion inner membrane	The substrate transported is not yet known. Induces mitochondrial depolarization.
Lamin-B1	7	1.24	1	0.1761	P20700	Human	http://www.uniprot.org/uniprot/P20700	LMNB1	Nucleus inner membrane	Lamins are components of the nuclear lamina, a fibrous layer on the nucleoplasmic side of the inner nuclear membrane, which is thought to provide a framework for the nuclear envelope and may also interact with chromatin.
Eukaryotic translation initiation factor 3 subunit M	1	1	1.71	0.1767	Q7L2H7	Human	http://www.uniprot.org/uniprot/Q7L2H7	EIF3M	Cytoplasm	Component of the eukaryotic translation initiation factor 3 (eIF-3) complex, which is required for several steps in the initiation of protein synthesis. The eIF-3 complex associates with the 40S ribosome and facilitates the recruitment of eIF-1, eIF-1A, eIF-2:GTP:methionyl-tRNAi and eIF-5 to form the 43S preinitiation complex (43S PIC). The eIF-3 complex stimulates mRNA recruitment to the 43S PIC…
Actin-related protein 2/3 complex subunit 1A	2	1	1.36	0.1774	Q92747	Human	http://www.uniprot.org/uniprot/Q92747	ARPC1A	Cytoplasm	Probably functions as component of the Arp2/3 complex which is involved in regulation of actin polymerization and together with an activating nucleation-promoting factor (NPF) mediates the formation of branched actin networks.
60S ribosomal protein L28	2	1	1.05	0.1777	P46779	Human	http://www.uniprot.org/uniprot/P46779	RPL28
Shootin-1	2	1	1.64	0.1778	A0MZ66	Human	http://www.uniprot.org/uniprot/A0MZ66	KIAA1598	Cell projection	Involved in the generation of internal asymmetric signals required for neuronal polarization. Acts upstream of PI3K (phosphoinositide 3-kinase), by being required for spatially localized PI3K activity. Accumulates asymmetrically in a single neurite before polarization, leading to axon induction for polarization, its absence from the nascent axon's siblings by competition preventing the formation …
Cytochrome c oxidase subunit 7A2, mitochondrial	1	1.97	1	0.1779	P14406	Human	http://www.uniprot.org/uniprot/P14406	COX7A2	Mitochondrion inner membrane	This protein is one of the nuclear-coded polypeptide chains of cytochrome c oxidase, the terminal oxidase in mitochondrial electron transport.
Multivesicular body subunit 12A	1	1	1.31	0.1782	Q96EY5	Human	http://www.uniprot.org/uniprot/Q96EY5	MVB12A	Cytoplasm	Component of the ESCRT-I complex, a regulator of vesicular trafficking process. Required for the sorting of endocytic ubiquitinated cargos into multivesicular bodies. May be involved in the ligand-mediated internalization and down-regulation of EGF receptor.
SUMO-activating enzyme subunit 2	1	1	1.1	0.1783	Q9UBT2	Human	http://www.uniprot.org/uniprot/Q9UBT2	UBA2	Cytoplasm	The heterodimer acts as a E1 ligase for SUMO1, SUMO2, SUMO3, and probably SUMO4. It mediates ATP-dependent activation of SUMO proteins followed by formation of a thioester bond between a SUMO protein and a conserved active site cysteine residue on UBA2/SAE2.
Microtubule-actin cross-linking factor 1, isoforms 1/2/3/5	19	1.21	1	0.1786	Q9UPN3	Human	http://www.uniprot.org/uniprot/Q9UPN3	MACF1	Cytoplasm	Isoform 2 is a F-actin-binding protein which may play a role in cross-linking actin to other cytoskeletal proteins and also binds to microtubules. Plays an important role in ERBB2-dependent stabilization of microtubules at the cell cortex. Acts as a positive regulator of Wnt receptor signaling pathway and is involved in the translocation of AXIN1 and its associated complex (composed of APC, CTNNB…
Bcl2-associated agonist of cell death	1	1.29	1	0.179	Q92934	Human	http://www.uniprot.org/uniprot/Q92934	BAD	Mitochondrion outer membrane	Promotes cell death. Successfully competes for the binding to Bcl-X(L), Bcl-2 and Bcl-W, thereby affecting the level of heterodimerization of these proteins with BAX. Can reverse the death repressor activity of Bcl-X(L), but not that of Bcl-2 (By similarity). Appears to act as a link between growth factor receptor signaling and the apoptotic pathways.
Cysteine-rich protein 2	3	1	1.33	0.1791	P52943	Human	http://www.uniprot.org/uniprot/P52943	CRIP2
Protein disulfide-isomerase TMX3	3	1	1.93	0.1792	Q96JJ7	Human	http://www.uniprot.org/uniprot/Q96JJ7	TMX3	Endoplasmic reticulum membrane	Probable disulfide isomerase, which participates in the folding of proteins containing disulfide bonds. May act as a dithiol oxidase.
NADH-cytochrome b5 reductase 3	3	1.21	1	0.1792	P00387	Human	http://www.uniprot.org/uniprot/P00387	CYB5R3	Endoplasmic reticulum membrane	Desaturation and elongation of fatty acids, cholesterol biosynthesis, drug metabolism, and, in erythrocyte, methemoglobin reduction.
cAMP-dependent protein kinase type II-alpha regulatory subunit	1	1	1.31	0.1795	P13861	Human	http://www.uniprot.org/uniprot/P13861	PRKAR2A	Cytoplasm	Regulatory subunit of the cAMP-dependent protein kinases involved in cAMP signaling in cells. Type II regulatory chains mediate membrane association by binding to anchoring proteins, including the MAP2 kinase.
TBC1 domain family member 10B	1	1.01	1	0.1795	Q4KMP7	Human	http://www.uniprot.org/uniprot/Q4KMP7	TBC1D10B	Cytoplasm	Acts as GTPase-activating protein for RAB3A, RAB22A, RAB27A, AND RAB35. Does not act on RAB2A and RAB6A.
Mitochondrial proton/calcium exchanger protein	1	1.21	1	0.1797	O95202	Human	http://www.uniprot.org/uniprot/O95202	LETM1	Mitochondrion inner membrane	Crucial for the maintenance of mitochondrial tubular networks and for the assembly of the supercomplexes of the respiratory chain. Required for the maintenance of the tubular shape and cristae organization.
Diphosphoinositol polyphosphate phosphohydrolase 2	1	1.28	1	0.1797	Q9NZJ9	Human	http://www.uniprot.org/uniprot/Q9NZJ9	NUDT4	Cytoplasm	Cleaves a beta-phosphate from the diphosphate groups in PP-InsP5 (diphosphoinositol pentakisphosphate), PP-InsP4 and [PP]2-InsP4 (bisdiphosphoinositol tetrakisphosphate), suggesting that it may play a role in signal transduction. Also able to catalyze the hydrolysis of dinucleoside oligophosphate Ap6A, but not Ap5A. The major reaction products are ADP and p4a from Ap6A. Also able to hydrolyze 5-p…
F-actin-capping protein subunit alpha-1	1	1	1.27	0.1801	P52907	Human	http://www.uniprot.org/uniprot/P52907	CAPZA1	Cytoplasm	F-actin-capping proteins bind in a Ca(2+)-independent manner to the fast growing ends of actin filaments (barbed end) thereby blocking the exchange of subunits at these ends. Unlike other capping proteins (such as gelsolin and severin), these proteins do not sever actin filaments.
Bcl-2-associated transcription factor 1	1	1.26	1	0.1802	Q9NYF8	Human	http://www.uniprot.org/uniprot/Q9NYF8	BCLAF1	Cytoplasm	Death-promoting transcriptional repressor. May be involved in cyclin-D1/CCND1 mRNA stability through the SNARP complex which associates with both the 3'end of the CCND1 gene and its mRNA.
Large neutral amino acids transporter small subunit 1	2	1.42	1	0.1802	Q01650	Human	http://www.uniprot.org/uniprot/Q01650	SLC7A5	Cytoplasm	Sodium-independent, high-affinity transport of large neutral amino acids such as phenylalanine, tyrosine, leucine, arginine and tryptophan, when associated with SLC3A2/4F2hc. Involved in cellular amino acid uptake. Acts as an amino acid exchanger. Involved in the transport of L-DOPA across the blood-brain barrier, and that of thyroid hormones triiodothyronine (T3) and thyroxine (T4) across the ce…
Sideroflexin-3	2	1.62	1	0.1813	Q9BWM7	Human	http://www.uniprot.org/uniprot/Q9BWM7	SFXN3	Mitochondrion membrane	Potential iron transporter.
NADH dehydrogenase [ubiquinone] 1 alpha subcomplex subunit 12	1	1.36	1	0.1814	Q9UI09	Human	http://www.uniprot.org/uniprot/Q9UI09	NDUFA12	Mitochondrion inner membrane	Accessory subunit of the mitochondrial membrane respiratory chain NADH dehydrogenase (Complex I), that is believed not to be involved in catalysis. Complex I functions in the transfer of electrons from NADH to the respiratory chain. The immediate electron acceptor for the enzyme is believed to be ubiquinone.
Glyceraldehyde-3-phosphate dehydrogenase	8	1.18	1	0.1818	P04406	Human	http://www.uniprot.org/uniprot/P04406	GAPDH	Cytoplasm	Has both glyceraldehyde-3-phosphate dehydrogenase and nitrosylase activities, thereby playing a role in glycolysis and nuclear functions, respectively. Participates in nuclear events including transcription, RNA transport, DNA replication and apoptosis. Nuclear functions are probably due to the nitrosylase activity that mediates cysteine S-nitrosylation of nuclear target proteins such as SIRT1, H…
Histone H1.2	6	1.41	1	0.1829	P16403	Human	http://www.uniprot.org/uniprot/P16403	HIST1H1C	Nucleus	Histone H1 protein binds to linker DNA between nucleosomes forming the macromolecular structure known as the chromatin fiber. Histones H1 are necessary for the condensation of nucleosome chains into higher-order structured fibers. Acts also as a regulator of individual gene transcription through chromatin remodeling, nucleosome spacing and DNA methylation (By similarity).
Serine incorporator 1	1	1.36	1	0.1834	Q9NRX5	Human	http://www.uniprot.org/uniprot/Q9NRX5	SERINC1	Endoplasmic reticulum membrane	Enhances the incorporation of serine into phosphatidylserine and sphingolipids.
Myelin expression factor 2	3	Low S/N	1	0.1835	Q9P2K5	Human	http://www.uniprot.org/uniprot/Q9P2K5	MYEF2	Nucleus	Transcriptional repressor of the myelin basic protein gene (MBP). Binds to the proximal MB1 element 5'-TTGTCC-3' of the MBP promoter. Its binding to MB1 and function are inhibited by PURA (By similarity).
Peptidyl-prolyl cis-trans isomerase H	1	1	0	0.1838	O43447	Human	http://www.uniprot.org/uniprot/O43447	PPIH	Nucleus speckle	PPIases accelerate the folding of proteins. It catalyzes the cis-trans isomerization of proline imidic peptide bonds in oligopeptides. Participates in pre-mRNA splicing. May play a role in the assembly of the U4/U5/U6 tri-snRNP complex, one of the building blocks of the spliceosome. May act as a chaperone.
Putative ciliary rootlet coiled-coil protein-like 1 protein	1	1	0	0.1839	Q86T23	Human	http://www.uniprot.org/uniprot/Q86T23	CROCCP2
Damage-control phosphatase ARMT1	1	1	1.15	0.184	Q9H993	Human	http://www.uniprot.org/uniprot/Q9H993	C6orf211
Ras suppressor protein 1	1	1	1.19	0.1841	Q15404	Human	http://www.uniprot.org/uniprot/Q15404	RSU1		Potentially plays a role in the Ras signal transduction pathway. Capable of suppressing v-Ras transformation in vitro.
Heat shock factor-binding protein 1	1	1	0	0.1843	O75506	Human	http://www.uniprot.org/uniprot/O75506	HSBP1	Nucleus	Negative regulator of the heat shock response. Negatively affects HSF1 DNA-binding activity. May have a role in the suppression of the activation of the stress response during the aging process.
GPI transamidase component PIG-S	1	1.39	1	0.1845	Q96S52	Human	http://www.uniprot.org/uniprot/Q96S52	PIGS	Endoplasmic reticulum membrane	Component of the GPI transamidase complex. Essential for transfer of GPI to proteins, particularly for formation of carbonyl intermediates.
Cysteine--tRNA ligase, cytoplasmic	3	1.25	1	0.1845	P49589	Human	http://www.uniprot.org/uniprot/P49589	CARS	Cytoplasm
Rho guanine nucleotide exchange factor 3	1	0	1	0.1848	Q9NR81	Human	http://www.uniprot.org/uniprot/Q9NR81	ARHGEF3	Cytoplasm	Acts as guanine nucleotide exchange factor (GEF) for RhoA and RhoB GTPases.
Histone-lysine N-methyltransferase SETD7	1	0	1	0.1849	Q8WTS6	Human	http://www.uniprot.org/uniprot/Q8WTS6	SETD7	Nucleus	Histone methyltransferase that specifically monomethylates 'Lys-4' of histone H3. H3 'Lys-4' methylation represents a specific tag for epigenetic transcriptional activation. Plays a central role in the transcriptional activation of genes such as collagenase or insulin. Recruited by IPF1/PDX-1 to the insulin promoter, leading to activate transcription. Has also methyltransferase activity toward no…
Peptidyl-tRNA hydrolase ICT1, mitochondrial	2	1.46	1	0.1849	Q14197	Human	http://www.uniprot.org/uniprot/Q14197	ICT1	Mitochondrion	Essential peptidyl-tRNA hydrolase component of the mitochondrial large ribosomal subunit. Acts as a codon-independent translation release factor that has lost all stop codon specificity and directs the termination of translation in mitochondrion, possibly in case of abortive elongation. May be involved in the hydrolysis of peptidyl-tRNAs that have been prematurely terminated and thus in the recyc…
Matrix extracellular phosphoglycoprotein	1	0	1	0.1851	Q9NQ76	Human	http://www.uniprot.org/uniprot/Q9NQ76	MEPE	Secreted	Promotes renal phosphate excretion and modulates mineralization.
Membrane magnesium transporter 1	2	1	Low S/N	0.1853	Q8N4V1	Human	http://www.uniprot.org/uniprot/Q8N4V1	MMGT1	Endoplasmic reticulum membrane	Mediates Mg(2+) transport.
La-related protein 7	1	1.35	1	0.1855	Q4G0J3	Human	http://www.uniprot.org/uniprot/Q4G0J3	LARP7	Nucleus	Negative transcriptional regulator of polymerase II genes, acting by means of the 7SK RNP system. Within the 7SK RNP complex, the positive transcription elongation factor b (P-TEFb) is sequestered in an inactive form, preventing RNA polymerase II phosphorylation and subsequent transcriptional elongation.
Corrinoid adenosyltransferase	1	1	1.31	0.1856	Q96EY8	Human	http://www.uniprot.org/uniprot/Q96EY8	MMAB	Mitochondrion
Common contaminant in samples	3	1.23	1	0.1858	CRAP0106	Other	http://www.uniprot.org/uniprot/CRAP0106
Engulfment and cell motility protein 2	1	1	1.26	0.1869	Q96JJ3	Human	http://www.uniprot.org/uniprot/Q96JJ3	ELMO2	Cytoplasm	Involved in cytoskeletal rearrangements required for phagocytosis of apoptotic cells and cell motility. Acts in assocation with DOCK1 and CRK. Was initially proposed to be required in complex with DOCK1 to activate Rac Rho small GTPases. May enhance the guanine nucleotide exchange factor (GEF) activity of DOCK1.
Myotubularin-related protein 14	1	0	1	0.1872	Q8NCE2	Human	http://www.uniprot.org/uniprot/Q8NCE2	MTMR14	Cytoplasm	Lipid phosphatase which efficiently dephosphorylates phosphatidylinositol 3-phosphate (PtdIns3P) and PtdIns(3,5)P2; inactive toward PtdIns4P, PtdIns(3,4)P2, PtdIns(4,5)P2 and PtdIns(3,4,5)P3.
Protein phosphatase methylesterase 1	2	0	1	0.1872	Q9Y570	Human	http://www.uniprot.org/uniprot/Q9Y570	PPME1		Demethylates proteins that have been reversibly carboxymethylated. Demethylates PPP2CB (in vitro) and PPP2CA. Binding to PPP2CA displaces the manganese ion and inactivates the enzyme.
Trans-Golgi network integral membrane protein 2	1	1.32	1	0.1873	O43493	Human	http://www.uniprot.org/uniprot/O43493	TGOLN2	Cell membrane	May be involved in regulating membrane traffic to and from trans-Golgi network.
Eukaryotic translation initiation factor 3 subunit I	4	1	1.17	0.1878	Q13347	Human	http://www.uniprot.org/uniprot/Q13347	EIF3I	Cytoplasm	Component of the eukaryotic translation initiation factor 3 (eIF-3) complex, which is required for several steps in the initiation of protein synthesis. The eIF-3 complex associates with the 40S ribosome and facilitates the recruitment of eIF-1, eIF-1A, eIF-2:GTP:methionyl-tRNAi and eIF-5 to form the 43S preinitiation complex (43S PIC). The eIF-3 complex stimulates mRNA recruitment to the 43S PIC…
Vesicle transport protein USE1	2	1.44	1	0.188	Q9NZ43	Human	http://www.uniprot.org/uniprot/Q9NZ43	USE1	Endoplasmic reticulum membrane	SNARE that may be involved in targeting and fusion of Golgi-derived retrograde transport vesicles with the ER.
Ran GTPase-activating protein 1	2	1	1.32	0.1881	P46060	Human	http://www.uniprot.org/uniprot/P46060	RANGAP1	Cytoplasm	GTPase activator for the nuclear Ras-related regulatory protein Ran, converting it to the putatively inactive GDP-bound state.
Thymosin beta-4	3	1	0	0.1881	P62328	Human	http://www.uniprot.org/uniprot/P62328	TMSB4X	Cytoplasm	Plays an important role in the organization of the cytoskeleton (By similarity). Binds to and sequesters actin monomers (G actin) and therefore inhibits actin polymerization.
CD44 antigen	3	1	1.5	0.1887	P16070	Human	http://www.uniprot.org/uniprot/P16070	CD44	Cell membrane	Receptor for hyaluronic acid (HA). Mediates cell-cell and cell-matrix interactions through its affinity for HA, and possibly also through its affinity for other ligands such as osteopontin, collagens, and matrix metalloproteinases (MMPs). Adhesion with HA plays an important role in cell migration, tumor growth and progression. In cancer cells, may play an important role in invadopodia formation. …
Leucine zipper transcription factor-like protein 1	3	1.31	1	0.1887	Q9NQ48	Human	http://www.uniprot.org/uniprot/Q9NQ48	LZTFL1	Cytoplasm	Regulates ciliary localization of the BBSome complex. Together with the BBSome complex, controls SMO ciliary trafficking and contributes to the sonic hedgehog (SHH) pathway regulation. May play a role in neurite outgrowth. May have tumor suppressor function.
Actin-related protein 2/3 complex subunit 3	2	2.22	1	0.1887	O15145	Human	http://www.uniprot.org/uniprot/O15145	ARPC3	Cytoplasm	Functions as component of the Arp2/3 complex which is involved in regulation of actin polymerization and together with an activating nucleation-promoting factor (NPF) mediates the formation of branched actin networks.
Trifunctional enzyme subunit beta, mitochondrial	4	1.45	1	0.1887	P55084	Human	http://www.uniprot.org/uniprot/P55084	HADHB	Mitochondrion
60S ribosomal protein L22-like 1	1	0	1	0.1889	Q6P5R6	Human	http://www.uniprot.org/uniprot/Q6P5R6	RPL22L1
Ethylmalonyl-CoA decarboxylase	1	0	1	0.1894	Q9NTX5	Human	http://www.uniprot.org/uniprot/Q9NTX5	ECHDC1	Cytoplasm	Decarboxylases ethylmalonyl-CoA decarboxylase, a potentially toxic metabolite, to form butyryl-CoA, suggesting it might be involved in metabolite proofreading. Also has methylmalonyl-CoA decarboxylase activity at lower level.
ATP synthase subunit epsilon, mitochondrial	1	1	0	0.1894	P56381	Human	http://www.uniprot.org/uniprot/P56381	ATP5E	Mitochondrion	Mitochondrial membrane ATP synthase (F(1)F(0) ATP synthase or Complex V) produces ATP from ADP in the presence of a proton gradient across the membrane which is generated by electron transport complexes of the respiratory chain. F-type ATPases consist of two structural domains, F(1) - containing the extramembraneous catalytic core, and F(0) - containing the membrane proton channel, linked togethe…
Beta-centractin	2	0	1	0.1895	P42025	Human	http://www.uniprot.org/uniprot/P42025	ACTR1B	Cytoplasm	Component of a multi-subunit complex involved in microtubule based vesicle motility. It is associated with the centrosome.
Nuclear pore complex protein Nup133	1	1.3	1	0.1896	Q8WUM0	Human	http://www.uniprot.org/uniprot/Q8WUM0	NUP133	Nucleus	Involved in poly(A)+ RNA transport.
Phosphoglycerate mutase 1	6	1.5	1	0.1899	P18669	Human	http://www.uniprot.org/uniprot/P18669	PGAM1		Interconversion of 3- and 2-phosphoglycerate with 2,3-bisphosphoglycerate as the primer of the reaction. Can also catalyze the reaction of EC 5.4.2.4 (synthase) and EC 3.1.3.13 (phosphatase), but with a reduced activity.
Palmdelphin	1	1	1.79	0.19	Q9NP74	Human	http://www.uniprot.org/uniprot/Q9NP74	PALMD	Cytoplasm
Glycogenin-1	1	1.38	1	0.1907	P46976	Human	http://www.uniprot.org/uniprot/P46976	GYG1		Self-glucosylates, via an inter-subunit mechanism, to form an oligosaccharide primer that serves as substrate for glycogen synthase.
Solute carrier family 27 member 3	1	1.19	1	0.1916	Q5K4L6	Human	http://www.uniprot.org/uniprot/Q5K4L6	SLC27A3	Mitochondrion membrane	Has acyl-CoA ligase activity for long-chain and very-long-chain fatty acids. Does not exhibit fatty acid transport activity (By similarity).
NADH dehydrogenase [ubiquinone] 1 alpha subcomplex subunit 13	2	1	Low S/N	0.1918	Q9P0J0	Human	http://www.uniprot.org/uniprot/Q9P0J0	NDUFA13	Mitochondrion inner membrane	Accessory subunit of the mitochondrial membrane respiratory chain NADH dehydrogenase (Complex I), that is believed not to be involved in catalysis. Complex I functions in the transfer of electrons from NADH to the respiratory chain. The immediate electron acceptor for the enzyme is believed to be ubiquinone. Involved in the interferon/all-trans-retinoic acid (IFN/RA) induced cell death. This apop…
WD repeat-containing protein 74	2	Low S/N	1	0.1923	Q6RFH5	Human	http://www.uniprot.org/uniprot/Q6RFH5	WDR74	Nucleus
Ubiquitin-fold modifier 1	1	1	0	0.1925	P61960	Human	http://www.uniprot.org/uniprot/P61960	UFM1	Nucleus	Ubiquitin-like modifier which can be covalently attached via an isopeptide bond to substrate proteins as a monomer or a lysine-linked polymer. The so-called ufmylation, requires the UFM1-activating E1 enzyme UBA5, the UFM1-conjugating E2 enzyme UFC1, and the UFM1-ligase E3 enzyme UFL1 (PubMed:15071506, PubMed:20018847). This post-translational modification on lysine residues of proteins may play …
COP9 signalosome complex subunit 6	3	Low S/N	1	0.1927	Q7L5N1	Human	http://www.uniprot.org/uniprot/Q7L5N1	COPS6	Nucleus	Component of the COP9 signalosome complex (CSN), a complex involved in various cellular and developmental processes. The CSN complex is an essential regulator of the ubiquitin (Ubl) conjugation pathway by mediating the deneddylation of the cullin subunits of SCF-type E3 ligase complexes, leading to decrease the Ubl ligase activity of SCF-type complexes such as SCF, CSA or DDB2. The complex is als…
WD repeat and HMG-box DNA-binding protein 1	2	0	1	0.1931	O75717	Human	http://www.uniprot.org/uniprot/O75717	WDHD1	Nucleus	Acts as a replication initiation factor that brings together the MCM2-7 helicase and the DNA polymerase alpha/primase complex in order to initiate DNA replication.
40S ribosomal protein S21	3	1.44	1	0.1932	P63220	Human	http://www.uniprot.org/uniprot/P63220	RPS21
Common contaminant in samples	3	1	1	0.1941	CRAP0074	Other	http://www.uniprot.org/uniprot/CRAP0074
Glycogen synthase kinase-3 beta	1	1.73	1	0.1941	P49841	Human	http://www.uniprot.org/uniprot/P49841	GSK3B	Cytoplasm	Constitutively active protein kinase that acts as a negative regulator in the hormonal control of glucose homeostasis, Wnt signaling and regulation of transcription factors and microtubules, by phosphorylating and inactivating glycogen synthase (GYS1 or GYS2), EIF2B, CTNNB1/beta-catenin, APC, AXIN1, DPYSL2/CRMP2, JUN, NFATC1/NFATC, MAPT/TAU and MACF1. Requires primed phosphorylation of the majori…
Eukaryotic translation initiation factor 4H	3	1.14	1	0.1946	Q15056	Human	http://www.uniprot.org/uniprot/Q15056	EIF4H	Cytoplasm	Stimulates the RNA helicase activity of EIF4A in the translation initiation complex. Binds weakly mRNA.
LIM domain and actin-binding protein 1	4	1	1.37	0.1946	Q9UHB6	Human	http://www.uniprot.org/uniprot/Q9UHB6	LIMA1	Cytoplasm	Binds to actin monomers and filaments. Increases the number and size of actin stress fibers and inhibits membrane ruffling. Inhibits actin filament depolymerization. Bundles actin filaments, delays filament nucleation and reduces formation of branched filaments.
Isoleucine--tRNA ligase, cytoplasmic	3	1	1.02	0.1948	P41252	Human	http://www.uniprot.org/uniprot/P41252	IARS	Cytoplasm
Serine/threonine-protein kinase MRCK beta	1	1	1.51	0.1951	Q9Y5S2	Human	http://www.uniprot.org/uniprot/Q9Y5S2	CDC42BPB	Cytoplasm	Serine/threonine-protein kinase which is an important downstream effector of CDC42 and plays a role in the regulation of cytoskeleton reorganization and cell migration. Regulates actin cytoskeletal reorganization via phosphorylation of PPP1R12C and MYL9/MLC2. In concert with MYO18A and LURAP1, is involved in modulating lamellar actomyosin retrograde flow that is crucial to cell protrusion and mig…
Secretory carrier-associated membrane protein 3	1	1	1.3	0.1952	O14828	Human	http://www.uniprot.org/uniprot/O14828	SCAMP3	Membrane	Functions in post-Golgi recycling pathways. Acts as a recycling carrier to the cell surface.
ATP-binding cassette sub-family F member 1	2	1	1.44	0.1957	Q8NE71	Human	http://www.uniprot.org/uniprot/Q8NE71	ABCF1	Cytoplasm	Isoform 2 is required for efficient Cap- and IRES-mediated mRNA translation initiation. Isoform 2 is not involved in the ribosome biogenesis.
Very-long-chain enoyl-CoA reductase	3	1.36	1	0.1957	Q9NZ01	Human	http://www.uniprot.org/uniprot/Q9NZ01	TECR	Endoplasmic reticulum membrane	Catalyzes the last of the four reactions of the long-chain fatty acids elongation cycle. This endoplasmic reticulum-bound enzymatic process, allows the addition of 2 carbons to the chain of long- and very long-chain fatty acids/VLCFAs per cycle. This enzyme reduces the trans-2,3-enoyl-CoA fatty acid intermediate to an acyl-CoA that can be further elongated by entering a new cycle of elongation. T…
Mth938 domain-containing protein	4	1.84	1	0.1958	Q9H7C9	Human	http://www.uniprot.org/uniprot/Q9H7C9	AAMDC	Cytoplasm	May play a role in preadipocyte differentiation and adipogenesis.
CD166 antigen	2	1	1.48	0.1963	Q13740	Human	http://www.uniprot.org/uniprot/Q13740	ALCAM	Membrane	Cell adhesion molecule that binds to CD6. Involved in neurite extension by neurons via heterophilic and homophilic interactions. May play a role in the binding of T- and B-cells to activated leukocytes, as well as in interactions between cells of the nervous system.
NADH dehydrogenase [ubiquinone] 1 beta subcomplex subunit 3	1	1.63	1	0.1968	O43676	Human	http://www.uniprot.org/uniprot/O43676	NDUFB3	Mitochondrion inner membrane	Accessory subunit of the mitochondrial membrane respiratory chain NADH dehydrogenase (Complex I), that is believed not to be involved in catalysis. Complex I functions in the transfer of electrons from NADH to the respiratory chain. The immediate electron acceptor for the enzyme is believed to be ubiquinone.
Bifunctional arginine demethylase and lysyl-hydroxylase JMJD6	1	0	1	0.1969	Q6NYC1	Human	http://www.uniprot.org/uniprot/Q6NYC1	JMJD6	Nucleus	Dioxygenase that can both act as a histone arginine demethylase and a lysyl-hydroxylase. Acts as a lysyl-hydroxylase that catalyzes 5-hydroxylation on specific lysine residues of target proteins such as U2AF2/U2AF65 and LUC7L2. Acts as a regulator of RNA splicing by mediating 5-hydroxylation of U2AF2/U2AF65, affecting the pre-mRNA splicing activity of U2AF2/U2AF65. In addition to peptidyl-lysine …
Transforming acidic coiled-coil-containing protein 1	1	1	1.73	0.1969	O75410	Human	http://www.uniprot.org/uniprot/O75410	TACC1	Cytoplasm	Likely involved in the processes that promote cell division prior to the formation of differentiated tissues.
Protein phosphatase inhibitor 2	1	1.21	1	0.1972	P41236	Human	http://www.uniprot.org/uniprot/P41236	PPP1R2		Inhibitor of protein-phosphatase 1.
Actin-like protein 6A	1	1	1.93	0.1973	O96019	Human	http://www.uniprot.org/uniprot/O96019	ACTL6A	Nucleus	Involved in transcriptional activation and repression of select genes by chromatin remodeling (alteration of DNA-nucleosome topology). Required for maximal ATPase activity of SMARCA4/BRG1/BAF190A and for association of the SMARCA4/BRG1/BAF190A containing remodeling complex BAF with chromatin/nuclear matrix. Belongs to the neural progenitors-specific chromatin remodeling complex (npBAF complex) an…
Hepatoma-derived growth factor-related protein 2	2	1.3	1	0.1975	Q7Z4V5	Human	http://www.uniprot.org/uniprot/Q7Z4V5	HDGFRP2
Collagen alpha-1(V) chain	3	1.29	1	0.1977	P20908	Human	http://www.uniprot.org/uniprot/P20908	COL5A1	Secreted	Type V collagen is a member of group I collagen (fibrillar forming collagen). It is a minor connective tissue component of nearly ubiquitous distribution. Type V collagen binds to DNA, heparan sulfate, thrombospondin, heparin, and insulin.
Protein phosphatase 1 regulatory subunit 12A	5	1.23	1	0.1984	O14974	Human	http://www.uniprot.org/uniprot/O14974	PPP1R12A	Cytoplasm	Key regulator of protein phosphatase 1C (PPP1C). Mediates binding to myosin. As part of the PPP1C complex, involved in dephosphorylation of PLK1. Capable of inhibiting HIF1AN-dependent suppression of HIF1A activity.
Poly(rC)-binding protein 1	3	1.25	1	0.1985	Q15365	Human	http://www.uniprot.org/uniprot/Q15365	PCBP1	Nucleus	Single-stranded nucleic acid binding protein that binds preferentially to oligo dC.
Scaffold attachment factor B1	3	1.6	1	0.1986	Q15424	Human	http://www.uniprot.org/uniprot/Q15424	SAFB	Nucleus	Binds to scaffold/matrix attachment region (S/MAR) DNA and forms a molecular assembly point to allow the formation of a 'transcriptosomal' complex (consisting of SR proteins and RNA polymerase II) coupling transcription and RNA processing (By similarity). Can function as an estrogen receptor corepressor and can also bind to the HSP27 promoter and decrease its transcription. When associated with R…
MICOS complex subunit MIC19	3	1.02	1	0.1986	Q9NX63	Human	http://www.uniprot.org/uniprot/Q9NX63	CHCHD3	Mitochondrion inner membrane	Component of the MICOS complex, a large protein complex of the mitochondrial inner membrane that plays crucial roles in the maintenance of crista junctions, inner membrane architecture, and formation of contact sites to the outer membrane. Has also been shown to function as a transcription factor which binds to the BAG1 promoter and represses BAG1 transcription.
Laminin subunit alpha-5	1	1	1.39	0.1986	O15230	Human	http://www.uniprot.org/uniprot/O15230	LAMA5	Secreted	Binding to cells via a high affinity receptor, laminin is thought to mediate the attachment, migration and organization of cells into tissues during embryonic development by interacting with other extracellular matrix components.
Endoplasmic reticulum aminopeptidase 1	1	1.34	1	0.1988	Q9NZ08	Human	http://www.uniprot.org/uniprot/Q9NZ08	ERAP1	Endoplasmic reticulum membrane	Aminopeptidase that plays a central role in peptide trimming, a step required for the generation of most HLA class I-binding peptides. Peptide trimming is essential to customize longer precursor peptides to fit them to the correct length required for presentation on MHC class I molecules. Strongly prefers substrates 9-16 residues long. Rapidly degrades 13-mer to a 9-mer and then stops. Preferenti…
Ras-related protein Rab-1B	2	1.01	1	0.199	Q9H0U4	Human	http://www.uniprot.org/uniprot/Q9H0U4	RAB1B	Cytoplasm	The small GTPases Rab are key regulators of intracellular membrane trafficking, from the formation of transport vesicles to their fusion with membranes. Rabs cycle between an inactive GDP-bound form and an active GTP-bound form that is able to recruit to membranes different set of downstream effectors directly responsible for vesicle formation, movement, tethering and fusion. RAB1B regulates vesi…
Nucleobindin-1	4	1.33	1	0.199	Q02818	Human	http://www.uniprot.org/uniprot/Q02818	NUCB1	Golgi apparatus	Major calcium-binding protein of the Golgi. May have a role in calcium homeostasis (By similarity).
Laminin subunit beta-1	3	1.31	1	0.199	P07942	Human	http://www.uniprot.org/uniprot/P07942	LAMB1	Secreted	Binding to cells via a high affinity receptor, laminin is thought to mediate the attachment, migration and organization of cells into tissues during embryonic development by interacting with other extracellular matrix components. Involved in the organization of the laminar architecture of cerebral cortex. It is probably required for the integrity of the basement membrane/glia limitans that serves…
tRNA (adenine(58)-N(1))-methyltransferase, mitochondrial	1	0	1	0.1991	Q9BVS5	Human	http://www.uniprot.org/uniprot/Q9BVS5	TRMT61B	Mitochondrion	Methyltransferase that catalyzes the formation of N(1)-methyladenine at position 58 (m1A58) in various tRNAs in mitochondrion, including tRNA(Leu) (decephering codons UUA or UUG), tRNA(Lys) and tRNA(Ser) (decephering codons UCA, UCU, UCG or UCC).
Platelet-activating factor acetylhydrolase IB subunit alpha	4	1	1.36	0.1999	P43034	Human	http://www.uniprot.org/uniprot/P43034	PAFAH1B1	Cytoplasm	Required for proper activation of Rho GTPases and actin polymerization at the leading edge of locomoting cerebellar neurons and postmigratory hippocampal neurons in response to calcium influx triggered via NMDA receptors. Non-catalytic subunit of an acetylhydrolase complex which inactivates platelet-activating factor (PAF) by removing the acetyl group at the SN-2 position (By similarity). Positiv…
E3 ubiquitin-protein ligase HECTD3	1	1	1.28	0.2002	Q5T447	Human	http://www.uniprot.org/uniprot/Q5T447	HECTD3	Cytoplasm	E3 ubiquitin ligases accepts ubiquitin from an E2 ubiquitin-conjugating enzyme in the form of a thioester and then directly transfers the ubiquitin to targeted substrates. Mediates ubiquitination of TRIOBP and its subsequent proteasomal degradation, thus faciliting cell cycle progression by regulating the turn-over of TRIOBP. Mediates also ubiquitination of STX8 (By similarity).
Rho-related GTP-binding protein RhoG	2	1	1.08	0.2003	P84095	Human	http://www.uniprot.org/uniprot/P84095	RHOG	Cell membrane	Required for the formation of membrane ruffles during macropinocytosis. Plays a role in cell migration and is required for the formation of cup-like structures during trans-endothelial migration of leukocytes. In case of Salmonella enterica infection, activated by SopB and ARHGEF26/SGEF, which induces cytoskeleton rearrangements and promotes bacterial entry.
Histone deacetylase 2	1	1	1.18	0.2005	Q92769	Human	http://www.uniprot.org/uniprot/Q92769	HDAC2	Nucleus	Responsible for the deacetylation of lysine residues on the N-terminal part of the core histones (H2A, H2B, H3 and H4). Histone deacetylation gives a tag for epigenetic repression and plays an important role in transcriptional regulation, cell cycle progression and developmental events. Histone deacetylases act via the formation of large multiprotein complexes. Forms transcriptional repressor com…
Saccharopine dehydrogenase-like oxidoreductase	2	1.7	1	0.2008	Q8NBX0	Human	http://www.uniprot.org/uniprot/Q8NBX0	SCCPDH
Glucosamine-6-phosphate isomerase 1	1	1.79	1	0.2012	P46926	Human	http://www.uniprot.org/uniprot/P46926	GNPDA1	Cytoplasm	Seems to trigger calcium oscillations in mammalian eggs. These oscillations serve as the essential trigger for egg activation and early development of the embryo (By similarity).
PCNA-associated factor	1	0	1	0.2015	Q15004	Human	http://www.uniprot.org/uniprot/Q15004	KIAA0101	Nucleus	PCNA-binding protein that acts as a regulator of DNA repair during DNA replication. Following DNA damage, the interaction with PCNA is disrupted, facilitating the interaction between monoubiquitinated PCNA and the translesion DNA synthesis DNA polymerase eta (POLH) at stalled replisomes, facilitating the bypass of replication-fork-blocking lesions. Also acts as a regulator of centrosome number.
Glutamine--fructose-6-phosphate aminotransferase [isomerizing] 1	1	1.22	1	0.2019	Q06210	Human	http://www.uniprot.org/uniprot/Q06210	GFPT1		Controls the flux of glucose into the hexosamine pathway. Most likely involved in regulating the availability of precursors for N- and O-linked glycosylation of proteins. Regulates the circadian expression of clock genes ARNTL/BMAL1 and CRY1.
Transmembrane protein 41B	1	1	1.39	0.2023	Q5BJD5	Human	http://www.uniprot.org/uniprot/Q5BJD5	TMEM41B	Membrane	Required for normal motor neuron development.
RNA-binding motif protein, X chromosome	4	1.2	1	0.2027	P38159	Human	http://www.uniprot.org/uniprot/P38159	RBMX	Nucleus	RNA-binding protein that plays several role in the regulation of pre- and post-transcriptional processes. Implicated in tissue-specific regulation of gene transcription and alternative splicing of several pre-mRNAs. Binds to and stimulates transcription from the tumor suppressor TXNIP gene promoter; may thus be involved in tumor suppression. When associated with SAFB, binds to and stimulates tran…
Dipeptidyl peptidase 1	1	1	0	0.2027	P53634	Human	http://www.uniprot.org/uniprot/P53634	CTSC	Lysosome	Thiol protease. Has dipeptidylpeptidase activity. Active against a broad range of dipeptide substrates composed of both polar and hydrophobic amino acids. Proline cannot occupy the P1 position and arginine cannot occupy the P2 position of the substrate. Can act as both an exopeptidase and endopeptidase. Activates serine proteases such as elastase, cathepsin G and granzymes A and B. Can also activ…
ATP-dependent 6-phosphofructokinase, liver type	1	1.81	1	0.2032	P17858	Human	http://www.uniprot.org/uniprot/P17858	PFKL	Cytoplasm	Catalyzes the phosphorylation of D-fructose 6-phosphate to fructose 1,6-bisphosphate by ATP, the first committing step of glycolysis.
Proliferating cell nuclear antigen	3	1	1.29	0.2032	P12004	Human	http://www.uniprot.org/uniprot/P12004	PCNA	Nucleus	Auxiliary protein of DNA polymerase delta and is involved in the control of eukaryotic DNA replication by increasing the polymerase's processibility during elongation of the leading strand. Induces a robust stimulatory effect on the 3'-5' exonuclease and 3'-phosphodiesterase, but not apurinic-apyrimidinic (AP) endonuclease, APEX2 activities. Has to be loaded onto DNA in order to be able to stimul…
mRNA turnover protein 4 homolog	2	1.09	1	0.2034	Q9UKD2	Human	http://www.uniprot.org/uniprot/Q9UKD2	MRTO4	Nucleus	Component of the ribosome assembly machinery. Nuclear paralog of the ribosomal protein P0, it binds pre-60S subunits at an early stage of assembly in the nucleolus, and is replaced by P0 in cytoplasmic pre-60S subunits and mature 80S ribosomes.
Protein LSM14 homolog B	2	1	2.31	0.2035	Q9BX40	Human	http://www.uniprot.org/uniprot/Q9BX40	LSM14B		May play a role in control of mRNA translation.
Dolichyl-diphosphooligosaccharide--protein glycosyltransferase subunit STT3A	4	1.3	1	0.204	P46977	Human	http://www.uniprot.org/uniprot/P46977	STT3A	Endoplasmic reticulum membrane	Catalytic subunit of the N-oligosaccharyl transferase (OST) complex which catalyzes the transfer of a high mannose oligosaccharide from a lipid-linked oligosaccharide donor to an asparagine residue within an Asn-X-Ser/Thr consensus motif in nascent polypeptide chains. N-glycosylation occurs cotranslationally and the complex associates with the Sec61 complex at the channel-forming translocon compl…
60 kDa SS-A/Ro ribonucleoprotein	2	1	1.22	0.2044	P10155	Human	http://www.uniprot.org/uniprot/P10155	TROVE2	Cytoplasm	RNA-binding protein that binds to misfolded non-coding RNAs, pre-5S rRNA, and several small cytoplasmic RNA molecules known as Y RNAs. May stabilize some of these RNAs and protect them from degradation.
Eukaryotic translation initiation factor 4 gamma 1	8	1	1.15	0.2045	Q04637	Human	http://www.uniprot.org/uniprot/Q04637	EIF4G1		Component of the protein complex eIF4F, which is involved in the recognition of the mRNA cap, ATP-dependent unwinding of 5'-terminal secondary structure and recruitment of mRNA to the ribosome.
Armadillo repeat-containing protein 8	3	0	1	0.2046	Q8IUR7	Human	http://www.uniprot.org/uniprot/Q8IUR7	ARMC8
Receptor expression-enhancing protein 5	2	1.11	1	0.2053	Q00765	Human	http://www.uniprot.org/uniprot/Q00765	REEP5	Membrane	May promote functional cell surface expression of olfactory receptors.
CD2 antigen cytoplasmic tail-binding protein 2	1	1	1.44	0.2054	O95400	Human	http://www.uniprot.org/uniprot/O95400	CD2BP2	Cytoplasm	Involved in pre-mRNA splicing as component of the U5 snRNP complex that is involved in spliceosome assembly.
WASH complex subunit 2A	2	1	1.25	0.2057	Q641Q2	Human	http://www.uniprot.org/uniprot/Q641Q2	FAM21A	Early endosome membrane	Acts at least in part as component of the WASH core complex whose assembly at the surface of endosomes inhibits WASH nucleation-promoting factor (NPF) activity in recruiting and activating the Arp2/3 complex to induce actin polymerization and is involved in the fission of tubules that serve as transport intermediates during endosome sorting. Mediates the recruitment of the WASH core complex to en…
Heterogeneous nuclear ribonucleoprotein U-like protein 2	2	1.23	1	0.2058	Q1KMD3	Human	http://www.uniprot.org/uniprot/Q1KMD3	HNRNPUL2	Nucleus
Squalene synthase	2	1	3.1	0.2061	P37268	Human	http://www.uniprot.org/uniprot/P37268	FDFT1	Endoplasmic reticulum membrane
Dihydrolipoyl dehydrogenase, mitochondrial	2	1	1.39	0.2065	P09622	Human	http://www.uniprot.org/uniprot/P09622	DLD	Mitochondrion matrix	Lipoamide dehydrogenase is a component of the glycine cleavage system as well as of the alpha-ketoacid dehydrogenase complexes. Involved in the hyperactivation of spermatazoa during capacitation and in the spermatazoal acrosome reaction.
Polyadenylate-binding protein 2	1	1.56	1	0.2067	Q86U42	Human	http://www.uniprot.org/uniprot/Q86U42	PABPN1	Nucleus	Involved in the 3'-end formation of mRNA precursors (pre-mRNA) by the addition of a poly(A) tail of 200-250 nt to the upstream cleavage product. Stimulates poly(A) polymerase (PAPOLA) conferring processivity on the poly(A) tail elongation reaction and controls also the poly(A) tail length. Increases the affinity of poly(A) polymerase for RNA. Is also present at various stages of mRNA metabolism i…
Collagen alpha-1(II) chain	1	1	1.85	0.2067	P02458	Human	http://www.uniprot.org/uniprot/P02458	COL2A1	Secreted	Type II collagen is specific for cartilaginous tissues. It is essential for the normal embryonic development of the skeleton, for linear growth and for the ability of cartilage to resist compressive forces.
Galactoside alpha-(1,2)-fucosyltransferase 1	1	1	0	0.2075	P19526	Human	http://www.uniprot.org/uniprot/P19526	FUT1	Golgi apparatus	Catalyzes the transfer of L-fucose, from a guanosine diphosphate-beta-L-fucose, to the terminal galactose residue of glycoconjugates through an alpha(1,2) linkage leading to H antigen synthesis that is an intermediate substrate in the synthesis of ABO blood group antigens (PubMed:2118655). H antigen is essential for maturation of the glomerular layer of the main olfactory bulb, in cell migration …
Nicalin	1	1.23	1	0.2081	Q969V3	Human	http://www.uniprot.org/uniprot/Q969V3	NCLN	Endoplasmic reticulum membrane	May antagonize Nodal signaling and subsequent organization of axial structures during mesodermal patterning.
Syntaxin-19	1	1	0	0.2083	Q8N4C7	Human	http://www.uniprot.org/uniprot/Q8N4C7	STX19	Membrane
Phosphatidylinositol 4-phosphate 3-kinase C2 domain-containing subunit alpha	4	1	1.5	0.2083	O00443	Human	http://www.uniprot.org/uniprot/O00443	PIK3C2A	Cell membrane	Generates phosphatidylinositol 3-phosphate (PtdIns3P) and phosphatidylinositol 3,4-bisphosphate (PtdIns(3,4)P2) that act as second messengers. Has a role in several intracellular trafficking events. Functions in insulin signaling and secretion. Required for translocation of the glucose transporter SLC2A4/GLUT4 to the plasma membrane and glucose uptake in response to insulin-mediated RHOQ activati…
Acyl-protein thioesterase 1	1	1.06	1	0.2083	O75608	Human	http://www.uniprot.org/uniprot/O75608	LYPLA1	Cytoplasm	Hydrolyzes fatty acids from S-acylated cysteine residues in proteins such as trimeric G alpha proteins or HRAS. Has depalmitoylating activity toward KCNMA1. Has low lysophospholipase activity.
Jupiter microtubule associated homolog 2	2	2.99	1	0.2088	Q9H910	Human	http://www.uniprot.org/uniprot/Q9H910	HN1L	Cytoplasm
Macrophage migration inhibitory factor	1	1.25	1	0.2088	P14174	Human	http://www.uniprot.org/uniprot/P14174	MIF	Secreted	Pro-inflammatory cytokine. Involved in the innate immune response to bacterial pathogens. The expression of MIF at sites of inflammation suggests a role as mediator in regulating the function of macrophages in host defense. Counteracts the anti-inflammatory activity of glucocorticoids. Has phenylpyruvate tautomerase and dopachrome tautomerase activity (in vitro), but the physiological substrate i…
Plasminogen activator inhibitor 1 RNA-binding protein	4	1.2	1	0.2094	Q8NC51	Human	http://www.uniprot.org/uniprot/Q8NC51	SERBP1	Cytoplasm	May play a role in the regulation of mRNA stability. Binds to the 3'-most 134 nt of the SERPINE1/PAI1 mRNA, a region which confers cyclic nucleotide regulation of message decay.
Protein FAM43A	2	1	1.13	0.2095	Q8N2R8	Human	http://www.uniprot.org/uniprot/Q8N2R8	FAM43A
Calcium uniporter protein, mitochondrial	2	Low S/N	1	0.2101	Q8NE86	Human	http://www.uniprot.org/uniprot/Q8NE86	MCU	Mitochondrion inner membrane	Mitochondrial inner membrane calcium uniporter that mediates calcium uptake into mitochondria. Mitochondrial calcium homeostasis plays key roles in cellular physiology and regulates cell bioenergetics, cytoplasmic calcium signals and activation of cell death pathways. Activity is regulated by MICU1 and MICU2 that stimulate and inhibit MCU activity, respectively. Regulates glucose-dependent insuli…
Common contaminant in samples	2	5.44	1	0.2104	CRAP0004	Other	http://www.uniprot.org/uniprot/CRAP0004
NADH dehydrogenase [ubiquinone] 1 beta subcomplex subunit 10	1	1.25	1	0.2105	O96000	Human	http://www.uniprot.org/uniprot/O96000	NDUFB10	Mitochondrion inner membrane	Accessory subunit of the mitochondrial membrane respiratory chain NADH dehydrogenase (Complex I), that is believed not to be involved in catalysis. Complex I functions in the transfer of electrons from NADH to the respiratory chain. The immediate electron acceptor for the enzyme is believed to be ubiquinone.
Equilibrative nucleoside transporter 1	2	1.27	1	0.2107	Q99808	Human	http://www.uniprot.org/uniprot/Q99808	SLC29A1	Basolateral cell membrane	Mediates both influx and efflux of nucleosides across the membrane (equilibrative transporter). It is sensitive (ES) to low concentrations of the inhibitor nitrobenzylmercaptopurine riboside (NBMPR) and is sodium-independent. It has a higher affinity for adenosine. Inhibited by dipyridamole and dilazep (anticancer chemotherapeutics drugs).
Protein LSM12 homolog	1	1.42	1	0.2108	Q3MHD2	Human	http://www.uniprot.org/uniprot/Q3MHD2	LSM12
Prolyl endopeptidase	2	1.39	1	0.2115	P48147	Human	http://www.uniprot.org/uniprot/P48147	PREP	Cytoplasm	Cleaves peptide bonds on the C-terminal side of prolyl residues within peptides that are up to approximately 30 amino acids long.
Prostaglandin G/H synthase 1	1	1.37	1	0.2126	P23219	Human	http://www.uniprot.org/uniprot/P23219	PTGS1	Microsome membrane	Converts arachidonate to prostaglandin H2 (PGH2), a committed step in prostanoid synthesis. Involved in the constitutive production of prostanoids in particular in the stomach and platelets. In gastric epithelial cells, it is a key step in the generation of prostaglandins, such as prostaglandin E2 (PGE2), which plays an important role in cytoprotection. In platelets, it is involved in the generat…
Tubulin beta-6 chain	2	1	1.35	0.2128	Q9BUF5	Human	http://www.uniprot.org/uniprot/Q9BUF5	TUBB6	Cytoplasm	Tubulin is the major constituent of microtubules. It binds two moles of GTP, one at an exchangeable site on the beta chain and one at a non-exchangeable site on the alpha chain (By similarity).
Transforming growth factor-beta-induced protein ig-h3	1	1	3.97	0.2133	Q15582	Human	http://www.uniprot.org/uniprot/Q15582	TGFBI	Secreted	Binds to type I, II, and IV collagens. This adhesion protein may play an important role in cell-collagen interactions. In cartilage, may be involved in endochondral bone formation.
Diacylglycerol O-acyltransferase 1	1	1.36	1	0.2146	O75907	Human	http://www.uniprot.org/uniprot/O75907	DGAT1	Endoplasmic reticulum membrane	Catalyzes the terminal and only committed step in triacylglycerol synthesis by using diacylglycerol and fatty acyl CoA as substrates. In contrast to DGAT2 it is not essential for survival. May be involved in VLDL (very low density lipoprotein) assembly. In liver, plays a role in esterifying exogenous fatty acids to glycerol. Functions as the major acyl-CoA retinol acyltransferase (ARAT) in the sk…
Transmembrane protein 109	3	1.35	1	0.2149	Q9BVC6	Human	http://www.uniprot.org/uniprot/Q9BVC6	TMEM109	Nucleus outer membrane
Single-stranded DNA-binding protein, mitochondrial	4	1	1.21	0.2161	Q04837	Human	http://www.uniprot.org/uniprot/Q04837	SSBP1	Mitochondrion	This protein binds preferentially and cooperatively to ss-DNA. Probably involved in mitochondrial DNA replication. Associates with mitochondrial DNA.
Zinc finger RNA-binding protein	4	1	1.35	0.2164	Q96KR1	Human	http://www.uniprot.org/uniprot/Q96KR1	ZFR	Nucleus	Involved in postimplantation and gastrulation stages of development. Involved in the nucleocytoplasmic shuttling of STAU2. Binds to DNA and RNA (By similarity).
Autophagy-related protein 9A	1	1	4.57	0.2174	Q7Z3C6	Human	http://www.uniprot.org/uniprot/Q7Z3C6	ATG9A	Cytoplasmic vesicle	Involved in autophagy and cytoplasm to vacuole transport (Cvt) vesicle formation. Plays a key role in the organization of the preautophagosomal structure/phagophore assembly site (PAS), the nucleating site for formation of the sequestering vesicle. Cycles between a juxta-nuclear trans-Golgi network compartment and late endosomes. Nutrient starvation induces accumulation on autophagosomes. Starvat…
Protein disulfide-isomerase A3	16	1.17	1	0.2174	P30101	Human	http://www.uniprot.org/uniprot/P30101	PDIA3	Endoplasmic reticulum
Cytoplasmic protein NCK1	2	1	Low S/N	0.2178	P16333	Human	http://www.uniprot.org/uniprot/P16333	NCK1	Cytoplasm	Adapter protein which associates with tyrosine-phosphorylated growth factor receptors, such as KDR and PDGFRB, or their cellular substrates. Maintains low levels of EIF2S1 phosphorylation by promoting its dephosphorylation by PP1. Plays a role in the DNA damage response, not in the detection of the damage by ATM/ATR, but for efficient activation of downstream effectors, such as that of CHEK2. Pla…
Vacuolar protein sorting-associated protein 37B	1	1	0	0.2183	Q9H9H4	Human	http://www.uniprot.org/uniprot/Q9H9H4	VPS37B	Late endosome membrane	Component of the ESCRT-I complex, a regulator of vesicular trafficking process. Required for the sorting of endocytic ubiquitinated cargos into multivesicular bodies. May be involved in cell growth and differentiation.
Monoglyceride lipase	2	0	1	0.2192	Q99685	Human	http://www.uniprot.org/uniprot/Q99685	MGLL	Cytoplasm	Converts monoacylglycerides to free fatty acids and glycerol. Hydrolyzes the endocannabinoid 2-arachidonoylglycerol, and thereby contributes to the regulation of endocannabinoid signaling, nociperception and perception of pain (By similarity). Regulates the levels of fatty acids that serve as signaling molecules and promote cancer cell migration, invasion and tumor growth (PubMed:20079333).
26S proteasome non-ATPase regulatory subunit 6	4	1.29	1	0.2193	Q15008	Human	http://www.uniprot.org/uniprot/Q15008	PSMD6		Acts as a regulatory subunit of the 26S proteasome which is involved in the ATP-dependent degradation of ubiquitinated proteins.
Mannose-1-phosphate guanyltransferase beta	1	1	3.94	0.2199	Q9Y5P6	Human	http://www.uniprot.org/uniprot/Q9Y5P6	GMPPB	Cytoplasm
Septin-6	1	1.11	1	0.2201	Q14141	Human	http://www.uniprot.org/uniprot/Q14141	2021-09-06	Cytoplasm	Filament-forming cytoskeletal GTPase. Required for normal organization of the actin cytoskeleton. Involved in cytokinesis. May play a role in HCV RNA replication.
Probable 28S rRNA (cytosine(4447)-C(5))-methyltransferase	1	1	1.28	0.2206	P46087	Human	http://www.uniprot.org/uniprot/P46087	NOP2	Nucleus	S-adenosyl-L-methionine-dependent methyltransferase that specifically methylates the C(5) position of cytosine 4447 in 28S rRNA (Probable). May play a role in the regulation of the cell cycle and the increased nucleolar activity that is associated with the cell proliferation.
Protein-glutamine gamma-glutamyltransferase 2	5	1.46	1	0.2212	P21980	Human	http://www.uniprot.org/uniprot/P21980	TGM2		Catalyzes the cross-linking of proteins and the conjugation of polyamines to proteins.
Microtubule-associated protein 4	18	1.13	1	0.2215	P27816	Human	http://www.uniprot.org/uniprot/P27816	MAP4	Cytoplasm	Non-neuronal microtubule-associated protein. Promotes microtubule assembly.
60S ribosomal protein L7	4	1	1.05	0.2217	P18124	Human	http://www.uniprot.org/uniprot/P18124	RPL7		Binds to G-rich structures in 28S rRNA and in mRNAs. Plays a regulatory role in the translation apparatus; inhibits cell-free translation of mRNAs.
Na(+)/H(+) exchange regulatory cofactor NHE-RF1	2	1	1.22	0.2223	O14745	Human	http://www.uniprot.org/uniprot/O14745	SLC9A3R1	Cytoplasm	Scaffold protein that connects plasma membrane proteins with members of the ezrin/moesin/radixin family and thereby helps to link them to the actin cytoskeleton and to regulate their surface expression. Necessary for recycling of internalized ADRB2. Was first known to play a role in the regulation of the activity and subcellular location of SLC9A3. Necessary for cAMP-mediated phosphorylation and …
DCC-interacting protein 13-alpha	2	1	1.25	0.2231	Q9UKG1	Human	http://www.uniprot.org/uniprot/Q9UKG1	APPL1	Early endosome membrane	Required for the regulation of cell proliferation in response to extracellular signals from an early endosomal compartment. Links Rab5 to nuclear signal transduction.
Protein LYRIC	5	1	1.48	0.2234	Q86UE4	Human	http://www.uniprot.org/uniprot/Q86UE4	MTDH	Endoplasmic reticulum membrane	Downregulates SLC1A2/EAAT2 promoter activity when expressed ectopically. Activates the nuclear factor kappa-B (NF-kappa-B) transcription factor. Promotes anchorage-independent growth of immortalized melanocytes and astrocytes which is a key component in tumor cell expansion. Promotes lung metastasis and also has an effect on bone and brain metastasis, possibly by enhancing the seeding of tumor ce…
RNA binding protein fox-1 homolog 2	1	1.12	1	0.2235	O43251	Human	http://www.uniprot.org/uniprot/O43251	RBFOX2	Nucleus	RNA-binding protein that regulates alternative splicing events by binding to 5'-UGCAUGU-3' elements. Prevents binding of U2AF2 to the 3'-splice site. Regulates alternative splicing of tissue-specific exons and of differentially spliced exons during erythropoiesis (By similarity). RNA-binding protein that seems to act as a coregulatory factor of ER-alpha.
CAD protein	2	1	1.6	0.2243	P27708	Human	http://www.uniprot.org/uniprot/P27708	CAD	Cytoplasm	This protein is a "fusion" protein encoding four enzymatic activities of the pyrimidine pathway (GATase, CPSase, ATCase and DHOase).
Protein transport protein Sec61 subunit alpha isoform 1	4	1.23	1	0.2249	P61619	Human	http://www.uniprot.org/uniprot/P61619	SEC61A1	Endoplasmic reticulum membrane	Plays a crucial role in the insertion of secretory and membrane polypeptides into the ER. Required for assembly of membrane and secretory proteins. Tightly associated with membrane-bound ribosomes, either directly or through adapter proteins.
40S ribosomal protein S23	2	1.44	1	0.225	P62266	Human	http://www.uniprot.org/uniprot/P62266	RPS23
Huntingtin-interacting protein K	1	1	0	0.2255	Q9NX55	Human	http://www.uniprot.org/uniprot/Q9NX55	HYPK	Nucleus	Has a chaperone-like activity preventing polyglutamine (polyQ) aggregation of HTT. Protects against HTT polyQ-mediated apoptosis in Neuro2a neuronal cells. Required for optimal NAA10-NAA15 complex-mediated N-terminal acetylation.
Nicotinate phosphoribosyltransferase	1	1.05	1	0.2256	Q6XQN6	Human	http://www.uniprot.org/uniprot/Q6XQN6	NAPRT	Cytoplasm	Catalyzes the conversion of nicotinic acid (NA) to NA mononucleotide (NaMN). Essential for NA to increase cellular NAD levels and prevent oxidative stress of the cells.
Coatomer subunit zeta-1	3	1	2.01	0.2258	P61923	Human	http://www.uniprot.org/uniprot/P61923	COPZ1	Cytoplasm	The coatomer is a cytosolic protein complex that binds to dilysine motifs and reversibly associates with Golgi non-clathrin-coated vesicles, which further mediate biosynthetic protein transport from the ER, via the Golgi up to the trans Golgi network. Coatomer complex is required for budding from Golgi membranes, and is essential for the retrograde Golgi-to-ER transport of dilysine-tagged protein…
Polyadenylate-binding protein 4	1	1	1.21	0.2258	Q13310	Human	http://www.uniprot.org/uniprot/Q13310	PABPC4	Cytoplasm	Binds the poly(A) tail of mRNA. May be involved in cytoplasmic regulatory processes of mRNA metabolism. Can probably bind to cytoplasmic RNA sequences other than poly(A) in vivo (By similarity).
Kinectin	13	1.31	1	0.2261	Q86UP2	Human	http://www.uniprot.org/uniprot/Q86UP2	KTN1	Endoplasmic reticulum membrane	Receptor for kinesin thus involved in kinesin-driven vesicle motility. Accumulates in integrin-based adhesion complexes (IAC) upon integrin aggregation by fibronectin.
Transcription factor BTF3 homolog 4	1	1	3.07	0.2261	Q96K17	Human	http://www.uniprot.org/uniprot/Q96K17	BTF3L4
Serine/arginine-rich splicing factor 5	2	1	1.11	0.2264	Q13243	Human	http://www.uniprot.org/uniprot/Q13243	SRSF5	Nucleus	Plays a role in constitutive splicing and can modulate the selection of alternative splice sites.
V-type proton ATPase subunit B, brain isoform	3	1	1.26	0.2266	P21281	Human	http://www.uniprot.org/uniprot/P21281	ATP6V1B2	Endomembrane system	Non-catalytic subunit of the peripheral V1 complex of vacuolar ATPase. V-ATPase is responsible for acidifying a variety of intracellular compartments in eukaryotic cells.
N-acetyl-D-glucosamine kinase	2	1	1.31	0.2271	Q9UJ70	Human	http://www.uniprot.org/uniprot/Q9UJ70	NAGK		Converts endogenous N-acetylglucosamine (GlcNAc), a major component of complex carbohydrates, from lysosomal degradation or nutritional sources into GlcNAc 6-phosphate. Involved in the N-glycolylneuraminic acid (Neu5Gc) degradation pathway: although human is not able to catalyze formation of Neu5Gc due to the inactive CMAHP enzyme, Neu5Gc is present in food and must be degraded. Also has ManNAc k…
Aminoacyl tRNA synthase complex-interacting multifunctional protein 2	1	1.43	1	0.2274	Q13155	Human	http://www.uniprot.org/uniprot/Q13155	AIMP2	Cytoplasm	Required for assembly and stability of the aminoacyl-tRNA synthase complex. Mediates ubiquitination and degradation of FUBP1, a transcriptional activator of MYC, leading to MYC down-regulation which is required for aveolar type II cell differentiation. Blocks MDM2-mediated ubiquitination and degradation of p53/TP53. Functions as a proapoptotic factor.
ATP synthase subunit O, mitochondrial	3	1.01	1	0.2275	P48047	Human	http://www.uniprot.org/uniprot/P48047	ATP5O	Mitochondrion	Mitochondrial membrane ATP synthase (F(1)F(0) ATP synthase or Complex V) produces ATP from ADP in the presence of a proton gradient across the membrane which is generated by electron transport complexes of the respiratory chain. F-type ATPases consist of two structural domains, F(1) - containing the extramembraneous catalytic core and F(0) - containing the membrane proton channel, linked together…
Tetratricopeptide repeat protein 1	3	1.65	1	0.2283	Q99614	Human	http://www.uniprot.org/uniprot/Q99614	TTC1
Eukaryotic initiation factor 4A-I	6	1	1.12	0.2289	P60842	Human	http://www.uniprot.org/uniprot/P60842	EIF4A1		ATP-dependent RNA helicase which is a subunit of the eIF4F complex involved in cap recognition and is required for mRNA binding to ribosome. In the current model of translation initiation, eIF4A unwinds RNA secondary structures in the 5'-UTR of mRNAs which is necessary to allow efficient binding of the small ribosomal subunit, and subsequent scanning for the initiator codon.
Vacuolar protein sorting-associated protein VTA1 homolog	1	1.41	1	0.2291	Q9NP79	Human	http://www.uniprot.org/uniprot/Q9NP79	VTA1	Cytoplasm	Involved in the endosomal multivesicular bodies (MVB) pathway. MVBs contain intraluminal vesicles (ILVs) that are generated by invagination and scission from the limiting membrane of the endosome and mostly are delivered to lysosomes enabling degradation of membrane proteins, such as stimulated growth factor receptors, lysosomal enzymes and lipids. Thought to be a cofactor of VPS4A/B, which catal…
Reticulocalbin-3	1	2.01	1	0.2292	Q96D15	Human	http://www.uniprot.org/uniprot/Q96D15	RCN3	Endoplasmic reticulum lumen
Platelet endothelial cell adhesion molecule	8	1.54	1	0.2293	P16284	Human	http://www.uniprot.org/uniprot/P16284	PECAM1	Cell membrane	Induces susceptibility to atherosclerosis (By similarity). Cell adhesion molecule which is required for leukocyte transendothelial migration (TEM) under most inflammatory conditions. Tyr-690 plays a critical role in TEM and is required for efficient trafficking of PECAM1 to and from the lateral border recycling compartment (LBRC) and is also essential for the LBRC membrane to be targeted around m…
45 kDa calcium-binding protein	1	1.35	1	0.2295	Q9BRK5	Human	http://www.uniprot.org/uniprot/Q9BRK5	SDF4	Golgi apparatus lumen	May regulate calcium-dependent activities in the endoplasmic reticulum lumen or post-ER compartment.
Gamma-interferon-inducible protein 16	2	1.49	1	0.23	Q16666	Human	http://www.uniprot.org/uniprot/Q16666	IFI16	Nucleus	Binds double-stranded DNA. Binds preferentially to supercoiled DNA and cruciform DNA structures. Seems to be involved in transcriptional regulation. May function as a transcriptional repressor. Could have a role in the regulation of hematopoietic differentiation through activation of unknown target genes. Controls cellular proliferation by modulating the functions of cell cycle regulatory factors…
Fumarylacetoacetate hydrolase domain-containing protein 2A	1	1.65	1	0.2306	Q96GK7	Human	http://www.uniprot.org/uniprot/Q96GK7	FAHD2A		May have hydrolase activity.
OCIA domain-containing protein 2	1	1.66	1	0.2308	Q56VL3	Human	http://www.uniprot.org/uniprot/Q56VL3	OCIAD2	Endosome
Protein FAM98B	3	1	1	0.2311	Q52LJ0	Human	http://www.uniprot.org/uniprot/Q52LJ0	FAM98B	Nucleus
Endoplasmic reticulum resident protein 29	1	1.33	1	0.2313	P30040	Human	http://www.uniprot.org/uniprot/P30040	ERP29	Endoplasmic reticulum lumen	Does not seem to be a disulfide isomerase. Plays an important role in the processing of secretory proteins within the endoplasmic reticulum (ER), possibly by participating in the folding of proteins in the ER.
ADP-ribosyl cyclase/cyclic ADP-ribose hydrolase 2	2	0	1	0.2313	Q10588	Human	http://www.uniprot.org/uniprot/Q10588	BST1	Cell membrane	Synthesizes the second messagers cyclic ADP-ribose and nicotinate-adenine dinucleotide phosphate, the former a second messenger that elicits calcium release from intracellular stores. May be involved in pre-B-cell growth.
Centromere/kinetochore protein zw10 homolog	1	1	1.29	0.2318	O43264	Human	http://www.uniprot.org/uniprot/O43264	ZW10	Cytoplasm	Essential component of the mitotic checkpoint, which prevents cells from prematurely exiting mitosis. Required for the assembly of the dynein-dynactin and MAD1-MAD2 complexes onto kinetochores. Involved in regulation of membrane traffic between the Golgi and the endoplasmic reticulum.
Inositol 1,4,5-trisphosphate receptor type 3	9	1.24	1	0.232	Q14573	Human	http://www.uniprot.org/uniprot/Q14573	ITPR3	Endoplasmic reticulum membrane	Receptor for inositol 1,4,5-trisphosphate, a second messenger that mediates the release of intracellular calcium.
Gamma-glutamyl hydrolase	6	1.52	1	0.232	Q92820	Human	http://www.uniprot.org/uniprot/Q92820	GGH	Secreted	Hydrolyzes the polyglutamate sidechains of pteroylpolyglutamates. Progressively removes gamma-glutamyl residues from pteroylpoly-gamma-glutamate to yield pteroyl-alpha-glutamate (folic acid) and free glutamate. May play an important role in the bioavailability of dietary pteroylpolyglutamates and in the metabolism of pteroylpolyglutamates and antifolates.
Transmembrane protein 43	1	1.15	1	0.2326	Q9BTV4	Human	http://www.uniprot.org/uniprot/Q9BTV4	TMEM43	Endoplasmic reticulum	May have an important role in maintaining nuclear envelope structure by organizing protein complexes at the inner nuclear membrane. Required for retaining emerin at the inner nuclear membrane (By similarity).
3-ketoacyl-CoA thiolase, peroxisomal	1	1.14	1	0.2326	P09110	Human	http://www.uniprot.org/uniprot/P09110	ACAA1	Peroxisome
Cytosolic non-specific dipeptidase	2	1	1.41	0.2327	Q96KP4	Human	http://www.uniprot.org/uniprot/Q96KP4	CNDP2	Cytoplasm	Hydrolyzes a variety of dipeptides including L-carnosine but has a strong preference for Cys-Gly. Isoform 2 may be play a role as tumor suppressor in hepatocellular carcinoma (HCC) cells.
Sorting nexin-17	1	1	3.01	0.2328	Q15036	Human	http://www.uniprot.org/uniprot/Q15036	SNX17	Cytoplasm	Critical regulator of endosomal recycling of numerous receptors, channels, and other transmembrane proteins. Binds to NPxY sequences in the cytoplasmic tails of target cargos. Plays a role in the sorting of endocytosed LRP1 and APP, and prevents their degradation. Required for maintenance of normal cell surface levels of APP and LRP1. Recycles internalized integrins ITGB1, ITGB5 and their associa…
Hepatoma-derived growth factor	2	1	1.26	0.2329	P51858	Human	http://www.uniprot.org/uniprot/P51858	HDGF	Cytoplasm	Heparin-binding protein, with mitogenic activity for fibroblasts. Acts as a transcriptional repressor.
Alpha-parvin	1	1.24	1	0.2331	Q9NVD7	Human	http://www.uniprot.org/uniprot/Q9NVD7	PARVA	Cell junction	Plays a role in sarcomere organization and in smooth muscle cell contraction. Required for normal development of the embryonic cardiovascular system, and for normal septation of the heart outflow tract. Plays a role in sprouting angiogenesis and is required for normal adhesion of vascular smooth muscle cells to endothelial cells during blood vessel development (By similarity). Plays a role in the…
Serine protease HTRA1	1	1	11.08	0.2335	Q92743	Human	http://www.uniprot.org/uniprot/Q92743	HTRA1	Secreted	Serine protease with a variety of targets, including extracellular matrix proteins such as fibronectin. HTRA1-generated fibronectin fragments further induce synovial cells to up-regulate MMP1 and MMP3 production. May also degrade proteoglycans, such as aggrecan, decorin and fibromodulin. Through cleavage of proteoglycans, may release soluble FGF-glycosaminoglycan complexes that promote the range …
Microtubule-associated proteins 1A/1B light chain 3 beta 2	2	1	0	0.2336	A6NCE7	Human	http://www.uniprot.org/uniprot/A6NCE7	MAP1LC3B2	Cytoplasm	Ubiquitin-like modifier involved in formation of autophagosomal vacuoles (autophagosomes). Plays a role in mitophagy which contributes to regulate mitochondrial quantity and quality by eliminating the mitochondria to a basal level to fulfill cellular energy requirements and preventing excess ROS production. Whereas LC3s are involved in elongation of the phagophore membrane, the GABARAP/GATE-16 su…
DNA methyltransferase 1-associated protein 1	1	1.24	1	0.234	Q9NPF5	Human	http://www.uniprot.org/uniprot/Q9NPF5	DMAP1	Nucleus	Involved in transcription repression and activation. Its interaction with HDAC2 may provide a mechanism for histone deacetylation in heterochromatin following replication of DNA at late firing origins. Can also repress transcription independently of histone deacetylase activity. May specifically potentiate DAXX-mediated repression of glucocorticoid receptor-dependent transcription. Component of t…
ATP synthase subunit g, mitochondrial	1	1.39	1	0.2341	O75964	Human	http://www.uniprot.org/uniprot/O75964	ATP5L	Mitochondrion	Mitochondrial membrane ATP synthase (F(1)F(0) ATP synthase or Complex V) produces ATP from ADP in the presence of a proton gradient across the membrane which is generated by electron transport complexes of the respiratory chain. F-type ATPases consist of two structural domains, F(1) - containing the extramembraneous catalytic core, and F(0) - containing the membrane proton channel, linked togethe…
Rho GTPase-activating protein 29	1	1	1.49	0.2347	Q52LW3	Human	http://www.uniprot.org/uniprot/Q52LW3	ARHGAP29		GTPase activator for the Rho-type GTPases by converting them to an inactive GDP-bound state. Has strong activity toward RHOA, and weaker activity toward RAC1 and CDC42. May act as a specific effector of RAP2A to regulate Rho. In concert with RASIP1, suppresses RhoA signaling and dampens ROCK and MYH9 activities in endothelial cells and plays an essential role in blood vessel tubulogenesis.
[F-actin]-monooxygenase MICAL2	2	1	1.41	0.2353	O94851	Human	http://www.uniprot.org/uniprot/O94851	MICAL2	Nucleus	Nuclear monooxygenase that promotes depolymerization of F-actin by mediating oxidation of specific methionine residues on actin and regulates the SRF signaling. Acts by modifying nuclear actin subunits through the addition of oxygen to form methionine-sulfoxide, leading to promote actin filament severing and prevent repolymerization. Acts as a key regulator of the SRF signaling pathway elicited b…
40S ribosomal protein S5	1	1	1.3	0.2356	P46782	Human	http://www.uniprot.org/uniprot/P46782	RPS5
Exosome complex exonuclease RRP44	2	1.04	1	0.2357	Q9Y2L1	Human	http://www.uniprot.org/uniprot/Q9Y2L1	DIS3	Cytoplasm	Putative catalytic component of the RNA exosome complex which has 3'->5' exoribonuclease activity and participates in a multitude of cellular RNA processing and degradation events. In the nucleus, the RNA exosome complex is involved in proper maturation of stable RNA species such as rRNA, snRNA and snoRNA, in the elimination of RNA processing by-products and non-coding 'pervasive' transcripts, su…
Glyoxalase domain-containing protein 4	1	1.1	1	0.2357	Q9HC38	Human	http://www.uniprot.org/uniprot/Q9HC38	GLOD4	Mitochondrion
Protein S100-A10	5	3.03	1	0.2364	P60903	Human	http://www.uniprot.org/uniprot/P60903	S100A10		Because S100A10 induces the dimerization of ANXA2/p36, it may function as a regulator of protein phosphorylation in that the ANXA2 monomer is the preferred target (in vitro) of tyrosine-specific kinase.
Probable phosphoglycerate mutase 4	1	1	2.84	0.2372	Q8N0Y7	Human	http://www.uniprot.org/uniprot/Q8N0Y7	PGAM4
Fructose-bisphosphate aldolase A	17	1.39	1	0.2377	P04075	Human	http://www.uniprot.org/uniprot/P04075	ALDOA	Cytoplasm	Plays a key role in glycolysis and gluconeogenesis. In addition, may also function as scaffolding protein (By similarity).
PDZ and LIM domain protein 5	4	1	1.24	0.2384	Q96HC4	Human	http://www.uniprot.org/uniprot/Q96HC4	PDLIM5	Cell junction	May play an important role in the heart development by scaffolding PKC to the Z-disk region. May play a role in the regulation of cardiomyocyte expansion. Overexpression promotes the development of heart hypertrophy. Contributes to the regulation of dendritic spine morphogenesis in neurons. May restrain postsynaptic growth of excitatory synapses (By similarity).
Common contaminant in samples	4	4.67	1	0.2385	CRAP0003	Other	http://www.uniprot.org/uniprot/CRAP0003
Prenylcysteine oxidase 1	1	1.47	1	0.2385	Q9UHG3	Human	http://www.uniprot.org/uniprot/Q9UHG3	PCYOX1	Lysosome	Involved in the degradation of prenylated proteins. Cleaves the thioether bond of prenyl-L-cysteines, such as farnesylcysteine and geranylgeranylcysteine.
Biliverdin reductase A	2	1	1.34	0.2387	P53004	Human	http://www.uniprot.org/uniprot/P53004	BLVRA	Cytoplasm	Reduces the gamma-methene bridge of the open tetrapyrrole, biliverdin IX alpha, to bilirubin with the concomitant oxidation of a NADH or NADPH cofactor.
Paxillin	2	1.06	1	0.2398	P49023	Human	http://www.uniprot.org/uniprot/P49023	PXN	Cytoplasm	Cytoskeletal protein involved in actin-membrane attachment at sites of cell adhesion to the extracellular matrix (focal adhesion).
B-cell receptor-associated protein 31	7	1.16	1	0.2398	P51572	Human	http://www.uniprot.org/uniprot/P51572	BCAP31	Endoplasmic reticulum membrane	Functions as a chaperone protein. Is one of the most abundant endoplasmic reticulum (ER) proteins. Plays a role in the export of secreted proteins in the ER, the recognition of abnormally folded protein and their targeting to the ER associated-degradation (ERAD). Also serves as a cargo receptor for the export of transmembrane proteins. May be involved in CASP8-mediated apoptosis.
Uncharacterized protein C11orf98	1	1.19	1	0.2402	E9PRG8	Human	http://www.uniprot.org/uniprot/E9PRG8	C11orf98
Ribosomal protein S6 kinase beta-2	1	1	3.01	0.2402	Q9UBS0	Human	http://www.uniprot.org/uniprot/Q9UBS0	RPS6KB2	Cytoplasm	Phosphorylates specifically ribosomal protein S6.
Septin-2	3	1	1.06	0.2403	Q15019	Human	http://www.uniprot.org/uniprot/Q15019	2021-09-02	Cytoplasm	Filament-forming cytoskeletal GTPase. Required for normal organization of the actin cytoskeleton. Plays a role in the biogenesis of polarized columnar-shaped epithelium by maintaining polyglutamylated microtubules, thus facilitating efficient vesicle transport, and by impeding MAP4 binding to tubulin. Required for the progression through mitosis. Forms a scaffold at the midplane of the mitotic sp…
Prohibitin	4	1.18	1	0.2403	P35232	Human	http://www.uniprot.org/uniprot/P35232	PHB	Mitochondrion inner membrane	Prohibitin inhibits DNA synthesis. It has a role in regulating proliferation. As yet it is unclear if the protein or the mRNA exhibits this effect. May play a role in regulating mitochondrial respiration activity and in aging.
DnaJ homolog subfamily C member 10	1	1	1.36	0.2404	Q8IXB1	Human	http://www.uniprot.org/uniprot/Q8IXB1	DNAJC10	Endoplasmic reticulum lumen	Endoplasmic reticulum disulfide reductase involved both in the correct folding of proteins and degradation of misfolded proteins. Required for efficient folding of proteins in the endoplasmic reticulum by catalyzing the removal of non-native disulfide bonds formed during the folding of proteins, such as LDLR. Also involved in endoplasmic reticulum-associated degradation (ERAD) by reducing incorre…
Receptor of activated protein C kinase 1	6	1	1.44	0.2408	P63244	Human	http://www.uniprot.org/uniprot/P63244	GNB2L1	Cell membrane	Involved in the recruitment, assembly and/or regulation of a variety of signaling molecules. Interacts with a wide variety of proteins and plays a role in many cellular processes. Component of the 40S ribosomal subunit involved in translational repression. Binds to and stabilizes activated protein kinase C (PKC), increasing PKC-mediated phosphorylation. May recruit activated PKC to the ribosome, …
Hydroxyacyl-coenzyme A dehydrogenase, mitochondrial	2	Low S/N	1	0.2418	Q16836	Human	http://www.uniprot.org/uniprot/Q16836	HADH	Mitochondrion matrix	Plays an essential role in the mitochondrial beta-oxidation of short chain fatty acids. Exerts it highest activity toward 3-hydroxybutyryl-CoA.
Transketolase	11	1	1.28	0.2419	P29401	Human	http://www.uniprot.org/uniprot/P29401	TKT		Catalyzes the transfer of a two-carbon ketol group from a ketose donor to an aldose acceptor, via a covalent intermediate with the cofactor thiamine pyrophosphate.
Eukaryotic translation initiation factor 3 subunit F	1	1	2.27	0.2425	O00303	Human	http://www.uniprot.org/uniprot/O00303	EIF3F	Cytoplasm	Component of the eukaryotic translation initiation factor 3 (eIF-3) complex, which is required for several steps in the initiation of protein synthesis. The eIF-3 complex associates with the 40S ribosome and facilitates the recruitment of eIF-1, eIF-1A, eIF-2:GTP:methionyl-tRNAi and eIF-5 to form the 43S preinitiation complex (43S PIC). The eIF-3 complex stimulates mRNA recruitment to the 43S PIC…
Mannosyl-oligosaccharide glucosidase	2	1.33	1	0.2426	Q13724	Human	http://www.uniprot.org/uniprot/Q13724	MOGS	Endoplasmic reticulum membrane	Cleaves the distal alpha 1,2-linked glucose residue from the Glc(3)Man(9)GlcNAc(2) oligosaccharide precursor in a highly specific manner.
Lysosome-associated membrane glycoprotein 1	2	1	1.02	0.2427	P11279	Human	http://www.uniprot.org/uniprot/P11279	LAMP1	Cell membrane	Presents carbohydrate ligands to selectins. Also implicated in tumor cell metastasis.
Plasma membrane calcium-transporting ATPase 1	1	1.72	1	0.2433	P20020	Human	http://www.uniprot.org/uniprot/P20020	ATP2B1	Cell membrane	This magnesium-dependent enzyme catalyzes the hydrolysis of ATP coupled with the transport of calcium out of the cell.
DNA-directed RNA polymerase I subunit RPA1	1	1.22	1	0.2437	O95602	Human	http://www.uniprot.org/uniprot/O95602	POLR1A	Nucleus	DNA-dependent RNA polymerase catalyzes the transcription of DNA into RNA using the four ribonucleoside triphosphates as substrates. Largest and catalytic core component of RNA polymerase I which synthesizes ribosomal RNA precursors. Forms the polymerase active center together with the second largest subunit. A single stranded DNA template strand of the promoter is positioned within the central ac…
ADP-ribosylation factor 6	3	1.07	1	0.2438	P62330	Human	http://www.uniprot.org/uniprot/P62330	ARF6	Golgi apparatus	GTP-binding protein involved in protein trafficking that regulates endocytic recycling and cytoskeleton remodeling. Required for normal completion of mitotic cytokinesis. Plays a role in the reorganization of the actin cytoskeleton and the formation of stress fibers. May also modulate vesicle budding and uncoating within the Golgi apparatus. Involved in the regulation of dendritic spine developme…
Elongation factor 1-delta	6	1.09	1	0.2439	P29692	Human	http://www.uniprot.org/uniprot/P29692	EEF1D	Nucleus	Isoform 1: EF-1-beta and EF-1-delta stimulate the exchange of GDP bound to EF-1-alpha to GTP, regenerating EF-1-alpha for another round of transfer of aminoacyl-tRNAs to the ribosome.
Tensin-1	2	1.5	1	0.2439	Q9HBL0	Human	http://www.uniprot.org/uniprot/Q9HBL0	TNS1	Cell surface	Involved in fibrillar adhesion formation. May be involved in cell migration, cartilage development and in linking signal transduction pathways to the cytoskeleton.
Aspartate aminotransferase, cytoplasmic	2	1	1.54	0.2441	P17174	Human	http://www.uniprot.org/uniprot/P17174	GOT1	Cytoplasm	Biosynthesis of L-glutamate from L-aspartate or L-cysteine. Important regulator of levels of glutamate, the major excitatory neurotransmitter of the vertebrate central nervous system. Acts as a scavenger of glutamate in brain neuroprotection. The aspartate aminotransferase activity is involved in hepatic glucose synthesis during development and in adipocyte glyceroneogenesis. Using L-cysteine as …
Histone H1.10	5	1.71	1	0.2442	Q92522	Human	http://www.uniprot.org/uniprot/Q92522	H1FX	Nucleus	Histones H1 are necessary for the condensation of nucleosome chains into higher-order structures.
Vitronectin	1	1	21.29	0.2443	P04004	Human	http://www.uniprot.org/uniprot/P04004	VTN	Secreted	Vitronectin is a cell adhesion and spreading factor found in serum and tissues. Vitronectin interact with glycosaminoglycans and proteoglycans. Is recognized by certain members of the integrin family and serves as a cell-to-substrate adhesion molecule. Inhibitor of the membrane-damaging effect of the terminal cytolytic complement pathway.
40S ribosomal protein S18	6	1.08	1	0.2445	P62269	Human	http://www.uniprot.org/uniprot/P62269	RPS18	Cytoplasm	Located at the top of the head of the 40S subunit, it contacts several helices of the 18S rRNA.
Serum paraoxonase/arylesterase 2	4	1.53	1	0.2446	Q15165	Human	http://www.uniprot.org/uniprot/Q15165	PON2	Membrane	Capable of hydrolyzing lactones and a number of aromatic carboxylic acid esters. Has antioxidant activity. Is not associated with high density lipoprotein. Prevents LDL lipid peroxidation, reverses the oxidation of mildly oxidized LDL, and inhibits the ability of MM-LDL to induce monocyte chemotaxis.
UDP-glucose 6-dehydrogenase	1	1	1.21	0.2447	O60701	Human	http://www.uniprot.org/uniprot/O60701	UGDH		Involved in the biosynthesis of glycosaminoglycans; hyaluronan, chondroitin sulfate, and heparan sulfate.
Plasmalemma vesicle-associated protein	1	1	2.99	0.245	Q9BX97	Human	http://www.uniprot.org/uniprot/Q9BX97	PLVAP	Cell membrane	Involved in the formation of stomatal and fenestral diaphragms of caveolae. May function in microvascular permeability.
Cytoplasmic dynein 1 intermediate chain 2	7	1.03	1	0.245	Q13409	Human	http://www.uniprot.org/uniprot/Q13409	DYNC1I2	Cytoplasm	Acts as one of several non-catalytic accessory components of the cytoplasmic dynein 1 complex that are thought to be involved in linking dynein to cargos and to adapter proteins that regulate dynein function. Cytoplasmic dynein 1 acts as a motor for the intracellular retrograde motility of vesicles and organelles along microtubules. The intermediate chains mediate the binding of dynein to dynacti…
SUMO-activating enzyme subunit 1	2	1	1.2	0.245	Q9UBE0	Human	http://www.uniprot.org/uniprot/Q9UBE0	SAE1	Nucleus	The heterodimer acts as a E1 ligase for SUMO1, SUMO2, SUMO3, and probably SUMO4. It mediates ATP-dependent activation of SUMO proteins followed by formation of a thioester bond between a SUMO protein and a conserved active site cysteine residue on UBA2/SAE2.
Synaptosomal-associated protein 23	5	2.33	1	0.2457	O00161	Human	http://www.uniprot.org/uniprot/O00161	SNAP23	Cell membrane	Essential component of the high affinity receptor for the general membrane fusion machinery and an important regulator of transport vesicle docking and fusion.
Guanine nucleotide-binding protein G(I)/G(S)/G(T) subunit beta-1	2	1.25	1	0.2457	P62873	Human	http://www.uniprot.org/uniprot/P62873	GNB1		Guanine nucleotide-binding proteins (G proteins) are involved as a modulator or transducer in various transmembrane signaling systems. The beta and gamma chains are required for the GTPase activity, for replacement of GDP by GTP, and for G protein-effector interaction.
Myeloid leukemia factor 2	1	1	1.27	0.2463	Q15773	Human	http://www.uniprot.org/uniprot/Q15773	MLF2	Cytoplasm
GA-binding protein alpha chain	1	1	3.92	0.2465	Q06546	Human	http://www.uniprot.org/uniprot/Q06546	GABPA	Nucleus	Transcription factor capable of interacting with purine rich repeats (GA repeats). Necessary for the expression of the Adenovirus E4 gene.
Probable ATP-dependent RNA helicase DDX47	2	1	1.29	0.2466	Q9H0S4	Human	http://www.uniprot.org/uniprot/Q9H0S4	DDX47	Nucleus	Involved in apoptosis. May have a role in rRNA processing and mRNA splicing. Associates with pre-rRNA precursors.
Histone H1.5	4	1.59	1	0.2467	P16401	Human	http://www.uniprot.org/uniprot/P16401	HIST1H1B	Nucleus	Histone H1 protein binds to linker DNA between nucleosomes forming the macromolecular structure known as the chromatin fiber. Histones H1 are necessary for the condensation of nucleosome chains into higher-order structured fibers. Acts also as a regulator of individual gene transcription through chromatin remodeling, nucleosome spacing and DNA methylation (By similarity).
Very-long-chain (3R)-3-hydroxyacyl-CoA dehydratase 3	1	1	2.84	0.2469	Q9P035	Human	http://www.uniprot.org/uniprot/Q9P035	PTPLAD1	Endoplasmic reticulum membrane	Catalyzes the third of the four reactions of the long-chain fatty acids elongation cycle. This endoplasmic reticulum-bound enzymatic process, allows the addition of two carbons to the chain of long- and very long-chain fatty acids/VLCFAs per cycle. This enzyme catalyzes the dehydration of the 3-hydroxyacyl-CoA intermediate into trans-2,3-enoyl-CoA, within each cycle of fatty acid elongation. Ther…
La-related protein 1	2	1.17	1	0.2469	Q6PKG0	Human	http://www.uniprot.org/uniprot/Q6PKG0	LARP1	Cytoplasm	RNA-binding protein that promotes translation of specific classes of mRNAs downstream of the mTORC1 complex. Associates with the mRNA 5'cap in an MTOR-dependent manner and associates with mRNAs containing a 5' terminal oligopyrimidine (5'TOP) motif, which is present in mRNAs encoding for ribosomal proteins and several components of the translation machinery. Associates with actively translating r…
U6 snRNA-associated Sm-like protein LSm8	1	1	1.02	0.2472	O95777	Human	http://www.uniprot.org/uniprot/O95777	LSM8	Nucleus	Binds specifically to the 3'-terminal U-tract of U6 snRNA and is probably a component of the spliceosome.
Sister chromatid cohesion protein PDS5 homolog A	3	1	1.1	0.2473	Q29RF7	Human	http://www.uniprot.org/uniprot/Q29RF7	PDS5A	Nucleus	Probable regulator of sister chromatid cohesion in mitosis which may stabilize cohesin complex association with chromatin. May couple sister chromatid cohesion during mitosis to DNA replication. Cohesion ensures that chromosome partitioning is accurate in both meiotic and mitotic cells and plays an important role in DNA repair.
Beta-1,3-galactosyltransferase 6	1	2.36	1	0.2474	Q96L58	Human	http://www.uniprot.org/uniprot/Q96L58	B3GALT6	Golgi apparatus	Beta-1,3-galactosyltransferase that transfers galactose from UDP-galactose to substrates with a terminal beta-linked galactose residue. Has a preference for galactose-beta-1,4-xylose that is found in the linker region of glycosaminoglycans, such as heparan sulfate and chondroitin sulfate. Has no activity towards substrates with terminal glucosamine or galactosamine residues.
F-actin-capping protein subunit beta	2	1.01	1	0.2475	P47756	Human	http://www.uniprot.org/uniprot/P47756	CAPZB	Cytoplasm	F-actin-capping proteins bind in a Ca(2+)-independent manner to the fast growing ends of actin filaments (barbed end) thereby blocking the exchange of subunits at these ends. Unlike other capping proteins (such as gelsolin and severin), these proteins do not sever actin filaments. Plays a role in the regulation of cell morphology and cytoskeletal organization.
Translocating chain-associated membrane protein 1	1	2.42	1	0.2476	Q15629	Human	http://www.uniprot.org/uniprot/Q15629	TRAM1	Endoplasmic reticulum membrane	Stimulatory or required for the translocation of secretory proteins across the ER membrane.
Common contaminant in samples	2	1	Low S/N	0.2481	CRAP0006	Other	http://www.uniprot.org/uniprot/CRAP0006
Ataxin-2	1	1	1.43	0.2494	Q99700	Human	http://www.uniprot.org/uniprot/Q99700	ATXN2	Cytoplasm	Involved in EGFR trafficking, acting as negative regulator of endocytic EGFR internalization at the plasma membrane.
U1 small nuclear ribonucleoprotein A	2	1	1.08	0.2496	P09012	Human	http://www.uniprot.org/uniprot/P09012	SNRPA	Nucleus	Component of the spliceosomal U1 snRNP, which is essential for recognition of the pre-mRNA 5' splice-site and the subsequent assembly of the spliceosome. U1 snRNP is the first snRNP to interact with pre-mRNA. This interaction is required for the subsequent binding of U2 snRNP and the U4/U6/U5 tri-snRNP. SNRPA binds stem loop II of U1 snRNA. In a snRNP-free form (SF-A) may be involved in coupled p…
Lysosomal alpha-mannosidase	3	1.57	1	0.2498	O00754	Human	http://www.uniprot.org/uniprot/O00754	MAN2B1	Lysosome	Necessary for the catabolism of N-linked carbohydrates released during glycoprotein turnover. Cleaves all known types of alpha-mannosidic linkages.
Endoglin	3	1.31	1	0.2505	P17813	Human	http://www.uniprot.org/uniprot/P17813	ENG	Membrane	Major glycoprotein of vascular endothelium. Involved in the regulation of angiogenesis. May play a critical role in the binding of endothelial cells to integrins and/or other RGD receptors. Acts as TGF-beta coreceptor and is involved in the TGF-beta/BMP signaling cascade. Required for GDF2/BMP9 signaling through SMAD1 in endothelial cells and modulates TGF-beta1 signaling through SMAD3.
26S proteasome regulatory subunit 6A	1	1	1.39	0.2511	P17980	Human	http://www.uniprot.org/uniprot/P17980	PSMC3	Cytoplasm	The 26S protease is involved in the ATP-dependent degradation of ubiquitinated proteins. The regulatory (or ATPase) complex confers ATP dependency and substrate specificity to the 26S complex (By similarity). In case of HIV-1 infection, suppresses Tat-mediated transactivation.
Tropomodulin-3	8	2.54	1	0.2513	Q9NYL9	Human	http://www.uniprot.org/uniprot/Q9NYL9	TMOD3	Cytoplasm	Blocks the elongation and depolymerization of the actin filaments at the pointed end. The Tmod/TM complex contributes to the formation of the short actin protofilament, which in turn defines the geometry of the membrane skeleton (By similarity).
Actin, alpha skeletal muscle	1	4.75	1	0.2519	P68133	Human	http://www.uniprot.org/uniprot/P68133	ACTA1	Cytoplasm	Actins are highly conserved proteins that are involved in various types of cell motility and are ubiquitously expressed in all eukaryotic cells.
26S proteasome non-ATPase regulatory subunit 13	3	1.17	1	0.2519	Q9UNM6	Human	http://www.uniprot.org/uniprot/Q9UNM6	PSMD13		Acts as a regulatory subunit of the 26S proteasome which is involved in the ATP-dependent degradation of ubiquitinated proteins.
Exosome RNA helicase MTR4	1	1.42	1	0.2521	P42285	Human	http://www.uniprot.org/uniprot/P42285	SKIV2L2	Nucleus	May be involved in pre-mRNA splicing. Associated with the RNA exosome complex and involved in the 3'-processing of the 7S pre-RNA to the mature 5.8S rRNA.
DDRGK domain-containing protein 1	1	1	1.18	0.2523	Q96HY6	Human	http://www.uniprot.org/uniprot/Q96HY6	DDRGK1	Endoplasmic reticulum	Protein which interacts with the E3 UFM1-protein ligase UFL1 and one of its substrates TRIP4 and is required for TRIP4 ufmylation. Through TRIP4 ufmylation may regulate nuclear receptors-mediated transcription (PubMed:25219498). May play a role in NF-kappa-B-mediated transcription through regulation of the phosphorylation and the degradation of NFKBIB, the inhibitor of NF-kappa-B (PubMed:23675531…
Sterol-4-alpha-carboxylate 3-dehydrogenase, decarboxylating	4	1.33	1	0.2528	Q15738	Human	http://www.uniprot.org/uniprot/Q15738	NSDHL	Endoplasmic reticulum membrane	Involved in the sequential removal of two C-4 methyl groups in post-squalene cholesterol biosynthesis.
Heat shock protein 75 kDa, mitochondrial	1	1	1.43	0.253	Q12931	Human	http://www.uniprot.org/uniprot/Q12931	TRAP1	Mitochondrion	Chaperone that expresses an ATPase activity. Involved in maintaining mitochondrial function and polarization, most likely through stabilization of mitochondrial complex I. Is a negative regulator of mitochondrial respiration able to modulate the balance between oxidative phosphorylation and aerobic glycolysis. The impact of TRAP1 on mitochondrial respiration is probably mediated by modulation of …
Catechol O-methyltransferase	2	1.73	1	0.253	P21964	Human	http://www.uniprot.org/uniprot/P21964	COMT	Cytoplasm	Catalyzes the O-methylation, and thereby the inactivation, of catecholamine neurotransmitters and catechol hormones. Also shortens the biological half-lives of certain neuroactive drugs, like L-DOPA, alpha-methyl DOPA and isoproterenol.
Proteolipid protein 2	1	1	1.2	0.2531	Q04941	Human	http://www.uniprot.org/uniprot/Q04941	PLP2	Membrane	May play a role in cell differentiation in the intestinal epithelium.
Endoplasmic reticulum chaperone BiP	19	1.25	1	0.2533	P11021	Human	http://www.uniprot.org/uniprot/P11021	HSPA5	Endoplasmic reticulum lumen	Probably plays a role in facilitating the assembly of multimeric protein complexes inside the endoplasmic reticulum. Involved in the correct folding of proteins and degradation of misfolded proteins via its interaction with DNAJC10, probably to facilitate the release of DNAJC10 from its substrate.
Pre-mRNA 3'-end-processing factor FIP1	1	1	1.24	0.2542	Q6UN15	Human	http://www.uniprot.org/uniprot/Q6UN15	FIP1L1	Nucleus	Component of the cleavage and polyadenylation specificity factor (CPSF) complex that plays a key role in pre-mRNA 3'-end formation, recognizing the AAUAAA signal sequence and interacting with poly(A) polymerase and other factors to bring about cleavage and poly(A) addition. FIP1L1 contributes to poly(A) site recognition and stimulates poly(A) addition. Binds to U-rich RNA sequence elements surrou…
Proteasome activator complex subunit 2	2	1	1.15	0.2543	Q9UL46	Human	http://www.uniprot.org/uniprot/Q9UL46	PSME2		Implicated in immunoproteasome assembly and required for efficient antigen processing. The PA28 activator complex enhances the generation of class I binding peptides by altering the cleavage pattern of the proteasome.
Synaptic vesicle membrane protein VAT-1 homolog	3	1	1.52	0.2544	Q99536	Human	http://www.uniprot.org/uniprot/Q99536	VAT1	Cytoplasm	Possesses ATPase activity (By similarity). Plays a part in calcium-regulated keratinocyte activation in epidermal repair mechanisms. Has no effect on cell proliferation. Negatively regulates mitochondrial fusion in cooperation with mitofusin proteins (MFN1-2).
Parkinson disease protein 7	4	1.06	1	0.2548	Q99497	Human	http://www.uniprot.org/uniprot/Q99497	PARK7	Cell membrane	Protein deglycase that repairs methylglyoxal- and glyoxal-glycated amino acids and proteins, and releases repaired proteins and lactate or glycolate, respectively. Deglycates cysteines, arginines and lysines residues in proteins, and thus reactivates these proteins by reversing glycation by glyoxals. Acts on early glycation intermediates (hemithioacetals and aminocarbinols), preventing the format…
Cell cycle and apoptosis regulator protein 2	2	1	1.4	0.2552	Q8N163	Human	http://www.uniprot.org/uniprot/Q8N163	CCAR2	Nucleus	Core component of the DBIRD complex, a multiprotein complex that acts at the interface between core mRNP particles and RNA polymerase II (RNAPII) and integrates transcript elongation with the regulation of alternative splicing: the DBIRD complex affects local transcript elongation rates and alternative splicing of a large set of exons embedded in (A + T)-rich DNA regions. Inhibits SIRT1 deacetyla…
60S ribosomal protein L35a	3	1.27	1	0.2554	P18077	Human	http://www.uniprot.org/uniprot/P18077	RPL35A		Required for the proliferation and viability of hematopoietic cells. Plays a role in 60S ribosomal subunit formation. The protein was found to bind to both initiator and elongator tRNAs and consequently was assigned to the P site or P and A site.
Nuclear pore complex protein Nup93	4	1.22	1	0.2559	Q8N1F7	Human	http://www.uniprot.org/uniprot/Q8N1F7	NUP93	Nucleus membrane	Plays a role in the nuclear pore complex (NPC) assembly and/or maintenance. May anchor nucleoporins, but not NUP153 and TPR, to the NPC.
Histone H3.1	2	1.33	1	0.2562	P68431	Human	http://www.uniprot.org/uniprot/P68431	HIST1H3A	Nucleus	Core component of nucleosome. Nucleosomes wrap and compact DNA into chromatin, limiting DNA accessibility to the cellular machineries which require DNA as a template. Histones thereby play a central role in transcription regulation, DNA repair, DNA replication and chromosomal stability. DNA accessibility is regulated via a complex set of post-translational modifications of histones, also called h…
PEST proteolytic signal-containing nuclear protein	2	1	1.22	0.2566	Q8WW12	Human	http://www.uniprot.org/uniprot/Q8WW12	PCNP	Nucleus	May be involved in cell cycle regulation.
WD repeat-containing protein 61	1	1	4.03	0.2567	Q9GZS3	Human	http://www.uniprot.org/uniprot/Q9GZS3	WDR61	Nucleus	Component of the PAF1 complex (PAF1C) which has multiple functions during transcription by RNA polymerase II and is implicated in regulation of development and maintenance of embryonic stem cell pluripotency. PAF1C associates with RNA polymerase II through interaction with POLR2A CTD non-phosphorylated and 'Ser-2'- and 'Ser-5'-phosphorylated forms and is involved in transcriptional elongation, ac…
Exocyst complex component 8	1	1.15	1	0.2568	Q8IYI6	Human	http://www.uniprot.org/uniprot/Q8IYI6	EXOC8	Cytoplasm	Component of the exocyst complex involved in the docking of exocytic vesicles with fusion sites on the plasma membrane.
U6 snRNA-associated Sm-like protein LSm6	2	1	1.05	0.2568	P62312	Human	http://www.uniprot.org/uniprot/P62312	LSM6	Cytoplasm	Component of LSm protein complexes, which are involved in RNA processing and may function in a chaperone-like manner, facilitating the efficient association of RNA processing factors with their substrates. Component of the cytoplasmic LSM1-LSM7 complex, which is thought to be involved in mRNA degradation by activating the decapping step in the 5'-to-3' mRNA decay pathway. Component of the nuclear…
Translation initiation factor eIF-2B subunit beta	2	1	1.42	0.2572	P49770	Human	http://www.uniprot.org/uniprot/P49770	EIF2B2		Catalyzes the exchange of eukaryotic initiation factor 2-bound GDP for GTP.
Eukaryotic translation initiation factor 2A	2	1	1.25	0.2578	Q9BY44	Human	http://www.uniprot.org/uniprot/Q9BY44	EIF2A		Functions in the early steps of protein synthesis of a small number of specific mRNAs. Acts by directing the binding of methionyl-tRNAi to 40S ribosomal subunits. In contrast to the eIF-2 complex, it binds methionyl-tRNAi to 40 S subunits in a codon-dependent manner, whereas the eIF-2 complex binds methionyl-tRNAi to 40 S subunits in a GTP-dependent manner. May act by impiging the expression of s…
Alcohol dehydrogenase class-3	3	1.04	1	0.2579	P11766	Human	http://www.uniprot.org/uniprot/P11766	ADH5	Cytoplasm	Class-III ADH is remarkably ineffective in oxidizing ethanol, but it readily catalyzes the oxidation of long-chain primary alcohols and the oxidation of S-(hydroxymethyl) glutathione.
Protein Red	5	1.33	1	0.2582	Q13123	Human	http://www.uniprot.org/uniprot/Q13123	IK	Nucleus	May bind to chromatin.
Golgi reassembly-stacking protein 2	1	1.61	1	0.2586	Q9H8Y8	Human	http://www.uniprot.org/uniprot/Q9H8Y8	GORASP2	Golgi apparatus membrane	Plays a role in the assembly and membrane stacking of the Golgi cisternae, and in the process by which Golgi stacks reform after mitotic breakdown. May regulate the intracellular transport and presentation of a defined set of transmembrane proteins, such as transmembrane TGFA.
Protein disulfide-isomerase A5	6	1.33	1	0.2587	Q14554	Human	http://www.uniprot.org/uniprot/Q14554	PDIA5	Endoplasmic reticulum lumen
Junctional adhesion molecule A	3	1.52	1	0.2587	Q9Y624	Human	http://www.uniprot.org/uniprot/Q9Y624	F11R	Cell junction	Seems to play a role in epithelial tight junction formation. Appears early in primordial forms of cell junctions and recruits PARD3. The association of the PARD6-PARD3 complex may prevent the interaction of PARD3 with JAM1, thereby preventing tight junction assembly (By similarity). Plays a role in regulating monocyte transmigration involved in integrity of epithelial barrier. Involved in platele…
Dysferlin	3	1.52	1	0.2593	O75923	Human	http://www.uniprot.org/uniprot/O75923	DYSF	Cell membrane	Key calcium ion sensor involved in the Ca(2+)-triggered synaptic vesicle-plasma membrane fusion. Plays a role in the sarcolemma repair mechanism of both skeletal muscle and cardiomyocytes that permits rapid resealing of membranes disrupted by mechanical stress (By similarity).
Heterogeneous nuclear ribonucleoprotein M	8	1.06	1	0.2595	P52272	Human	http://www.uniprot.org/uniprot/P52272	HNRNPM	Nucleus	Pre-mRNA binding protein in vivo, binds avidly to poly(G) and poly(U) RNA homopolymers in vitro. Involved in splicing. Acts as a receptor for carcinoembryonic antigen in Kupffer cells, may initiate a series of signaling events leading to tyrosine phosphorylation of proteins and induction of IL-1 alpha, IL-6, IL-10 and tumor necrosis factor alpha cytokines.
Inactive C-alpha-formylglycine-generating enzyme 2	1	1	1.15	0.2596	Q8NBJ7	Human	http://www.uniprot.org/uniprot/Q8NBJ7	SUMF2	Endoplasmic reticulum lumen	Lacks formyl-glycine generating activity and is unable to convert newly synthesized inactive sulfatases to their active form. Inhibits the activation of sulfatases by SUMF1.
Guanine nucleotide-binding protein G(i) subunit alpha-2	2	1.05	1	0.2618	P04899	Human	http://www.uniprot.org/uniprot/P04899	GNAI2	Cytoplasm	Guanine nucleotide-binding proteins (G proteins) are involved as modulators or transducers in various transmembrane signaling systems. The G(i) proteins are involved in hormonal regulation of adenylate cyclase: they inhibit the cyclase in response to beta-adrenergic stimuli. May play a role in cell division.
A-kinase anchor protein 2	3	1.4	1	0.2619	Q9Y2D5	Human	http://www.uniprot.org/uniprot/Q9Y2D5	AKAP2		Binds to regulatory subunit (RII) of protein kinase A. May be involved in establishing polarity in signaling systems or in integrating PKA-RII isoforms with downstream effectors to capture, amplify and focus diffuse, trans-cellular signals carried by cAMP (By similarity).
5'-3' exonuclease PLD3	3	1.14	1	0.262	Q8IV08	Human	http://www.uniprot.org/uniprot/Q8IV08	PLD3	Endoplasmic reticulum membrane	Probably involved in APP processing.
Cytochrome c oxidase assembly protein COX20, mitochondrial	1	1	1.12	0.2626	Q5RI15	Human	http://www.uniprot.org/uniprot/Q5RI15	COX20	Mitochondrion membrane
5'-nucleotidase	1	1.44	1	0.2629	P21589	Human	http://www.uniprot.org/uniprot/P21589	NT5E	Cell membrane	Hydrolyzes extracellular nucleotides into membrane permeable nucleosides. Exhibits AMP-, NAD-, and NMN-nucleosidase activities.
Structural maintenance of chromosomes protein 3	2	1.25	1	0.2633	Q9UQE7	Human	http://www.uniprot.org/uniprot/Q9UQE7	SMC3	Nucleus	Central component of cohesin, a complex required for chromosome cohesion during the cell cycle. The cohesin complex may form a large proteinaceous ring within which sister chromatids can be trapped. At anaphase, the complex is cleaved and dissociates from chromatin, allowing sister chromatids to segregate. Cohesion is coupled to DNA replication and is involved in DNA repair. The cohesin complex p…
Tricarboxylate transport protein, mitochondrial	2	1.42	1	0.2634	P53007	Human	http://www.uniprot.org/uniprot/P53007	SLC25A1	Mitochondrion inner membrane	Involved in citrate-H(+)/malate exchange. Important for the bioenergetics of hepatic cells as it provides a carbon source for fatty acid and sterol biosyntheses, and NAD(+) for the glycolytic pathway.
Ankycorbin	5	1	1.28	0.2639	Q9P0K7	Human	http://www.uniprot.org/uniprot/Q9P0K7	RAI14	Cytoplasm
Importin-7	2	1	1.6	0.2643	O95373	Human	http://www.uniprot.org/uniprot/O95373	IPO7	Cytoplasm	Functions in nuclear protein import, either by acting as autonomous nuclear transport receptor or as an adapter-like protein in association with the importin-beta subunit KPNB1. Acting autonomously, is thought to serve itself as receptor for nuclear localization signals (NLS) and to promote translocation of import substrates through the nuclear pore complex (NPC) by an energy requiring, Ran-depen…
Alpha-synuclein	3	1	1.33	0.2649	P37840	Human	http://www.uniprot.org/uniprot/P37840	SNCA	Cytoplasm	May be involved in the regulation of dopamine release and transport. Induces fibrillization of microtubule-associated protein tau. Reduces neuronal responsiveness to various apoptotic stimuli, leading to a decreased caspase-3 activation.
Annexin A7	5	1.27	1	0.265	P20073	Human	http://www.uniprot.org/uniprot/P20073	ANXA7		Calcium/phospholipid-binding protein which promotes membrane fusion and is involved in exocytosis.
Putative RNA-binding protein Luc7-like 2	2	1	1.28	0.265	Q9Y383	Human	http://www.uniprot.org/uniprot/Q9Y383	LUC7L2	Nucleus speckle	May bind to RNA via its Arg/Ser-rich domain.
Dedicator of cytokinesis protein 9	1	1.22	1	0.2652	Q9BZ29	Human	http://www.uniprot.org/uniprot/Q9BZ29	DOCK9	Endomembrane system	Guanine nucleotide-exchange factor (GEF) that activates CDC42 by exchanging bound GDP for free GTP. Overexpression induces filopodia formation.
Parathymosin	1	2.15	1	0.2654	P20962	Human	http://www.uniprot.org/uniprot/P20962	PTMS		Parathymosin may mediate immune function by blocking the effect of prothymosin alpha which confers resistance to certain opportunistic infections.
Cyclin-dependent kinase 1	3	1.04	1	0.2658	P06493	Human	http://www.uniprot.org/uniprot/P06493	CDK1	Nucleus	Plays a key role in the control of the eukaryotic cell cycle by modulating the centrosome cycle as well as mitotic onset; promotes G2-M transition, and regulates G1 progress and G1-S transition via association with multiple interphase cyclins. Required in higher cells for entry into S-phase and mitosis. Phosphorylates PARVA/actopaxin, APC, AMPH, APC, BARD1, Bcl-xL/BCL2L1, BRCA2, CALD1, CASP8, CDC…
Opioid growth factor receptor	2	1.2	1	0.2661	Q9NZT2	Human	http://www.uniprot.org/uniprot/Q9NZT2	OGFR	Cytoplasm	Receptor for opioid growth factor (OGF), also known as Met-enkephalin. Seems to be involved in growth regulation.
14-3-3 protein gamma	7	1	1.01	0.2667	P61981	Human	http://www.uniprot.org/uniprot/P61981	YWHAG	Cytoplasm	Adapter protein implicated in the regulation of a large spectrum of both general and specialized signaling pathways. Binds to a large number of partners, usually by recognition of a phosphoserine or phosphothreonine motif. Binding generally results in the modulation of the activity of the binding partner.
Cullin-3	1	1	1.97	0.2672	Q13618	Human	http://www.uniprot.org/uniprot/Q13618	CUL3	Nucleus	Core component of multiple cullin-RING-based BCR (BTB-CUL3-RBX1) E3 ubiquitin-protein ligase complexes which mediate the ubiquitination and subsequent proteasomal degradation of target proteins. As a scaffold protein may contribute to catalysis through positioning of the substrate and the ubiquitin-conjugating enzyme. The E3 ubiquitin-protein ligase activity of the complex is dependent on the ned…
Calmodulin-1	3	1.21	1	0.2685	P0DP23	Human	http://www.uniprot.org/uniprot/P0DP23	CALM1	Cytoplasm	Calmodulin mediates the control of a large number of enzymes, ion channels, aquaporins and other proteins through calcium-binding. Among the enzymes to be stimulated by the calmodulin-calcium complex are a number of protein kinases and phosphatases. Together with CCP110 and centrin, is involved in a genetic pathway that regulates the centrosome cycle and progression through cytokinesis (PubMed:16…
NADH dehydrogenase [ubiquinone] flavoprotein 1, mitochondrial	1	1	1.9	0.2701	P49821	Human	http://www.uniprot.org/uniprot/P49821	NDUFV1	Mitochondrion inner membrane	Core subunit of the mitochondrial membrane respiratory chain NADH dehydrogenase (Complex I) that is believed to belong to the minimal assembly required for catalysis. Complex I functions in the transfer of electrons from NADH to the respiratory chain. The immediate electron acceptor for the enzyme is believed to be ubiquinone (By similarity).
Serine/threonine-protein phosphatase 4 catalytic subunit	1	1.2	1	0.2704	P60510	Human	http://www.uniprot.org/uniprot/P60510	PPP4C	Cytoplasm	Protein phosphatase that is involved in many processes such as microtubule organization at centrosomes, maturation of spliceosomal snRNPs, apoptosis, DNA repair, tumor necrosis factor (TNF)-alpha signaling, activation of c-Jun N-terminal kinase MAPK8, regulation of histone acetylation, DNA damage checkpoint signaling, NF-kappa-B activation and cell migration. The PPP4C-PPP4R1 PP4 complex may play…
La-related protein 4	1	1	2.07	0.2706	Q71RC2	Human	http://www.uniprot.org/uniprot/Q71RC2	LARP4		Plays a role in the regulation of cell morphology and cytoskeletal organization.
Syntaxin-16	2	1	2.99	0.2707	O14662	Human	http://www.uniprot.org/uniprot/O14662	STX16	Golgi apparatus membrane	SNARE involved in vesicular transport from the late endosomes to the trans-Golgi network.
Angiopoietin-1 receptor	1	1	2.34	0.2709	Q02763	Human	http://www.uniprot.org/uniprot/Q02763	TEK	Cell membrane	Tyrosine-protein kinase that acts as cell-surface receptor for ANGPT1, ANGPT2 and ANGPT4 and regulates angiogenesis, endothelial cell survival, proliferation, migration, adhesion and cell spreading, reorganization of the actin cytoskeleton, but also maintenance of vascular quiescence. Has anti-inflammatory effects by preventing the leakage of proinflammatory plasma proteins and leukocytes from bl…
Ubiquitin carboxyl-terminal hydrolase 14	2	1.41	1	0.2713	P54578	Human	http://www.uniprot.org/uniprot/P54578	USP14	Cytoplasm	Proteasome-associated deubiquitinase which releases ubiquitin from the proteasome targeted ubiquitinated proteins. Ensures the regeneration of ubiquitin at the proteasome. Is a reversibly associated subunit of the proteasome and a large fraction of proteasome-free protein exists within the cell. Required for the degradation of the chemokine receptor CXCR4 which is critical for CXCL12-induced cell…
Mothers against decapentaplegic homolog 3	2	1.59	1	0.2714	P84022	Human	http://www.uniprot.org/uniprot/P84022	SMAD3	Cytoplasm	Receptor-regulated SMAD (R-SMAD) that is an intracellular signal transducer and transcriptional modulator activated by TGF-beta (transforming growth factor) and activin type 1 receptor kinases. Binds the TRE element in the promoter region of many genes that are regulated by TGF-beta and, on formation of the SMAD3/SMAD4 complex, activates transcription. Also can form a SMAD3/SMAD4/JUN/FOS complex …
LEM domain-containing protein 2	1	1.19	1	0.2722	Q8NC56	Human	http://www.uniprot.org/uniprot/Q8NC56	LEMD2	Nucleus inner membrane	Involved in nuclear structure organization.
COP9 signalosome complex subunit 3	1	1	1.15	0.2726	Q9UNS2	Human	http://www.uniprot.org/uniprot/Q9UNS2	COPS3	Cytoplasm	Component of the COP9 signalosome complex (CSN), a complex involved in various cellular and developmental processes. The CSN complex is an essential regulator of the ubiquitin (Ubl) conjugation pathway by mediating the deneddylation of the cullin subunits of SCF-type E3 ligase complexes, leading to decrease the Ubl ligase activity of SCF-type complexes such as SCF, CSA or DDB2. The complex is als…
Probable ATP-dependent RNA helicase DDX5	5	1.17	1	0.2729	P17844	Human	http://www.uniprot.org/uniprot/P17844	DDX5	Nucleus	Involved in the alternative regulation of pre-mRNA splicing; its RNA helicase activity is necessary for increasing tau exon 10 inclusion and occurs in a RBM4-dependent manner. Binds to the tau pre-mRNA in the stem-loop region downstream of exon 10. The rate of ATP hydrolysis is highly stimulated by single-stranded RNA. Involved in transcriptional regulation; the function is independent of the RNA…
ER membrane protein complex subunit 2	2	1.34	1	0.2734	Q15006	Human	http://www.uniprot.org/uniprot/Q15006	EMC2	Nucleus
Annexin A3	4	1	1.09	0.2736	P12429	Human	http://www.uniprot.org/uniprot/P12429	ANXA3		Inhibitor of phospholipase A2, also possesses anti-coagulant properties. Also cleaves the cyclic bond of inositol 1,2-cyclic phosphate to form inositol 1-phosphate.
Filamin-binding LIM protein 1	1	2.16	1	0.2738	Q8WUP2	Human	http://www.uniprot.org/uniprot/Q8WUP2	FBLIM1	Cytoplasm	Serves as an anchoring site for cell-ECM adhesion proteins and filamin-containing actin filaments. Is implicated in cell shape modulation (spreading) and motility. May participate in the regulation of filamin-mediated cross-linking and stabilization of actin filaments. May also regulate the assembly of filamin-containing signaling complexes that control actin assembly. Promotes dissociation of FL…
Cysteine and glycine-rich protein 1	3	1	1.39	0.2743	P21291	Human	http://www.uniprot.org/uniprot/P21291	CSRP1	Nucleus	Could play a role in neuronal development.
Synaptojanin-2	4	1	2.46	0.2747	O15056	Human	http://www.uniprot.org/uniprot/O15056	SYNJ2	Membrane	Inositol 5-phosphatase which may be involved in distinct membrane trafficking and signal transduction pathways. May mediate the inhibitory effect of Rac1 on endocytosis.
Golgi-associated plant pathogenesis-related protein 1	2	1	1.26	0.2748	Q9H4G4	Human	http://www.uniprot.org/uniprot/Q9H4G4	GLIPR2	Golgi apparatus membrane
Leukocyte elastase inhibitor	4	1.2	1	0.2754	P30740	Human	http://www.uniprot.org/uniprot/P30740	SERPINB1	Cytoplasm	Regulates the activity of the neutrophil proteases elastase, cathepsin G, proteinase-3, chymase, chymotrypsin, and kallikrein-3. Also functions as a potent intracellular inhibitor of granzyme H.
60S ribosomal protein L23	3	1.04	1	0.2776	P62829	Human	http://www.uniprot.org/uniprot/P62829	RPL23
ADP/ATP translocase 3	1	1.14	1	0.2779	P12236	Human	http://www.uniprot.org/uniprot/P12236	SLC25A6	Mitochondrion inner membrane	Catalyzes the exchange of cytoplasmic ADP with mitochondrial ATP across the mitochondrial inner membrane. May participate in the formation of the permeability transition pore complex (PTPC) responsible for the release of mitochondrial products that triggers apoptosis.
Protein phosphatase 1F	2	1.34	1	0.2779	P49593	Human	http://www.uniprot.org/uniprot/P49593	PPM1F		Dephosphorylates and concomitantly deactivates CaM-kinase II activated upon autophosphorylation, and CaM-kinases IV and I activated upon phosphorylation by CaM-kinase kinase. Promotes apoptosis.
EGF-like repeat and discoidin I-like domain-containing protein 3	2	1	2.13	0.278	O43854	Human	http://www.uniprot.org/uniprot/O43854	EDIL3	Secreted	Promotes adhesion of endothelial cells through interaction with the alpha-v/beta-3 integrin receptor. Inhibits formation of vascular-like structures. May be involved in regulation of vascular morphogenesis of remodeling in embryonic development.
Peroxidasin homolog	11	1	3.23	0.2781	Q92626	Human	http://www.uniprot.org/uniprot/Q92626	PXDN	Secreted	Displays low peroxidase activity and is likely to participate in H(2)O(2) metabolism and peroxidative reactions in the cardiovascular system. Plays a role in extracellular matrix formation.
Translocon-associated protein subunit gamma	2	1.9	1	0.2781	Q9UNL2	Human	http://www.uniprot.org/uniprot/Q9UNL2	SSR3	Endoplasmic reticulum membrane	TRAP proteins are part of a complex whose function is to bind calcium to the ER membrane and thereby regulate the retention of ER resident proteins.
Protein jagunal homolog 1	1	1.22	1	0.2782	Q8N5M9	Human	http://www.uniprot.org/uniprot/Q8N5M9	JAGN1	Endoplasmic reticulum membrane	Endoplasmic reticulum transmembrane protein involved in vesicle-mediated transport, which is required for neutrophil function. Required for vesicle-mediated transport; it is however unclear whether it is involved in early secretory pathway or intracellular protein transport. Acts as a regulator of neutrophil function, probably via its role in vesicle-mediated transport: required for defense again…
BRI3-binding protein	1	1.37	1	0.2784	Q8WY22	Human	http://www.uniprot.org/uniprot/Q8WY22	BRI3BP	Mitochondrion outer membrane	Involved in tumorigenesis and may function by stabilizing p53/TP53.
Complex I assembly factor ACAD9, mitochondrial	2	2.33	1	0.2786	Q9H845	Human	http://www.uniprot.org/uniprot/Q9H845	ACAD9	Mitochondrion	Required for mitochondrial complex I assembly (PubMed:20816094, PubMed:24158852). Has a dehydrogenase activity on palmitoyl-CoA (C16:0) and stearoyl-CoA (C18:0). It is three times more active on palmitoyl-CoA than on stearoyl-CoA. However, it does not play a primary role in long-chain fatty acid oxidation in vivo (PubMed:20816094, PubMed:24158852). Has little activity on octanoyl-CoA (C8:0), buty…
Long-chain-fatty-acid--CoA ligase 3	1	1.27	1	0.2788	O95573	Human	http://www.uniprot.org/uniprot/O95573	ACSL3	Mitochondrion outer membrane	Acyl-CoA synthetases (ACSL) activates long-chain fatty acids for both synthesis of cellular lipids, and degradation via beta-oxidation. ACSL3 mediates hepatic lipogenesis (By similarity). Preferentially uses myristate, laurate, arachidonate and eicosapentaenoate as substrates (By similarity). Has mainly an anabolic role in energy metabolism. Required for the incorporation of fatty acids into phos…
14-3-3 protein zeta/delta	7	1.2	1	0.2791	P63104	Human	http://www.uniprot.org/uniprot/P63104	YWHAZ	Cytoplasm	Adapter protein implicated in the regulation of a large spectrum of both general and specialized signaling pathways. Binds to a large number of partners, usually by recognition of a phosphoserine or phosphothreonine motif. Binding generally results in the modulation of the activity of the binding partner.
Drebrin	7	1	1.07	0.2792	Q16643	Human	http://www.uniprot.org/uniprot/Q16643	DBN1	Cytoplasm	Drebrins might play some role in cell migration, extension of neuronal processes and plasticity of dendrites. Required for actin polymerization at immunological synapses (IS) and for CXCR4 recruitment to IS.
Far upstream element-binding protein 3	4	1	3.41	0.2793	Q96I24	Human	http://www.uniprot.org/uniprot/Q96I24	FUBP3	Nucleus	May interact with single-stranded DNA from the far-upstream element (FUSE). May activate gene expression.
182 kDa tankyrase-1-binding protein	5	1.25	1	0.2795	Q9C0C2	Human	http://www.uniprot.org/uniprot/Q9C0C2	TNKS1BP1	Nucleus
Apoptotic chromatin condensation inducer in the nucleus	1	1	1.9	0.2803	Q9UKV3	Human	http://www.uniprot.org/uniprot/Q9UKV3	ACIN1	Nucleus	Auxiliary component of the splicing-dependent multiprotein exon junction complex (EJC) deposited at splice junction on mRNAs. The EJC is a dynamic structure consisting of core proteins and several peripheral nuclear and cytoplasmic associated factors that join the complex only transiently either during EJC assembly or during subsequent mRNA metabolism. Component of the ASAP complexes which bind R…
Peroxisomal multifunctional enzyme type 2	5	1.17	1	0.2807	P51659	Human	http://www.uniprot.org/uniprot/P51659	HSD17B4	Peroxisome	Bifunctional enzyme acting on the peroxisomal beta-oxidation pathway for fatty acids. Catalyzes the formation of 3-ketoacyl-CoA intermediates from both straight-chain and 2-methyl-branched-chain fatty acids.
Ras-related protein Rab-2A	2	1.11	1	0.2808	P61019	Human	http://www.uniprot.org/uniprot/P61019	RAB2A	Endoplasmic reticulum-Golgi intermediate compartment membrane	Required for protein transport from the endoplasmic reticulum to the Golgi complex.
4-trimethylaminobutyraldehyde dehydrogenase	2	1.04	1	0.281	P49189	Human	http://www.uniprot.org/uniprot/P49189	ALDH9A1	Cytoplasm	Converts gamma-trimethylaminobutyraldehyde into gamma-butyrobetaine. Catalyzes the irreversible oxidation of a broad range of aldehydes to the corresponding acids in an NAD-dependent reaction.
Raftlin	2	1	1.51	0.2811	Q14699	Human	http://www.uniprot.org/uniprot/Q14699	RFTN1	Cell membrane	May play a pivotal role in the formation and/or maintenance of lipid rafts. May regulate B-cell antigen receptor-mediated signaling.
Myelin protein zero-like protein 1	2	1	1.34	0.2814	O95297	Human	http://www.uniprot.org/uniprot/O95297	MPZL1	Membrane	Cell surface receptor, which is involved in signal transduction processes. Recruits PTPN11/SHP-2 to the cell membrane and is a putative substrate of PTPN11/SHP-2. Is a major receptor for concanavalin-A (ConA) and is involved in cellular signaling induced by ConA, which probably includes Src family tyrosine-protein kinases. Isoform 3 seems to have a dominant negative role; it blocks tyrosine phosp…
[F-actin]-monooxygenase MICAL1	2	1	1.26	0.2815	Q8TDZ2	Human	http://www.uniprot.org/uniprot/Q8TDZ2	MICAL1	Cytoplasm	Monooxygenase that promotes depolymerization of F-actin by mediating oxidation of specific methionine residues on actin. Acts by modifying actin subunits through the addition of oxygen to form methionine-sulfoxide, leading to promote actin filament severing and prevent repolymerization (Probable). Acts as a cytoskeletal regulator that connects NEDD9 to intermediate filaments. Also acts as a negat…
Elongation factor Tu, mitochondrial	4	1	1.3	0.2816	P49411	Human	http://www.uniprot.org/uniprot/P49411	TUFM	Mitochondrion	This protein promotes the GTP-dependent binding of aminoacyl-tRNA to the A-site of ribosomes during protein biosynthesis.
Nuclear autoantigenic sperm protein	4	1.08	1	0.2821	P49321	Human	http://www.uniprot.org/uniprot/P49321	NASP	Cytoplasm	Required for DNA replication, normal cell cycle progression and cell proliferation. Forms a cytoplasmic complex with HSP90 and H1 linker histones and stimulates HSP90 ATPase activity. NASP and H1 histone are subsequently released from the complex and translocate to the nucleus where the histone is released for binding to DNA (By similarity).
Nucleolar and coiled-body phosphoprotein 1	1	1.25	1	0.2822	Q14978	Human	http://www.uniprot.org/uniprot/Q14978	NOLC1	Nucleus	Related to nucleologenesis, may play a role in the maintenance of the fundamental structure of the fibrillar center and dense fibrillar component in the nucleolus. It has intrinsic GTPase and ATPase activities. May play an important role in transcription catalyzed by RNA polymerase I.
Septin-11	5	1.11	1	0.2834	Q9NVA2	Human	http://www.uniprot.org/uniprot/Q9NVA2	2021-09-11	Cytoplasm	Filament-forming cytoskeletal GTPase. May play a role in cytokinesis (Potential). May play a role in the cytoarchitecture of neurons, including dendritic arborization and dendritic spines, and in GABAergic synaptic connectivity (By similarity). During Listeria monocytogenes infection, not required for the bacterial entry process, but restricts its efficacy.
Pescadillo homolog	1	1.09	1	0.2836	O00541	Human	http://www.uniprot.org/uniprot/O00541	PES1	Nucleus	Component of the PeBoW complex, which is required for maturation of 28S and 5.8S ribosomal RNAs and formation of the 60S ribosome.
RNA-binding protein 14	6	1	1	0.2838	Q96PK6	Human	http://www.uniprot.org/uniprot/Q96PK6	RBM14	Nucleus	Isoform 1 may function as a nuclear receptor coactivator, enhancing transcription through other coactivators such as NCOA6 and CITED1. Isoform 2, functions as a transcriptional repressor, modulating transcriptional activities of coactivators including isoform 1, NCOA6 and CITED1.
CB1 cannabinoid receptor-interacting protein 1	1	1	1.86	0.2839	Q96F85	Human	http://www.uniprot.org/uniprot/Q96F85	CNRIP1		Isoform 1 suppresses cannabinoid receptor CNR1-mediated tonic inhibition of voltage-gated calcium channels. Isoform 2 does not have this effect.
Probable glutathione peroxidase 8	3	1.19	1	0.284	Q8TED1	Human	http://www.uniprot.org/uniprot/Q8TED1	GPX8	Membrane
Protein unc-45 homolog A	4	1	1.27	0.2844	Q9H3U1	Human	http://www.uniprot.org/uniprot/Q9H3U1	UNC45A	Cytoplasm	Acts as co-chaperone for HSP90. Prevents the stimulation of HSP90AB1 ATPase activity by AHSA1. Positive factor in promoting PGR function in the cell. May be necessary for proper folding of myosin (Potential). Necessary for normal cell proliferation. Necessary for normal myotube formation and myosin accumulation during muscle cell development. May play a role in erythropoiesis in stroma cells in t…
Myotubularin-related protein 9	1	0	1	0.2847	Q96QG7	Human	http://www.uniprot.org/uniprot/Q96QG7	MTMR9	Cytoplasm	Probable pseudophosphatase. Contains a Gly residue instead of a conserved Cys residue in the dsPTPase catalytic loop which renders it catalytically inactive as a phosphatase (Potential).
Cadherin-13	2	1.36	1	0.2849	P55290	Human	http://www.uniprot.org/uniprot/P55290	CDH13	Cell membrane	Cadherins are calcium-dependent cell adhesion proteins. They preferentially interact with themselves in a homophilic manner in connecting cells; cadherins may thus contribute to the sorting of heterogeneous cell types. May act as a negative regulator of neural cell growth.
Protein ABHD14B	2	1	Low S/N	0.2858	Q96IU4	Human	http://www.uniprot.org/uniprot/Q96IU4	ABHD14B	Cytoplasm	Has hydrolase activity towards p-nitrophenyl butyrate (in vitro). May activate transcription.
Succinate--CoA ligase [ADP-forming] subunit beta, mitochondrial	2	1	1.27	0.2867	Q9P2R7	Human	http://www.uniprot.org/uniprot/Q9P2R7	SUCLA2	Mitochondrion	Catalyzes the ATP-dependent ligation of succinate and CoA to form succinyl-CoA.
Thiosulfate sulfurtransferase	2	1.14	1	0.2868	Q16762	Human	http://www.uniprot.org/uniprot/Q16762	TST	Mitochondrion matrix	Formation of iron-sulfur complexes, cyanide detoxification or modification of sulfur-containing enzymes. Other thiol compounds, besides cyanide, can act as sulfur ion acceptors. Also has weak mercaptopyruvate sulfurtransferase (MST) activity (By similarity). Together with MRPL18, acts as a mitochondrial import factor for the cytosolic 5S rRNA. Only the nascent unfolded cytoplasmic form is able to…
Golgi integral membrane protein 4	1	1.38	1	0.2869	O00461	Human	http://www.uniprot.org/uniprot/O00461	GOLIM4	Golgi apparatus	Plays a role in endosome to Golgi protein trafficking; mediates protein transport along the late endosome-bypass pathway from the early endosome to the Golgi.
General transcription factor IIF subunit 1	3	1	2.2	0.287	P35269	Human	http://www.uniprot.org/uniprot/P35269	GTF2F1	Nucleus	TFIIF is a general transcription initiation factor that binds to RNA polymerase II and helps to recruit it to the initiation complex in collaboration with TFIIB. It promotes transcription elongation.
Hypoxanthine-guanine phosphoribosyltransferase	2	1	1.5	0.2886	P00492	Human	http://www.uniprot.org/uniprot/P00492	HPRT1	Cytoplasm	Converts guanine to guanosine monophosphate, and hypoxanthine to inosine monophosphate. Transfers the 5-phosphoribosyl group from 5-phosphoribosylpyrophosphate onto the purine. Plays a central role in the generation of purine nucleotides through the purine salvage pathway.
Sodium-coupled neutral amino acid transporter 2	2	1	2.66	0.2887	Q96QD8	Human	http://www.uniprot.org/uniprot/Q96QD8	SLC38A2	Cell membrane	Functions as a sodium-dependent amino acid transporter. Mediates the saturable, pH-sensitive and electrogenic cotransport of neutral amino acids and sodium ions with a stoichiometry of 1:1. May function in the transport of amino acids at the blood-brain barrier and in the supply of maternal nutrients to the fetus through the placenta.
COP9 signalosome complex subunit 7b	1	1.31	1	0.2888	Q9H9Q2	Human	http://www.uniprot.org/uniprot/Q9H9Q2	COPS7B	Cytoplasm	Component of the COP9 signalosome complex (CSN), a complex involved in various cellular and developmental processes. The CSN complex is an essential regulator of the ubiquitin (Ubl) conjugation pathway by mediating the deneddylation of the cullin subunits of SCF-type E3 ligase complexes, leading to decrease the Ubl ligase activity of SCF-type complexes such as SCF, CSA or DDB2. The complex is als…
Keratin, type II cytoskeletal 8	2	1	6.94	0.289	P05787	Human	http://www.uniprot.org/uniprot/P05787	KRT8	Cytoplasm	Together with KRT19, helps to link the contractile apparatus to dystrophin at the costameres of striated muscle.
Protein transport protein Sec61 subunit gamma	1	1.26	1	0.2898	P60059	Human	http://www.uniprot.org/uniprot/P60059	SEC61G	Endoplasmic reticulum membrane	Necessary for protein translocation in the endoplasmic reticulum.
6-phosphogluconate dehydrogenase, decarboxylating	2	1	1.23	0.29	P52209	Human	http://www.uniprot.org/uniprot/P52209	PGD	Cytoplasm	Catalyzes the oxidative decarboxylation of 6-phosphogluconate to ribulose 5-phosphate and CO(2), with concomitant reduction of NADP to NADPH.
Protein S100-A7	1	1.64	1	0.2903	P31151	Human	http://www.uniprot.org/uniprot/P31151	S100A7	Cytoplasm
Ubiquitin-conjugating enzyme E2 L3	2	1	1.23	0.2905	P68036	Human	http://www.uniprot.org/uniprot/P68036	UBE2L3	Nucleus	Ubiquitin-conjugating enzyme E2 that specifically acts with HECT-type and RBR family E3 ubiquitin-protein ligases. Does not function with most RING-containing E3 ubiquitin-protein ligases because it lacks intrinsic E3-independent reactivity with lysine: in contrast, it has activity with the RBR family E3 enzymes, such as PARK2 and ARIH1, that function like function like RING-HECT hybrids. Accepts…
Coiled-coil domain-containing protein 86	1	1	1.82	0.2907	Q9H6F5	Human	http://www.uniprot.org/uniprot/Q9H6F5	CCDC86	Nucleus
CDKN2A-interacting protein	1	1.09	1	0.291	Q9NXV6	Human	http://www.uniprot.org/uniprot/Q9NXV6	CDKN2AIP	Nucleus	Regulates DNA damage response in a dose-dependent manner through a number of signaling pathways involved in cell proliferation, apoptosis and senescence.
Peptidyl-prolyl cis-trans isomerase FKBP4	4	1	1.45	0.2911	Q02790	Human	http://www.uniprot.org/uniprot/Q02790	FKBP4	Cytoplasm	Immunophilin protein with PPIase and co-chaperone activities. Component of steroid receptors heterocomplexes through interaction with heat-shock protein 90 (HSP90). May play a role in the intracellular trafficking of heterooligomeric forms of steroid hormone receptors between cytoplasm and nuclear compartments. The isomerase activity controls neuronal growth cones via regulation of TRPC1 channel …
Catenin delta-1	5	1	1.07	0.2913	O60716	Human	http://www.uniprot.org/uniprot/O60716	CTNND1	Cytoplasm	Binds to and inhibits the transcriptional repressor ZBTB33, which may lead to activation of target genes of the Wnt signaling pathway (By similarity). Associates with and regulates the cell adhesion properties of both C-, E- and N-cadherins, being critical for their surface stability. Implicated both in cell transformation by SRC and in ligand-induced receptor signaling through the EGF, PDGF, CSF…
Casein kinase I isoform alpha	2	1	1.45	0.2918	P48729	Human	http://www.uniprot.org/uniprot/P48729	CSNK1A1	Cytoplasm	Casein kinases are operationally defined by their preferential utilization of acidic proteins such as caseins as substrates. It can phosphorylate a large number of proteins. Participates in Wnt signaling. Phosphorylates CTNNB1 at 'Ser-45'. May phosphorylate PER1 and PER2. May play a role in segregating chromosomes during mitosis.
Collagen alpha-2(V) chain	3	2.21	1	0.292	P05997	Human	http://www.uniprot.org/uniprot/P05997	COL5A2	Secreted	Type V collagen is a member of group I collagen (fibrillar forming collagen). It is a minor connective tissue component of nearly ubiquitous distribution. Type V collagen binds to DNA, heparan sulfate, thrombospondin, heparin, and insulin. Type V collagen is a key determinant in the assembly of tissue-specific matrices (By similarity).
A-kinase anchor protein 12	24	1	1.39	0.2921	Q02952	Human	http://www.uniprot.org/uniprot/Q02952	AKAP12	Cytoplasm	Anchoring protein that mediates the subcellular compartmentation of protein kinase A (PKA) and protein kinase C (PKC).
SEC14-like protein 2	4	1.2	1	0.2922	O76054	Human	http://www.uniprot.org/uniprot/O76054	SEC14L2	Cytoplasm	Carrier protein. Binds to some hydrophobic molecules and promotes their transfer between the different cellular sites. Binds with high affinity to alpha-tocopherol. Also binds with a weaker affinity to other tocopherols and to tocotrienols. May have a transcriptional activatory activity via its association with alpha-tocopherol. Probably recognizes and binds some squalene structure, suggesting th…
Torsin-1A	1	1.23	1	0.2928	O14656	Human	http://www.uniprot.org/uniprot/O14656	TOR1A	Endoplasmic reticulum lumen	Protein with chaperone functions important for the control of protein folding, processing, stability and localization as well as for the reduction of misfolded protein aggregates. Involved in the regulation of synaptic vesicle recycling, controls STON2 protein stability in collaboration with the COP9 signalosome complex (CSN). In the nucleus, may link the cytoskeleton with the nuclear envelope, t…
T-complex protein 1 subunit epsilon	6	1	1.18	0.2944	P48643	Human	http://www.uniprot.org/uniprot/P48643	CCT5	Cytoplasm	Molecular chaperone; assists the folding of proteins upon ATP hydrolysis. As part of the BBS/CCT complex may play a role in the assembly of BBSome, a complex involved in ciliogenesis regulating transports vesicles to the cilia. Known to play a role, in vitro, in the folding of actin and tubulin.
Talin-1	32	1	1.18	0.2948	Q9Y490	Human	http://www.uniprot.org/uniprot/Q9Y490	TLN1	Cell projection	Probably involved in connections of major cytoskeletal structures to the plasma membrane. High molecular weight cytoskeletal protein concentrated at regions of cell-substratum contact and, in lymphocytes, at cell-cell contacts (By similarity).
Ras-related protein Ral-A	5	1.04	1	0.2953	P11233	Human	http://www.uniprot.org/uniprot/P11233	RALA	Cell surface	Multifunctional GTPase involved in a variety of cellular processes including gene expression, cell migration, cell proliferation, oncogenic transformation and membrane trafficking. Accomplishes its multiple functions by interacting with distinct downstream effectors. Acts as a GTP sensor for GTP-dependent exocytosis of dense core vesicles. Plays a role in the early stages of cytokinesis and is re…
Nck-associated protein 1	3	1	1.13	0.2962	Q9Y2A7	Human	http://www.uniprot.org/uniprot/Q9Y2A7	NCKAP1	Cell membrane	Part of the WAVE complex that regulates lamellipodia formation. The WAVE complex regulates actin filament reorganization via its interaction with the Arp2/3 complex. Actin remodeling activity is regulated by RAC1.
Serine/threonine-protein phosphatase 2A 56 kDa regulatory subunit delta isoform	2	1	1.33	0.2962	Q14738	Human	http://www.uniprot.org/uniprot/Q14738	PPP2R5D	Cytoplasm	The B regulatory subunit might modulate substrate selectivity and catalytic activity, and also might direct the localization of the catalytic enzyme to a particular subcellular compartment.
Uridine-cytidine kinase 2	2	1	1.87	0.2965	Q9BZX2	Human	http://www.uniprot.org/uniprot/Q9BZX2	UCK2		Phosphorylates uridine and cytidine to uridine monophosphate and cytidine monophosphate. Does not phosphorylate deoxyribonucleosides or purine ribonucleosides. Can use ATP or GTP as a phosphate donor. Can also phosphorylate cytidine and uridine nucleoside analogs such as 6-azauridine, 5-fluorouridine, 4-thiouridine, 5-bromouridine, N(4)-acetylcytidine, N(4)-benzoylcytidine, 5-fluorocytidine, 2-th…
Myc box-dependent-interacting protein 1	1	1.43	1	0.2969	O00499	Human	http://www.uniprot.org/uniprot/O00499	BIN1	Nucleus	May be involved in regulation of synaptic vesicle endocytosis. May act as a tumor suppressor and inhibits malignant cell transformation.
Vacuolar protein sorting-associated protein 35	4	1	1.25	0.2981	Q96QK1	Human	http://www.uniprot.org/uniprot/Q96QK1	VPS35	Cytoplasm	Acts as component of the retromer cargo-selective complex (CSC). The CSC is believed to be the core functional component of retromer or respective retromer complex variants acting to prevent missorting of selected transmembrane cargo proteins into the lysosomal degradation pathway. The recruitment of the CSC to the endosomal membrane involves RAB7A and SNX3. The CSC seems to associate with the cy…
Nodal modulator 3	4	1.21	1	0.2982	P69849	Human	http://www.uniprot.org/uniprot/P69849	NOMO3	Membrane	May antagonize Nodal signaling.
Translationally-controlled tumor protein	1	1.64	1	0.2984	P13693	Human	http://www.uniprot.org/uniprot/P13693	TPT1	Cytoplasm	Involved in calcium binding and microtubule stabilization.
Coatomer subunit delta	5	1	1.21	0.2994	P48444	Human	http://www.uniprot.org/uniprot/P48444	ARCN1	Cytoplasm	The coatomer is a cytosolic protein complex that binds to dilysine motifs and reversibly associates with Golgi non-clathrin-coated vesicles, which further mediate biosynthetic protein transport from the ER, via the Golgi up to the trans Golgi network. Coatomer complex is required for budding from Golgi membranes, and is essential for the retrograde Golgi-to-ER transport of dilysine-tagged protein…
Reticulon-4	2	1.64	1	0.3	Q9NQC3	Human	http://www.uniprot.org/uniprot/Q9NQC3	RTN4	Endoplasmic reticulum membrane	Developmental neurite growth regulatory factor with a role as a negative regulator of axon-axon adhesion and growth, and as a facilitator of neurite branching. Regulates neurite fasciculation, branching and extension in the developing nervous system. Involved in down-regulation of growth, stabilization of wiring and restriction of plasticity in the adult CNS. Regulates the radial migration of cor…
Ribosome biogenesis regulatory protein homolog	3	1	1.3	0.3001	Q15050	Human	http://www.uniprot.org/uniprot/Q15050	RRS1	Nucleus	Involved in ribosome biogenesis.
Sulfotransferase family cytosolic 1B member 1	3	1	1.16	0.3007	O43704	Human	http://www.uniprot.org/uniprot/O43704	SULT1B1	Cytoplasm	Sulfotransferase that utilizes 3'-phospho-5'-adenylyl sulfate (PAPS) as sulfonate donor to catalyze the sulfate conjugation of many hormones, neurotransmitters, drugs and xenobiotic compounds. Sulfonation increases the water solubility of most compounds, and therefore their renal excretion, but it can also result in bioactivation to form active metabolites. Sulfates dopamine, small phenols such a…
Thioredoxin reductase 1, cytoplasmic	6	1	1.37	0.3012	Q16881	Human	http://www.uniprot.org/uniprot/Q16881	TXNRD1	Cytoplasm	Isoform 1 may possess glutaredoxin activity as well as thioredoxin reductase activity and induces actin and tubulin polymerization, leading to formation of cell membrane protrusions. Isoform 4 enhances the transcriptional activity of estrogen receptors alpha and beta while isoform 5 enhances the transcriptional activity of the beta receptor only. Isoform 5 also mediates cell death induced by a co…
NADH dehydrogenase [ubiquinone] 1 alpha subcomplex subunit 10, mitochondrial	1	1.22	1	0.3012	O95299	Human	http://www.uniprot.org/uniprot/O95299	NDUFA10	Mitochondrion matrix	Accessory subunit of the mitochondrial membrane respiratory chain NADH dehydrogenase (Complex I), that is believed not to be involved in catalysis. Complex I functions in the transfer of electrons from NADH to the respiratory chain. The immediate electron acceptor for the enzyme is believed to be ubiquinone.
Laminin subunit gamma-1	3	1.23	1	0.3012	P11047	Human	http://www.uniprot.org/uniprot/P11047	LAMC1	Secreted	Binding to cells via a high affinity receptor, laminin is thought to mediate the attachment, migration and organization of cells into tissues during embryonic development by interacting with other extracellular matrix components.
Isocitrate dehydrogenase [NADP] cytoplasmic	2	1.05	1	0.3013	O75874	Human	http://www.uniprot.org/uniprot/O75874	IDH1	Cytoplasm
Clathrin heavy chain 1	12	1.03	1	0.302	Q00610	Human	http://www.uniprot.org/uniprot/Q00610	CLTC	Cytoplasmic vesicle membrane	Clathrin is the major protein of the polyhedral coat of coated pits and vesicles. Two different adapter protein complexes link the clathrin lattice either to the plasma membrane or to the trans-Golgi network.
Chromobox protein homolog 1	2	1	1.35	0.3023	P83916	Human	http://www.uniprot.org/uniprot/P83916	CBX1	Nucleus	Component of heterochromatin. Recognizes and binds histone H3 tails methylated at 'Lys-9', leading to epigenetic repression. Interaction with lamin B receptor (LBR) can contribute to the association of the heterochromatin with the inner nuclear membrane.
AP-2 complex subunit sigma	1	1	1.71	0.3032	P53680	Human	http://www.uniprot.org/uniprot/P53680	AP2S1	Cell membrane	Component of the adaptor protein complex 2 (AP-2). Adaptor protein complexes function in protein Transport via Transport vesicles in different membrane traffic pathways. Adaptor protein complexes are vesicle coat components and appear to be involved in cargo selection and vesicle formation. AP-2 is involved in clathrin-dependent endocytosis in which cargo proteins are incorporated into vesicles s…
Protein FAM50A	2	1	2.43	0.3034	Q14320	Human	http://www.uniprot.org/uniprot/Q14320	FAM50A	Nucleus	May be a DNA-binding protein or transcriptional factor.
Apolipoprotein A-I	1	2.06	1	0.3037	P02647	Human	http://www.uniprot.org/uniprot/P02647	APOA1	Secreted	Participates in the reverse transport of cholesterol from tissues to the liver for excretion by promoting cholesterol efflux from tissues and by acting as a cofactor for the lecithin cholesterol acyltransferase (LCAT). As part of the SPAP complex, activates spermatozoa motility.
Cystatin-B	1	1.26	1	0.3037	P04080	Human	http://www.uniprot.org/uniprot/P04080	CSTB	Cytoplasm	This is an intracellular thiol proteinase inhibitor. Tightly binding reversible inhibitor of cathepsins L, H and B.
Neutral cholesterol ester hydrolase 1	1	1.13	1	0.304	Q6PIU2	Human	http://www.uniprot.org/uniprot/Q6PIU2	NCEH1	Membrane	Hydrolyzes 2-acetyl monoalkylglycerol ether, the penultimate precursor of the pathway for de novo synthesis of platelet-activating factor. May be responsible for cholesterol ester hydrolysis in macrophages, thereby contributing to the development of atherosclerosis. Also involved in organ detoxification by hydrolyzing exogenous organophosphorus compounds. May contribute to cancer pathogenesis by …
Vacuolar protein sorting-associated protein 45	1	1	2.05	0.3047	Q9NRW7	Human	http://www.uniprot.org/uniprot/Q9NRW7	VPS45	Golgi apparatus membrane	May play a role in vesicle-mediated protein trafficking from the Golgi stack through the trans-Golgi network.
Proteasome subunit beta type-1	1	1	1.06	0.3048	P20618	Human	http://www.uniprot.org/uniprot/P20618	PSMB1	Cytoplasm	The proteasome is a multicatalytic proteinase complex which is characterized by its ability to cleave peptides with Arg, Phe, Tyr, Leu, and Glu adjacent to the leaving group at neutral or slightly basic pH. The proteasome has an ATP-dependent proteolytic activity.
C-Jun-amino-terminal kinase-interacting protein 4	11	1	1.87	0.305	O60271	Human	http://www.uniprot.org/uniprot/O60271	SPAG9	Cytoplasm	The JNK-interacting protein (JIP) group of scaffold proteins selectively mediates JNK signaling by aggregating specific components of the MAPK cascade to form a functional JNK signaling module. Isoform 5 may play a role in spermatozoa-egg-interaction.
Mitochondrial import inner membrane translocase subunit TIM50	5	1	2.67	0.3051	Q3ZCQ8	Human	http://www.uniprot.org/uniprot/Q3ZCQ8	TIMM50	Mitochondrion inner membrane	Essential component of the TIM23 complex, a complex that mediates the translocation of transit peptide-containing proteins across the mitochondrial inner membrane. Has some phosphatase activity in vitro; however such activity may not be relevant in vivo. Isoform 2 may participate in the release of snRNPs and SMN from the Cajal body.
Sodium/potassium-transporting ATPase subunit alpha-1	5	1.3	1	0.3054	P05023	Human	http://www.uniprot.org/uniprot/P05023	ATP1A1	Cell membrane	This is the catalytic component of the active enzyme, which catalyzes the hydrolysis of ATP coupled with the exchange of sodium and potassium ions across the plasma membrane. This action creates the electrochemical gradient of sodium and potassium ions, providing the energy for active transport of various nutrients.
40S ribosomal protein S25	1	1	1.51	0.3059	P62851	Human	http://www.uniprot.org/uniprot/P62851	RPS25
SRSF protein kinase 1	3	1	1.32	0.306	Q96SB4	Human	http://www.uniprot.org/uniprot/Q96SB4	SRPK1	Cytoplasm	Serine/arginine-rich protein-specific kinase which specifically phosphorylates its substrates at serine residues located in regions rich in arginine/serine dipeptides, known as RS domains and is involved in the phosphorylation of SR splicing factors and the regulation of splicing. Plays a central role in the regulatory network for splicing, controlling the intranuclear distribution of splicing fa…
Peroxiredoxin-6	2	1.19	1	0.306	P30041	Human	http://www.uniprot.org/uniprot/P30041	PRDX6	Cytoplasm	Involved in redox regulation of the cell. Can reduce H(2)O(2) and short chain organic, fatty acid, and phospholipid hydroperoxides. May play a role in the regulation of phospholipid turnover as well as in protection against oxidative injury.
Calcium/calmodulin-dependent protein kinase type II subunit delta	1	1.15	1	0.3061	Q13557	Human	http://www.uniprot.org/uniprot/Q13557	CAMK2D	Cell membrane	Calcium/calmodulin-dependent protein kinase involved in the regulation of Ca(2+) homeostatis and excitation-contraction coupling (ECC) in heart by targeting ion channels, transporters and accessory proteins involved in Ca(2+) influx into the myocyte, Ca(2+) release from the sarcoplasmic reticulum (SR), SR Ca(2+) uptake and Na(+) and K(+) channel transport. Targets also transcription factors and s…
Leucine-rich PPR motif-containing protein, mitochondrial	8	1	1.24	0.3063	P42704	Human	http://www.uniprot.org/uniprot/P42704	LRPPRC	Mitochondrion	May play a role in RNA metabolism in both nuclei and mitochondria. In the nucleus binds to HNRPA1-associated poly(A) mRNAs and is part of nmRNP complexes at late stages of mRNA maturation which are possibly associated with nuclear mRNA export. May bind mature mRNA in the nucleus outer membrane. In mitochondria binds to poly(A) mRNA. Plays a role in translation or stability of mitochondrially enco…
Microsomal glutathione S-transferase 3	4	1	1.39	0.3063	O14880	Human	http://www.uniprot.org/uniprot/O14880	MGST3	Endoplasmic reticulum membrane	Also functions as a glutathione peroxidase.
40S ribosomal protein S29	5	1	1.54	0.307	P62273	Human	http://www.uniprot.org/uniprot/P62273	RPS29
Peptidyl-prolyl cis-trans isomerase NIMA-interacting 4	1	1.26	1	0.3074	Q9Y237	Human	http://www.uniprot.org/uniprot/Q9Y237	PIN4	Nucleus	Isoform 1 is involved as a ribosomal RNA processing factor in ribosome biogenesis. Binds to tightly bent AT-rich stretches of double-stranded DNA.
S-phase kinase-associated protein 1	2	1.54	1	0.3074	P63208	Human	http://www.uniprot.org/uniprot/P63208	SKP1		Essential component of the SCF (SKP1-CUL1-F-box protein) ubiquitin ligase complex, which mediates the ubiquitination of proteins involved in cell cycle progression, signal transduction and transcription. In the SCF complex, serves as an adapter that links the F-box protein to CUL1. The functional specificity of the SCF complex depends on the F-box protein as substrate recognition component. SCF(B…
DnaJ homolog subfamily B member 4	1	1	1.44	0.3077	Q9UDY4	Human	http://www.uniprot.org/uniprot/Q9UDY4	DNAJB4	Cytoplasm	Probable chaperone.
Heterogeneous nuclear ribonucleoprotein A3	4	1.27	1	0.3079	P51991	Human	http://www.uniprot.org/uniprot/P51991	HNRNPA3	Nucleus	Plays a role in cytoplasmic trafficking of RNA. Binds to the cis-acting response element, A2RE. May be involved in pre-mRNA splicing.
High mobility group protein HMG-I/HMG-Y	2	1	3.43	0.308	P17096	Human	http://www.uniprot.org/uniprot/P17096	HMGA1	Nucleus	HMG-I/Y bind preferentially to the minor groove of A+T rich regions in double-stranded DNA. It is suggested that these proteins could function in nucleosome phasing and in the 3'-end processing of mRNA transcripts. They are also involved in the transcription regulation of genes containing, or in close proximity to A+T-rich regions.
Hemoglobin subunit beta	3	1	5.43	0.3084	P68871	Human	http://www.uniprot.org/uniprot/P68871	HBB		Involved in oxygen transport from the lung to the various peripheral tissues.
Methyl-CpG-binding protein 2	2	1.39	1	0.3087	P51608	Human	http://www.uniprot.org/uniprot/P51608	MECP2	Nucleus	Chromosomal protein that binds to methylated DNA. It can bind specifically to a single methyl-CpG pair. It is not influenced by sequences flanking the methyl-CpGs. Mediates transcriptional repression through interaction with histone deacetylase and the corepressor SIN3A. Binds both 5-methylcytosine (5mC) and 5-hydroxymethylcytosine (5hmC)-containing DNA, with a preference for 5-methylcytosine (5m…
Ubiquitin-conjugating enzyme E2 H	2	1	1.89	0.3088	P62256	Human	http://www.uniprot.org/uniprot/P62256	UBE2H		Accepts ubiquitin from the E1 complex and catalyzes its covalent attachment to other proteins. In vitro catalyzes 'Lys-11'- and 'Lys-48'-linked polyubiquitination. Capable, in vitro, to ubiquitinate histone H2A.
Atlastin-3	2	1.58	1	0.3089	Q6DD88	Human	http://www.uniprot.org/uniprot/Q6DD88	ATL3	Endoplasmic reticulum membrane	GTPase tethering membranes through formation of trans-homooligomers and mediating homotypic fusion of endoplasmic reticulum membranes. Functions in endoplasmic reticulum tubular network biogenesis.
ATP-citrate synthase	6	1	1.26	0.3091	P53396	Human	http://www.uniprot.org/uniprot/P53396	ACLY	Cytoplasm	ATP citrate-lyase is the primary enzyme responsible for the synthesis of cytosolic acetyl-CoA in many tissues. Has a central role in de novo lipid synthesis. In nervous tissue it may be involved in the biosynthesis of acetylcholine.
Gamma-aminobutyric acid receptor-associated protein-like 2	1	1	1.27	0.3093	P60520	Human	http://www.uniprot.org/uniprot/P60520	GABARAPL2	Golgi apparatus	Ubiquitin-like modifier involved in intra-Golgi traffic. Modulates intra-Golgi transport through coupling between NSF activity and SNAREs activation. It first stimulates the ATPase activity of NSF which in turn stimulates the association with GOSR1 (By similarity). Involved in autophagy. Plays a role in mitophagy which contributes to regulate mitochondrial quantity and quality by eliminating the …
PDZ and LIM domain protein 7	1	1	1.12	0.3098	Q9NR12	Human	http://www.uniprot.org/uniprot/Q9NR12	PDLIM7	Cytoplasm	May function as a scaffold on which the coordinated assembly of proteins can occur. May play a role as an adapter that, via its PDZ domain, localizes LIM-binding proteins to actin filaments of both skeletal muscle and nonmuscle tissues. Involved in both of the two fundamental mechanisms of bone formation, direct bone formation (e.g. embryonic flat bones mandible and cranium), and endochondral bon…
Vinculin	28	1	1.16	0.3102	P18206	Human	http://www.uniprot.org/uniprot/P18206	VCL	Cytoplasm	Actin filament (F-actin)-binding protein involved in cell-matrix adhesion and cell-cell adhesion. Regulates cell-surface E-cadherin expression and potentiates mechanosensing by the E-cadherin complex. May also play important roles in cell morphology and locomotion.
U6 snRNA-associated Sm-like protein LSm2	2	1.45	1	0.3106	Q9Y333	Human	http://www.uniprot.org/uniprot/Q9Y333	LSM2	Nucleus	Binds specifically to the 3'-terminal U-tract of U6 snRNA. May be involved in pre-mRNA splicing.
Vesicle transport through interaction with t-SNAREs homolog 1A	2	1.45	1	0.3107	Q96AJ9	Human	http://www.uniprot.org/uniprot/Q96AJ9	VTI1A	Cytoplasmic vesicle	V-SNARE that mediates vesicle transport pathways through interactions with t-SNAREs on the target membrane. These interactions are proposed to mediate aspects of the specificity of vesicle trafficking and to promote fusion of the lipid bilayers. Involved in vesicular transport from the late endosomes to the trans-Golgi network. Along with VAMP7, involved in an non-conventional RAB1-dependent traf…
Synembryn-A	3	1.3	1	0.3109	Q9NPQ8	Human	http://www.uniprot.org/uniprot/Q9NPQ8	RIC8A	Cytoplasm	Guanine nucleotide exchange factor (GEF), which can activate some, but not all, G-alpha proteins. Able to activate GNAI1, GNAO1 and GNAQ, but not GNAS by exchanging bound GDP for free GTP. Involved in regulation of microtubule pulling forces during mitotic movement of chromosomes by stimulating G(i)-alpha protein, possibly leading to release G(i)-alpha-GTP and NuMA proteins from the NuMA-GPSM2-G(…
60S ribosomal protein L23a	5	1	1.15	0.3112	P62750	Human	http://www.uniprot.org/uniprot/P62750	RPL23A		This protein binds to a specific region on the 26S rRNA.
Thioredoxin-like protein 1	2	1	1.15	0.3114	O43396	Human	http://www.uniprot.org/uniprot/O43396	TXNL1	Cytoplasm	Active thioredoxin with a redox potential of about -250 mV.
Proteasome adapter and scaffold protein ECM29	1	1	1.32	0.3119	Q5VYK3	Human	http://www.uniprot.org/uniprot/Q5VYK3	ECM29	Endoplasmic reticulum	Adapter/scaffolding protein that binds to the 26S proteasome, motor proteins and other compartment specific proteins. May couple the proteasome to different compartments including endosome, endoplasmic reticulum and centrosome. May play a role in ERAD and other enhanced proteolyis.
Sulfotransferase 1E1	1	1	2.38	0.3121	P49888	Human	http://www.uniprot.org/uniprot/P49888	SULT1E1	Cytoplasm	Sulfotransferase that utilizes 3'-phospho-5'-adenylyl sulfate (PAPS) as sulfonate donor to catalyze the sulfate conjugation of estradiol and estrone. May play a role in the regulation of estrogen receptor activity by metabolizing free estradiol. Maximally sulfates beta-estradiol and estrone at concentrations of 20 nM. Also sulfates dehydroepiandrosterone, pregnenolone, ethinylestradiol, equalenin…
Cytochrome c oxidase subunit 4 isoform 1, mitochondrial	5	1.13	1	0.3129	P13073	Human	http://www.uniprot.org/uniprot/P13073	COX4I1	Mitochondrion inner membrane	This protein is one of the nuclear-coded polypeptide chains of cytochrome c oxidase, the terminal oxidase in mitochondrial electron transport.
3-mercaptopyruvate sulfurtransferase	4	1	1.37	0.3131	P25325	Human	http://www.uniprot.org/uniprot/P25325	MPST	Cytoplasm	Transfer of a sulfur ion to cyanide or to other thiol compounds. Also has weak rhodanese activity. Detoxifies cyanide and is required for thiosulfate biosynthesis. Acts as an antioxidant. In combination with cysteine aminotransferase (CAT), contributes to the catabolism of cysteine and is an important producer of hydrogen sulfide in the brain, retina and vascular endothelial cells. Hydrogen sulfi…
60 kDa heat shock protein, mitochondrial	9	1	1.17	0.3139	P10809	Human	http://www.uniprot.org/uniprot/P10809	HSPD1	Mitochondrion matrix	Implicated in mitochondrial protein import and macromolecular assembly. May facilitate the correct folding of imported proteins. May also prevent misfolding and promote the refolding and proper assembly of unfolded polypeptides generated under stress conditions in the mitochondrial matrix.
NAD(P)H-hydrate epimerase	1	1	2.04	0.314	Q8NCW5	Human	http://www.uniprot.org/uniprot/Q8NCW5	APOA1BP	Mitochondrion	Catalyzes the epimerization of the S- and R-forms of NAD(P)HX, a damaged form of NAD(P)H that is a result of enzymatic or heat-dependent hydration. This is a prerequisite for the S-specific NAD(P)H-hydrate dehydratase to allow the repair of both epimers of NAD(P)HX.
Transmembrane emp24 domain-containing protein 5	1	1.16	1	0.3144	Q9Y3A6	Human	http://www.uniprot.org/uniprot/Q9Y3A6	TMED5	Endoplasmic reticulum membrane	Potential role in vesicular protein trafficking, mainly in the early secretory pathway. Required for the maintenance of the Golgi apparatus; involved in protein exchange between Golgi stacks during assembly. Probably not required for COPI-vesicle-mediated retrograde transport.
Ubiquitin carboxyl-terminal hydrolase 5	4	1	1.22	0.3147	P45974	Human	http://www.uniprot.org/uniprot/P45974	USP5		Cleaves linear and branched multiubiquitin polymers with a marked preference for branched polymers. Involved in unanchored 'Lys-48'-linked polyubiquitin disassembly. Binds linear and 'Lys-63'-linked polyubiquitin with a lower affinity. Knock-down of USP5 causes the accumulation of p53/TP53 and an increase in p53/TP53 transcriptional activity because the unanchored polyubiquitin that accumulates i…
39S ribosomal protein L38, mitochondrial	2	1	1.89	0.3148	Q96DV4	Human	http://www.uniprot.org/uniprot/Q96DV4	MRPL38	Mitochondrion
FH1/FH2 domain-containing protein 1	7	1	1.17	0.3155	Q9Y613	Human	http://www.uniprot.org/uniprot/Q9Y613	FHOD1	Cytoplasm	Required for the assembly of F-actin structures, such as stress fibers. Depends on the Rho-ROCK cascade for its activity. Contributes to the coordination of microtubules with actin fibers and plays a role in cell elongation. Acts synergistically with ROCK1 to promote SRC-dependent non-apoptotic plasma membrane blebbing.
DAZ-associated protein 1	1	1	1.27	0.3157	Q96EP5	Human	http://www.uniprot.org/uniprot/Q96EP5	DAZAP1	Cytoplasm	RNA-binding protein, which may be required during spermatogenesis.
Podocalyxin	2	1.31	1	0.3159	O00592	Human	http://www.uniprot.org/uniprot/O00592	PODXL	Apical cell membrane	Involved in the regulation of both adhesion and cell morphology and cancer progression. Function as an anti-adhesive molecule that maintains an open filtration pathway between neighboring foot processes in the podocyte by charge repulsion. Acts as a pro-adhesive molecule, enhancing the adherence of cells to immobilized ligands, increasing the rate of migration and cell-cell contacts in an integri…
EH domain-containing protein 1	4	1.28	1	0.3159	Q9H4M9	Human	http://www.uniprot.org/uniprot/Q9H4M9	EHD1	Recycling endosome membrane	Acts in early endocytic membrane fusion and membrane trafficking of recycling endosomes. Plays a role in myoblast fusion. Recruited to endosomal membranes upon nerve growth factor stimulation, indirectly regulates neurite outgrowth.
EF-hand domain-containing protein D2	5	1	1.22	0.316	Q96C19	Human	http://www.uniprot.org/uniprot/Q96C19	EFHD2	Membrane raft	May regulate B-cell receptor (BCR)-induced immature and primary B-cell apoptosis. Plays a role as negative regulator of the canonical NF-kappa-B-activating branch. Controls spontaneous apoptosis through the regulation of BCL2L1 abundance.
Tubulin beta-3 chain	3	1	1.24	0.3161	Q13509	Human	http://www.uniprot.org/uniprot/Q13509	TUBB3	Cytoplasm	Tubulin is the major constituent of microtubules. It binds two moles of GTP, one at an exchangeable site on the beta chain and one at a non-exchangeable site on the alpha chain. TUBB3 plays a critical role in proper axon guidance and mantainance.
KRR1 small subunit processome component homolog	1	0	1	0.3166	Q13601	Human	http://www.uniprot.org/uniprot/Q13601	KRR1	Cytoplasm	Required for 40S ribosome biogenesis. Involved in nucleolar processing of pre-18S ribosomal RNA and ribosome assembly (By similarity).
60S ribosomal protein L26	5	1.17	1	0.3168	P61254	Human	http://www.uniprot.org/uniprot/P61254	RPL26
KH domain-containing, RNA-binding, signal transduction-associated protein 1	1	1.24	1	0.3174	Q07666	Human	http://www.uniprot.org/uniprot/Q07666	KHDRBS1	Nucleus	Recruited and tyrosine phosphorylated by several receptor systems, for example the T-cell, leptin and insulin receptors. Once phosphorylated, functions as an adapter protein in signal transduction cascades by binding to SH2 and SH3 domain-containing proteins. Role in G2-M progression in the cell cycle. Represses CBP-dependent transcriptional activation apparently by competing with other nuclear f…
Protein phosphatase 1 regulatory subunit 12C	2	1.28	1	0.3183	Q9BZL4	Human	http://www.uniprot.org/uniprot/Q9BZL4	PPP1R12C	Cytoplasm	Regulates myosin phosphatase activity.
40S ribosomal protein S3a	8	1.09	1	0.3183	P61247	Human	http://www.uniprot.org/uniprot/P61247	RPS3A	Cytoplasm	May play a role during erythropoiesis through regulation of transcription factor DDIT3.
Intercellular adhesion molecule 2	2	1.67	1	0.3187	P13598	Human	http://www.uniprot.org/uniprot/P13598	ICAM2	Membrane	ICAM proteins are ligands for the leukocyte adhesion protein LFA-1 (integrin alpha-L/beta-2). ICAM2 may play a role in lymphocyte recirculation by blocking LFA-1-dependent cell adhesion. It mediates adhesive interactions important for antigen-specific immune response, NK-cell mediated clearance, lymphocyte recirculation, and other cellular interactions important for immune response and surveillan…
ADP-ribosylation factor-like protein 2	1	1	3.4	0.3194	P36404	Human	http://www.uniprot.org/uniprot/P36404	ARL2	Mitochondrion intermembrane space	Small GTP-binding protein which cycles between an inactive GDP-bound and an active GTP-bound form, and the rate of cycling is regulated by guanine nucleotide exchange factors (GEF) and GTPase-activating proteins (GAP). GTP-binding protein that does not act as an allosteric activator of the cholera toxin catalytic subunit. Regulates formation of new microtubules and centrosome integrity. Prevents …
Putative coiled-coil-helix-coiled-coil-helix domain-containing protein CHCHD2P9, mitochondrial	1	1.6	1	0.3195	Q5T1J5	Human	http://www.uniprot.org/uniprot/Q5T1J5	CHCHD2P9	Mitochondrion
Vesicle transport protein GOT1B	1	1	1.95	0.3204	Q9Y3E0	Human	http://www.uniprot.org/uniprot/Q9Y3E0	GOLT1B	Golgi apparatus membrane	May be involved in fusion of ER-derived transport vesicles with the Golgi complex.
Replication factor C subunit 4	1	1	1.81	0.3211	P35249	Human	http://www.uniprot.org/uniprot/P35249	RFC4	Nucleus	The elongation of primed DNA templates by DNA polymerase delta and epsilon requires the action of the accessory proteins proliferating cell nuclear antigen (PCNA) and activator 1. This subunit may be involved in the elongation of the multiprimed DNA template.
Pyruvate dehydrogenase E1 component subunit alpha, somatic form, mitochondrial	5	1	1.25	0.3216	P08559	Human	http://www.uniprot.org/uniprot/P08559	PDHA1	Mitochondrion matrix	The pyruvate dehydrogenase complex catalyzes the overall conversion of pyruvate to acetyl-CoA and CO(2), and thereby links the glycolytic pathway to the tricarboxylic cycle.
BUB3-interacting and GLEBS motif-containing protein ZNF207	2	1.39	1	0.3216	O43670	Human	http://www.uniprot.org/uniprot/O43670	ZNF207	Nucleus	Kinetochore-binding protein involved in spindle-assembly checkpoint signaling by regulating mitotic chromosome alignment and mediating the stability and kinetochore loading of BUB3. Mechanisms by which BUB3 is protected are unclear: according to a first report, ZNF207/BuGZ may act by blocking ubiquitination and proteasomal degradation of BUB3 (PubMed:24462186). According to another report, the st…
Cleavage stimulation factor subunit 2 tau variant	2	1	1.56	0.3219	Q9H0L4	Human	http://www.uniprot.org/uniprot/Q9H0L4	CSTF2T	Nucleus	May play a significant role in AAUAAA-independent mRNA polyadenylation in germ cells. Directly involved in the binding to pre-mRNAs (By similarity).
Oxysterol-binding protein-related protein 3	1	1.03	1	0.3222	Q9H4L5	Human	http://www.uniprot.org/uniprot/Q9H4L5	OSBPL3
Integrator complex subunit 7	1	2.11	1	0.3222	Q9NVH2	Human	http://www.uniprot.org/uniprot/Q9NVH2	INTS7	Nucleus	Component of the Integrator complex, a complex involved in the small nuclear RNAs (snRNA) U1 and U2 transcription and in their 3'-box-dependent processing. The Integrator complex is associated with the C-terminal domain (CTD) of RNA polymerase II largest subunit (POLR2A) and is recruited to the U1 and U2 snRNAs genes. Plays a role in DNA damage response (DDR) signaling during the S phase.
Protein phosphatase 1 regulatory subunit 7	2	1	1.4	0.3228	Q15435	Human	http://www.uniprot.org/uniprot/Q15435	PPP1R7	Nucleus	Regulatory subunit of protein phosphatase 1.
Serrate RNA effector molecule homolog	1	1	1.3	0.3234	Q9BXP5	Human	http://www.uniprot.org/uniprot/Q9BXP5	SRRT	Nucleus	Acts as a mediator between the cap-binding complex (CBC) and the primary microRNAs (miRNAs) processing machinery during cell proliferation. Contributes to the stability and delivery of capped primary miRNA transcripts to the primary miRNA processing complex containing DGCR8 and DROSHA, thereby playing a role in RNA-mediated gene silencing (RNAi) by miRNAs. Binds capped RNAs (m7GpppG-capped RNA); …
Ras-related GTP-binding protein A	1	1	1.41	0.3235	Q7L523	Human	http://www.uniprot.org/uniprot/Q7L523	RRAGA	Cytoplasm	Guanine nucleotide-binding protein forming heterodimeric Rag complexes required for the amino acid-induced relocalization of mTORC1 to the lysosomes and its subsequent activation by the GTPase RHEB. This is a crucial step in the activation of the TOR signaling cascade by amino acids. Involved in the RCC1/Ran-GTPase pathway. May play a direct role in a TNF-alpha signaling pathway leading to induct…
Heterogeneous nuclear ribonucleoprotein Q	5	1	1.04	0.3236	O60506	Human	http://www.uniprot.org/uniprot/O60506	SYNCRIP	Cytoplasm	Heterogenous nuclear ribonucleoprotein (hnRNP) implicated in mRNA processing mechanisms. Component of the CRD-mediated complex that promotes MYC mRNA stability. Isoform 1, isoform 2 and isoform 3 are associated in vitro with pre-mRNA, splicing intermediates and mature mRNA protein complexes. Isoform 1 binds to apoB mRNA AU-rich sequences. Isoform 1 is part of the APOB mRNA editosome complex and m…
Common contaminant in samples	1	1	1.21	0.3237	CRAP0094	Other	http://www.uniprot.org/uniprot/CRAP0094
14-3-3 protein epsilon	4	1.21	1	0.3241	P62258	Human	http://www.uniprot.org/uniprot/P62258	YWHAE	Cytoplasm	Adapter protein implicated in the regulation of a large spectrum of both general and specialized signaling pathways. Binds to a large number of partners, usually by recognition of a phosphoserine or phosphothreonine motif. Binding generally results in the modulation of the activity of the binding partner.
Laminin subunit alpha-4	5	2.57	1	0.3241	Q16363	Human	http://www.uniprot.org/uniprot/Q16363	LAMA4	Secreted	Binding to cells via a high affinity receptor, laminin is thought to mediate the attachment, migration and organization of cells into tissues during embryonic development by interacting with other extracellular matrix components.
DNA replication licensing factor MCM6	2	1.15	1	0.3242	Q14566	Human	http://www.uniprot.org/uniprot/Q14566	MCM6	Nucleus	Acts as component of the MCM2-7 complex (MCM complex) which is the putative replicative helicase essential for 'once per cell cycle' DNA replication initiation and elongation in eukaryotic cells. The active ATPase sites in the MCM2-7 ring are formed through the interaction surfaces of two neighboring subunits such that a critical structure of a conserved arginine finger motif is provided in trans…
Glutaredoxin-3	1	1	2.05	0.3247	O76003	Human	http://www.uniprot.org/uniprot/O76003	GLRX3	Cytoplasm	Critical negative regulator of cardiac hypertrophy and a positive inotropic regulator (By similarity). Crucial regulator of cellular iron homeostasis and hemoglobin maturation. May play a role in regulating the function of the thioredoxin system. Does not posses any thyoredoxin activity since it lacks the conserved motif that is essential for catalytic activity.
Kinesin-like protein KIFC1	2	1	1.13	0.3251	Q9BW19	Human	http://www.uniprot.org/uniprot/Q9BW19	KIFC1	Nucleus	Minus end-directed microtubule-dependent motor required for bipolar spindle formation. May contribute to movement of early endocytic vesicles.
NADH dehydrogenase [ubiquinone] 1 alpha subcomplex subunit 9, mitochondrial	6	1.06	1	0.3252	Q16795	Human	http://www.uniprot.org/uniprot/Q16795	NDUFA9	Mitochondrion matrix	Accessory subunit of the mitochondrial membrane respiratory chain NADH dehydrogenase (Complex I), that is believed not to be involved in catalysis. Complex I functions in the transfer of electrons from NADH to the respiratory chain. The immediate electron acceptor for the enzyme is believed to be ubiquinone.
Dehydrogenase/reductase SDR family member 7	5	1.18	1	0.3255	Q9Y394	Human	http://www.uniprot.org/uniprot/Q9Y394	DHRS7
Aldehyde dehydrogenase family 1 member A3	3	1	7.26	0.3258	P47895	Human	http://www.uniprot.org/uniprot/P47895	ALDH1A3	Cytoplasm	Recognizes as substrates free retinal and cellular retinol-binding protein-bound retinal. Seems to be the key enzyme in the formation of an RA gradient along the dorso-ventral axis during the early eye development and also in the development of the olfactory system (By similarity).
Glutamine amidotransferase-like class 1 domain-containing protein 1	1	1.49	1	0.3261	Q8NB37	Human	http://www.uniprot.org/uniprot/Q8NB37	PDDC1	Secreted
Peptidyl-prolyl cis-trans isomerase-like 3	2	2.45	1	0.3263	Q9H2H8	Human	http://www.uniprot.org/uniprot/Q9H2H8	PPIL3		PPIases accelerate the folding of proteins. It catalyzes the cis-trans isomerization of proline imidic peptide bonds in oligopeptides. May be involved in pre-mRNA splicing.
Histone H2B type 1-J	2	1.47	1	0.3267	P06899	Human	http://www.uniprot.org/uniprot/P06899	HIST1H2BJ	Nucleus	Core component of nucleosome. Nucleosomes wrap and compact DNA into chromatin, limiting DNA accessibility to the cellular machineries which require DNA as a template. Histones thereby play a central role in transcription regulation, DNA repair, DNA replication and chromosomal stability. DNA accessibility is regulated via a complex set of post-translational modifications of histones, also called h…
Translation initiation factor eIF-2B subunit gamma	1	1	1.85	0.327	Q9NR50	Human	http://www.uniprot.org/uniprot/Q9NR50	EIF2B3		Catalyzes the exchange of eukaryotic initiation factor 2-bound GDP for GTP.
Beta-hexosaminidase subunit alpha	2	2.37	1	0.327	P06865	Human	http://www.uniprot.org/uniprot/P06865	HEXA	Lysosome	Responsible for the degradation of GM2 gangliosides, and a variety of other molecules containing terminal N-acetyl hexosamines, in the brain and other tissues. The form B is active against certain oligosaccharides. The form S has no measurable activity.
Bifunctional glutamate/proline--tRNA ligase	7	1	1.3	0.3274	P07814	Human	http://www.uniprot.org/uniprot/P07814	EPRS	Cytoplasm	Catalyzes the attachment of the cognate amino acid to the corresponding tRNA in a two-step reaction: the amino acid is first activated by ATP to form a covalent intermediate with AMP and is then transferred to the acceptor end of the cognate tRNA. Component of the GAIT (gamma interferon-activated inhibitor of translation) complex which mediates interferon-gamma-induced transcript-selective transl…
Sperm-associated antigen 7	2	1.6	1	0.3275	O75391	Human	http://www.uniprot.org/uniprot/O75391	SPAG7	Nucleus
Caprin-1	5	1	1.24	0.3278	Q14444	Human	http://www.uniprot.org/uniprot/Q14444	CAPRIN1	Cytoplasm	May regulate the transport and translation of mRNAs of proteins involved in synaptic plasticity in neurons and cell proliferation and migration in multiple cell types.
N-alpha-acetyltransferase 15, NatA auxiliary subunit	3	1	1	0.3278	Q9BXJ9	Human	http://www.uniprot.org/uniprot/Q9BXJ9	NAA15	Cytoplasm	Auxillary subunit of the N-terminal acetyltransferase A (NatA) complex which displays alpha (N-terminal) acetyltransferase activity. The NAT activity may be important for vascular, hematopoietic and neuronal growth and development. Required to control retinal neovascularization in adult ocular endothelial cells. In complex with XRCC6 and XRCC5 (Ku80), up-regulates transcription from the osteocalc…
Complement component 1 Q subcomponent-binding protein, mitochondrial	1	1.18	1	0.3279	Q07021	Human	http://www.uniprot.org/uniprot/Q07021	C1QBP	Mitochondrion matrix	Is believed to be a multifunctional and multicompartmental protein involved in inflammation and infection processes, ribosome biogenesis, regulation of apoptosis, transcriptional regulation and pre-mRNA splicing. At the cell surface is thought to act as an endothelial receptor for plasma proteins of the complement and kallikrein-kinin cascades. Putative receptor for C1q; specifically binds to the…
Cullin-4B	13	1	1.24	0.3283	Q13620	Human	http://www.uniprot.org/uniprot/Q13620	CUL4B	Nucleus	Core component of multiple cullin-RING-based E3 ubiquitin-protein ligase complexes which mediate the ubiquitination and subsequent proteasomal degradation of target proteins. The functional specificity of the E3 ubiquitin-protein ligase complex depends on the variable substrate recognition subunit. CUL4B may act within the complex as a scaffold protein, contributing to catalysis through positioni…
F-actin-capping protein subunit alpha-2	1	1.76	1	0.3288	P47755	Human	http://www.uniprot.org/uniprot/P47755	CAPZA2		F-actin-capping proteins bind in a Ca(2+)-independent manner to the fast growing ends of actin filaments (barbed end) thereby blocking the exchange of subunits at these ends. Unlike other capping proteins (such as gelsolin and severin), these proteins do not sever actin filaments.
Protein S100-A9	1	3.78	1	0.3295	P06702	Human	http://www.uniprot.org/uniprot/P06702	S100A9	Secreted	S100A9 is a calcium- and zinc-binding protein which plays a prominent role in the regulation of inflammatory processes and immune response. It can induce neutrophil chemotaxis, adhesion, can increase the bactericidal activity of neutrophils by promoting phagocytosis via activation of SYK, PI3K/AKT, and ERK1/2 and can induce degranulation of neutrophils by a MAPK-dependent mechanism. Predominantly…
Elongin-B	1	1	2.66	0.3296	Q15370	Human	http://www.uniprot.org/uniprot/Q15370	TCEB2	Nucleus	SIII, also known as elongin, is a general transcription elongation factor that increases the RNA polymerase II transcription elongation past template-encoded arresting sites. Subunit A is transcriptionally active and its transcription activity is strongly enhanced by binding to the dimeric complex of the SIII regulatory subunits B and C (elongin BC complex).
Myosin regulatory light chain 12A	2	1.48	1	0.3299	P19105	Human	http://www.uniprot.org/uniprot/P19105	MYL12A		Myosin regulatory subunit that plays an important role in regulation of both smooth muscle and nonmuscle cell contractile activity via its phosphorylation. Implicated in cytokinesis, receptor capping, and cell locomotion (By similarity).
DNA-(apurinic or apyrimidinic site) endonuclease	4	1	1.04	0.3301	P27695	Human	http://www.uniprot.org/uniprot/P27695	APEX1	Nucleus	Multifunctional protein that plays a central role in the cellular response to oxidative stress. The two major activities of APEX1 in DNA repair and redox regulation of transcriptional factors. Functions as a apurinic/apyrimidinic (AP) endodeoxyribonuclease in the DNA base excision repair (BER) pathway of DNA lesions induced by oxidative and alkylating agents. Initiates repair of AP sites in DNA b…
Tubulin-specific chaperone A	1	1.73	1	0.3304	O75347	Human	http://www.uniprot.org/uniprot/O75347	TBCA	Cytoplasm	Tubulin-folding protein; involved in the early step of the tubulin folding pathway.
THO complex subunit 6 homolog	1	1.03	1	0.3304	Q86W42	Human	http://www.uniprot.org/uniprot/Q86W42	THOC6	Nucleus	Acts as component of the THO subcomplex of the TREX complex which is thought to couple mRNA transcription, processing and nuclear export, and which specifically associates with spliced mRNA and not with unspliced pre-mRNA. TREX is recruited to spliced mRNAs by a transcription-independent mechanism, binds to mRNA upstream of the exon-junction complex (EJC) and is recruited in a splicing- and cap-d…
Transmembrane protein 165	5	1	1.3	0.3305	Q9HC07	Human	http://www.uniprot.org/uniprot/Q9HC07	TMEM165	Golgi apparatus membrane	May function as a calcium/proton transporter involved in calcium and in lysosomal pH homeostasis. Therefore, it may play an indirect role in protein glycosylation.
Large proline-rich protein BAG6	1	1	1.42	0.3306	P46379	Human	http://www.uniprot.org/uniprot/P46379	BAG6	Cytoplasm	Chaperone that plays a key role in various processes such as apoptosis, insertion of tail-anchored (TA) membrane proteins to the endoplasmic reticulum membrane and regulation of chromatin. Key component of the BAG6/BAT3 complex, a cytosolic multiprotein complex involved in the post-translational delivery of tail-anchored (TA) membrane proteins to the endoplasmic reticulum membrane. TA membrane pr…
Vacuolar protein sorting-associated protein 29	4	1	1.57	0.3306	Q9UBQ0	Human	http://www.uniprot.org/uniprot/Q9UBQ0	VPS29	Cytoplasm	Acts as component of the retromer cargo-selective complex (CSC). The CSC is believed to be the core functional component of retromer or respective retromer complex variants acting to prevent missorting of selected transmembrane cargo proteins into the lysosomal degradation pathway. The recruitment of the CSC to the endosomal membrane involves RAB7A and SNX3. The SNX-BAR retromer mediates retrogra…
Nucleolar protein 16	2	1.01	1	0.3311	Q9Y3C1	Human	http://www.uniprot.org/uniprot/Q9Y3C1	NOP16	Nucleus
39S ribosomal protein L15, mitochondrial	1	1	2.81	0.3313	Q9P015	Human	http://www.uniprot.org/uniprot/Q9P015	MRPL15	Mitochondrion
Alpha-2-macroglobulin receptor-associated protein	3	1.09	1	0.3314	P30533	Human	http://www.uniprot.org/uniprot/P30533	LRPAP1	Endoplasmic reticulum	Interacts with LRP1/alpha-2-macroglobulin receptor and glycoprotein 330.
Fatty acyl-CoA reductase 1	3	1	2.11	0.3316	Q8WVX9	Human	http://www.uniprot.org/uniprot/Q8WVX9	FAR1	Peroxisome membrane	Catalyzes the reduction of saturated fatty acyl-CoA with chain length C16 or C18 to fatty alcohols.
ATP synthase subunit gamma, mitochondrial	6	1.27	1	0.3317	P36542	Human	http://www.uniprot.org/uniprot/P36542	ATP5C1	Mitochondrion	Mitochondrial membrane ATP synthase (F(1)F(0) ATP synthase or Complex V) produces ATP from ADP in the presence of a proton gradient across the membrane which is generated by electron transport complexes of the respiratory chain. F-type ATPases consist of two structural domains, F(1) - containing the extramembraneous catalytic core, and F(0) - containing the membrane proton channel, linked togethe…
NADH dehydrogenase [ubiquinone] 1 alpha subcomplex assembly factor 3	2	1	1.18	0.332	Q9BU61	Human	http://www.uniprot.org/uniprot/Q9BU61	NDUFAF3	Nucleus	Essential factor for the assembly of mitochondrial NADH:ubiquinone oxidoreductase complex (complex I).
Protein Hikeshi	1	1.31	1	0.332	Q53FT3	Human	http://www.uniprot.org/uniprot/Q53FT3	C11orf73	Cytoplasm	Acts as a specific nuclear import carrier for HSP70 proteins following heat-shock stress: acts by mediating the nucleoporin-dependent translocation of ATP-bound HSP70 proteins into the nucleus. HSP70 proteins import is required to protect cells from heat shock damages. Does not translocate ADP-bound HSP70 proteins into the nucleus.
6-phosphofructo-2-kinase/fructose-2,6-bisphosphatase 3	2	1.35	1	0.3323	Q16875	Human	http://www.uniprot.org/uniprot/Q16875	PFKFB3		Synthesis and degradation of fructose 2,6-bisphosphate.
Serine/threonine-protein kinase N2	2	1	1.34	0.3326	Q16513	Human	http://www.uniprot.org/uniprot/Q16513	PKN2	Cytoplasm	PKC-related serine/threonine-protein kinase and Rho/Rac effector protein that participates in specific signal transduction responses in the cell. Plays a role in the regulation of cell cycle progression, actin cytoskeleton assembly, cell migration, cell adhesion, tumor cell invasion and transcription activation signaling processes. Phosphorylates CTTN in hyaluronan-induced astrocytes and hence de…
Caspase-6	2	1	1.63	0.3326	P55212	Human	http://www.uniprot.org/uniprot/P55212	CASP6	Cytoplasm	Involved in the activation cascade of caspases responsible for apoptosis execution. Cleaves poly(ADP-ribose) polymerase in vitro, as well as lamins. Overexpression promotes programmed cell death.
Proteasome subunit alpha type-2	6	1	2.4	0.3331	P25787	Human	http://www.uniprot.org/uniprot/P25787	PSMA2	Cytoplasm	The proteasome is a multicatalytic proteinase complex which is characterized by its ability to cleave peptides with Arg, Phe, Tyr, Leu, and Glu adjacent to the leaving group at neutral or slightly basic pH. The proteasome has an ATP-dependent proteolytic activity. PSMA2 may have a potential regulatory effect on another component(s) of the proteasome complex through tyrosine phosphorylation.
Aspartate--tRNA ligase, cytoplasmic	6	1	1.07	0.3335	P14868	Human	http://www.uniprot.org/uniprot/P14868	DARS	Cytoplasm	Catalyzes the specific attachment of an amino acid to its cognate tRNA in a 2 step reaction: the amino acid (AA) is first activated by ATP to form AA-AMP and then transferred to the acceptor end of the tRNA.
Abl interactor 1	4	1.11	1	0.3338	Q8IZP0	Human	http://www.uniprot.org/uniprot/Q8IZP0	ABI1	Cytoplasm	May act in negative regulation of cell growth and transformation by interacting with nonreceptor tyrosine kinases ABL1 and/or ABL2. May play a role in regulation of EGF-induced Erk pathway activation. Involved in cytoskeletal reorganization and EGFR signaling. Together with EPS8 participates in transduction of signals from Ras to Rac. In vitro, a trimeric complex of ABI1, EPS8 and SOS1 exhibits R…
60S ribosomal protein L13	3	1.18	1	0.3338	P26373	Human	http://www.uniprot.org/uniprot/P26373	RPL13
Protein SET	3	1.17	1	0.3344	Q01105	Human	http://www.uniprot.org/uniprot/Q01105	SET	Cytoplasm	Multitasking protein, involved in apoptosis, transcription, nucleosome assembly and histone chaperoning. Isoform 2 anti-apoptotic activity is mediated by inhibition of the GZMA-activated DNase, NME1. In the course of cytotoxic T-lymphocyte (CTL)-induced apoptosis, GZMA cleaves SET, disrupting its binding to NME1 and releasing NME1 inhibition. Isoform 1 and isoform 2 are potent inhibitors of prote…
Endonuclease domain-containing 1 protein	1	1.36	1	0.3355	O94919	Human	http://www.uniprot.org/uniprot/O94919	ENDOD1	Secreted	May act as a DNase and a RNase.
Serine beta-lactamase-like protein LACTB, mitochondrial	1	1	1.25	0.3356	P83111	Human	http://www.uniprot.org/uniprot/P83111	LACTB	Mitochondrion
Endoplasmin	22	1.08	1	0.336	P14625	Human	http://www.uniprot.org/uniprot/P14625	HSP90B1	Endoplasmic reticulum lumen	Molecular chaperone that functions in the processing and transport of secreted proteins. When associated with CNPY3, required for proper folding of Toll-like receptors (By similarity). Functions in endoplasmic reticulum associated degradation (ERAD). Has ATPase activity.
Golgi apparatus protein 1	5	1.55	1	0.3366	Q92896	Human	http://www.uniprot.org/uniprot/Q92896	GLG1	Golgi apparatus membrane	Binds fibroblast growth factor and E-selectin (cell-adhesion lectin on endothelial cells mediating the binding of neutrophils).
Clathrin interactor 1	2	1	1.25	0.3368	Q14677	Human	http://www.uniprot.org/uniprot/Q14677	CLINT1	Cytoplasm	Binds to membranes enriched in phosphatidylinositol 4,5-bisphosphate (PtdIns(4,5)P2). May have a role in transport via clathrin-coated vesicles from the trans-Golgi network to endosomes. Stimulates clathrin assembly.
Rap1 GTPase-GDP dissociation stimulator 1	1	1	1.27	0.3368	P52306	Human	http://www.uniprot.org/uniprot/P52306	RAP1GDS1		Stimulates GDP/GTP exchange reaction of a group of small GTP-binding proteins (G proteins) including Rap1a/Rap1b, RhoA, RhoB and KRas, by stimulating the dissociation of GDP from and the subsequent binding of GTP to each small G protein.
Common contaminant in samples	1	5.82	1	0.3368	CRAP0005	Other	http://www.uniprot.org/uniprot/CRAP0005
UV excision repair protein RAD23 homolog A	1	1	2.08	0.3369	P54725	Human	http://www.uniprot.org/uniprot/P54725	RAD23A	Nucleus	Multiubiquitin chain receptor involved in modulation of proteasomal degradation. Binds to 'Lys-48'-linked polyubiquitin chains in a length-dependent manner and with a lower affinity to 'Lys-63'-linked polyubiquitin chains. Proposed to be capable to bind simultaneously to the 26S proteasome and to polyubiquitinated substrates and to deliver ubiquitinated proteins to the proteasome.
Beta-galactosidase	8	1.39	1	0.3373	P16278	Human	http://www.uniprot.org/uniprot/P16278	GLB1	Lysosome	Cleaves beta-linked terminal galactosyl residues from gangliosides, glycoproteins, and glycosaminoglycans.
Mixed lineage kinase domain-like protein	1	1	1.15	0.338	Q8NB16	Human	http://www.uniprot.org/uniprot/Q8NB16	MLKL	Cytoplasm	Pseudokinase that plays a key role in TNF-induced necroptosis, a programmed cell death process. Activated following phosphorylation by RIPK3, leading to homotrimerization, localization to the plasma membrane and execution of programmed necrosis characterized by calcium influx and plasma membrane damage. Does not have protein kinase activity.
Serine/threonine-protein kinase Nek9	2	1	4.39	0.3385	Q8TD19	Human	http://www.uniprot.org/uniprot/Q8TD19	NEK9	Cytoplasm	Pleiotropic regulator of mitotic progression, participating in the control of spindle dynamics and chromosome separation. Phosphorylates different histones, myelin basic protein, beta-casein, and BICD2. Phosphorylates histone H3 on serine and threonine residues and beta-casein on serine residues. Important for G1/S transition and S phase progression. Phosphorylates NEK6 and NEK7 and stimulates th…
Wiskott-Aldrich syndrome protein family member 2	1	1	1.45	0.339	Q9Y6W5	Human	http://www.uniprot.org/uniprot/Q9Y6W5	WASF2	Cytoplasm	Downstream effector molecule involved in the transmission of signals from tyrosine kinase receptors and small GTPases to the actin cytoskeleton. Promotes formation of actin filaments. Part of the WAVE complex that regulates lamellipodia formation. The WAVE complex regulates actin filament reorganization via its interaction with the Arp2/3 complex.
Chromobox protein homolog 3	3	1.31	1	0.339	Q13185	Human	http://www.uniprot.org/uniprot/Q13185	CBX3	Nucleus	Seems to be involved in transcriptional silencing in heterochromatin-like complexes. Recognizes and binds histone H3 tails methylated at 'Lys-9', leading to epigenetic repression. May contribute to the association of the heterochromatin with the inner nuclear membrane through its interaction with lamin B receptor (LBR). Involved in the formation of functional kinetochore through interaction with …
COP9 signalosome complex subunit 1	5	1	1.33	0.3393	Q13098	Human	http://www.uniprot.org/uniprot/Q13098	GPS1	Cytoplasm	Essential component of the COP9 signalosome complex (CSN), a complex involved in various cellular and developmental processes. The CSN complex is an essential regulator of the ubiquitin (Ubl) conjugation pathway by mediating the deneddylation of the cullin subunits of SCF-type E3 ligase complexes, leading to decrease the Ubl ligase activity of SCF-type complexes such as SCF, CSA or DDB2. The comp…
Protein PAXX	1	1.51	1	0.3396	Q9BUH6	Human	http://www.uniprot.org/uniprot/Q9BUH6	C9orf142	Nucleus	Involved in DNA non-homologous end joining (NHEJ). May act as a scaffold required to stabilize the Ku heterodimer, composed of XRCC5/Ku80 and XRCC6/Ku70, at DNA ends and thus promote assembly and/or stability of the NHEJ machinery at double-strand break (DSB) sites.
Peroxiredoxin-2	3	1.24	1	0.3398	P32119	Human	http://www.uniprot.org/uniprot/P32119	PRDX2	Cytoplasm	Involved in redox regulation of the cell. Reduces peroxides with reducing equivalents provided through the thioredoxin system. It is not able to receive electrons from glutaredoxin. May play an important role in eliminating peroxides generated during metabolism. Might participate in the signaling cascades of growth factors and tumor necrosis factor-alpha by regulating the intracellular concentrat…
Polypeptide N-acetylgalactosaminyltransferase 1	6	1	1.61	0.3399	Q10472	Human	http://www.uniprot.org/uniprot/Q10472	GALNT1	Golgi apparatus	Catalyzes the initial reaction in O-linked oligosaccharide biosynthesis, the transfer of an N-acetyl-D-galactosamine residue to a serine or threonine residue on the protein receptor. Has a broad spectrum of substrates for peptides such as EA2, Muc5AC, Muc1a, Muc1b and Muc7.
Protein PML	1	1.01	1	0.3403	P29590	Human	http://www.uniprot.org/uniprot/P29590	PML	Nucleus	Functions via its association with PML-nuclear bodies (PML-NBs) in a wide range of important cellular processes, including tumor suppression, transcriptional regulation, apoptosis, senescence, DNA damage response, and viral defense mechanisms. Acts as the scaffold of PML-NBs allowing other proteins to shuttle in and out, a process which is regulated by SUMO-mediated modifications and interactions…
Protein S100-A8	1	5.91	1	0.3409	P05109	Human	http://www.uniprot.org/uniprot/P05109	S100A8	Secreted	S100A8 is a calcium- and zinc-binding protein which plays a prominent role in the regulation of inflammatory processes and immune response. It can induce neutrophil chemotaxis and adhesion. Predominantly found as calprotectin (S100A8/A9) which has a wide plethora of intra- and extracellular functions. The intracellular functions include: facilitating leukocyte arachidonic acid trafficking and met…
Fragile X mental retardation syndrome-related protein 2	2	1	1.31	0.3412	P51116	Human	http://www.uniprot.org/uniprot/P51116	FXR2	Cytoplasm	RNA-binding protein.
Carbonyl reductase [NADPH] 1	1	1	1.27	0.3413	P16152	Human	http://www.uniprot.org/uniprot/P16152	CBR1	Cytoplasm	NADPH-dependent reductase with broad substrate specificity. Catalyzes the reduction of a wide variety of carbonyl compounds including quinones, prostaglandins, menadione, plus various xenobiotics. Catalyzes the reduction of the antitumor anthracyclines doxorubicin and daunorubicin to the cardiotoxic compounds doxorubicinol and daunorubicinol. Can convert prostaglandin E2 to prostaglandin F2-alpha…
Adenylosuccinate lyase	3	1	2.55	0.3418	P30566	Human	http://www.uniprot.org/uniprot/P30566	ADSL		Catalyzes two non-sequential steps in de novo AMP synthesis: converts (S)-2-(5-amino-1-(5-phospho-D-ribosyl)imidazole-4-carboxamido)succinate (SAICAR) to fumarate plus 5-amino-1-(5-phospho-D-ribosyl)imidazole-4-carboxamide, and thereby also contributes to de novo IMP synthesis, and converts succinyladenosine monophosphate (SAMP) to AMP and fumarate.
Far upstream element-binding protein 2	11	1.13	1	0.3418	Q92945	Human	http://www.uniprot.org/uniprot/Q92945	KHSRP	Nucleus	Binds to the dendritic targeting element and may play a role in mRNA trafficking (By similarity). Part of a ternary complex that binds to the downstream control sequence (DCS) of the pre-mRNA. Mediates exon inclusion in transcripts that are subject to tissue-specific alternative splicing. May interact with single-stranded DNA from the far-upstream element (FUSE). May activate gene expression. Als…
Cytoplasmic dynein 1 light intermediate chain 1	4	1	1.03	0.3418	Q9Y6G9	Human	http://www.uniprot.org/uniprot/Q9Y6G9	DYNC1LI1	Cytoplasm	Acts as one of several non-catalytic accessory components of the cytoplasmic dynein 1 complex that are thought to be involved in linking dynein to cargos and to adapter proteins that regulate dynein function. Cytoplasmic dynein 1 acts as a motor for the intracellular retrograde motility of vesicles and organelles along microtubules. May play a role in binding dynein to membranous organelles or ch…
Golgi resident protein GCP60	2	1	1.11	0.3425	Q9H3P7	Human	http://www.uniprot.org/uniprot/Q9H3P7	ACBD3	Golgi apparatus membrane	Involved in the maintenance of Golgi structure by interacting with giantin, affecting protein transport between the endoplasmic reticulum and Golgi. Involved in hormone-induced steroid biosynthesis in testicular Leydig cells (By similarity).
Myelin protein zero-like protein 2	3	1	2.31	0.3426	O60487	Human	http://www.uniprot.org/uniprot/O60487	MPZL2	Membrane	Mediates homophilic cell-cell adhesion.
Integrin beta-4	3	1.2	1	0.3431	P16144	Human	http://www.uniprot.org/uniprot/P16144	ITGB4	Cell membrane	Integrin alpha-6/beta-4 is a receptor for laminin. Plays a critical structural role in the hemidesmosome of epithelial cells. Is required for the regulation of keratinocyte polarity and motility.
Phosphoglycerate kinase 1	12	1.15	1	0.3437	P00558	Human	http://www.uniprot.org/uniprot/P00558	PGK1	Cytoplasm	In addition to its role as a glycolytic enzyme, it seems that PGK-1 acts as a polymerase alpha cofactor protein (primer recognition protein).
Acid ceramidase	1	1.22	1	0.3443	Q13510	Human	http://www.uniprot.org/uniprot/Q13510	ASAH1	Lysosome	Hydrolyzes the sphingolipid ceramide into sphingosine and free fatty acid.
Serine/threonine-protein phosphatase 2A catalytic subunit alpha isoform	4	1	1.37	0.3448	P67775	Human	http://www.uniprot.org/uniprot/P67775	PPP2CA	Cytoplasm	PP2A is the major phosphatase for microtubule-associated proteins (MAPs). PP2A can modulate the activity of phosphorylase B kinase casein kinase 2, mitogen-stimulated S6 kinase, and MAP-2 kinase. Cooperates with SGOL2 to protect centromeric cohesin from separase-mediated cleavage in oocytes specifically during meiosis I (By similarity). Can dephosphorylate SV40 large T antigen and p53/TP53. Activ…
60S ribosomal protein L7a	8	1	1.18	0.345	P62424	Human	http://www.uniprot.org/uniprot/P62424	RPL7A
Aminopeptidase N	11	1	1.09	0.345	P15144	Human	http://www.uniprot.org/uniprot/P15144	ANPEP	Cell membrane	Broad specificity aminopeptidase. Plays a role in the final digestion of peptides generated from hydrolysis of proteins by gastric and pancreatic proteases. May play a critical role in the pathogenesis of cholesterol gallstone disease. May be involved in the metabolism of regulatory peptides of diverse cell types, responsible for the processing of peptide hormones, such as angiotensin III and IV,…
Phospholipase A-2-activating protein	1	1.34	1	0.3451	Q9Y263	Human	http://www.uniprot.org/uniprot/Q9Y263	PLAA		Involved in the maintenance of ubiquitin levels.
Isochorismatase domain-containing protein 1	1	1	1.42	0.3456	Q96CN7	Human	http://www.uniprot.org/uniprot/Q96CN7	ISOC1
Omega-amidase NIT2	4	1	1.92	0.346	Q9NQR4	Human	http://www.uniprot.org/uniprot/Q9NQR4	NIT2	Cytoplasm	Has a omega-amidase activity. The role of omega-amidase is to remove potentially toxic intermediates by converting alpha-ketoglutaramate and alpha-ketosuccinamate to biologically useful alpha-ketoglutarate and oxaloacetate, respectively. Overexpression decreases the colony-forming capacity of cultured cells by arresting cells in the G2 phase of the cell cycle.
Annexin A2	17	1.2	1	0.3466	P07355	Human	http://www.uniprot.org/uniprot/P07355	ANXA2	Secreted	Calcium-regulated membrane-binding protein whose affinity for calcium is greatly enhanced by anionic phospholipids. It binds two calcium ions with high affinity. May be involved in heat-stress response.
COP9 signalosome complex subunit 5	4	1	1.4	0.3468	Q92905	Human	http://www.uniprot.org/uniprot/Q92905	COPS5	Cytoplasm	Probable protease subunit of the COP9 signalosome complex (CSN), a complex involved in various cellular and developmental processes. The CSN complex is an essential regulator of the ubiquitin (Ubl) conjugation pathway by mediating the deneddylation of the cullin subunits of the SCF-type E3 ligase complexes, leading to decrease the Ubl ligase activity of SCF-type complexes such as SCF, CSA or DDB2…
Hsc70-interacting protein	2	1.13	1	0.3472	P50502	Human	http://www.uniprot.org/uniprot/P50502	ST13	Cytoplasm	One HIP oligomer binds the ATPase domains of at least two HSC70 molecules dependent on activation of the HSC70 ATPase by HSP40. Stabilizes the ADP state of HSC70 that has a high affinity for substrate protein. Through its own chaperone activity, it may contribute to the interaction of HSC70 with various target proteins (By similarity).
Coatomer subunit gamma-2	1	1	1.16	0.3475	Q9UBF2	Human	http://www.uniprot.org/uniprot/Q9UBF2	COPG2	Cytoplasm	The coatomer is a cytosolic protein complex that binds to dilysine motifs and reversibly associates with Golgi non-clathrin-coated vesicles, which further mediate biosynthetic protein transport from the ER, via the Golgi up to the trans Golgi network. Coatomer complex is required for budding from Golgi membranes, and is essential for the retrograde Golgi-to-ER transport of dilysine-tagged protein…
DNA replication licensing factor MCM3	1	1	1.21	0.3476	P25205	Human	http://www.uniprot.org/uniprot/P25205	MCM3	Nucleus	Acts as component of the MCM2-7 complex (MCM complex) which is the putative replicative helicase essential for 'once per cell cycle' DNA replication initiation and elongation in eukaryotic cells. The active ATPase sites in the MCM2-7 ring are formed through the interaction surfaces of two neighboring subunits such that a critical structure of a conserved arginine finger motif is provided in trans…
Uncharacterized protein C7orf50	1	1	1.53	0.348	Q9BRJ6	Human	http://www.uniprot.org/uniprot/Q9BRJ6	C7orf50
Quinone oxidoreductase	1	1.41	1	0.3481	Q08257	Human	http://www.uniprot.org/uniprot/Q08257	CRYZ	Cytoplasm	Does not have alcohol dehydrogenase activity. Binds NADP and acts through a one-electron transfer process. Orthoquinones, such as 1,2-naphthoquinone or 9,10-phenanthrenequinone, are the best substrates (in vitro). May act in the detoxification of xenobiotics. Interacts with (AU)-rich elements (ARE) in the 3'-UTR of target mRNA species. Enhances the stability of mRNA coding for BCL2. NADPH binding…
Succinyl-CoA:3-ketoacid coenzyme A transferase 1, mitochondrial	1	1	6.5	0.3488	P55809	Human	http://www.uniprot.org/uniprot/P55809	OXCT1	Mitochondrion matrix	Key enzyme for ketone body catabolism. Transfers the CoA moiety from succinate to acetoacetate. Formation of the enzyme-CoA intermediate proceeds via an unstable anhydride species formed between the carboxylate groups of the enzyme and substrate.
Ubiquitin carboxyl-terminal hydrolase 47	1	1	1.59	0.3489	Q96K76	Human	http://www.uniprot.org/uniprot/Q96K76	USP47	Cytoplasm	Ubiquitin-specific protease that specifically deubiquitinates monoubiquitinated DNA polymerase beta (POLB), stabilizing POLB thereby playing a role in base-excision repair (BER). Acts as a regulator of cell growth and genome integrity. May also indirectly regulates CDC25A expression at a transcriptional level.
Nucleophosmin	8	1.04	1	0.3491	P06748	Human	http://www.uniprot.org/uniprot/P06748	NPM1	Nucleus	Involved in diverse cellular processes such as ribosome biogenesis, centrosome duplication, protein chaperoning, histone assembly, cell proliferation, and regulation of tumor suppressors p53/TP53 and ARF. Binds ribosome presumably to drive ribosome nuclear export. Associated with nucleolar ribonucleoprotein structures and bind single-stranded nucleic acids. Acts as a chaperonin for the core histo…
Rab GTPase-binding effector protein 1	1	1	1.48	0.3493	Q15276	Human	http://www.uniprot.org/uniprot/Q15276	RABEP1	Cytoplasm	Rab effector protein acting as linker between gamma-adaptin, RAB4A and RAB5A. Involved in endocytic membrane fusion and membrane trafficking of recycling endosomes. Involved in KCNH1 channels trafficking to and from the cell membrane (PubMed:22841712). Stimulates RABGEF1 mediated nucleotide exchange on RAB5A.
Endothelial protein C receptor	1	1.63	1	0.3501	Q9UNN8	Human	http://www.uniprot.org/uniprot/Q9UNN8	PROCR	Membrane	Binds activated protein C. Enhances protein C activation by the thrombin-thrombomodulin complex; plays a role in the protein C pathway controlling blood coagulation.
CD63 antigen	3	1	1.14	0.3504	P08962	Human	http://www.uniprot.org/uniprot/P08962	CD63	Cell membrane	Functions as cell surface receptor for TIMP1 and plays a role in the activation of cellular signaling cascades. Plays a role in the activation of ITGB1 and integrin signaling, leading to the activation of AKT, FAK/PTK2 and MAP kinases. Promotes cell survival, reorganization of the actin cytoskeleton, cell adhesion, spreading and migration, via its role in the activation of AKT and FAK/PTK2. Plays…
T-complex protein 1 subunit alpha	6	1	1.27	0.3504	P17987	Human	http://www.uniprot.org/uniprot/P17987	TCP1	Cytoplasm	Molecular chaperone; assists the folding of proteins upon ATP hydrolysis. As part of the BBS/CCT complex may play a role in the assembly of BBSome, a complex involved in ciliogenesis regulating transports vesicles to the cilia. Known to play a role, in vitro, in the folding of actin and tubulin.
Splicing factor 3A subunit 1	2	1	1.19	0.3505	Q15459	Human	http://www.uniprot.org/uniprot/Q15459	SF3A1	Nucleus	Subunit of the splicing factor SF3A required for 'A' complex assembly formed by the stable binding of U2 snRNP to the branchpoint sequence (BPS) in pre-mRNA. Sequence independent binding of SF3A/SF3B complex upstream of the branch site is essential, it may anchor U2 snRNP to the pre-mRNA. May also be involved in the assembly of the 'E' complex.
LIM and senescent cell antigen-like-containing domain protein 3	1	1.54	1	0.3517	P0CW19	Human	http://www.uniprot.org/uniprot/P0CW19	LIMS3	Cytoplasm
Tropomodulin-2	2	4.51	1	0.3517	Q9NZR1	Human	http://www.uniprot.org/uniprot/Q9NZR1	TMOD2	Cytoplasm	Blocks the elongation and depolymerization of the actin filaments at the pointed end. The Tmod/TM complex contributes to the formation of the short actin protofilament, which in turn defines the geometry of the membrane skeleton (By similarity).
DnaJ homolog subfamily C member 8	2	1	1.26	0.3525	O75937	Human	http://www.uniprot.org/uniprot/O75937	DNAJC8
60S ribosomal protein L38	1	1.11	1	0.3528	P63173	Human	http://www.uniprot.org/uniprot/P63173	RPL38
Protein YIPF3	1	1	1.42	0.353	Q9GZM5	Human	http://www.uniprot.org/uniprot/Q9GZM5	YIPF3	Cell membrane	Involved in the maintenance of the Golgi structure. May play a role in hematopoiesis.
Receptor-type tyrosine-protein phosphatase beta	2	1	1.5	0.3534	P23467	Human	http://www.uniprot.org/uniprot/P23467	PTPRB	Membrane	Plays an important role in blood vessel remodeling and angiogenesis. Not necessary for the initial formation of blood vessels, but is essential for their maintenance and remodeling. Can induce dephosphorylation of TEK/TIE2, CDH5/VE-cadherin and KDR/VEGFR-2. Regulates angiopoietin-TIE2 signaling in endothelial cells. Acts as a negative regulator of TIE2, and controls TIE2 driven endothelial cell p…
LIM and SH3 domain protein 1	6	1.11	1	0.3535	Q14847	Human	http://www.uniprot.org/uniprot/Q14847	LASP1	Cytoplasm	Plays an important role in the regulation of dynamic actin-based, cytoskeletal activities. Agonist-dependent changes in LASP1 phosphorylation may also serve to regulate actin-associated ion transport activities, not only in the parietal cell but also in certain other F-actin-rich secretory epithelial cell types (By similarity).
Thioredoxin domain-containing protein 9	1	1.57	1	0.3537	O14530	Human	http://www.uniprot.org/uniprot/O14530	TXNDC9		Significantly diminishes the chaperonin TCP1 complex ATPase activity, thus negatively impacts protein folding, including that of actin or tubulin.
Neutral alpha-glucosidase AB	6	1	1.03	0.3537	Q14697	Human	http://www.uniprot.org/uniprot/Q14697	GANAB	Endoplasmic reticulum	Cleaves sequentially the 2 innermost alpha-1,3-linked glucose residues from the Glc(2)Man(9)GlcNAc(2) oligosaccharide precursor of immature glycoproteins.
40S ribosomal protein S2	8	1	1.16	0.3543	P15880	Human	http://www.uniprot.org/uniprot/P15880	RPS2
Protein YIF1A	1	1.27	1	0.3555	O95070	Human	http://www.uniprot.org/uniprot/O95070	YIF1A	Endoplasmic reticulum membrane	Possible role in transport between endoplasmic reticulum and Golgi.
Platelet-activating factor acetylhydrolase IB subunit beta	1	1	1.74	0.3563	P68402	Human	http://www.uniprot.org/uniprot/P68402	PAFAH1B2	Cytoplasm	Inactivates PAF by removing the acetyl group at the sn-2 position. This is a catalytic subunit.
3-hydroxyisobutyrate dehydrogenase, mitochondrial	1	1	1.26	0.3564	P31937	Human	http://www.uniprot.org/uniprot/P31937	HIBADH	Mitochondrion
PDZ and LIM domain protein 4	5	1.28	1	0.3564	P50479	Human	http://www.uniprot.org/uniprot/P50479	PDLIM4
Eukaryotic translation initiation factor 3 subunit D	2	1	1	0.3566	O15371	Human	http://www.uniprot.org/uniprot/O15371	EIF3D	Cytoplasm	Component of the eukaryotic translation initiation factor 3 (eIF-3) complex, which is required for several steps in the initiation of protein synthesis. The eIF-3 complex associates with the 40S ribosome and facilitates the recruitment of eIF-1, eIF-1A, eIF-2:GTP:methionyl-tRNAi and eIF-5 to form the 43S preinitiation complex (43S PIC). The eIF-3 complex stimulates mRNA recruitment to the 43S PIC…
Neuroguidin	1	1.47	1	0.3569	Q8NEJ9	Human	http://www.uniprot.org/uniprot/Q8NEJ9	NGDN	Nucleus	Involved in the translational repression of cytoplasmic polyadenylation element (CPE)-containing mRNAs.
Calcineurin B homologous protein 1	4	1.4	1	0.357	Q99653	Human	http://www.uniprot.org/uniprot/Q99653	CHP1	Nucleus	Calcium-binding protein involved in different processes such as regulation of vesicular trafficking, plasma membrane Na(+)/H(+) exchanger and gene transcription. Involved in the constitutive exocytic membrane traffic. Mediates the association between microtubules and membrane-bound organelles of the endoplasmic reticulum and Golgi apparatus and is also required for the targeting and fusion of tra…
Heterogeneous nuclear ribonucleoprotein L-like	1	1.01	1	0.3573	Q8WVV9	Human	http://www.uniprot.org/uniprot/Q8WVV9	HNRNPLL		RNA-binding protein that functions as regulator of alternative splicing for multiple target mRNAs, including PTPRC/CD45 and STAT5A. Required for alternative splicing of PTPRC.
Hermansky-Pudlak syndrome 4 protein	1	1	0	0.3573	Q9NQG7	Human	http://www.uniprot.org/uniprot/Q9NQG7	HPS4		Component of the BLOC-3 complex, a complex that acts as a guanine exchange factor (GEF) for RAB32 and RAB38, promotes the exchange of GDP to GTP, converting them from an inactive GDP-bound form into an active GTP-bound form. The BLOC-3 complex plays an important role in the control of melanin production and melanosome biogenesis and promotes the membrane localization of RAB32 and RAB38 (PubMed:23…
Eukaryotic translation initiation factor 6	4	1	1.33	0.3584	P56537	Human	http://www.uniprot.org/uniprot/P56537	EIF6	Cytoplasm	Binds to the 60S ribosomal subunit and prevents its association with the 40S ribosomal subunit to form the 80S initiation complex in the cytoplasm. May behave as a stimulatory translation initiation factor downstream insulin/growth factors. Is also involved in ribosome biogenesis. Associates with pre-60S subunits in the nucleus and is involved in its nuclear export. Cytoplasmic release of TIF6 fr…
Nuclear pore complex protein Nup107	1	1.4	1	0.3586	P57740	Human	http://www.uniprot.org/uniprot/P57740	NUP107	Nucleus membrane	Plays a role in the nuclear pore complex (NPC) assembly and/or maintenance. Required for the assembly of peripheral proteins into the NPC. May anchor NUP62 to the NPC.
Radixin	2	1.12	1	0.3592	P35241	Human	http://www.uniprot.org/uniprot/P35241	RDX	Cell membrane	Probably plays a crucial role in the binding of the barbed end of actin filaments to the plasma membrane.
V-type proton ATPase subunit E 1	3	1.15	1	0.3594	P36543	Human	http://www.uniprot.org/uniprot/P36543	ATP6V1E1		Subunit of the peripheral V1 complex of vacuolar ATPase essential for assembly or catalytic function. V-ATPase is responsible for acidifying a variety of intracellular compartments in eukaryotic cells.
40S ribosomal protein S10	4	1.1	1	0.3596	P46783	Human	http://www.uniprot.org/uniprot/P46783	RPS10	Cytoplasm	Component of the 40S ribosomal subunit.
Tubulin-specific chaperone C	2	1	1.87	0.3597	Q15814	Human	http://www.uniprot.org/uniprot/Q15814	TBCC	Cytoplasm	Tubulin-folding protein; involved in the final step of the tubulin folding pathway.
Methylthioribose-1-phosphate isomerase	1	1.31	1	0.3598	Q9BV20	Human	http://www.uniprot.org/uniprot/Q9BV20	MRI1	Nucleus	Catalyzes the interconversion of methylthioribose-1-phosphate (MTR-1-P) into methylthioribulose-1-phosphate (MTRu-1-P). Independently from catalytic activity, promotes cell invasion in response to constitutive RhoA activation by promoting FAK tyrosine phosphorylation and stress fiber turnover.
Probable ATP-dependent RNA helicase DDX17	2	1	1.01	0.3599	Q92841	Human	http://www.uniprot.org/uniprot/Q92841	DDX17	Nucleus	RNA-dependent ATPase activity. Involved in transcriptional regulation. Transcriptional coactivator for estrogen receptor ESR1. Increases ESR1 AF-1 domain-mediated transactivation. Synergizes with DDX5 and SRA1 RNA to activate MYOD1 transcriptional activity and probably involved in skeletal muscle differentiation. Required for zinc-finger antiviral protein ZC3HAV1-mediated mRNA degradation.
60S ribosomal protein L24	4	1.19	1	0.3602	P83731	Human	http://www.uniprot.org/uniprot/P83731	RPL24
Double-stranded RNA-binding protein Staufen homolog 1	1	1.07	1	0.3613	O95793	Human	http://www.uniprot.org/uniprot/O95793	STAU1	Cytoplasm	Binds double-stranded RNA (regardless of the sequence) and tubulin. May play a role in specific positioning of mRNAs at given sites in the cell by cross-linking cytoskeletal and RNA components, and in stimulating their translation at the site.
Fermitin family homolog 3	1	1	1.44	0.3613	Q86UX7	Human	http://www.uniprot.org/uniprot/Q86UX7	FERMT3	Cell projection	Plays a central role in cell adhesion in hematopoietic cells. Acts by activating the integrin beta-1-3 (ITGB1, ITGB2 and ITGB3). Required for integrin-mediated platelet adhesion and leukocyte adhesion to endothelial cells. Required for activation of integrin beta-2 (ITGB2) in polymorphonuclear granulocytes (PMNs) (By similarity).
Bleomycin hydrolase	2	1	1.74	0.3615	Q13867	Human	http://www.uniprot.org/uniprot/Q13867	BLMH	Cytoplasm	The normal physiological role of BLM hydrolase is unknown, but it catalyzes the inactivation of the antitumor drug BLM (a glycopeptide) by hydrolyzing the carboxamide bond of its B-aminoalaninamide moiety thus protecting normal and malignant cells from BLM toxicity.
Very-long-chain (3R)-3-hydroxyacyl-CoA dehydratase 2	1	1	1.35	0.3616	Q6Y1H2	Human	http://www.uniprot.org/uniprot/Q6Y1H2	PTPLB	Endoplasmic reticulum membrane	Catalyzes the third of the four reactions of the long-chain fatty acids elongation cycle. This endoplasmic reticulum-bound enzymatic process, allows the addition of two carbons to the chain of long- and very long-chain fatty acids/VLCFAs per cycle. This enzyme catalyzes the dehydration of the 3-hydroxyacyl-CoA intermediate into trans-2,3-enoyl-CoA, within each cycle of fatty acid elongation. Ther…
CTP synthase 1	5	1	1.6	0.3618	P17812	Human	http://www.uniprot.org/uniprot/P17812	CTPS1		This enzyme is involved in the de novo synthesis of CTP, a precursor of DNA, RNA and phospholipids. Catalyzes the ATP-dependent amination of UTP to CTP with either L-glutamine or ammonia as a source of nitrogen. This enzyme and its product, CTP, play a crucial role in the proliferation of activated lymphocytes and therefore in immunity.
Plectin	62	1	1.17	0.3619	Q15149	Human	http://www.uniprot.org/uniprot/Q15149	PLEC	Cytoplasm	Interlinks intermediate filaments with microtubules and microfilaments and anchors intermediate filaments to desmosomes or hemidesmosomes. Could also bind muscle proteins such as actin to membrane complexes in muscle. May be involved not only in the filaments network, but also in the regulation of their dynamics. Structural component of muscle. Isoform 9 plays a major role in the maintenance of m…
Adenosylhomocysteinase 3	1	1.17	1	0.362	Q96HN2	Human	http://www.uniprot.org/uniprot/Q96HN2	AHCYL2
V-type proton ATPase 16 kDa proteolipid subunit	1	1	1.36	0.362	P27449	Human	http://www.uniprot.org/uniprot/P27449	ATP6V0C	Vacuole membrane	Proton-conducting pore forming subunit of the membrane integral V0 complex of vacuolar ATPase. V-ATPase is responsible for acidifying a variety of intracellular compartments in eukaryotic cells.
Splicing factor U2AF 35 kDa subunit-like protein	1	1	3.28	0.3645	P0DN76	Human	http://www.uniprot.org/uniprot/P0DN76	U2AF1L5	Nucleus	Plays a critical role in both constitutive and enhancer-dependent splicing by mediating protein-protein interactions and protein-RNA interactions required for accurate 3'-splice site selection. Recruits U2 snRNP to the branch point. Directly mediates interactions between U2AF2 and proteins bound to the enhancers and thus may function as a bridge between U2AF2 and the enhancer complex to recruit i…
H/ACA ribonucleoprotein complex subunit 1	1	1.14	1	0.3646	Q9NY12	Human	http://www.uniprot.org/uniprot/Q9NY12	GAR1	Nucleus	Required for ribosome biogenesis and telomere maintenance. Part of the H/ACA small nucleolar ribonucleoprotein (H/ACA snoRNP) complex, which catalyzes pseudouridylation of rRNA. This involves the isomerization of uridine such that the ribose is subsequently attached to C5, instead of the normal N1. Each rRNA can contain up to 100 pseudouridine ("psi") residues, which may serve to stabilize the co…
cAMP-dependent protein kinase catalytic subunit beta	3	1	2.07	0.3647	P22694	Human	http://www.uniprot.org/uniprot/P22694	PRKACB	Cytoplasm	Mediates cAMP-dependent signaling triggered by receptor binding to GPCRs. PKA activation regulates diverse cellular processes such as cell proliferation, the cell cycle, differentiation and regulation of microtubule dynamics, chromatin condensation and decondensation, nuclear envelope disassembly and reassembly, as well as regulation of intracellular transport mechanisms and ion flux. Regulates t…
Stromal cell-derived factor 2	1	1	1.34	0.3652	Q99470	Human	http://www.uniprot.org/uniprot/Q99470	SDF2	Secreted
G-patch domain and KOW motifs-containing protein	1	1.08	1	0.3654	Q92917	Human	http://www.uniprot.org/uniprot/Q92917	GPKOW	Nucleus
Eukaryotic translation initiation factor 3 subunit E	2	1.26	1	0.3656	P60228	Human	http://www.uniprot.org/uniprot/P60228	EIF3E	Cytoplasm	Component of the eukaryotic translation initiation factor 3 (eIF-3) complex, which is required for several steps in the initiation of protein synthesis. The eIF-3 complex associates with the 40S ribosome and facilitates the recruitment of eIF-1, eIF-1A, eIF-2:GTP:methionyl-tRNAi and eIF-5 to form the 43S preinitiation complex (43S PIC). The eIF-3 complex stimulates mRNA recruitment to the 43S PIC…
WD repeat-containing protein 1	5	1	1.17	0.3657	O75083	Human	http://www.uniprot.org/uniprot/O75083	WDR1	Cytoplasm	Induces disassembly of actin filaments in conjunction with ADF/cofilin family proteins.
Hexokinase-1	5	1.2	1	0.366	P19367	Human	http://www.uniprot.org/uniprot/P19367	HK1	Mitochondrion outer membrane
Ras-related protein Rab-6A	2	1	1.56	0.3661	P20340	Human	http://www.uniprot.org/uniprot/P20340	RAB6A	Golgi apparatus	Protein transport. Regulator of membrane traffic from the Golgi apparatus towards the endoplasmic reticulum (ER). Has a low GTPase activity.
Spectrin beta chain, non-erythrocytic 1	28	1.09	1	0.3663	Q01082	Human	http://www.uniprot.org/uniprot/Q01082	SPTBN1	Cytoplasm	Fodrin, which seems to be involved in secretion, interacts with calmodulin in a calcium-dependent manner and is thus candidate for the calcium-dependent movement of the cytoskeleton at the membrane.
Transcriptional repressor protein YY1	1	1.07	1	0.367	P25490	Human	http://www.uniprot.org/uniprot/P25490	YY1	Nucleus matrix	Multifunctional transcription factor that exhibits positive and negative control on a large number of cellular and viral genes by binding to sites overlapping the transcription start site. Binds to the consensus sequence 5'-CCGCCATNTT-3'; some genes have been shown to contain a longer binding motif allowing enhanced binding; the initial CG dinucleotide can be methylated greatly reducing the bindi…
Nucleolar protein 58	3	1.1	1	0.367	Q9Y2X3	Human	http://www.uniprot.org/uniprot/Q9Y2X3	NOP58	Nucleus	Required for 60S ribosomal subunit biogenesis (By similarity). Core component of box C/D small nucleolar ribonucleoprotein (snoRNP) particles. Required for the biogenesis of box C/D snoRNAs such as U3, U8 and U14 snoRNAs.
Catenin alpha-1	5	1	1.15	0.3673	P35221	Human	http://www.uniprot.org/uniprot/P35221	CTNNA1	Cytoplasm	Associates with the cytoplasmic domain of a variety of cadherins. The association of catenins to cadherins produces a complex which is linked to the actin filament network, and which seems to be of primary importance for cadherins cell-adhesion properties. Can associate with both E- and N-cadherins. Originally believed to be a stable component of E-cadherin/catenin adhesion complexes and to media…
Poly [ADP-ribose] polymerase 1	3	1.16	1	0.3675	P09874	Human	http://www.uniprot.org/uniprot/P09874	PARP1	Nucleus	Involved in the base excision repair (BER) pathway, by catalyzing the poly(ADP-ribosyl)ation of a limited number of acceptor proteins involved in chromatin architecture and in DNA metabolism. This modification follows DNA damages and appears as an obligatory step in a detection/signaling pathway leading to the reparation of DNA strand breaks. Mediates the poly(ADP-ribosyl)ation of APLF and CHFR. …
Host cell factor 1	2	1.83	1	0.3678	P51610	Human	http://www.uniprot.org/uniprot/P51610	HCFC1	Cytoplasm	Involved in control of the cell cycle. Also antagonizes transactivation by ZBTB17 and GABP2; represses ZBTB17 activation of the p15(INK4b) promoter and inhibits its ability to recruit p300. Coactivator for EGR2 and GABP2. Tethers the chromatin modifying Set1/Ash2 histone H3 'Lys-4' methyltransferase (H3K4me) and Sin3 histone deacetylase (HDAC) complexes (involved in the activation and repression …
Zinc finger CCCH-type antiviral protein 1	4	1	1.28	0.368	Q7Z2W4	Human	http://www.uniprot.org/uniprot/Q7Z2W4	ZC3HAV1	Cytoplasm	Antiviral protein which inhibits the replication of viruses by recruiting the cellular RNA degradation machineries to degrade the viral mRNAs. Binds to a ZAP-responsive element (ZRE) present in the target viral mRNA, recruits cellular poly(A)-specific ribonuclease PARN to remove the poly(A) tail, and the 3'-5' exoribonuclease complex exosome to degrade the RNA body from the 3'-end. It also recrui…
Common contaminant in samples	1	2.29	1	0.3693	CRAP0080	Other	http://www.uniprot.org/uniprot/CRAP0080
Dynamin-2	2	1	1.16	0.37	P50570	Human	http://www.uniprot.org/uniprot/P50570	DNM2	Cytoplasm	Microtubule-associated force-producing protein involved in producing microtubule bundles and able to bind and hydrolyze GTP. Plays a role in the regulation of neuron morphology, axon growth and formation of neuronal growth cones (By similarity). Plays an important role in vesicular trafficking processes, in particular endocytosis. Involved in cytokinesis.
Common contaminant in samples	1	1	1.21	0.3702	CRAP0092	Other	http://www.uniprot.org/uniprot/CRAP0092
Elongation factor 2	10	1	1.31	0.3706	P13639	Human	http://www.uniprot.org/uniprot/P13639	EEF2	Cytoplasm	Catalyzes the GTP-dependent ribosomal translocation step during translation elongation. During this step, the ribosome changes from the pre-translocational (PRE) to the post-translocational (POST) state as the newly formed A-site-bound peptidyl-tRNA and P-site-bound deacylated tRNA move to the P and E sites, respectively. Catalyzes the coordinated movement of the two tRNA molecules, the mRNA and …
Common contaminant in samples	3	1	1.25	0.3706	CRAP0083	Other	http://www.uniprot.org/uniprot/CRAP0083
Ribosome-binding protein 1	21	1	1.12	0.3709	Q9P2E9	Human	http://www.uniprot.org/uniprot/Q9P2E9	RRBP1	Endoplasmic reticulum membrane	Acts as a ribosome receptor and mediates interaction between the ribosome and the endoplasmic reticulum membrane.
39S ribosomal protein L21, mitochondrial	1	1	1.35	0.3719	Q7Z2W9	Human	http://www.uniprot.org/uniprot/Q7Z2W9	MRPL21	Mitochondrion
Actin-histidine N-methyltransferase	6	1	1.44	0.3719	Q86TU7	Human	http://www.uniprot.org/uniprot/Q86TU7	SETD3	Nucleus	Histone methyltransferase that methylates 'Lys-36' of histone H3 (H3K36me). H3 'Lys-36' methylation represents a specific tag for epigenetic transcriptional activation (By similarity).
Nucleoredoxin	1	1.41	1	0.3719	Q6DKJ4	Human	http://www.uniprot.org/uniprot/Q6DKJ4	NXN	Cytoplasm	Functions as a redox-dependent negative regulator of the Wnt signaling pathway, possibly by preventing ubiquitination of DVL3 by the BCR(KLHL12) complex. May also function as a transcriptional regulator act as a regulator of protein phosphatase 2A (PP2A) (By similarity).
Zinc finger CCCH-type antiviral protein 1-like	1	1.13	1	0.3721	Q96H79	Human	http://www.uniprot.org/uniprot/Q96H79	ZC3HAV1L
40S ribosomal protein S28	1	1.23	1	0.3721	P62857	Human	http://www.uniprot.org/uniprot/P62857	RPS28
YTH domain-containing family protein 2	1	1	1.11	0.3722	Q9Y5A9	Human	http://www.uniprot.org/uniprot/Q9Y5A9	YTHDF2	Cytoplasm	Specifically recognizes and binds N6-methyladenosine (m6A)-containing RNAs. M6A is a modification present at internal sites of mRNAs and some non-coding RNAs and plays a role in the efficiency of mRNA splicing, processing and stability. Acts as a regulator of mRNA stability: binding to m6A-containing mRNAs results in the localization of to mRNA decay sites, such as processing bodies (P-bodies), l…
H/ACA ribonucleoprotein complex subunit DKC1	3	1	1.43	0.3727	O60832	Human	http://www.uniprot.org/uniprot/O60832	DKC1	Nucleus	Isoform 1: Required for ribosome biogenesis and telomere maintenance. Probable catalytic subunit of H/ACA small nucleolar ribonucleoprotein (H/ACA snoRNP) complex, which catalyzes pseudouridylation of rRNA. This involves the isomerization of uridine such that the ribose is subsequently attached to C5, instead of the normal N1. Each rRNA can contain up to 100 pseudouridine ('psi') residues, which …
Ubiquitin-conjugating enzyme E2 Z	1	1	1.34	0.3728	Q9H832	Human	http://www.uniprot.org/uniprot/Q9H832	UBE2Z	Cytoplasm	Catalyzes the covalent attachment of ubiquitin to other proteins (By similarity). Specific substrate for UBA6, not charged with ubiquitin by UBE1. May be involved in apoptosis regulation.
GMP synthase [glutamine-hydrolyzing]	1	1.08	1	0.3729	P49915	Human	http://www.uniprot.org/uniprot/P49915	GMPS	Cytoplasm	Involved in the de novo synthesis of guanine nucleotides which are not only essential for DNA and RNA synthesis, but also provide GTP, which is involved in a number of cellular processes important for cell division.
Myeloid-associated differentiation marker	3	1	1.22	0.3731	Q96S97	Human	http://www.uniprot.org/uniprot/Q96S97	MYADM	Membrane
Annexin A6	14	1.12	1	0.3732	P08133	Human	http://www.uniprot.org/uniprot/P08133	ANXA6	Cytoplasm	May associate with CD21. May regulate the release of Ca(2+) from intracellular stores.
Translocator protein	1	1.15	1	0.3739	P30536	Human	http://www.uniprot.org/uniprot/P30536	TSPO	Mitochondrion membrane	Can bind protoporphyrin IX and may play a role in the transport of porphyrins and heme (By similarity). Promotes the transport of cholesterol across mitochondrial membranes and may play a role in lipid metabolism (PubMed:24814875), but its precise physiological role is controversial. It is apparently not required for steroid hormone biosynthesis. Was initially identified as peripheral-type benzod…
NSFL1 cofactor p47	2	1.06	1	0.3739	Q9UNZ2	Human	http://www.uniprot.org/uniprot/Q9UNZ2	NSFL1C	Nucleus	Reduces the ATPase activity of VCP. Necessary for the fragmentation of Golgi stacks during mitosis and for VCP-mediated reassembly of Golgi stacks after mitosis. May play a role in VCP-mediated formation of transitional endoplasmic reticulum (tER) (By similarity). Inhibits the activity of CTSL (in vitro).
Tyrosine-protein phosphatase non-receptor type 1	8	1	1.37	0.3742	P18031	Human	http://www.uniprot.org/uniprot/P18031	PTPN1	Endoplasmic reticulum membrane	Tyrosine-protein phosphatase which acts as a regulator of endoplasmic reticulum unfolded protein response. Mediates dephosphorylation of EIF2AK3/PERK; inactivating the protein kinase activity of EIF2AK3/PERK. May play an important role in CKII- and p60c-src-induced signal transduction cascades. May regulate the EFNA5-EPHA3 signaling pathway which modulates cell reorganization and cell-cell repuls…
Caldesmon	13	1	1.23	0.3743	Q05682	Human	http://www.uniprot.org/uniprot/Q05682	CALD1	Cytoplasm	Actin- and myosin-binding protein implicated in the regulation of actomyosin interactions in smooth muscle and nonmuscle cells (could act as a bridge between myosin and actin filaments). Stimulates actin binding of tropomyosin which increases the stabilization of actin filament structure. In muscle tissues, inhibits the actomyosin ATPase by binding to F-actin. This inhibition is attenuated by cal…
Nicotinamide phosphoribosyltransferase	5	1	1.36	0.3749	P43490	Human	http://www.uniprot.org/uniprot/P43490	NAMPT	Nucleus	Catalyzes the condensation of nicotinamide with 5-phosphoribosyl-1-pyrophosphate to yield nicotinamide mononucleotide, an intermediate in the biosynthesis of NAD. It is the rate limiting component in the mammalian NAD biosynthesis pathway. The secreted form behaves both as a cytokine with immunomodulating properties and an adipokine with anti-diabetic properties, it has no enzymatic activity, par…
Proteasome subunit alpha type-7	3	1	1.13	0.3755	O14818	Human	http://www.uniprot.org/uniprot/O14818	PSMA7	Cytoplasm	The proteasome is a multicatalytic proteinase complex which is characterized by its ability to cleave peptides with Arg, Phe, Tyr, Leu, and Glu adjacent to the leaving group at neutral or slightly basic pH. The proteasome has an ATP-dependent proteolytic activity. Plays an important role in the regulation of cell proliferation or cell cycle control, transcriptional regulation, immune and stress r…
Signal recognition particle 19 kDa protein	1	1.12	1	0.3756	P09132	Human	http://www.uniprot.org/uniprot/P09132	SRP19	Cytoplasm	Signal-recognition-particle assembly, binds directly to 7S RNA and mediates binding of the 54 kDa subunit of the SRP.
Vesicle-associated membrane protein 3	1	1	1.28	0.3762	Q15836	Human	http://www.uniprot.org/uniprot/Q15836	VAMP3	Membrane	SNARE involved in vesicular transport from the late endosomes to the trans-Golgi network.
MICOS complex subunit MIC13	2	1.1	1	0.3762	Q5XKP0	Human	http://www.uniprot.org/uniprot/Q5XKP0	QIL1
Huntingtin-interacting protein 1-related protein	3	1	1.34	0.3773	O75146	Human	http://www.uniprot.org/uniprot/O75146	HIP1R	Cytoplasm	Component of clathrin-coated pits and vesicles, that may link the endocytic machinery to the actin cytoskeleton. Binds 3-phosphoinositides (via ENTH domain). May act through the ENTH domain to promote cell survival by stabilizing receptor tyrosine kinases following ligand-induced endocytosis.
Nucleolin	11	1	1.04	0.3773	P19338	Human	http://www.uniprot.org/uniprot/P19338	NCL	Nucleus	Nucleolin is the major nucleolar protein of growing eukaryotic cells. It is found associated with intranucleolar chromatin and pre-ribosomal particles. It induces chromatin decondensation by binding to histone H1. It is thought to play a role in pre-rRNA transcription and ribosome assembly. May play a role in the process of transcriptional elongation. Binds RNA oligonucleotides with 5'-UUAGGG-3' …
Glutamate--cysteine ligase regulatory subunit	2	1	1.84	0.3775	P48507	Human	http://www.uniprot.org/uniprot/P48507	GCLM
Calnexin	9	1.01	1	0.378	P27824	Human	http://www.uniprot.org/uniprot/P27824	CANX	Endoplasmic reticulum membrane	Calcium-binding protein that interacts with newly synthesized glycoproteins in the endoplasmic reticulum. It may act in assisting protein assembly and/or in the retention within the ER of unassembled protein subunits. It seems to play a major role in the quality control apparatus of the ER by the retention of incorrectly folded proteins. Associated with partial T-cell antigen receptor complexes t…
Eukaryotic translation initiation factor 3 subunit H	3	1.03	1	0.378	O15372	Human	http://www.uniprot.org/uniprot/O15372	EIF3H	Cytoplasm	Component of the eukaryotic translation initiation factor 3 (eIF-3) complex, which is required for several steps in the initiation of protein synthesis. The eIF-3 complex associates with the 40S ribosome and facilitates the recruitment of eIF-1, eIF-1A, eIF-2:GTP:methionyl-tRNAi and eIF-5 to form the 43S preinitiation complex (43S PIC). The eIF-3 complex stimulates mRNA recruitment to the 43S PIC…
GTPase IMAP family member 1	3	1.61	1	0.3786	Q8WWP7	Human	http://www.uniprot.org/uniprot/Q8WWP7	GIMAP1	Endoplasmic reticulum membrane	May regulate lymphocyte survival. Required for normal levels of mature T-lymphocytes and mature B-cells (By similarity).
Ubiquitin carboxyl-terminal hydrolase isozyme L3	1	1.51	1	0.379	P15374	Human	http://www.uniprot.org/uniprot/P15374	UCHL3	Cytoplasm	Deubiquitinating enzyme (DUB) that controls levels of cellular ubiquitin through processing of ubiquitin precursors and ubiquitinated proteins. Thiol protease that recognizes and hydrolyzes a peptide bond at the C-terminal glycine of either ubiquitin or NEDD8. Has a 10-fold preference for Arg and Lys at position P3", and exhibits a preference towards 'Lys-48'-linked Ubiquitin chains. Deubiquitina…
Actin, alpha cardiac muscle 1	4	1	7.48	0.3791	P68032	Human	http://www.uniprot.org/uniprot/P68032	ACTC1	Cytoplasm	Actins are highly conserved proteins that are involved in various types of cell motility and are ubiquitously expressed in all eukaryotic cells.
Ras-related protein Rab-5C	2	1.04	1	0.3793	P51148	Human	http://www.uniprot.org/uniprot/P51148	RAB5C	Cell membrane	Protein transport. Probably involved in vesicular traffic (By similarity).
Apoptosis inhibitor 5	6	1	1.19	0.3797	Q9BZZ5	Human	http://www.uniprot.org/uniprot/Q9BZZ5	API5	Nucleus	Antiapoptotic factor that may have a role in protein assembly. Negatively regulates ACIN1. By binding to ACIN1, it suppresses ACIN1 cleavage from CASP3 and ACIN1-mediated DNA fragmentation. Also known to efficiently suppress E2F1-induced apoptosis. Its depletion enhances the cytotoxic action of the chemotherapeutic drugs.
Sphingosine 1-phosphate receptor 1	1	1	1.6	0.3807	P21453	Human	http://www.uniprot.org/uniprot/P21453	S1PR1	Cell membrane	G-protein coupled receptor for the bioactive lysosphingolipid sphingosine 1-phosphate (S1P) that seems to be coupled to the G(i) subclass of heteromeric G proteins. Signaling leads to the activation of RAC1, SRC, PTK2/FAK1 and MAP kinases. Plays an important role in cell migration, probably via its role in the reorganization of the actin cytoskeleton and the formation of lamellipodia in response …
Rho guanine nucleotide exchange factor 1	6	1.13	1	0.3807	Q92888	Human	http://www.uniprot.org/uniprot/Q92888	ARHGEF1	Cytoplasm	Seems to play a role in the regulation of RhoA GTPase by guanine nucleotide-binding alpha-12 (GNA12) and alpha-13 (GNA13) subunits. Acts as GTPase-activating protein (GAP) for GNA12 and GNA13, and as guanine nucleotide exchange factor (GEF) for RhoA GTPase. Activated G alpha 13/GNA13 stimulates the RhoGEF activity through interaction with the RGS-like domain. This GEF activity is inhibited by bin…
Vesicle-associated membrane protein 7	1	1	1.05	0.3808	P51809	Human	http://www.uniprot.org/uniprot/P51809	VAMP7	Cytoplasmic vesicle	Involved in the targeting and/or fusion of transport vesicles to their target membrane during transport of proteins from the early endosome to the lysosome. Required for heterotypic fusion of late endosomes with lysosomes and homotypic lysosomal fusion. Required for calcium regulated lysosomal exocytosis. Involved in the export of chylomicrons from the endoplasmic reticulum to the cis Golgi. Requ…
Leucyl-cystinyl aminopeptidase	7	1.09	1	0.3809	Q9UIQ6	Human	http://www.uniprot.org/uniprot/Q9UIQ6	LNPEP	Cell membrane	Release of an N-terminal amino acid, cleaves before cysteine, leucine as well as other amino acids. Degrades peptide hormones such as oxytocin, vasopressin and angiotensin III, and plays a role in maintaining homeostasis during pregnancy. May be involved in the inactivation of neuronal peptides in the brain. Cleaves Met-enkephalin and dynorphin. Binds angiotensin IV and may be the angiotensin IV …
ADP/ATP translocase 2	2	1.45	1	0.381	P05141	Human	http://www.uniprot.org/uniprot/P05141	SLC25A5	Mitochondrion inner membrane	Catalyzes the exchange of cytoplasmic ADP with mitochondrial ATP across the mitochondrial inner membrane. As part of the mitotic spindle-associated MMXD complex it may play a role in chromosome segregation.
Endoplasmic reticulum-Golgi intermediate compartment protein 3	1	1.37	1	0.381	Q9Y282	Human	http://www.uniprot.org/uniprot/Q9Y282	ERGIC3	Endoplasmic reticulum-Golgi intermediate compartment membrane	Possible role in transport between endoplasmic reticulum and Golgi.
Eukaryotic translation initiation factor 2 subunit 2	6	1	1.01	0.381	P20042	Human	http://www.uniprot.org/uniprot/P20042	EIF2S2		eIF-2 functions in the early steps of protein synthesis by forming a ternary complex with GTP and initiator tRNA. This complex binds to a 40S ribosomal subunit, followed by mRNA binding to form a 43S preinitiation complex. Junction of the 60S ribosomal subunit to form the 80S initiation complex is preceded by hydrolysis of the GTP bound to eIF-2 and release of an eIF-2-GDP binary complex. In orde…
EPM2A-interacting protein 1	2	1.11	1	0.3816	Q7L775	Human	http://www.uniprot.org/uniprot/Q7L775	EPM2AIP1	Endoplasmic reticulum
Echinoderm microtubule-associated protein-like 3	2	1	1.04	0.3818	Q32P44	Human	http://www.uniprot.org/uniprot/Q32P44	EML3	Cytoplasm	May modify the assembly dynamics of microtubules, such that microtubules are slightly longer, but more dynamic.
High mobility group protein B2	3	1.15	1	0.3818	P26583	Human	http://www.uniprot.org/uniprot/P26583	HMGB2	Nucleus	DNA binding proteins that associates with chromatin and has the ability to bend DNA. Binds preferentially single-stranded DNA. Involved in V(D)J recombination by acting as a cofactor of the RAG complex. Acts by stimulating cleavage and RAG protein binding at the 23 bp spacer of conserved recombination signal sequences (RSS) (By similarity).
4F2 cell-surface antigen heavy chain	2	1	1.14	0.382	P08195	Human	http://www.uniprot.org/uniprot/P08195	SLC3A2	Apical cell membrane	Required for the function of light chain amino-acid transporters. Involved in sodium-independent, high-affinity transport of large neutral amino acids such as phenylalanine, tyrosine, leucine, arginine and tryptophan. Involved in guiding and targeting of LAT1 and LAT2 to the plasma membrane. When associated with SLC7A6 or SLC7A7 acts as an arginine/glutamine exchanger, following an antiport mecha…
Neutral amino acid transporter B(0)	4	1	1.96	0.3823	Q15758	Human	http://www.uniprot.org/uniprot/Q15758	SLC1A5	Cell membrane	Sodium-dependent amino acids transporter that has a broad substrate specificity, with a preference for zwitterionic amino acids. It accepts as substrates all neutral amino acids, including glutamine, asparagine, and branched-chain and aromatic amino acids, and excludes methylated, anionic, and cationic amino acids. May also be activated by insulin. Through binding of the fusogenic protein syncyti…
Signal transducing adapter molecule 2	4	1	1.06	0.3826	O75886	Human	http://www.uniprot.org/uniprot/O75886	STAM2	Cytoplasm	Involved in intracellular signal transduction mediated by cytokines and growth factors. Upon IL-2 and GM-CSL stimulation, it plays a role in signaling leading to DNA synthesis and MYC induction. May also play a role in T-cell development. Involved in down-regulation of receptor tyrosine kinase via multivesicular body (MVBs) when complexed with HGS (ESCRT-0 complex). The ESCRT-0 complex binds ubiq…
Eukaryotic translation initiation factor 3 subunit G	2	1	1.96	0.3826	O75821	Human	http://www.uniprot.org/uniprot/O75821	EIF3G	Cytoplasm	Component of the eukaryotic translation initiation factor 3 (eIF-3) complex, which is required for several steps in the initiation of protein synthesis. The eIF-3 complex associates with the 40S ribosome and facilitates the recruitment of eIF-1, eIF-1A, eIF-2:GTP:methionyl-tRNAi and eIF-5 to form the 43S preinitiation complex (43S PIC). The eIF-3 complex stimulates mRNA recruitment to the 43S PIC…
Centrosomal protein of 170 kDa	1	1.28	1	0.3831	Q5SW79	Human	http://www.uniprot.org/uniprot/Q5SW79	CEP170	Cytoplasm	Plays a role in microtubule organization.
Neuropilin-1	3	1.22	1	0.3833	O14786	Human	http://www.uniprot.org/uniprot/O14786	NRP1	Cell membrane	The membrane-bound isoform 1 is a receptor involved in the development of the cardiovascular system, in angiogenesis, in the formation of certain neuronal circuits and in organogenesis outside the nervous system. It mediates the chemorepulsant activity of semaphorins. It binds to semaphorin 3A, The PLGF-2 isoform of PGF, The VEGF-165 isoform of VEGF and VEGF-B. Coexpression with KDR results in in…
Myoferlin	10	1.18	1	0.3834	Q9NZM1	Human	http://www.uniprot.org/uniprot/Q9NZM1	MYOF	Cell membrane	Calcium/phospholipid-binding protein that plays a role in the plasmalemma repair mechanism of endothelial cells that permits rapid resealing of membranes disrupted by mechanical stress. Involved in endocytic recycling. Implicated in VEGF signal transduction by regulating the levels of the receptor KDR (By similarity).
COP9 signalosome complex subunit 8	1	1.28	1	0.3836	Q99627	Human	http://www.uniprot.org/uniprot/Q99627	COPS8	Cytoplasm	Component of the COP9 signalosome complex (CSN), a complex involved in various cellular and developmental processes. The CSN complex is an essential regulator of the ubiquitin (Ubl) conjugation pathway by mediating the deneddylation of the cullin subunits of SCF-type E3 ligase complexes, leading to decrease the Ubl ligase activity of SCF-type complexes such as SCF, CSA or DDB2. The complex is als…
Protein arginine N-methyltransferase 1	4	1.06	1	0.3839	Q99873	Human	http://www.uniprot.org/uniprot/Q99873	PRMT1	Nucleus	Arginine methyltransferase that methylates (mono and asymmetric dimethylation) the guanidino nitrogens of arginyl residues present in proteins such as ESR1, histone H2, H3 and H4, PIAS1, HNRNPA1, HNRNPD, NFATC2IP, SUPT5H, TAF15 and EWS. Constitutes the main enzyme that mediates monomethylation and asymmetric dimethylation of histone H4 'Arg-4' (H4R3me1 and H4R3me2a, respectively), a specific tag …
Transmembrane protein 222	1	1	1.36	0.3842	Q9H0R3	Human	http://www.uniprot.org/uniprot/Q9H0R3	TMEM222	Membrane
ADP-ribosylation factor-like protein 8B	1	1	1.35	0.3846	Q9NVJ2	Human	http://www.uniprot.org/uniprot/Q9NVJ2	ARL8B	Late endosome membrane	May play a role in lysosome motility (PubMed:16537643). May play a role in chromosome segregation (PubMed:15331635).
Endothelial cell-selective adhesion molecule	1	1.35	1	0.3849	Q96AP7	Human	http://www.uniprot.org/uniprot/Q96AP7	ESAM	Cell junction	Can mediate aggregation most likely through a homophilic molecular interaction.
Heterogeneous nuclear ribonucleoproteins C1/C2	4	1	1.15	0.385	P07910	Human	http://www.uniprot.org/uniprot/P07910	HNRNPC	Nucleus	Binds pre-mRNA and nucleates the assembly of 40S hnRNP particles. Single HNRNPC tetramers bind 230-240 nucleotides. Trimers of HNRNPC tetramers bind 700 nucleotides. May play a role in the early steps of spliceosome assembly and pre-mRNA splicing. Interacts with poly-U tracts in the 3'-UTR or 5'-UTR of mRNA and modulates the stability and the level of translation of bound mRNA molecules.
Threonine--tRNA ligase 1, cytoplasmic	1	1.09	1	0.3851	P26639	Human	http://www.uniprot.org/uniprot/P26639	TARS	Cytoplasm
Autophagy protein 5	2	1.86	1	0.3851	Q9H1Y0	Human	http://www.uniprot.org/uniprot/Q9H1Y0	ATG5	Cytoplasm	Involved in autophagic vesicle formation. Conjugation with ATG12, through a ubiquitin-like conjugating system involving ATG7 as an E1-like activating enzyme and ATG10 as an E2-like conjugating enzyme, is essential for its function. The ATG12-ATG5 conjugate acts as an E3-like enzyme which is required for lipidation of ATG8 family proteins and their association to the vesicle membranes. Involved in…
Caveolae-associated protein 1	7	1.3	1	0.3851	Q6NZI2	Human	http://www.uniprot.org/uniprot/Q6NZI2	PTRF	Membrane	Plays an important role in caveolae formation and organization. Required for the sequestration of mobile caveolin into immobile caveolae. Termination of transcription by RNA polymerase I involves pausing of transcription by TTF1, and the dissociation of the transcription complex, releasing pre-rRNA and RNA polymerase I from the template. PTRF is required for dissociation of the ternary transcript…
Heat shock cognate 71 kDa protein	19	1	1.19	0.3853	P11142	Human	http://www.uniprot.org/uniprot/P11142	HSPA8	Cytoplasm	Acts as a repressor of transcriptional activation. Inhibits the transcriptional coactivator activity of CITED1 on Smad-mediated transcription. Chaperone. Component of the PRP19-CDC5L complex that forms an integral part of the spliceosome and is required for activating pre-mRNA splicing. May have a scaffolding role in the spliceosome assembly as it contacts all other components of the core complex…
T-complex protein 1 subunit beta	9	1.01	1	0.3853	P78371	Human	http://www.uniprot.org/uniprot/P78371	CCT2	Cytoplasm	Molecular chaperone; assists the folding of proteins upon ATP hydrolysis. As part of the BBS/CCT complex may play a role in the assembly of BBSome, a complex involved in ciliogenesis regulating transports vesicles to the cilia. Known to play a role, in vitro, in the folding of actin and tubulin.
Pyruvate kinase PKM	17	1.19	1	0.3854	P14618	Human	http://www.uniprot.org/uniprot/P14618	PKM	Cytoplasm	Glycolytic enzyme that catalyzes the transfer of a phosphoryl group from phosphoenolpyruvate (PEP) to ADP, generating ATP. Stimulates POU5F1-mediated transcriptional activation. Plays a general role in caspase independent cell death of tumor cells. The ratio betwween the highly active tetrameric form and nearly inactive dimeric form determines whether glucose carbons are channeled to biosynthetic…
Protein FAM118B	2	1	4.03	0.3856	Q9BPY3	Human	http://www.uniprot.org/uniprot/Q9BPY3	FAM118B	Nucleus	May play a role in Cajal bodies formation.
Very-long-chain 3-oxoacyl-CoA reductase	1	1	1.09	0.3862	Q53GQ0	Human	http://www.uniprot.org/uniprot/Q53GQ0	HSD17B12	Endoplasmic reticulum membrane	Catalyzes the second of the four reactions of the long-chain fatty acids elongation cycle. This endoplasmic reticulum-bound enzymatic process, allows the addition of two carbons to the chain of long- and very long-chain fatty acids/VLCFAs per cycle. This enzyme has a 3-ketoacyl-CoA reductase activity, reducing 3-ketoacyl-CoA to 3-hydroxyacyl-CoA, within each cycle of fatty acid elongation. Thereb…
Beta-enolase	1	1.38	1	0.3866	P13929	Human	http://www.uniprot.org/uniprot/P13929	ENO3	Cytoplasm	Appears to have a function in striated muscle development and regeneration.
AP-1 complex subunit sigma-2	1	1.36	1	0.3867	P56377	Human	http://www.uniprot.org/uniprot/P56377	AP1S2	Golgi apparatus	Subunit of clathrin-associated adaptor protein complex 1 that plays a role in protein sorting in the late-Golgi/trans-Golgi network (TGN) and/or endosomes. The AP complexes mediate both the recruitment of clathrin to membranes and the recognition of sorting signals within the cytosolic tails of transmembrane cargo molecules.
Formylglycine-generating enzyme	1	1.19	1	0.3868	Q8NBK3	Human	http://www.uniprot.org/uniprot/Q8NBK3	SUMF1	Endoplasmic reticulum lumen	Using molecular oxygen and an unidentified reducing agent, oxidizes a cysteine residue in the substrate sulfatase to an active site 3-oxoalanine residue, which is also called C(alpha)-formylglycine. Known substrates include GALNS, ARSA, STS and ARSE.
Rho GTPase-activating protein 17	1	1	1.52	0.3872	Q68EM7	Human	http://www.uniprot.org/uniprot/Q68EM7	ARHGAP17	Membrane	Rho GTPase-activating protein involved in the maintenance of tight junction by regulating the activity of CDC42, thereby playing a central role in apical polarity of epithelial cells. Specifically acts as a GTPase activator for the CDC42 GTPase by converting it to an inactive GDP-bound state. The complex formed with AMOT acts by regulating the uptake of polarity proteins at tight junctions, possi…
Far upstream element-binding protein 1	7	1	1.04	0.3876	Q96AE4	Human	http://www.uniprot.org/uniprot/Q96AE4	FUBP1	Nucleus	Regulates MYC expression by binding to a single-stranded far-upstream element (FUSE) upstream of the MYC promoter. May act both as activator and repressor of transcription.
Keratin, type II cytoskeletal 3	1	3.17	1	0.3876	P12035	Human	http://www.uniprot.org/uniprot/P12035	KRT3
Neural Wiskott-Aldrich syndrome protein	1	1.3	1	0.3877	O00401	Human	http://www.uniprot.org/uniprot/O00401	WASL	Cytoplasm	Regulates actin polymerization by stimulating the actin-nucleating activity of the Arp2/3 complex. Involved in mitosis and cytokinesis, via its role in the regulation of actin polymerization. Binds to HSF1/HSTF1 and forms a complex on heat shock promoter elements (HSE) that negatively regulates HSP90 expression.
Oxysterol-binding protein-related protein 9	2	1	1.27	0.3886	Q96SU4	Human	http://www.uniprot.org/uniprot/Q96SU4	OSBPL9	Late endosome membrane
Glyoxylate reductase/hydroxypyruvate reductase	5	1	1.07	0.3888	Q9UBQ7	Human	http://www.uniprot.org/uniprot/Q9UBQ7	GRHPR		Enzyme with hydroxy-pyruvate reductase, glyoxylate reductase and D-glycerate dehydrogenase enzymatic activities. Reduces hydroxypyruvate to D-glycerate, glyoxylate to glycolate oxidizes D-glycerate to hydroxypyruvate.
Mitochondrial-processing peptidase subunit beta	2	1	1.05	0.3893	O75439	Human	http://www.uniprot.org/uniprot/O75439	PMPCB	Mitochondrion matrix	Cleaves presequences (transit peptides) from mitochondrial protein precursors.
Ras-interacting protein 1	3	1	1.07	0.3895	Q5U651	Human	http://www.uniprot.org/uniprot/Q5U651	RASIP1	Cytoplasm	Required for the proper formation of vascular structures that develop via both vasculogenesis and angiogenesis. Acts as a critical and vascular-specific regulator of GTPase signaling, cell architecture, and adhesion, which is essential for endothelial cell morphogenesis and blood vessel tubulogenesis. Regulates the activity of Rho GTPases in part by recruiting ARHGAP29 and suppressing RhoA signal…
Cytoplasmic FMR1-interacting protein 1	4	1	1.11	0.3895	Q7L576	Human	http://www.uniprot.org/uniprot/Q7L576	CYFIP1	Cytoplasm	Component of the CYFIP1-EIF4E-FMR1 complex which binds to the mRNA cap and mediates translational repression. In the CYFIP1-EIF4E-FMR1 complex this subunit is an adapter between EIF4E and FMR1. Promotes the translation repression activity of FMR1 in brain probably by mediating its association with EIF4E and mRNA (By similarity). Regulates formation of membrane ruffles and lamellipodia. Plays a ro…
Heat shock protein beta-1	3	1	1.33	0.3899	P04792	Human	http://www.uniprot.org/uniprot/P04792	HSPB1	Cytoplasm	Involved in stress resistance and actin organization.
40S ribosomal protein S27	1	1.02	1	0.3899	P42677	Human	http://www.uniprot.org/uniprot/P42677	RPS27
Ras-related protein Rab-12	2	1.47	1	0.39	Q6IQ22	Human	http://www.uniprot.org/uniprot/Q6IQ22	RAB12	Recycling endosome membrane	The small GTPases Rab are key regulators of intracellular membrane trafficking, from the formation of transport vesicles to their fusion with membranes. Rabs cycle between an inactive GDP-bound form and an active GTP-bound form that is able to recruit to membranes different set of downstream effectors directly responsible for vesicle formation, movement, tethering and fusion. That Rab may play a …
Methylosome subunit pICln	2	1.03	1	0.3902	P54105	Human	http://www.uniprot.org/uniprot/P54105	CLNS1A	Cytoplasm	Chaperone that regulates the assembly of spliceosomal U1, U2, U4 and U5 small nuclear ribonucleoproteins (snRNPs), the building blocks of the spliceosome. Thereby, plays an important role in the splicing of cellular pre-mRNAs. Most spliceosomal snRNPs contain a common set of Sm proteins SNRPB, SNRPD1, SNRPD2, SNRPD3, SNRPE, SNRPF and SNRPG that assemble in a heptameric protein ring on the Sm site…
Cysteine and histidine-rich domain-containing protein 1	4	1	2.34	0.3902	Q9UHD1	Human	http://www.uniprot.org/uniprot/Q9UHD1	CHORDC1		Regulates centrosome duplication, probably by inhibiting the kinase activity of ROCK2. Proposed to act as co-chaperone for HSP90. May play a role in the regulation of NOD1 via a HSP90 chaperone complex. In vitro, has intrinsic chaperone activity. This function may be achieved by inhibiting association of ROCK2 with NPM1. Involved in stress response. Prevents tumorigenesis.
NAD-dependent protein deacylase sirtuin-5, mitochondrial	2	1.32	1	0.3903	Q9NXA8	Human	http://www.uniprot.org/uniprot/Q9NXA8	SIRT5	Mitochondrion matrix	NAD-dependent lysine demalonylase and desuccinylase that specifically removes malonyl and succinyl groups on target proteins. Activates CPS1 and contributes to the regulation of blood ammonia levels during prolonged fasting: acts by mediating desuccinylation of CPS1, thereby increasing CPS1 activity in response to elevated NAD levels during fasting. Activates SOD1 by mediating its desuccinylation…
Protein SGT1 homolog	1	1	1.13	0.391	Q9Y2Z0	Human	http://www.uniprot.org/uniprot/Q9Y2Z0	SUGT1	Cytoplasm	May play a role in ubiquitination and subsequent proteasomal degradation of target proteins.
Phenylalanine--tRNA ligase beta subunit	4	1	1.1	0.3915	Q9NSD9	Human	http://www.uniprot.org/uniprot/Q9NSD9	FARSB	Cytoplasm
Peroxiredoxin-like 2A	1	2.54	1	0.3915	Q9BRX8	Human	http://www.uniprot.org/uniprot/Q9BRX8	FAM213A	Cytoplasm	Involved in redox regulation of the cell. Acts as an antioxidant. Inhibits TNFSF11-induced NFKB1 and JUN activation and osteoclast differentiation. May affect bone resorption and help to maintain bone mass.
Histone H2A type 2-A	1	0	1	0.3919	Q6FI13	Human	http://www.uniprot.org/uniprot/Q6FI13	HIST2H2AA3	Nucleus	Core component of nucleosome. Nucleosomes wrap and compact DNA into chromatin, limiting DNA accessibility to the cellular machineries which require DNA as a template. Histones thereby play a central role in transcription regulation, DNA repair, DNA replication and chromosomal stability. DNA accessibility is regulated via a complex set of post-translational modifications of histones, also called h…
Non-specific lipid-transfer protein	2	1	1.2	0.3919	P22307	Human	http://www.uniprot.org/uniprot/P22307	SCP2	Cytoplasm	Mediates in vitro the transfer of all common phospholipids, cholesterol and gangliosides between membranes. May play a role in regulating steroidogenesis.
RNA-binding protein 8A	1	1.25	1	0.3921	Q9Y5S9	Human	http://www.uniprot.org/uniprot/Q9Y5S9	RBM8A	Nucleus	Core component of the splicing-dependent multiprotein exon junction complex (EJC) deposited at splice junctions on mRNAs. The EJC is a dynamic structure consisting of core proteins and several peripheral nuclear and cytoplasmic associated factors that join the complex only transiently either during EJC assembly or during subsequent mRNA metabolism. The EJC marks the position of the exon-exon junc…
[truncated: 1,623 more rows]

## Sheet: Pathway analysis hypo vs normox
Increased in hypoxia no treatment vs normoxia no treatment
[truncated: 5 more rows]
