# Supplementary material for: Cell-Free Hemoglobin Does Not Attenuate the Effects of SARS-CoV-2 Spike Protein S1 Subunit in Pulmonary Endothelial Cells
Source: Int J Mol Sci. 2021 Aug 22;22(16):9041. doi: 10.3390/ijms22169041 (PMC8396564; doi:10.3390/ijms22169041)
Supplement: Supplementary file 1 [file ijms-22-09041-s001.zip › Supplemental Table 2.xlsx]

## Sheet: significant
Protein	Accession	Peptide	Modifications	Miscleavages	Precursor m/z	Charge	Normalized Abundance [Hypoxia]	Normalized Abundance [Normoxia]	P-value
28S ribosomal protein S31, mitochondrial	Q92665	HLESFPKQGPIR	Oxidation or Hydroxylation(P)@6	1	712.886	2	0	1	0.0107293
40S ribosomal protein S2	P15880	AEDKEWMPVTK	Oxidation or Hydroxylation(P)@8	1	675.324	2	1	2.6	0.0156233
Actin, cytoplasmic 1	P60709	QEYDESGPSIVHR	Oxidation or Hydroxylation(P)@8	0	766.852	2	2.24	1	0.0350342
A-kinase anchor protein 12	Q02952	EQSHAEISPPAESGQAVEECK	Oxidation or Hydroxylation(P)@10; Iodoacetamide derivative(C)@20	0	767.01	3	5.1	1	0.00594863
A-kinase anchor protein 12	Q02952	APQVTESIESSELVTTCQAETLAGVK	Oxidation or Hydroxylation(P)@2; Iodoacetamide derivative(C)@17	0	922.123	3	1	0	0.0227982
Alpha-enolase	P06733	AAVPSGASTGIYEALELR	Oxidation or Hydroxylation(P)@4	0	607.651	3	4.64	1	0.0138449
ATP synthase subunit alpha, mitochondrial	P25705	GMSLNLEPDNVGVVVFGNDK	Oxidation or Hydroxylation(P)@8	0	707.349	3	3.93	1	0.0156141
Basigin	P35613	SELHIENLNMEADPGQYR	Oxidation or Hydroxylation(P)@14	0	711.329	3	1.58	1	0.0275441
Bifunctional 3'-phosphoadenosine 5'-phosphosulfate synthase 2	O95340	EGENPPDGFMAPK	Oxidation or Hydroxylation(P)@12	0	702.809	2	1	1.58	0.024508
Calpastatin	P20810	TKPQDMISAGGESVAGITAISGKPGDK	Oxidation or Hydroxylation(P)@3	0	877.781	3	1	0	0.0495569
CD44 antigen	P16070	ESSETPDQFMTADETR	Oxidation or Hydroxylation(P)@6	0	930.384	2	1	1.66	0.0476365
Cell cycle and apoptosis regulator protein 2	Q8N163	SPAPPLLHVAALGQK	Oxidation or Hydroxylation(P)@2	0	505.628	3	1	0	0.00808874
C-Jun-amino-terminal kinase-interacting protein 4	O60271	AGPSAQEPGSQTPLKSMLVISGGEGYIDFR	Oxidation or Hydroxylation(P)@13	1	777.888	4	1	0	0.0133742
Coatomer subunit gamma-1	Q9Y678	SVPLATAPMAEQR	Oxidation or Hydroxylation(P)@8	0	693.856	2	1	1.33	0.0435349
Collagen alpha-1(I) chain	P02452	GSAGPPGATGFPGAAGR	Oxidation or Hydroxylation(P)@12	0	722.352	2	1	0	0.00305275
Collagen alpha-1(I) chain	P02452	GVVGLPGQR	Oxidation or Hydroxylation(P)@6	0	449.759	2	2.07	1	0.0035717
Collagen alpha-1(I) chain	P02452	GVQGPPGPAGPR	Oxidation or Hydroxylation(P)@6	0	553.291	2	2.01	1	0.00730484
Collagen alpha-1(I) chain	P02452	QGPSGASGERGPPGPMGPPGLAGPPGESGR	Oxidation or Hydroxylation(P)@25	1	909.768	3	3.19	1	0.0387971
Collagen alpha-1(II) chain	P02458	GPPGPVGPSGK	Oxidation or Hydroxylation(P)@3	0	965.505	1	1	3.89	0.000762587
Collagen alpha-1(II) chain	P02458	AGEPGLQGPAGPPGEK	Oxidation or Hydroxylation(P)@13	0	739.368	2	1	1.97	0.0273113
Collagen alpha-1(II) chain	P02458	GLTGRPGDAGPQGK	Oxidation or Hydroxylation(P)@6	0	663.842	2	1	2.87	0.0365085
Collagen alpha-2(I) chain	P08123	GIPGPVGAAGATGAR	Oxidation or Hydroxylation(P)@3	0	634.341	2	1.42	1	0.0307828
Cytoplasmic dynein 1 heavy chain 1	Q14204	VSPDMAIFITMNPGYAGR	Oxidation or Hydroxylation(P)@3	0	978.471	2	1	0	0.0457601
Dihydropyrimidinase-related protein 2	Q16555	DNFTLIPEGTNGTEER	Oxidation or Hydroxylation(P)@7	0	904.918	2	3.32	1	0.0195682
ERO1-like protein alpha	Q96HE7	LIANMPESGPSYEFHLTR	Oxidation or Hydroxylation(P)@6	0	693.339	3	1	0	0.00679495
Fibronectin	P02751	NLQPASEYTVSLVAIK	Oxidation or Hydroxylation(P)@4	0	583.652	3	4.18	1	0.0101126
Fibronectin	P02751	FTNIGPDTMR	Oxidation or Hydroxylation(P)@6	0	584.277	2	2.02	1	0.0177079
Fibronectin	P02751	TEIDKPSQMQVTDVQDNSISVK	Oxidation or Hydroxylation(P)@6	0	826.739	3	3.15	1	0.0200011
Fibronectin	P02751	VTIMWTPPESAVTGYR	Oxidation or Hydroxylation(P)@7	0	608.638	3	2.83	1	0.0222992
Filamin-B	O75369	KGEITGEVHMPSGK	Oxidation or Hydroxylation(P)@11	1	495.917	3	0	1	0.0132393
Glutaredoxin-3	O76003	LDGAHAPELTK	Oxidation or Hydroxylation(P)@7	0	584.304	2	1	0	0.0429724
Glutathione peroxidase 1	P07203	EALPAPSDDATALMTDPK	Oxidation or Hydroxylation(P)@6	0	620.296	3	1	0	0.0240983
Glutathione peroxidase 1	P07203	EALPAPSDDATALMTDPK	Oxidation or Hydroxylation(P)@17	0	929.941	2	1.69	1	0.0357416
Glyceraldehyde-3-phosphate dehydrogenase	P04406	LVINGNPITIFQERDPSK	Oxidation or Hydroxylation(P)@7	1	686.372	3	1	0	0.000617372
Glyceraldehyde-3-phosphate dehydrogenase	P04406	VIISAPSADAPMFVMGVNHEK	Oxidation or Hydroxylation(P)@11	0	558.032	4	1	0	0.0186416
Heterogeneous nuclear ribonucleoprotein M	P52272	MGGMEGPFGGGMENMGR	Oxidation or Hydroxylation(P)@7	0	865.841	2	1	0	0.00182812
Junction plakoglobin	P14923	ALMGSPQLVAAVVR	Oxidation or Hydroxylation(P)@6	0	714.406	2	1	0	0.0456022
Lamina-associated polypeptide 2, isoforms beta/gamma	P42167	PEFLEDPSVLTK	Oxidation or Hydroxylation(N-term P)@1	0	695.859	2	2.32	1	0.0472192
Major vault protein	Q14764	DLAVAGPEMQVK	Oxidation or Hydroxylation(P)@7	0	637.327	2	1	1.84	0.0174242
Microtubule-associated protein 1B	P46821	DVMSDETNNEETESPSQEFVNITK	Oxidation or Hydroxylation(P)@15	0	920.399	3	1	0	0.0183836
Microtubule-associated protein 1B	P46821	TPLGERSVNFSLTPNEIK	Oxidation or Hydroxylation(P)@2	1	673.357	3	1	0	0.0201777
Mitochondrial 2-oxoglutarate/malate carrier protein	Q02978	AATASAGAGGIDGKPR	Oxidation or Hydroxylation(P)@15	0	708.366	2	1	1.68	0.00306542
Neuroblast differentiation-associated protein AHNAK	Q09666	VKGDLDIAGPNLEGDFK	Oxidation or Hydroxylation(P)@10	1	601.976	3	1	0	0.0276308
Nuclear pore complex protein Nup50	Q9UKX7	VAFGSLAANGPTTLVDK	Oxidation or Hydroxylation(P)@11	0	559.633	3	1	0	0.000113772
Peroxiredoxin-5, mitochondrial	P30044	VGDAIPAVEVFEGEPGNK	Oxidation or Hydroxylation(P)@6	0	615.307	3	3.03	1	0.00933658
Phosphoglycerate kinase 1	P00558	TGQATVASGIPAGWMGLDCGPESSK	Oxidation or Hydroxylation(P)@11; Iodoacetamide derivative(C)@19	0	831.718	3	1	0	0.0454735
Plasminogen activator inhibitor 1	P05121	SDGSTVSVPMMAQTNK	Oxidation or Hydroxylation(P)@9	0	834.882	2	1	3.09	0.00587138
Plectin	Q15149	QEQIQAMPLADSQAVR	Oxidation or Hydroxylation(P)@8	0	600.968	3	1	0	0.000275805
Poly(rC)-binding protein 2	Q15366	ESTGAQVQVAGDMLPNSTER	Oxidation or Hydroxylation(P)@15	0	702.664	3	1	1.53	0.0249009
Procollagen-lysine,2-oxoglutarate 5-dioxygenase 1	Q02809	FLLEYIAPMTEK	Oxidation or Hydroxylation(P)@8	0	490.923	3	3.09	1	0.00903634
Protein S100-A10	P60903	EFPGFLENQKDPLAVDK	Oxidation or Hydroxylation(P)@3	1	654.998	3	6.55	1	0.0426358
Pyruvate kinase PKM	P14618	GVNLPGAAVDLPAVSEK	Oxidation or Hydroxylation(P)@5	0	551.633	3	1.94	1	0.0432872
Scaffold attachment factor B1	Q15424	KLAEEEDLFDSAHPEEGDLDLASESTAHAQSSK	Oxidation or Hydroxylation(P)@14	1	893.909	4	1	0	0.000422539
Secretoglobin family 3A member 2	Q96PL1	LAPLPLDNILPFMDPLKLLLK	Oxidation or Hydroxylation(P)@3	1	598.359	4	1	0	0.00179249
Spectrin beta chain, non-erythrocytic 1	Q01082	TQETPSAQMEGFLNR	Oxidation or Hydroxylation(P)@5	0	862.899	2	0	1	0.00972155
Spectrin beta chain, non-erythrocytic 1	Q01082	EAEKLESEHPDQAQAILSR	Oxidation or Hydroxylation(P)@10	1	542.521	4	1	0	0.0201062
Spectrin beta chain, non-erythrocytic 1	Q01082	FESLEPEMNNQASR	Oxidation or Hydroxylation(P)@6	0	834.37	2	1	1.47	0.0309672
Splicing factor U2AF 65 kDa subunit	P26368	AMQAAGQIPATALLPTMTPDGLAVTPTPVPVVGSQMTR	Oxidation or Hydroxylation(P)@30	0	951.998	4	1	0	0.000183285
Stress-70 protein, mitochondrial	P38646	VINEPTAAALAYGLDK	Oxidation or Hydroxylation(P)@5	0	554.63	3	1	5.88	0.0379567
SUN domain-containing protein 1	O94901	VDDPQDVFKPTTSRLK	Oxidation or Hydroxylation(P)@10	1	621.327	3	1	0	0.000874779
Transcription intermediary factor 1-beta	Q13263	IVAERPGTNSTGPAPMAPPR	Oxidation or Hydroxylation(P)@6	0	679.018	3	2.23	1	0.00323501
Transgelin	Q01995	VPENPPSMVFK	Oxidation or Hydroxylation(P)@6	0	630.818	2	1	2.8	8.1979e-05
Transmembrane protein 109	Q9BVC6	RDFAPPGQQK	Oxidation or Hydroxylation(P)@6	1	580.296	2	2.68	1	0.00576703
Triosephosphate isomerase	P60174	VTNGAFTGEISPGMIK	Oxidation or Hydroxylation(P)@12	0	819.414	2	2.81	1	0.0191616
Triosephosphate isomerase	P60174	VVLAYEPVWAIGTGK	Oxidation or Hydroxylation(P)@7	0	809.946	2	4.13	1	0.0276738
Ubiquilin-1	Q9UMX0	QLIMANPQMQQLIQR	Oxidation or Hydroxylation(P)@7	0	609.99	3	1.82	1	0.0302856
Vacuolar protein sorting-associated protein 26A	O75436	GESIPIRLFLAGYDPTPTMR	Oxidation or Hydroxylation(P)@17	1	750.724	3	1.45	1	0.043602
Vinculin	P18206	LANVMMGPYR	Oxidation or Hydroxylation(P)@8	0	584.286	2	2.11	1	0.00551022
WD repeat-containing protein 1	O75083	YAPSGFYIASGDVSGK	Oxidation or Hydroxylation(P)@3	0	817.889	2	1	1.47	0.00332222
