# Supplementary material for: Cell-Free Hemoglobin Does Not Attenuate the Effects of SARS-CoV-2 Spike Protein S1 Subunit in Pulmonary Endothelial Cells
Source: Int J Mol Sci. 2021 Aug 22;22(16):9041. doi: 10.3390/ijms22169041 (PMC8396564; doi:10.3390/ijms22169041)
Supplement: Supplementary file 1 [file ijms-22-09041-s001.zip › Supplemental Table 3.xlsx]

## Sheet: protein-quant-summary
Protein	# Peptides Quantified	Relative Abundance [Normoxia spike protein]	Relative Abundance [Normoxia no treatment]	Relative Abundance [Normoxia spike protein + HbA]	P-Value [Normoxia spike protein vs normoxia no treatment]	P-Value [Normoxia spike protein vs normoxia spike protein + HbA]	P-Value [Normoxia no treatment vs normoxia spike protein + HbA]	Accession	Species	Hyperlink	Gene	Subcellular Location	Function
Lanosterol 14-alpha demethylase	1	1	1.41	1.7	0.0486	0.0003	0.348	Q16850	Human	http://www.uniprot.org/uniprot/Q16850	CYP51A1	Endoplasmic reticulum membrane	Catalyzes C14-demethylation of lanosterol; it transforms lanosterol into 4,4'-dimethyl cholesta-8,14,24-triene-3-beta-ol.
Protocadherin-1	1	4.12	1	2.75	0.0007	0.0023	0.0075	Q08174	Human	http://www.uniprot.org/uniprot/Q08174	PCDH1	Cell junction	May be involved in cell-cell interaction processes and in cell adhesion.
Thioredoxin-related transmembrane protein 2	1	1	1.78	1.81	0.033	0.0027	0.3942	Q9Y320	Human	http://www.uniprot.org/uniprot/Q9Y320	TMX2	Membrane
Zinc phosphodiesterase ELAC protein 2	1	1	2.05	1.75	0.0913	0.0033	0.3732	Q9BQ52	Human	http://www.uniprot.org/uniprot/Q9BQ52	ELAC2	Mitochondrion	Zinc phosphodiesterase, which displays mitochondrial tRNA 3'-processing endonuclease activity. Involved in tRNA maturation, by removing a 3'-trailer from precursor tRNA.
Fatty acyl-CoA reductase 1	1	1	1.79	1.79	0.1673	0.0047	0.9817	Q8WVX9	Human	http://www.uniprot.org/uniprot/Q8WVX9	FAR1	Peroxisome membrane	Catalyzes the reduction of saturated fatty acyl-CoA with chain length C16 or C18 to fatty alcohols.
2-hydroxyacyl-CoA lyase 2	1	1	1.7	1.75	0.0474	0.0048	0.8103	A1L0T0	Human	http://www.uniprot.org/uniprot/A1L0T0	ILVBL	Membrane
Ribonucleoside-diphosphate reductase subunit M2	1	1.89	5.89	1	0.0121	0.0064	0.0094	P31350	Human	http://www.uniprot.org/uniprot/P31350	RRM2	Cytoplasm	Provides the precursors necessary for DNA synthesis. Catalyzes the biosynthesis of deoxyribonucleotides from the corresponding ribonucleotides. Inhibits Wnt signaling.
39S ribosomal protein L22, mitochondrial	2	1	1.01	1.25	0.6169	0.007	0.206	Q9NWU5	Human	http://www.uniprot.org/uniprot/Q9NWU5	MRPL22	Mitochondrion
Carnitine O-acetyltransferase	1	1	1.11	1.63	0.5868	0.0112	0.1804	P43155	Human	http://www.uniprot.org/uniprot/P43155	CRAT	Endoplasmic reticulum	Carnitine acetylase is specific for short chain fatty acids. Carnitine acetylase seems to affect the flux through the pyruvate dehydrogenase complex. It may be involved as well in the transport of acetyl-CoA into mitochondria.
Charged multivesicular body protein 4b	1	1.23	1.35	1	0.1272	0.0136	0.0234	Q9H444	Human	http://www.uniprot.org/uniprot/Q9H444	CHMP4B	Cytoplasm	Probable core component of the endosomal sorting required for transport complex III (ESCRT-III) which is involved in multivesicular bodies (MVBs) formation and sorting of endosomal cargo proteins into MVBs. MVBs contain intraluminal vesicles (ILVs) that are generated by invagination and scission from the limiting membrane of the endosome and mostly are delivered to lysosomes enabling degradation …
Ubiquitin-like modifier-activating enzyme 6	1	1.33	1.07	1	0.269	0.0155	0.7281	A0AVT1	Human	http://www.uniprot.org/uniprot/A0AVT1	UBA6		Activates ubiquitin by first adenylating its C-terminal glycine residue with ATP, and thereafter linking this residue to the side chain of a cysteine residue in E1, yielding a ubiquitin-E1 thioester and free AMP. Specific for ubiquitin, does not activate ubiquitin-like peptides. Differs from UBE1 in its specificity for substrate E2 charging. Does not charge cell cycle E2s, such as CDC34. Essentia…
Adipocyte plasma membrane-associated protein	1	1.25	1	1.49	0.1617	0.0174	0.0593	Q9HDC9	Human	http://www.uniprot.org/uniprot/Q9HDC9	APMAP	Membrane	Exhibits strong arylesterase activity with beta-naphthyl acetate and phenyl acetate. May play a role in adipocyte differentiation.
U8 snoRNA-decapping enzyme	1	7.8	1	2.42	0.0187	0.0176	0.2731	Q96DE0	Human	http://www.uniprot.org/uniprot/Q96DE0	NUDT16	Nucleus	RNA-binding and decapping enzyme that catalyzes the cleavage of the cap structure of snoRNAs and mRNAs in a metal-dependent manner. Part of the U8 snoRNP complex that is required for the accumulation of mature 5.8S and 28S rRNA. Has diphosphatase activity and removes m7G and/or m227G caps from U8 snoRNA and leaves a 5'monophosphate on the RNA. Catalyzes also the cleavage of the cap structure on m…
Common contaminant in samples	1	1	7.47	1.6	0.0542	0.0213	0.0657	CRAP0055	Other	http://www.uniprot.org/uniprot/CRAP0055
CYFIP-related Rac1 interactor B	1	2.42	1	1.67	0.0021	0.0218	0.0208	Q9NUQ9	Human	http://www.uniprot.org/uniprot/Q9NUQ9	FAM49B
Common contaminant in samples	1	1	6.84	278.82	0.2942	0.0222	0.0224	CRAP0074	Other	http://www.uniprot.org/uniprot/CRAP0074
Vesicle transport protein SEC20	1	4.63	1	1.9	0.002	0.0245	0.4594	Q12981	Human	http://www.uniprot.org/uniprot/Q12981	BNIP1	Mitochondrion	SNARE that may be involved in targeting and fusion of Golgi-derived retrograde transport vesicles with the ER. Required for maintenance of ER network. Implicated in the suppression of cell death. May be involved in mitochondrial autophagy.
Glycogen synthase kinase-3 alpha	1	1.32	1	1.05	0.2865	0.0256	0.824	P49840	Human	http://www.uniprot.org/uniprot/P49840	GSK3A		Constitutively active protein kinase that acts as a negative regulator in the hormonal control of glucose homeostasis, Wnt signaling and regulation of transcription factors and microtubules, by phosphorylating and inactivating glycogen synthase (GYS1 or GYS2), CTNNB1/beta-catenin, APC and AXIN1. Requires primed phosphorylation of the majority of its substrates. Contributes to insulin regulation o…
Hemoglobin subunit beta	1	1	4	201.88	0.3237	0.0271	0.0274	P68871	Human	http://www.uniprot.org/uniprot/P68871	HBB		Involved in oxygen transport from the lung to the various peripheral tissues.
Crk-like protein	1	1.2	1.44	1	0.693	0.0275	0.5081	P46109	Human	http://www.uniprot.org/uniprot/P46109	CRKL		May mediate the transduction of intracellular signals.
Squamous cell carcinoma antigen recognized by T-cells 3	1	1.45	1	1.26	0.215	0.0281	0.4377	Q15020	Human	http://www.uniprot.org/uniprot/Q15020	SART3	Nucleus	U6 snRNP-binding protein that functions as a recycling factor of the splicing machinery. Promotes the initial reassembly of U4 and U6 snRNPs following their ejection from the spliceosome during its maturation (PubMed:12032085). Also binds U6atac snRNPs and may function as a recycling factor for U4atac/U6atac spliceosomal snRNP, an initial step in the assembly of U12-type spliceosomal complex. The…
Cytochrome c	1	1.12	1	1.34	0.8115	0.0296	0.4331	P99999	Human	http://www.uniprot.org/uniprot/P99999	CYCS	Mitochondrion intermembrane space	Electron carrier protein. The oxidized form of the cytochrome c heme group can accept an electron from the heme group of the cytochrome c1 subunit of cytochrome reductase. Cytochrome c then transfers this electron to the cytochrome oxidase complex, the final protein carrier in the mitochondrial electron-transport chain.
TAR DNA-binding protein 43	1	1.58	1	1.31	0.2242	0.0301	0.4888	Q13148	Human	http://www.uniprot.org/uniprot/Q13148	TARDBP	Nucleus	DNA and RNA-binding protein which regulates transcription and splicing. Involved in the regulation of CFTR splicing. It promotes CFTR exon 9 skipping by binding to the UG repeated motifs in the polymorphic region near the 3'-splice site of this exon. The resulting aberrant splicing is associated with pathological features typical of cystic fibrosis. May also be involved in microRNA biogenesis, ap…
Guanine nucleotide-binding protein subunit alpha-13	1	1.28	1.17	1	0.7102	0.0303	0.5998	Q14344	Human	http://www.uniprot.org/uniprot/Q14344	GNA13	Membrane	Guanine nucleotide-binding proteins (G proteins) are involved as modulators or transducers in various transmembrane signaling systems.
ADP-ribosylation factor-like protein 6-interacting protein 1	1	1.01	1	1.22	0.5953	0.0322	0.049	Q15041	Human	http://www.uniprot.org/uniprot/Q15041	ARL6IP1	Endomembrane system	May be involved in protein transport, membrane trafficking, or cell signaling during hematopoietic maturation.
Luc7-like protein 3	1	1.02	1	1.15	0.9808	0.0324	0.5424	O95232	Human	http://www.uniprot.org/uniprot/O95232	LUC7L3	Nucleus speckle	Binds cAMP regulatory element DNA sequence. May play a role in RNA splicing.
Collagen alpha-1(V) chain	3	1.61	1	1.06	0.0014	0.0327	0.2693	P20908	Human	http://www.uniprot.org/uniprot/P20908	COL5A1	Secreted	Type V collagen is a member of group I collagen (fibrillar forming collagen). It is a minor connective tissue component of nearly ubiquitous distribution. Type V collagen binds to DNA, heparan sulfate, thrombospondin, heparin, and insulin.
Tensin-1	4	1.63	1.35	1	0.3018	0.0336	0.1846	Q9HBL0	Human	http://www.uniprot.org/uniprot/Q9HBL0	TNS1	Cell surface	Involved in fibrillar adhesion formation. May be involved in cell migration, cartilage development and in linking signal transduction pathways to the cytoskeleton.
40S ribosomal protein S7	1	1	1.3	1.31	0.3588	0.0352	0.9026	P62081	Human	http://www.uniprot.org/uniprot/P62081	RPS7	Cytoplasm	Required for rRNA maturation.
Homer protein homolog 2	1	1	1.5	1.73	0.382	0.0358	0.3411	Q9NSB8	Human	http://www.uniprot.org/uniprot/Q9NSB8	HOMER2	Cytoplasm	Postsynaptic density scaffolding protein. Binds and cross-links cytoplasmic regions of GRM1, GRM5, ITPR1, DNM3, RYR1, RYR2, SHANK1 and SHANK3. By physically linking GRM1 and GRM5 with ER-associated ITPR1 receptors, it aids the coupling of surface receptors to intracellular calcium release. May also couple GRM1 to PI3 kinase through its interaction with AGAP2. Isoforms can be differently regulated…
Protein-lysine 6-oxidase	1	1.93	1	1.08	0.0287	0.0359	0.672	P28300	Human	http://www.uniprot.org/uniprot/P28300	LOX	Secreted	Responsible for the post-translational oxidative deamination of peptidyl lysine residues in precursors to fibrous collagen and elastin. In addition to cross-linking of extracellular matrix proteins, may have a direct role in tumor suppression.
Phosphoribosyl pyrophosphate synthase-associated protein 1	1	1.1	1	1.03	0.789	0.0359	0.7785	Q14558	Human	http://www.uniprot.org/uniprot/Q14558	PRPSAP1		Seems to play a negative regulatory role in 5-phosphoribose 1-diphosphate synthesis.
Heme oxygenase 1	3	2.32	1	9.44	0.0069	0.0361	0.0266	P09601	Human	http://www.uniprot.org/uniprot/P09601	HMOX1	Microsome	Heme oxygenase cleaves the heme ring at the alpha methene bridge to form biliverdin. Biliverdin is subsequently converted to bilirubin by biliverdin reductase. Under physiological conditions, the activity of heme oxygenase is highest in the spleen, where senescent erythrocytes are sequestrated and destroyed. Exhibits cytoprotective effects since excess of free heme sensitizes cells to undergo apo…
Protein FAM98B	1	1.42	1.03	1	0.226	0.0364	0.6477	Q52LJ0	Human	http://www.uniprot.org/uniprot/Q52LJ0	FAM98B	Nucleus
Transcription factor AP-1	1	1.91	1	1.18	0.0302	0.0368	0.1271	P05412	Human	http://www.uniprot.org/uniprot/P05412	JUN	Nucleus	Transcription factor that recognizes and binds to the enhancer heptamer motif 5'-TGA[CG]TCA-3'. Promotes activity of NR5A1 when phosphorylated by HIPK3 leading to increased steroidogenic gene expression upon cAMP signaling pathway stimulation.
Aspartyl/asparaginyl beta-hydroxylase	1	1.42	1	1.74	0.0177	0.0373	0.0042	Q12797	Human	http://www.uniprot.org/uniprot/Q12797	ASPH	Endoplasmic reticulum membrane	Isoform 1: specifically hydroxylates an Asp or Asn residue in certain epidermal growth factor-like (EGF) domains of a number of proteins.
DBIRD complex subunit ZNF326	2	1.37	1	1.34	0.057	0.0376	0.1198	Q5BKZ1	Human	http://www.uniprot.org/uniprot/Q5BKZ1	ZNF326	Nucleus matrix	Core component of the DBIRD complex, a multiprotein complex that acts at the interface between core mRNP particles and RNA polymerase II (RNAPII) and integrates transcript elongation with the regulation of alternative splicing: the DBIRD complex affects local transcript elongation rates and alternative splicing of a large set of exons embedded in (A + T)-rich DNA regions. May play a role in neuro…
Collagen alpha-1(IV) chain	5	2.97	1	1.6	0.0264	0.0395	0.3244	P02462	Human	http://www.uniprot.org/uniprot/P02462	COL4A1	Secreted	Type IV collagen is the major structural component of glomerular basement membranes (GBM), forming a 'chicken-wire' meshwork together with laminins, proteoglycans and entactin/nidogen.
NADH dehydrogenase [ubiquinone] 1 alpha subcomplex subunit 10, mitochondrial	1	1	1.37	1.43	0.0492	0.0406	0.137	O95299	Human	http://www.uniprot.org/uniprot/O95299	NDUFA10	Mitochondrion matrix	Accessory subunit of the mitochondrial membrane respiratory chain NADH dehydrogenase (Complex I), that is believed not to be involved in catalysis. Complex I functions in the transfer of electrons from NADH to the respiratory chain. The immediate electron acceptor for the enzyme is believed to be ubiquinone.
Serine/arginine-rich splicing factor 11	1	2.44	1.44	1	0.146	0.0409	0.9656	Q05519	Human	http://www.uniprot.org/uniprot/Q05519	SRSF11	Nucleus	May function in pre-mRNA splicing.
Proteasome activator complex subunit 2	1	1.6	1.05	1	0.0984	0.0411	0.6854	Q9UL46	Human	http://www.uniprot.org/uniprot/Q9UL46	PSME2		Implicated in immunoproteasome assembly and required for efficient antigen processing. The PA28 activator complex enhances the generation of class I binding peptides by altering the cleavage pattern of the proteasome.
S-formylglutathione hydrolase	1	1	1.11	1.23	0.5202	0.0419	0.3713	P10768	Human	http://www.uniprot.org/uniprot/P10768	ESD	Cytoplasm	Serine hydrolase involved in the detoxification of formaldehyde.
Band 4.1-like protein 3	2	1.57	1	1.16	0.0648	0.0428	0.3292	Q9Y2J2	Human	http://www.uniprot.org/uniprot/Q9Y2J2	EPB41L3	Cytoplasm	Tumor suppressor that inhibits cell proliferation and promotes apoptosis. Modulates the activity of protein arginine N-methyltransferases, including PRMT3 and PRMT5.
H/ACA ribonucleoprotein complex subunit 2	1	1.33	1.16	1	0.3292	0.043	0.2763	Q9NX24	Human	http://www.uniprot.org/uniprot/Q9NX24	NHP2	Nucleus	Required for ribosome biogenesis and telomere maintenance. Part of the H/ACA small nucleolar ribonucleoprotein (H/ACA snoRNP) complex, which catalyzes pseudouridylation of rRNA. This involves the isomerization of uridine such that the ribose is subsequently attached to C5, instead of the normal N1. Each rRNA can contain up to 100 pseudouridine ("psi") residues, which may serve to stabilize the co…
Dehydrogenase/reductase SDR family member 7B	2	1.31	1	1.09	0.2743	0.0435	0.2103	Q6IAN0	Human	http://www.uniprot.org/uniprot/Q6IAN0	DHRS7B	Endoplasmic reticulum membrane	Putative oxidoreductase.
Twinfilin-2	1	1	1.51	1.52	0.3378	0.0446	0.9589	Q6IBS0	Human	http://www.uniprot.org/uniprot/Q6IBS0	TWF2	Cytoplasm	Actin-binding protein involved in motile and morphological processes. Inhibits actin polymerization, likely by sequestering G-actin. By capping the barbed ends of filaments, it also regulates motility. Seems to play an important role in clathrin-mediated endocytosis and distribution of endocytic organelles. May play a role in regulating the mature length of the middle and short rows of stereocili…
Sulfide:quinone oxidoreductase, mitochondrial	1	1.31	1.64	1	0.124	0.0451	0.0198	Q9Y6N5	Human	http://www.uniprot.org/uniprot/Q9Y6N5	SQRDL	Mitochondrion	Catalyzes the oxidation of hydrogen sulfide with the help of a quinone, such as ubiquinone, giving rise to thiosulfate and ultimately to sulfane (molecular sulfur) atoms. Requires an additional electron acceptor; can use sulfite, sulfide or cyanide (in vitro).
SH3 and PX domain-containing protein 2B	1	1.44	1.14	1	0.1084	0.0453	0.1943	A1X283	Human	http://www.uniprot.org/uniprot/A1X283	SH3PXD2B	Cytoplasm	Adapter protein involved in invadopodia and podosome formation and extracellular matrix degradation. Binds matrix metalloproteinases (ADAMs), NADPH oxidases (NOXs) and phosphoinositides. Acts as an organizer protein that allows NOX1- or NOX3-dependent reactive oxygen species (ROS) generation and ROS localization. Plays a role in mitotic clonal expansion during the immediate early stage of adipocy…
Ras-related protein Rap-2a	1	2.71	1.2	1	0.0326	0.0474	0.7108	P10114	Human	http://www.uniprot.org/uniprot/P10114	RAP2A	Recycling endosome membrane	Small GTP-binding protein which cycles between a GDP-bound inactive and a GTP-bound active form. In its active form interacts with and regulates several effectors including MAP4K4, MINK1 and TNIK. Part of a signaling complex composed of NEDD4, RAP2A and TNIK which regulates neuronal dendrite extension and arborization during development. More generally, it is part of several signaling cascades an…
39S ribosomal protein L39, mitochondrial	1	1	3.7	3.57	0.2421	0.0474	0.4817	Q9NYK5	Human	http://www.uniprot.org/uniprot/Q9NYK5	MRPL39	Mitochondrion
Protein NDRG1	3	1.34	1.17	1	0.4601	0.0477	0.1939	Q92597	Human	http://www.uniprot.org/uniprot/Q92597	NDRG1	Cytoplasm	Stress-responsive protein involved in hormone responses, cell growth, and differentiation. Acts as a tumor suppressor in many cell types. Necessary but not sufficient for p53/TP53-mediated caspase activation and apoptosis. Has a role in cell trafficking, notably of the Schwann cell, and is necessary for the maintenance and development of the peripheral nerve myelin sheath. Required for vesicular …
Eukaryotic translation initiation factor 4E	1	1.2	1	1.07	0.6665	0.0483	0.8931	P06730	Human	http://www.uniprot.org/uniprot/P06730	EIF4E	Cytoplasm	Recognizes and binds the 7-methylguanosine-containing mRNA cap during an early step in the initiation of protein synthesis and facilitates ribosome binding by inducing the unwinding of the mRNAs secondary structures. Component of the CYFIP1-EIF4E-FMR1 complex which binds to the mRNA cap and mediates translational repression. In the CYFIP1-EIF4E-FMR1 complex this subunit mediates the binding to th…
Tyrosine-protein kinase CSK	1	1.7	1	1.38	0.1094	0.0493	0.276	P41240	Human	http://www.uniprot.org/uniprot/P41240	CSK	Cytoplasm	Non-receptor tyrosine-protein kinase that plays an important role in the regulation of cell growth, differentiation, migration and immune response. Phosphorylates tyrosine residues located in the C-terminal tails of Src-family kinases (SFKs) including LCK, SRC, HCK, FYN, LYN or YES1. Upon tail phosphorylation, Src-family members engage in intramolecular interactions between the phosphotyrosine ta…
Phosphatidylinositol 5-phosphate 4-kinase type-2 alpha	3	1.69	1.26	1	0.3633	0.0494	0.7606	P48426	Human	http://www.uniprot.org/uniprot/P48426	PIP4K2A	Cell membrane	Catalyzes the phosphorylation of phosphatidylinositol 5-phosphate (PtdIns5P) on the fourth hydroxyl of the myo-inositol ring, to form phosphatidylinositol 4,5-bisphosphate (PtdIns(4,5)P2). May exert its function by regulating the levels of PtdIns5P, which functions in the cytosol by increasing AKT activity and in the nucleus signals through ING2. May regulate the pool of cytosolic PtdIns5P in res…
Proline-rich protein PRCC	1	2.69	2.13	1	0.233	0.0506	0.4308	Q92733	Human	http://www.uniprot.org/uniprot/Q92733	PRCC	Nucleus	May regulate cell cycle progression through interaction with MAD2L2.
Mitochondrial import inner membrane translocase subunit Tim23B	1	1.49	1.66	1	0.2395	0.0526	0.7223	Q5SRD1	Human	http://www.uniprot.org/uniprot/Q5SRD1	TIMM23B	Mitochondrion inner membrane	May participate in the translocation of transit peptide-containing proteins across the mitochondrial inner membrane. the PAM complex (By similarity).
Basic leucine zipper and W2 domain-containing protein 2	1	1.55	1	1.27	0.2186	0.0527	0.5299	Q9Y6E2	Human	http://www.uniprot.org/uniprot/Q9Y6E2	BZW2		May be involved in neuronal differentiation.
RNA demethylase ALKBH5	1	1.65	1.07	1	0.0835	0.0547	0.5859	Q6P6C2	Human	http://www.uniprot.org/uniprot/Q6P6C2	ALKBH5	Nucleus speckle	Dioxygenase that demethylates RNA by oxidative demethylation: specifically demethylates N(6)-methyladenosine (m6A) RNA, the most prevalent internal modification of messenger RNA (mRNA) in higher eukaryotes (PubMed:23177736, PubMed:24778178, PubMed:24616105, PubMed:24489119). Can also demethylate N(6)-methyladenosine in single-stranded DNA (in vitro) (PubMed:24616105). Requires molecular oxygen, a…
Phosphate carrier protein, mitochondrial	3	1.17	1	1.32	0.063	0.0562	0.0159	Q00325	Human	http://www.uniprot.org/uniprot/Q00325	SLC25A3	Mitochondrion inner membrane	Transport of phosphate groups from the cytosol to the mitochondrial matrix. Phosphate is cotransported with H(+). May play a role regulation of the mitochondrial permeability transition pore (mPTP).
Protein disulfide-isomerase A6	1	1.05	1	1.27	0.8187	0.0572	0.1348	Q15084	Human	http://www.uniprot.org/uniprot/Q15084	PDIA6	Endoplasmic reticulum lumen	May function as a chaperone that inhibits aggregation of misfolded proteins. Plays a role in platelet aggregation and activation by agonists such as convulxin, collagen and thrombin.
Nucleolysin TIAR	1	1.04	1.12	1	0.5746	0.0577	0.3769	Q01085	Human	http://www.uniprot.org/uniprot/Q01085	TIAL1	Cytoplasm	RNA-binding protein. Possesses nucleolytic activity against cytotoxic lymphocyte target cells. May be involved in apoptosis.
U4/U6.U5 tri-snRNP-associated protein 1	1	1.23	1.05	1	0.3947	0.0581	0.8784	O43290	Human	http://www.uniprot.org/uniprot/O43290	SART1	Nucleus	Plays a role in mRNA splicing as a component of the U4/U6-U5 tri-snRNP, one of the building blocks of the spliceosome. May also bind to DNA.
Protein disulfide-isomerase A5	1	1.65	1	1.25	0.2741	0.0586	0.6109	Q14554	Human	http://www.uniprot.org/uniprot/Q14554	PDIA5	Endoplasmic reticulum lumen
Transmembrane emp24 domain-containing protein 2	1	1.62	1.88	1	0.912	0.0589	0.6072	Q15363	Human	http://www.uniprot.org/uniprot/Q15363	TMED2	Cytoplasmic vesicle membrane	Involved in vesicular protein trafficking. Mainly functions in the early secretory pathway but also in post-Golgi membranes. Thought to act as cargo receptor at the lumenal side for incorporation of secretory cargo molecules into transport vesicles and to be involved in vesicle coat formation at the cytoplasmic side. In COPII vesicle-mediated anterograde transport involved in the transport of GPI…
Putative coiled-coil-helix-coiled-coil-helix domain-containing protein CHCHD2P9, mitochondrial	1	2.75	2.09	1	0.2468	0.0604	0.4326	Q5T1J5	Human	http://www.uniprot.org/uniprot/Q5T1J5	CHCHD2P9	Mitochondrion
ATP synthase subunit ATP5MPL, mitochondrial	1	1.9	1	2.65	0.0521	0.0613	0.0216	P56378	Human	http://www.uniprot.org/uniprot/P56378	MP68	Mitochondrion
Acetyl-CoA acetyltransferase, cytosolic	3	1.66	1.37	1	0.2156	0.0619	0.3792	Q9BWD1	Human	http://www.uniprot.org/uniprot/Q9BWD1	ACAT2	Cytoplasm
A-kinase anchor protein 2	1	1.94	1	1.66	0.0618	0.063	0.1709	Q9Y2D5	Human	http://www.uniprot.org/uniprot/Q9Y2D5	AKAP2		Binds to regulatory subunit (RII) of protein kinase A. May be involved in establishing polarity in signaling systems or in integrating PKA-RII isoforms with downstream effectors to capture, amplify and focus diffuse, trans-cellular signals carried by cAMP (By similarity).
Ubiquitin-conjugating enzyme E2 Q1	1	2.42	1	1.31	0.011	0.0631	0.7686	Q7Z7E8	Human	http://www.uniprot.org/uniprot/Q7Z7E8	UBE2Q1	Nucleus	Catalyzes the covalent attachment of ubiquitin to other proteins (Potential). May be involved in hormonal homeostasis in females (By similarity). Involved in regulation of B4GALT1 cell surface expression, B4GALT1-mediated cell adhesion to laminin and embryoid body formation (By similarity).
Mannose-6-phosphate isomerase	2	1.81	1	2.46	0.5093	0.0634	0.4392	P34949	Human	http://www.uniprot.org/uniprot/P34949	MPI	Cytoplasm	Involved in the synthesis of the GDP-mannose and dolichol-phosphate-mannose required for a number of critical mannosyl transfer reactions.
26S proteasome non-ATPase regulatory subunit 12	1	1	1.25	1.5	0.2934	0.0646	0.2762	O00232	Human	http://www.uniprot.org/uniprot/O00232	PSMD12		Acts as a regulatory subunit of the 26S proteasome which is involved in the ATP-dependent degradation of ubiquitinated proteins.
Tyrosine-protein phosphatase non-receptor type 23	1	1.35	1	1.05	0.1354	0.0655	0.8908	Q9H3S7	Human	http://www.uniprot.org/uniprot/Q9H3S7	PTPN23	Nucleus	Plays a role in sorting of endocytic ubiquitinated cargos into multivesicular bodies (MVBs) via its interaction with the ESCRT-I complex (endosomal sorting complex required for transport I), and possibly also other ESCRT complexes. May act as a negative regulator of Ras-mediated mitogenic activity. Plays a role in ciliogenesis.
Tryptophan--tRNA ligase, cytoplasmic	1	1	1.76	1.74	0.2188	0.0656	0.9286	P23381	Human	http://www.uniprot.org/uniprot/P23381	WARS	Cytoplasm	Isoform 1, isoform 2 and T1-TrpRS have aminoacylation activity while T2-TrpRS lacks it. Isoform 2, T1-TrpRS and T2-TrpRS possess angiostatic activity whereas isoform 1 lacks it. T2-TrpRS inhibits fluid shear stress-activated responses of endothelial cells. Regulates ERK, Akt, and eNOS activation pathways that are associated with angiogenesis, cytoskeletal reorganization and shear stress-responsiv…
Protein mago nashi homolog	1	2.18	1.91	1	0.717	0.0663	0.2359	P61326	Human	http://www.uniprot.org/uniprot/P61326	MAGOH	Nucleus	Core component of the splicing-dependent multiprotein exon junction complex (EJC) deposited at splice junctions on mRNAs. The EJC is a dynamic structure consisting of core proteins and several peripheral nuclear and cytoplasmic associated factors that join the complex only transiently either during EJC assembly or during subsequent mRNA metabolism. The EJC marks the position of the exon-exon junc…
Desmocollin-1	1	1	3.87	2.01	0.3954	0.067	0.544	Q08554	Human	http://www.uniprot.org/uniprot/Q08554	DSC1	Cell membrane	Component of intercellular desmosome junctions. Involved in the interaction of plaque proteins and intermediate filaments mediating cell-cell adhesion. May contribute to epidermal cell positioning (stratification) by mediating differential adhesiveness between cells that express different isoforms. Linked to the keratinization of epithelial tissues.
MICOS complex subunit MIC60	9	1.05	1	1.34	0.5115	0.0675	0.3035	Q16891	Human	http://www.uniprot.org/uniprot/Q16891	IMMT	Mitochondrion inner membrane	Component of the MICOS complex, a large protein complex of the mitochondrial inner membrane that plays crucial roles in the maintenance of crista junctions, inner membrane architecture, and formation of contact sites to the outer membrane.
Procollagen-lysine,2-oxoglutarate 5-dioxygenase 1	4	1.96	1	1.55	0.0128	0.0683	0.0211	Q02809	Human	http://www.uniprot.org/uniprot/Q02809	PLOD1	Rough endoplasmic reticulum membrane	Forms hydroxylysine residues in -Xaa-Lys-Gly- sequences in collagens. These hydroxylysines serve as sites of attachment for carbohydrate units and are essential for the stability of the intermolecular collagen cross-links.
Glutamate dehydrogenase 1, mitochondrial	1	1	1.78	1.49	0.0201	0.0687	0.2133	P00367	Human	http://www.uniprot.org/uniprot/P00367	GLUD1	Mitochondrion matrix	Mitochondrial glutamate dehydrogenase that converts L-glutamate into alpha-ketoglutarate. Plays a key role in glutamine anaplerosis by producing alpha-ketoglutarate, an important intermediate in the tricarboxylic acid cycle. May be involved in learning and memory reactions by increasing the turnover of the excitatory neurotransmitter glutamate (By similarity).
Methyl-CpG-binding domain protein 2	2	1	1.38	2.02	0.7892	0.0703	0.1827	Q9UBB5	Human	http://www.uniprot.org/uniprot/Q9UBB5	MBD2	Nucleus	Binds CpG islands in promoters where the DNA is methylated at position 5 of cytosine within CpG dinucleotides. Binds hemimethylated DNA as well. Recruits histone deacetylases and DNA methyltransferases. Acts as transcriptional repressor and plays a role in gene silencing. Functions as a scaffold protein, targeting GATAD2A and GATAD2B to chromatin to promote repression. May enhance the activation …
NADH dehydrogenase [ubiquinone] 1 beta subcomplex subunit 3	1	1	1.04	1.32	0.8332	0.0711	0.687	O43676	Human	http://www.uniprot.org/uniprot/O43676	NDUFB3	Mitochondrion inner membrane	Accessory subunit of the mitochondrial membrane respiratory chain NADH dehydrogenase (Complex I), that is believed not to be involved in catalysis. Complex I functions in the transfer of electrons from NADH to the respiratory chain. The immediate electron acceptor for the enzyme is believed to be ubiquinone.
EF-hand domain-containing protein D2	5	1.45	1.11	1	0.1733	0.0737	0.2025	Q96C19	Human	http://www.uniprot.org/uniprot/Q96C19	EFHD2	Membrane raft	May regulate B-cell receptor (BCR)-induced immature and primary B-cell apoptosis. Plays a role as negative regulator of the canonical NF-kappa-B-activating branch. Controls spontaneous apoptosis through the regulation of BCL2L1 abundance.
Endothelial cell-selective adhesion molecule	1	1.3	1	1.93	0.3446	0.0749	0.0791	Q96AP7	Human	http://www.uniprot.org/uniprot/Q96AP7	ESAM	Cell junction	Can mediate aggregation most likely through a homophilic molecular interaction.
RNA-binding protein 4B	1	1.51	1.01	1	0.1878	0.0756	0.5838	Q9BQ04	Human	http://www.uniprot.org/uniprot/Q9BQ04	RBM4B	Nucleus	Required for the translational activation of PER1 mRNA in response to circadian clock. Binds directly to the 3'-UTR of the PER1 mRNA (By similarity).
Dihydropyrimidinase-related protein 4	1	1.36	1.08	1	0.2534	0.0756	0.5375	O14531	Human	http://www.uniprot.org/uniprot/O14531	DPYSL4	Cytoplasm	Necessary for signaling by class 3 semaphorins and subsequent remodeling of the cytoskeleton. Plays a role in axon guidance, neuronal growth cone collapse and cell migration (By similarity).
Flavin reductase (NADPH)	2	1.22	1	1.73	0.3838	0.0764	0.0609	P30043	Human	http://www.uniprot.org/uniprot/P30043	BLVRB	Cytoplasm	Broad specificity oxidoreductase that catalyzes the NADPH-dependent reduction of a variety of flavins, such as riboflavin, FAD or FMN, biliverdins, methemoglobin and PQQ (pyrroloquinoline quinone). Contributes to heme catabolism and metabolizes linear tetrapyrroles. Can also reduce the complexed Fe(3+) iron to Fe(2+) in the presence of FMN and NADPH. In the liver, converts biliverdin to bilirubin.
UPF0488 protein C8orf33	1	1.53	1	1.08	0.0548	0.0784	0.7478	Q9H7E9	Human	http://www.uniprot.org/uniprot/Q9H7E9	C8orf33
40S ribosomal protein S24	1	1	1.33	1.99	0.7842	0.0789	0.2119	P62847	Human	http://www.uniprot.org/uniprot/P62847	RPS24		Required for processing of pre-rRNA and maturation of 40S ribosomal subunits.
28S ribosomal protein S27, mitochondrial	3	1.15	1	2.26	0.6983	0.0791	0.4603	Q92552	Human	http://www.uniprot.org/uniprot/Q92552	MRPS27	Mitochondrion
Protein phosphatase inhibitor 2	1	1.66	1	1.09	0.0785	0.0803	0.3534	P41236	Human	http://www.uniprot.org/uniprot/P41236	PPP1R2		Inhibitor of protein-phosphatase 1.
Spartin	1	1	1.27	1.32	0.1295	0.0807	0.6365	Q8N0X7	Human	http://www.uniprot.org/uniprot/Q8N0X7	SPG20	Cytoplasm	May be implicated in endosomal trafficking, or microtubule dynamics, or both.
DDB1- and CUL4-associated factor 7	1	1.74	1.21	1	0.197	0.0811	0.8724	P61962	Human	http://www.uniprot.org/uniprot/P61962	DCAF7	Cytoplasm	Involved in craniofacial development. Acts upstream of the EDN1 pathway and is required for formation of the upper jaw equivalent, the palatoquadrate. The activity required for EDN1 pathway function differs between the first and second arches (By similarity). Associates with DIAPH1 and controls GLI1 transcriptional activity. Could be involved in normal and disease skin development. May function a…
Very-long-chain (3R)-3-hydroxyacyl-CoA dehydratase 3	1	1	1.08	1.6	0.8287	0.0811	0.0971	Q9P035	Human	http://www.uniprot.org/uniprot/Q9P035	PTPLAD1	Endoplasmic reticulum membrane	Catalyzes the third of the four reactions of the long-chain fatty acids elongation cycle. This endoplasmic reticulum-bound enzymatic process, allows the addition of two carbons to the chain of long- and very long-chain fatty acids/VLCFAs per cycle. This enzyme catalyzes the dehydration of the 3-hydroxyacyl-CoA intermediate into trans-2,3-enoyl-CoA, within each cycle of fatty acid elongation. Ther…
Methyltransferase-like 26	1	1.74	1.36	1	0.0896	0.0817	0.6975	Q96S19	Human	http://www.uniprot.org/uniprot/Q96S19	C16orf13
DnaJ homolog subfamily C member 17	1	1.6	1.25	1	0.2192	0.0824	0.5026	Q9NVM6	Human	http://www.uniprot.org/uniprot/Q9NVM6	DNAJC17
45 kDa calcium-binding protein	1	1.99	1	1.41	0.017	0.0833	0.1137	Q9BRK5	Human	http://www.uniprot.org/uniprot/Q9BRK5	SDF4	Golgi apparatus lumen	May regulate calcium-dependent activities in the endoplasmic reticulum lumen or post-ER compartment.
Telomeric repeat-binding factor 2-interacting protein 1	1	1.3	1.18	1	0.135	0.0836	0.9107	Q9NYB0	Human	http://www.uniprot.org/uniprot/Q9NYB0	TERF2IP	Nucleus	Acts both as a regulator of telomere function and as a transcription regulator. Involved in the regulation of telomere length and protection as a component of the shelterin complex (telosome). In contrast to other components of the shelterin complex, it is dispensible for telomere capping and does not participate in the protection of telomeres against non-homologous end-joining (NHEJ)-mediated re…
AP-1 complex subunit sigma-1A	1	1.51	1	1.32	0.0963	0.084	0.2991	P61966	Human	http://www.uniprot.org/uniprot/P61966	AP1S1	Golgi apparatus	Subunit of clathrin-associated adaptor protein complex 1 that plays a role in protein sorting in the late-Golgi/trans-Golgi network (TGN) and/or endosomes. The AP complexes mediate both the recruitment of clathrin to membranes and the recognition of sorting signals within the cytosolic tails of transmembrane cargo molecules.
Ephrin type-B receptor 4	1	1.13	1	1.77	0.7076	0.0844	0.2176	P54760	Human	http://www.uniprot.org/uniprot/P54760	EPHB4	Cell membrane	Receptor tyrosine kinase which binds promiscuously transmembrane ephrin-B family ligands residing on adjacent cells, leading to contact-dependent bidirectional signaling into neighboring cells. The signaling pathway downstream of the receptor is referred to as forward signaling while the signaling pathway downstream of the ephrin ligand is referred to as reverse signaling. Together with its cogna…
Cyclic AMP-responsive element-binding protein 1	1	1.63	1.07	1	0.1582	0.0846	0.4661	P16220	Human	http://www.uniprot.org/uniprot/P16220	CREB1	Nucleus	Phosphorylation-dependent transcription factor that stimulates transcription upon binding to the DNA cAMP response element (CRE), a sequence present in many viral and cellular promoters. Transcription activation is enhanced by the TORC coactivators which act independently of Ser-133 phosphorylation. Involved in different cellular processes including the synchronization of circadian rhythmicity an…
Neutral amino acid transporter B(0)	1	1	1.6	1.36	0.1049	0.0862	0.369	Q15758	Human	http://www.uniprot.org/uniprot/Q15758	SLC1A5	Cell membrane	Sodium-dependent amino acids transporter that has a broad substrate specificity, with a preference for zwitterionic amino acids. It accepts as substrates all neutral amino acids, including glutamine, asparagine, and branched-chain and aromatic amino acids, and excludes methylated, anionic, and cationic amino acids. May also be activated by insulin. Through binding of the fusogenic protein syncyti…
La-related protein 4	2	2.33	1.28	1	0.4078	0.0872	0.7109	Q71RC2	Human	http://www.uniprot.org/uniprot/Q71RC2	LARP4		Plays a role in the regulation of cell morphology and cytoskeletal organization.
Guanine nucleotide exchange factor VAV2	1	1.83	1.87	1	0.5287	0.0882	0.4813	P52735	Human	http://www.uniprot.org/uniprot/P52735	VAV2		Guanine nucleotide exchange factor for the Rho family of Ras-related GTPases. Plays an important role in angiogenesis. Its recruitment by phosphorylated EPHA2 is critical for EFNA1-induced RAC1 GTPase activation and vascular endothelial cell migration and assembly (By similarity).
Double-strand-break repair protein rad21 homolog	3	1.71	1.12	1	0.2557	0.0889	0.4961	O60216	Human	http://www.uniprot.org/uniprot/O60216	RAD21	Nucleus	Cleavable component of the cohesin complex, involved in chromosome cohesion during cell cycle, in DNA repair, and in apoptosis. The cohesin complex is required for the cohesion of sister chromatids after DNA replication. The cohesin complex apparently forms a large proteinaceous ring within which sister chromatids can be trapped. At metaphase-anaphase transition, this protein is cleaved by separa…
Transmembrane emp24 domain-containing protein 10	1	1	1.07	1.22	0.4222	0.0895	0.4529	P49755	Human	http://www.uniprot.org/uniprot/P49755	TMED10	Golgi apparatus	Involved in vesicular protein trafficking. Mainly functions in the early secretory pathway. Thought to act as cargo receptor at the lumenal side for incorporation of secretory cargo molecules into transport vesicles and to be involved in vesicle coat formation at the cytoplasmic side. In COPII vesicle-mediated anterograde transport involved in the transport of GPI-anchored proteins and proposed t…
Angiopoietin-related protein 4	3	3.97	1	2.09	0.003	0.0912	0.2898	Q9BY76	Human	http://www.uniprot.org/uniprot/Q9BY76	ANGPTL4	Secreted	Protein with hypoxia-induced expression in endothelial cells. May act as a regulator of angiogenesis and modulate tumorigenesis. Inhibits proliferation, migration, and tubule formation of endothelial cells and reduces vascular leakage. May exert a protective function on endothelial cells through an endocrine action. It is directly involved in regulating glucose homeostasis, lipid metabolism, and …
Adenylosuccinate lyase	1	1.41	1	1.19	0.2618	0.0918	0.5115	P30566	Human	http://www.uniprot.org/uniprot/P30566	ADSL		Catalyzes two non-sequential steps in de novo AMP synthesis: converts (S)-2-(5-amino-1-(5-phospho-D-ribosyl)imidazole-4-carboxamido)succinate (SAICAR) to fumarate plus 5-amino-1-(5-phospho-D-ribosyl)imidazole-4-carboxamide, and thereby also contributes to de novo IMP synthesis, and converts succinyladenosine monophosphate (SAMP) to AMP and fumarate.
N(4)-(beta-N-acetylglucosaminyl)-L-asparaginase	2	2.06	1	1.63	0.0202	0.0923	0.0562	P20933	Human	http://www.uniprot.org/uniprot/P20933	AGA	Lysosome	Cleaves the GlcNAc-Asn bond which joins oligosaccharides to the peptide of asparagine-linked glycoproteins.
G-protein-signaling modulator 1	1	1.92	1.06	1	0.0428	0.0934	0.5294	Q86YR5	Human	http://www.uniprot.org/uniprot/Q86YR5	GPSM1	Cytoplasm	Guanine nucleotide dissociation inhibitor (GDI) which functions as a receptor-independent activator of heterotrimeric G-protein signaling. Keeps G(i/o) alpha subunit in its GDP-bound form thus uncoupling heterotrimeric G-proteins signaling from G protein-coupled receptors. Controls spindle orientation and asymmetric cell fate of cerebral cortical progenitors. May also be involved in macroautophag…
Angiopoietin-1 receptor	1	1.3	1.4	1	0.5318	0.0942	0.3934	Q02763	Human	http://www.uniprot.org/uniprot/Q02763	TEK	Cell membrane	Tyrosine-protein kinase that acts as cell-surface receptor for ANGPT1, ANGPT2 and ANGPT4 and regulates angiogenesis, endothelial cell survival, proliferation, migration, adhesion and cell spreading, reorganization of the actin cytoskeleton, but also maintenance of vascular quiescence. Has anti-inflammatory effects by preventing the leakage of proinflammatory plasma proteins and leukocytes from bl…
Serpin B9	3	1.21	1	1.03	0.1402	0.0943	0.8395	P50453	Human	http://www.uniprot.org/uniprot/P50453	SERPINB9	Cytoplasm	Granzyme B inhibitor.
60S ribosomal protein L13a	3	1.19	1	1.27	0.5251	0.0947	0.2815	P40429	Human	http://www.uniprot.org/uniprot/P40429	RPL13A	Cytoplasm	Associated with ribosomes but is not required for canonical ribosome function and has extra-ribosomal functions. Component of the GAIT (gamma interferon-activated inhibitor of translation) complex which mediates interferon-gamma-induced transcript-selective translation inhibition in inflammation processes. Upon interferon-gamma activation and subsequent phosphorylation dissociates from the riboso…
DnaJ homolog subfamily C member 9	3	1.6	1.47	1	0.2331	0.0949	0.5297	Q8WXX5	Human	http://www.uniprot.org/uniprot/Q8WXX5	DNAJC9
Dual specificity mitogen-activated protein kinase kinase 3	1	1.42	1	1.02	0.0905	0.0951	0.8693	P46734	Human	http://www.uniprot.org/uniprot/P46734	MAP2K3		Dual specificity kinase. Is activated by cytokines and environmental stress in vivo. Catalyzes the concomitant phosphorylation of a threonine and a tyrosine residue in the MAP kinase p38.
High mobility group protein HMGI-C	1	1	1.49	1.34	0.3195	0.0954	0.6994	P52926	Human	http://www.uniprot.org/uniprot/P52926	HMGA2	Nucleus	Functions as a transcriptional regulator. Functions in cell cycle regulation through CCNA2. Plays an important role in chromosome condensation during the meiotic G2/M transition of spermatocytes.
Common contaminant in samples	3	10.94	1	46.14	0.0153	0.0958	0.0579	CRAP0073	Other	http://www.uniprot.org/uniprot/CRAP0073
Heme-binding protein 2	3	1.26	1	1.18	0.1958	0.0965	0.1436	Q9Y5Z4	Human	http://www.uniprot.org/uniprot/Q9Y5Z4	HEBP2	Cytoplasm	Can promote mitochondrial permeability transition and facilitate necrotic cell death under different types of stress conditions. Does not bind hemin.
Periodic tryptophan protein 2 homolog	1	2.72	1	1.48	0.0354	0.0972	0.2081	Q15269	Human	http://www.uniprot.org/uniprot/Q15269	PWP2	Nucleus
Prohibitin-2	6	1	1.03	1.24	0.1541	0.0972	0.21	Q99623	Human	http://www.uniprot.org/uniprot/Q99623	PHB2	Mitochondrion inner membrane	Acts as a mediator of transcriptional repression by nuclear hormone receptors via recruitment of histone deacetylases (By similarity). Functions as an estrogen receptor (ER)-selective coregulator that potentiates the inhibitory activities of antiestrogens and represses the activity of estrogens. Competes with NCOA1 for modulation of ER transcriptional activity. Probably involved in regulating mit…
DNA replication licensing factor MCM6	2	1.97	1.48	1	0.1914	0.0981	0.1911	Q14566	Human	http://www.uniprot.org/uniprot/Q14566	MCM6	Nucleus	Acts as component of the MCM2-7 complex (MCM complex) which is the putative replicative helicase essential for 'once per cell cycle' DNA replication initiation and elongation in eukaryotic cells. The active ATPase sites in the MCM2-7 ring are formed through the interaction surfaces of two neighboring subunits such that a critical structure of a conserved arginine finger motif is provided in trans…
Cytochrome c oxidase subunit 4 isoform 1, mitochondrial	2	1.04	1	1.31	0.7075	0.0986	0.3262	P13073	Human	http://www.uniprot.org/uniprot/P13073	COX4I1	Mitochondrion inner membrane	This protein is one of the nuclear-coded polypeptide chains of cytochrome c oxidase, the terminal oxidase in mitochondrial electron transport.
N-alpha-acetyltransferase 10	1	1	1.02	1.34	0.7781	0.0988	0.2192	P41227	Human	http://www.uniprot.org/uniprot/P41227	NAA10	Cytoplasm	Catalytic subunit of the N-terminal acetyltransferase A (NatA) complex which displays alpha (N-terminal) acetyltransferase activity. The NAT activity may be important for vascular, hematopoietic and neuronal growth and development. Without NAA15, displays epsilon (internal) acetyltransferase activity towards HIF1A, thereby promoting its degradation. Represses MYLK kinase activity by acetylation, …
Cytoplasmic dynein 1 light intermediate chain 2	3	1.67	1.04	1	0.1123	0.0991	0.6216	O43237	Human	http://www.uniprot.org/uniprot/O43237	DYNC1LI2	Cytoplasm	Acts as one of several non-catalytic accessory components of the cytoplasmic dynein 1 complex that are thought to be involved in linking dynein to cargos and to adapter proteins that regulate dynein function. Cytoplasmic dynein 1 acts as a motor for the intracellular retrograde motility of vesicles and organelles along microtubules. May play a role in binding dynein to membranous organelles or ch…
E3 ubiquitin-protein ligase HECTD3	1	1.17	1.15	1	0.6576	0.0992	0.0441	Q5T447	Human	http://www.uniprot.org/uniprot/Q5T447	HECTD3	Cytoplasm	E3 ubiquitin ligases accepts ubiquitin from an E2 ubiquitin-conjugating enzyme in the form of a thioester and then directly transfers the ubiquitin to targeted substrates. Mediates ubiquitination of TRIOBP and its subsequent proteasomal degradation, thus faciliting cell cycle progression by regulating the turn-over of TRIOBP. Mediates also ubiquitination of STX8 (By similarity).
Hypoxia-inducible factor 1-alpha inhibitor	3	0	1	1.11	0.1907	0.0993	0.188	Q9NWT6	Human	http://www.uniprot.org/uniprot/Q9NWT6	HIF1AN	Nucleus	Hydroxylates HIF-1 alpha at 'Asp-803' in the C-terminal transactivation domain (CAD). Functions as an oxygen sensor and, under normoxic conditions, the hydroxylation prevents interaction of HIF-1 with transcriptional coactivators including Cbp/p300-interacting transactivator. Involved in transcriptional repression through interaction with HIF1A, VHL and histone deacetylases. Hydroxylates specific…
DNA-3-methyladenine glycosylase	1	1.85	1.31	1	0.2879	0.1019	0.7078	P29372	Human	http://www.uniprot.org/uniprot/P29372	MPG	Cytoplasm	Hydrolysis of the deoxyribose N-glycosidic bond to excise 3-methyladenine, and 7-methylguanine from the damaged DNA polymer formed by alkylation lesions.
Vesicular integral-membrane protein VIP36	2	1	1.04	1.43	0.7052	0.1025	0.1637	Q12907	Human	http://www.uniprot.org/uniprot/Q12907	LMAN2	Endoplasmic reticulum-Golgi intermediate compartment membrane	Plays a role as an intracellular lectin in the early secretory pathway. Interacts with N-acetyl-D-galactosamine and high-mannose type glycans and may also bind to O-linked glycans. Involved in the transport and sorting of glycoproteins carrying high mannose-type glycans (By similarity).
Phosphoserine aminotransferase	4	1	1.41	3.67	0.7052	0.1029	0.0727	Q9Y617	Human	http://www.uniprot.org/uniprot/Q9Y617	PSAT1		Catalyzes the reversible conversion of 3-phosphohydroxypyruvate to phosphoserine and of 3-hydroxy-2-oxo-4-phosphonooxybutanoate to phosphohydroxythreonine.
2-oxoglutarate dehydrogenase, mitochondrial	1	1	2.24	1.61	0.1419	0.103	0.3787	Q02218	Human	http://www.uniprot.org/uniprot/Q02218	OGDH	Mitochondrion matrix	The 2-oxoglutarate dehydrogenase complex catalyzes the overall conversion of 2-oxoglutarate to succinyl-CoA and CO(2). It contains multiple copies of three enzymatic components: 2-oxoglutarate dehydrogenase (E1), dihydrolipoamide succinyltransferase (E2) and lipoamide dehydrogenase (E3).
SWI/SNF-related matrix-associated actin-dependent regulator of chromatin subfamily D member 2	4	1.18	1.18	1	0.3975	0.1034	0.5111	Q92925	Human	http://www.uniprot.org/uniprot/Q92925	SMARCD2	Nucleus	Involved in transcriptional activation and repression of select genes by chromatin remodeling (alteration of DNA-nucleosome topology).
Transmembrane protein 43	1	1.31	1	2	0.6191	0.1039	0.1712	Q9BTV4	Human	http://www.uniprot.org/uniprot/Q9BTV4	TMEM43	Endoplasmic reticulum	May have an important role in maintaining nuclear envelope structure by organizing protein complexes at the inner nuclear membrane. Required for retaining emerin at the inner nuclear membrane (By similarity).
Tyrosine-protein kinase Yes	1	1.01	1	1.14	0.9626	0.104	0.4774	P07947	Human	http://www.uniprot.org/uniprot/P07947	YES1	Cell membrane	Non-receptor protein tyrosine kinase that is involved in the regulation of cell growth and survival, apoptosis, cell-cell adhesion, cytoskeleton remodeling, and differentiation. Stimulation by receptor tyrosine kinases (RTKs) including EGRF, PDGFR, CSF1R and FGFR leads to recruitment of YES1 to the phosphorylated receptor, and activation and phosphorylation of downstream substrates. Upon EGFR act…
Unconventional myosin-VI	2	1.18	1	1.41	0.0619	0.1045	0.0394	Q9UM54	Human	http://www.uniprot.org/uniprot/Q9UM54	MYO6	Golgi apparatus	Myosins are actin-based motor molecules with ATPase activity. Unconventional myosins serve in intracellular movements. Myosin 6 is a reverse-direction motor protein that moves towards the minus-end of actin filaments. Has slow rate of actin-activated ADP release due to weak ATP binding. Functions in a variety of intracellular processes such as vesicular membrane trafficking and cell migration. Re…
Protein transport protein Sec23A	1	1	1.1	1.21	0.4507	0.1047	0.7597	Q15436	Human	http://www.uniprot.org/uniprot/Q15436	SEC23A	Smooth endoplasmic reticulum membrane	Component of the COPII coat, that covers ER-derived vesicles involved in transport from the endoplasmic reticulum to the Golgi apparatus. COPII acts in the cytoplasm to promote the transport of secretory, plasma membrane, and vacuolar proteins from the endoplasmic reticulum to the Golgi complex.
Suprabasin	1	1	5.23	3.2	0.4309	0.1048	0.8799	Q6UWP8	Human	http://www.uniprot.org/uniprot/Q6UWP8	SBSN	Secreted
Prolyl 4-hydroxylase subunit alpha-2	5	1.78	1	1.56	0.0356	0.1053	0.0799	O15460	Human	http://www.uniprot.org/uniprot/O15460	P4HA2	Endoplasmic reticulum lumen	Catalyzes the post-translational formation of 4-hydroxyproline in -Xaa-Pro-Gly- sequences in collagens and other proteins.
Golgi-associated PDZ and coiled-coil motif-containing protein	1	1	1.68	1.46	0.3311	0.1053	0.7385	Q9HD26	Human	http://www.uniprot.org/uniprot/Q9HD26	GOPC	Cytoplasm	Plays a role in intracellular protein trafficking and degradation. May regulate CFTR chloride currents and acid-induced ASIC3 currents by modulating cell surface expression of both channels. May also regulate the intracellular trafficking of the ADR1B receptor. May play a role in autophagy. Overexpression results in CFTR intracellular retention and degradation in the lysosomes.
Exportin-1	1	1.82	1	1.01	0.0847	0.1081	0.9933	O14980	Human	http://www.uniprot.org/uniprot/O14980	XPO1	Cytoplasm	Mediates the nuclear export of cellular proteins (cargos) bearing a leucine-rich nuclear export signal (NES) and of RNAs. In the nucleus, in association with RANBP3, binds cooperatively to the NES on its target protein and to the GTPase RAN in its active GTP-bound form (Ran-GTP). Docking of this complex to the nuclear pore complex (NPC) is mediated through binding to nucleoporins. Upon transit of…
Protein Niban 2	5	1.18	1.14	1	0.5742	0.1084	0.4387	Q96TA1	Human	http://www.uniprot.org/uniprot/Q96TA1	FAM129B	Cytoplasm	May play a role in apoptosis suppression. May promote melanoma cell invasion in vitro.
Mitotic spindle assembly checkpoint protein MAD1	2	1	1.4	1.42	0.2568	0.1098	0.134	Q9Y6D9	Human	http://www.uniprot.org/uniprot/Q9Y6D9	MAD1L1	Nucleus	Component of the spindle-assembly checkpoint that prevents the onset of anaphase until all chromosomes are properly aligned at the metaphase plate. May recruit MAD2L1 to unattached kinetochores. Has a role in the correct positioning of the septum. Required for anchoring MAD2L1 to the nuclear periphery. Binds to the TERT promoter and represses telomerase expression, possibly by interfering with MY…
Multivesicular body subunit 12A	1	1.28	1.32	1	0.7404	0.1099	0.2528	Q96EY5	Human	http://www.uniprot.org/uniprot/Q96EY5	MVB12A	Cytoplasm	Component of the ESCRT-I complex, a regulator of vesicular trafficking process. Required for the sorting of endocytic ubiquitinated cargos into multivesicular bodies. May be involved in the ligand-mediated internalization and down-regulation of EGF receptor.
Ferritin heavy chain	3	1	1	1.88	0.4226	0.1102	0.1102	P02794	Human	http://www.uniprot.org/uniprot/P02794	FTH1		Stores iron in a soluble, non-toxic, readily available form. Important for iron homeostasis. Has ferroxidase activity. Iron is taken up in the ferrous form and deposited as ferric hydroxides after oxidation. Also plays a role in delivery of iron to cells. Mediates iron uptake in capsule cells of the developing kidney (By similarity).
Lysosomal alpha-glucosidase	1	1.73	1	1.3	0.0352	0.1107	0.0614	P10253	Human	http://www.uniprot.org/uniprot/P10253	GAA	Lysosome	Essential for the degradation of glygogen to glucose in lysosomes.
Ras-related protein Rab-21	1	1	1.13	1.21	0.2556	0.1107	0.9518	Q9UL25	Human	http://www.uniprot.org/uniprot/Q9UL25	RAB21	Endoplasmic reticulum membrane	Regulates integrin internalization and recycling, but does not influence the traffic of endosomally translocated receptors in general. As a result, may regulate cell adhesion and migration (By similarity). During the mitosis of adherent cells, controls the endosomal trafficking of integrins which is required for the successful completion of cytokinesis. Involved in neurite growth (By similarity).
(E3-independent) E2 ubiquitin-conjugating enzyme	1	2.05	1	1.34	0.0526	0.1114	0.2284	Q9C0C9	Human	http://www.uniprot.org/uniprot/Q9C0C9	UBE2O	Cytoplasm	E2/E3 hybrid ubiquitin-protein ligase that displays both E2 and E3 ligase activities and mediates monoubiquitination of target proteins (PubMed:23455153, PubMed:24703950). Negatively regulates TRAF6-mediated NF-kappa-B activation independently of its E2 activity (PubMed:23381138). Acts as a positive regulator of BMP7 signaling by mediating monoubiquitination of SMAD6, thereby regulating adipogene…
Splicing factor 3B subunit 4	1	1.12	1.31	1	0.491	0.1128	0.3324	Q15427	Human	http://www.uniprot.org/uniprot/Q15427	SF3B4	Nucleus	Subunit of the splicing factor SF3B required for 'A' complex assembly formed by the stable binding of U2 snRNP to the branchpoint sequence (BPS) in pre-mRNA. Sequence independent binding of SF3A/SF3B complex upstream of the branch site is essential, it may anchor U2 snRNP to the pre-mRNA. May also be involved in the assembly of the 'E' complex. SF3B4 has been found in complex 'B' and 'C' as well.…
Ubiquitin carboxyl-terminal hydrolase MINDY-3	1	1.32	1.14	1	0.3152	0.1147	0.6606	Q9H8M7	Human	http://www.uniprot.org/uniprot/Q9H8M7	FAM188A	Nucleus	May have pro-apoptotic function. Overexpression significantly inhibits cell proliferation in several tumor cell lines.
Vinexin	1	1	1.09	1.25	0.4864	0.1148	0.3723	O60504	Human	http://www.uniprot.org/uniprot/O60504	SORBS3	Cell junction	Vinexin alpha isoform promotes up-regulation of actin stress fiber formation. Vinexin beta isoform plays a role in cell spreading and enhances the activation of JNK/SAPK in response to EGF stimulation by using its third SH3 domain.
Proteasome subunit alpha type-7	2	1.12	1.25	1	0.4155	0.1169	0.7132	O14818	Human	http://www.uniprot.org/uniprot/O14818	PSMA7	Cytoplasm	The proteasome is a multicatalytic proteinase complex which is characterized by its ability to cleave peptides with Arg, Phe, Tyr, Leu, and Glu adjacent to the leaving group at neutral or slightly basic pH. The proteasome has an ATP-dependent proteolytic activity. Plays an important role in the regulation of cell proliferation or cell cycle control, transcriptional regulation, immune and stress r…
Voltage-dependent anion-selective channel protein 2	3	1	1.22	1.32	0.3442	0.1171	0.3321	P45880	Human	http://www.uniprot.org/uniprot/P45880	VDAC2	Mitochondrion outer membrane	Forms a channel through the mitochondrial outer membrane that allows diffusion of small hydrophilic molecules. The channel adopts an open conformation at low or zero membrane potential and a closed conformation at potentials above 30-40 mV. The open state has a weak anion selectivity whereas the closed state is cation-selective.
Low molecular weight phosphotyrosine protein phosphatase	1	2.76	1	1.39	0.0716	0.1174	0.3435	P24666	Human	http://www.uniprot.org/uniprot/P24666	ACP1	Cytoplasm	Acts on tyrosine phosphorylated proteins, low-MW aryl phosphates and natural and synthetic acyl phosphates. Isoform 3 does not possess phosphatase activity.
WAS/WASL-interacting protein family member 1	1	1.78	1	1.3	0.1518	0.1187	0.7108	O43516	Human	http://www.uniprot.org/uniprot/O43516	WIPF1	Cytoplasmic vesicle	Plays a role in the reorganization of the actin cytoskeleton. Contributes with NCK1 and GRB2 in the recruitment and activation of WASL. May participate in regulating the subcellular localization of WASL, resulting in the disassembly of stress fibers in favor of filopodia formation. Plays a role in the formation of cell ruffles (By similarity). Plays an important role in the intracellular motility…
Chloride intracellular channel protein 1	2	1.27	1.13	1	0.5811	0.1187	0.5892	O00299	Human	http://www.uniprot.org/uniprot/O00299	CLIC1	Nucleus	Can insert into membranes and form chloride ion channels. Channel activity depends on the pH. Membrane insertion seems to be redox-regulated and may occur only under oxydizing conditions. Involved in regulation of the cell cycle.
NADH dehydrogenase [ubiquinone] iron-sulfur protein 7, mitochondrial	3	1.09	1	1.28	0.3543	0.1194	0.226	O75251	Human	http://www.uniprot.org/uniprot/O75251	NDUFS7	Mitochondrion	Core subunit of the mitochondrial membrane respiratory chain NADH dehydrogenase (Complex I) that is believed to belong to the minimal assembly required for catalysis. Complex I functions in the transfer of electrons from NADH to the respiratory chain. The immediate electron acceptor for the enzyme is believed to be ubiquinone (By similarity).
Transportin-1	1	1.13	1	1.33	0.3606	0.1197	0.0873	Q92973	Human	http://www.uniprot.org/uniprot/Q92973	TNPO1	Cytoplasm	Functions in nuclear protein import as nuclear transport receptor. Serves as receptor for nuclear localization signals (NLS) in cargo substrates. Is thought to mediate docking of the importin/substrate complex to the nuclear pore complex (NPC) through binding to nucleoporin and the complex is subsequently translocated through the pore by an energy requiring, Ran-dependent mechanism. At the nucleo…
RelA-associated inhibitor	2	1.29	1.1	1	0.6396	0.1202	0.5043	Q8WUF5	Human	http://www.uniprot.org/uniprot/Q8WUF5	PPP1R13L	Cytoplasm	Regulator that plays a central role in regulation of apoptosis and transcription via its interaction with NF-kappa-B and p53/TP53 proteins. Blocks transcription of HIV-1 virus by inhibiting the action of both NF-kappa-B and SP1. Also inhibits p53/TP53 function, possibly by preventing the association between p53/TP53 and ASPP1 or ASPP2, and therefore suppressing the subsequent activation of apopto…
Presenilin-1	1	1.7	1.05	1	0.138	0.1227	0.9906	P49768	Human	http://www.uniprot.org/uniprot/P49768	PSEN1	Endoplasmic reticulum membrane	Probable catalytic subunit of the gamma-secretase complex, an endoprotease complex that catalyzes the intramembrane cleavage of integral membrane proteins such as Notch receptors and APP (beta-amyloid precursor protein). Requires the other members of the gamma-secretase complex to have a protease activity. May play a role in intracellular signaling and gene expression or in linking chromatin to t…
Mortality factor 4-like protein 1	1	1.37	1	1.06	0.2247	0.1229	0.9602	Q9UBU8	Human	http://www.uniprot.org/uniprot/Q9UBU8	MORF4L1	Nucleus	Component of the NuA4 histone acetyltransferase (HAT) complex which is involved in transcriptional activation of select genes principally by acetylation of nucleosomal histones H4 and H2A. This modification may both alter nucleosome - DNA interactions and promote interaction of the modified histones with other proteins which positively regulate transcription. This complex may be required for the …
OCIA domain-containing protein 1	1	1	1.35	1.15	0.5226	0.1233	0.722	Q9NX40	Human	http://www.uniprot.org/uniprot/Q9NX40	OCIAD1	Endosome
Integrin beta-3	1	1	1.06	1.28	0.7991	0.1233	0.5467	P05106	Human	http://www.uniprot.org/uniprot/P05106	ITGB3	Cell membrane	Integrin alpha-V/beta-3 (ITGAV:ITGB3) is a receptor for cytotactin, fibronectin, laminin, matrix metalloproteinase-2, osteopontin, osteomodulin, prothrombin, thrombospondin, vitronectin and von Willebrand factor. Integrin alpha-IIb/beta-3 (ITGA2B:ITGB3) is a receptor for fibronectin, fibrinogen, plasminogen, prothrombin, thrombospondin and vitronectin. Integrins alpha-IIb/beta-3 and alpha-V/beta-…
Drebrin-like protein	2	1.26	1	1.15	0.0935	0.1234	0.3006	Q9UJU6	Human	http://www.uniprot.org/uniprot/Q9UJU6	DBNL	Cytoplasm	Adapter protein that binds F-actin and DNM1, and thereby plays a role in receptor-mediated endocytosis. Plays a role in the reorganization of the actin cytoskeleton, formation of cell projections, such as neurites, in neuron morphogenesis and synapse formation via its interaction with WASL and COBL. Does not bind G-actin and promote actin polymerization by itself. Required for the formation of or…
Vacuolar protein sorting-associated protein VTA1 homolog	1	2.43	1	1.57	0.0246	0.1235	0.0815	Q9NP79	Human	http://www.uniprot.org/uniprot/Q9NP79	VTA1	Cytoplasm	Involved in the endosomal multivesicular bodies (MVB) pathway. MVBs contain intraluminal vesicles (ILVs) that are generated by invagination and scission from the limiting membrane of the endosome and mostly are delivered to lysosomes enabling degradation of membrane proteins, such as stimulated growth factor receptors, lysosomal enzymes and lipids. Thought to be a cofactor of VPS4A/B, which catal…
E3 ubiquitin-protein ligase PPP1R11	2	1.26	0	1	0.1125	0.1235	0.4226	O60927	Human	http://www.uniprot.org/uniprot/O60927	PPP1R11		Inhibitor of protein phosphatase 1.
MICOS complex subunit MIC26	1	1.48	1	1.2	0.1143	0.124	0.5584	Q9BUR5	Human	http://www.uniprot.org/uniprot/Q9BUR5	APOO	Membrane	Promotes cholesterol efflux from macrophage cells. Detected in HDL, LDL and VLDL. Secreted by a microsomal triglyceride transfer protein (MTTP)-dependent mechanism, probably as a VLDL-associated protein that is subsequently transferred to HDL. May be involved in myocardium-protective mechanisms against lipid accumulation.
SUMO-activating enzyme subunit 2	3	1.16	1.15	1	0.5541	0.1245	0.5833	Q9UBT2	Human	http://www.uniprot.org/uniprot/Q9UBT2	UBA2	Cytoplasm	The heterodimer acts as a E1 ligase for SUMO1, SUMO2, SUMO3, and probably SUMO4. It mediates ATP-dependent activation of SUMO proteins followed by formation of a thioester bond between a SUMO protein and a conserved active site cysteine residue on UBA2/SAE2.
Protein S100-A16	3	4.45	1	5.87	0.104	0.1246	0.1213	Q96FQ6	Human	http://www.uniprot.org/uniprot/Q96FQ6	S100A16	Nucleus	Calcium-binding protein. Binds one calcium ion per monomer.
Vacuolar protein sorting-associated protein 11 homolog	1	1.16	1	1.5	0.1875	0.125	0.0369	Q9H270	Human	http://www.uniprot.org/uniprot/Q9H270	VPS11	Late endosome membrane	May play a role in vesicle-mediated protein trafficking to lysosomal compartments and in membrane docking/fusion reactions of late endosomes/lysosomes.
Peptidyl-prolyl cis-trans isomerase-like 4	1	1.66	1.67	1	0.8799	0.1252	0.3182	Q8WUA2	Human	http://www.uniprot.org/uniprot/Q8WUA2	PPIL4	Nucleus	PPIases accelerate the folding of proteins. It catalyzes the cis-trans isomerization of proline imidic peptide bonds in oligopeptides (By similarity).
Signal recognition particle 19 kDa protein	1	1.57	1.32	1	0.3276	0.1258	0.8343	P09132	Human	http://www.uniprot.org/uniprot/P09132	SRP19	Cytoplasm	Signal-recognition-particle assembly, binds directly to 7S RNA and mediates binding of the 54 kDa subunit of the SRP.
Astrocytic phosphoprotein PEA-15	1	2.4	1	4.48	0.4708	0.1259	0.058	Q15121	Human	http://www.uniprot.org/uniprot/Q15121	PEA15	Cytoplasm	Blocks Ras-mediated inhibition of integrin activation and modulates the ERK MAP kinase cascade. Inhibits RPS6KA3 activities by retaining it in the cytoplasm (By similarity). Inhibits both TNFRSF6- and TNFRSF1A-mediated CASP8 activity and apoptosis. Regulates glucose transport by controlling both the content of SLC2A1 glucose transporters on the plasma membrane and the insulin-dependent traffickin…
Electron transfer flavoprotein subunit alpha, mitochondrial	1	1	1.15	1.11	0.0542	0.1262	0.3295	P13804	Human	http://www.uniprot.org/uniprot/P13804	ETFA	Mitochondrion matrix	The electron transfer flavoprotein serves as a specific electron acceptor for several dehydrogenases, including five acyl-CoA dehydrogenases, glutaryl-CoA and sarcosine dehydrogenase. It transfers the electrons to the main mitochondrial respiratory chain via ETF-ubiquinone oxidoreductase (ETF dehydrogenase).
60S ribosomal protein L35	1	1.16	1	1.3	0.2588	0.1262	0.1051	P42766	Human	http://www.uniprot.org/uniprot/P42766	RPL35
Secretory carrier-associated membrane protein 1	1	1.44	1	1.24	0.0527	0.127	0.2096	O15126	Human	http://www.uniprot.org/uniprot/O15126	SCAMP1	Golgi apparatus	Functions in post-Golgi recycling pathways. Acts as a recycling carrier to the cell surface.
Cytochrome b-245 chaperone 1	1	1	1.11	1.35	0.5566	0.127	0.0974	Q9BQA9	Human	http://www.uniprot.org/uniprot/Q9BQA9	C17orf62	Membrane
Importin subunit alpha-4	1	1.71	1	1.5	0.164	0.1272	0.2499	O00505	Human	http://www.uniprot.org/uniprot/O00505	KPNA3	Cytoplasm	Functions in nuclear protein import as an adapter protein for nuclear receptor KPNB1. Binds specifically and directly to substrates containing either a simple or bipartite NLS motif. Docking of the importin/substrate complex to the nuclear pore complex (NPC) is mediated by KPNB1 through binding to nucleoporin FxFG repeats and the complex is subsequently translocated through the pore by an energy …
SUN domain-containing protein 1	1	1.18	1	1	0.125	0.1273	0.8699	O94901	Human	http://www.uniprot.org/uniprot/O94901	SUN1	Nucleus inner membrane	Component of SUN-protein-containing multivariate complexes also called LINC complexes which link the nucleoskeleton and cytoskeleton by providing versatile outer nuclear membrane attachment sites for cytoskeletal filaments. Required for interkinetic nuclear migration (INM) and essential for nucleokinesis and centrosome-nucleus coupling during radial neuronal migration in the cerebral cortex and d…
Heterochromatin protein 1-binding protein 3	4	1.49	1	1.56	0.23	0.1283	0.0598	Q5SSJ5	Human	http://www.uniprot.org/uniprot/Q5SSJ5	HP1BP3	Nucleus	Component of heterochromatin that maintains heterochromatin integrity during G1/S progression and regulates the duration of G1 phase to critically influence cell proliferative capacity (PubMed:24830416). Mediates chromatin condensation during hypoxia, leading to increased tumor cell viability, radio-resistance, chemo-resistance and self-renewal(PubMed:25100860).
NHP2-like protein 1	1	2.39	1	2.07	0.001	0.1285	0.0038	P55769	Human	http://www.uniprot.org/uniprot/P55769	NHP2L1	Nucleus	Binds to the 5'-stem-loop of U4 snRNA and may play a role in the late stage of spliceosome assembly. The protein undergoes a conformational change upon RNA-binding.
Ankyrin repeat domain-containing protein 7	1	1.14	0	1	0.0501	0.1291	0.4226	Q92527	Human	http://www.uniprot.org/uniprot/Q92527	ANKRD7
Sorcin	1	2.81	1	1.43	0.0674	0.1302	0.2169	P30626	Human	http://www.uniprot.org/uniprot/P30626	SRI	Cytoplasm	Calcium-binding protein that modulates excitation-contraction coupling in the heart. Contributes to calcium homeostasis in the heart sarcoplasmic reticulum. Modulates the activity of RYR2 calcium channels.
Cation-dependent mannose-6-phosphate receptor	2	1.11	1	1.49	0.6587	0.1303	0.2707	P20645	Human	http://www.uniprot.org/uniprot/P20645	M6PR	Lysosome membrane	Transport of phosphorylated lysosomal enzymes from the Golgi complex and the cell surface to lysosomes. Lysosomal enzymes bearing phosphomannosyl residues bind specifically to mannose-6-phosphate receptors in the Golgi apparatus and the resulting receptor-ligand complex is transported to an acidic prelyosomal compartment where the low pH mediates the dissociation of the complex.
Cystatin-A	1	1	2.61	1.94	0.3546	0.1304	0.6582	P01040	Human	http://www.uniprot.org/uniprot/P01040	CSTA	Cytoplasm	This is an intracellular thiol proteinase inhibitor. Has an important role in desmosome-mediated cell-cell adhesion in the lower levels of the epidermis.
60S acidic ribosomal protein P2	1	7.29	1	5.71	0.0045	0.1328	0.0035	P05387	Human	http://www.uniprot.org/uniprot/P05387	RPLP2		Plays an important role in the elongation step of protein synthesis.
Thrombospondin-1	3	1.71	1	1.43	0.0494	0.1331	0.0274	P07996	Human	http://www.uniprot.org/uniprot/P07996	THBS1	Endoplasmic reticulum	Adhesive glycoprotein that mediates cell-to-cell and cell-to-matrix interactions. Binds heparin. May play a role in dentinogenesis and/or maintenance of dentin and dental pulp (By similarity). Ligand for CD36 mediating antiangiogenic properties. Plays a role in ER stress response, via its interaction with the activating transcription factor 6 alpha (ATF6) which produces adaptive ER stress respons…
ADP/ATP translocase 3	1	1	1	1.18	0.8905	0.1337	0.4859	P12236	Human	http://www.uniprot.org/uniprot/P12236	SLC25A6	Mitochondrion inner membrane	Catalyzes the exchange of cytoplasmic ADP with mitochondrial ATP across the mitochondrial inner membrane. May participate in the formation of the permeability transition pore complex (PTPC) responsible for the release of mitochondrial products that triggers apoptosis.
Protein SMG9	2	1.34	1.36	1	0.5193	0.1342	0.8801	Q9H0W8	Human	http://www.uniprot.org/uniprot/Q9H0W8	SMG9		Involved in nonsense-mediated decay (NMD) of mRNAs containing premature stop codons. Is recruited by release factors to stalled ribosomes together with SMG1 and SMG8 (forming the SMG1C protein kinase complex) and, in the SMG1C complex, is required for the efficient association between SMG1 and SMG8.
NAD(P)H-hydrate epimerase	1	3.79	1	2.24	0.1234	0.1358	0.8424	Q8NCW5	Human	http://www.uniprot.org/uniprot/Q8NCW5	APOA1BP	Mitochondrion	Catalyzes the epimerization of the S- and R-forms of NAD(P)HX, a damaged form of NAD(P)H that is a result of enzymatic or heat-dependent hydration. This is a prerequisite for the S-specific NAD(P)H-hydrate dehydratase to allow the repair of both epimers of NAD(P)HX.
Thymosin beta-4	5	1	0	3.11	0.186	0.1372	0.0676	P62328	Human	http://www.uniprot.org/uniprot/P62328	TMSB4X	Cytoplasm	Plays an important role in the organization of the cytoskeleton (By similarity). Binds to and sequesters actin monomers (G actin) and therefore inhibits actin polymerization.
Testin	3	1.16	1	1	0.2826	0.1379	0.9066	Q9UGI8	Human	http://www.uniprot.org/uniprot/Q9UGI8	TES	Cytoplasm	Scaffold protein that may play a role in cell adhesion, cell spreading and in the reorganization of the actin cytoskeleton. Plays a role in the regulation of cell proliferation. May act as a tumor suppressor. Inhibits tumor cell growth.
LIM domain-containing protein 1	1	1.77	1	1.51	0.0725	0.138	0.8283	Q9UGP4	Human	http://www.uniprot.org/uniprot/Q9UGP4	LIMD1	Cytoplasm	Adapter or scaffold protein which participates in the assembly of numerous protein complexes and is involved in several cellular processes such as cell fate determination, cytoskeletal organization, repression of gene transcription, cell-cell adhesion, cell differentiation, proliferation and migration. Positively regulates microRNA (miRNA)-mediated gene silencing and is essential for P-body forma…
Breast cancer anti-estrogen resistance protein 1	9	1.96	1	1.51	0.0753	0.1386	0.3419	P56945	Human	http://www.uniprot.org/uniprot/P56945	BCAR1	Cell junction	Docking protein which plays a central coordinating role for tyrosine kinase-based signaling related to cell adhesion. Implicated in induction of cell migration. Overexpression confers antiestrogen resistance on breast cancer cells.
Collagen alpha-2(IV) chain	2	1	1.19	1.4	0.4093	0.1386	0.4045	P08572	Human	http://www.uniprot.org/uniprot/P08572	COL4A2	Secreted	Type IV collagen is the major structural component of glomerular basement membranes (GBM), forming a 'chicken-wire' meshwork together with laminins, proteoglycans and entactin/nidogen.
Keratin, type I cytoskeletal 23	2	1	1.39	1.61	0.547	0.1389	0.3421	Q9C075	Human	http://www.uniprot.org/uniprot/Q9C075	KRT23
Mitochondrial import inner membrane translocase subunit TIM16	1	2.5	1	1.43	0.0203	0.1394	0.0549	Q9Y3D7	Human	http://www.uniprot.org/uniprot/Q9Y3D7	PAM16	Mitochondrion inner membrane	Regulates ATP-dependent protein translocation into the mitochondrial matrix. Inhibits DNAJC19 stimulation of HSPA9/Mortalin ATPase activity.
Rab5 GDP/GTP exchange factor	2	1	1.24	1.31	0.6302	0.1405	0.3685	Q9UJ41	Human	http://www.uniprot.org/uniprot/Q9UJ41	RABGEF1	Cytoplasm	Rab effector protein acting as linker between gamma-adaptin, RAB4A or RAB5A. Involved in endocytic membrane fusion and membrane trafficking of recycling endosomes. Stimulates nucleotide exchange on RAB5A. Can act as a ubiquitin ligase (By similarity).
Cytochrome b-c1 complex subunit 2, mitochondrial	2	1	1.08	1.33	0.4896	0.1417	0.2617	P22695	Human	http://www.uniprot.org/uniprot/P22695	UQCRC2	Mitochondrion inner membrane	This is a component of the ubiquinol-cytochrome c reductase complex (complex III or cytochrome b-c1 complex), which is part of the mitochondrial respiratory chain. The core protein 2 is required for the assembly of the complex.
Tetratricopeptide repeat protein 37	1	1.24	1.32	1	0.4353	0.142	0.0789	Q6PGP7	Human	http://www.uniprot.org/uniprot/Q6PGP7	TTC37	Cytoplasm	Component of the SKI complex which is thought to be involved in exosome-mediated RNA decay and associates with transcriptionally active genes in a manner dependent on PAF1 complex (PAF1C).
Replication factor C subunit 3	1	1.24	1.32	1	0.6898	0.1427	0.1184	P40938	Human	http://www.uniprot.org/uniprot/P40938	RFC3	Nucleus	The elongation of primed DNA templates by DNA polymerase delta and epsilon requires the action of the accessory proteins proliferating cell nuclear antigen (PCNA) and activator 1.
Bifunctional purine biosynthesis protein ATIC	2	1	1.46	1.32	0.3596	0.1428	0.7409	P31939	Human	http://www.uniprot.org/uniprot/P31939	ATIC		Bifunctional enzyme that catalyzes 2 steps in purine biosynthesis.
cAMP-dependent protein kinase type I-alpha regulatory subunit	5	1.39	1	1.16	0.1684	0.143	0.2506	P10644	Human	http://www.uniprot.org/uniprot/P10644	PRKAR1A	Cell membrane	Regulatory subunit of the cAMP-dependent protein kinases involved in cAMP signaling in cells.
Ribosome biogenesis protein WDR12	1	1	1.44	1.46	0.3381	0.1432	0.9641	Q9GZL7	Human	http://www.uniprot.org/uniprot/Q9GZL7	WDR12	Nucleus	Component of the PeBoW complex, which is required for maturation of 28S and 5.8S ribosomal RNAs and formation of the 60S ribosome.
SH3 domain-binding glutamic acid-rich-like protein 3	3	2.01	1	1.46	0.0849	0.1436	0.5181	Q9H299	Human	http://www.uniprot.org/uniprot/Q9H299	SH3BGRL3	Cytoplasm	Could act as a modulator of glutaredoxin biological activity.
FERM domain-containing protein 8	1	1.4	1	1.12	0.3831	0.1438	0.7489	Q9BZ67	Human	http://www.uniprot.org/uniprot/Q9BZ67	FRMD8
RNA-binding protein FUS	3	1.38	1	1.58	0.4409	0.1443	0.203	P35637	Human	http://www.uniprot.org/uniprot/P35637	FUS	Nucleus	Binds both single-stranded and double-stranded DNA and promotes ATP-independent annealing of complementary single-stranded DNAs and D-loop formation in superhelical double-stranded DNA. May play a role in maintenance of genomic integrity.
TGF-beta-activated kinase 1 and MAP3K7-binding protein 1	2	1.37	1.13	1	0.6028	0.1445	0.3445	Q15750	Human	http://www.uniprot.org/uniprot/Q15750	TAB1		May be an important signaling intermediate between TGFB receptors and MAP3K7/TAK1. May play an important role in mammalian embryogenesis.
RNA-binding protein 42	2	1.55	1.59	1	0.1727	0.1452	0.4426	Q9BTD8	Human	http://www.uniprot.org/uniprot/Q9BTD8	RBM42	Nucleus	Binds (via the RRM domain) to the 3'-untranslated region (UTR) of CDKN1A mRNA.
Putative beta-actin-like protein 3	1	1.8	1	1.4	0.0611	0.1462	0.1558	Q9BYX7	Human	http://www.uniprot.org/uniprot/Q9BYX7	POTEKP	Cytoplasm
Catalase	1	1	2.11	2.21	0.1595	0.1462	0.731	P04040	Human	http://www.uniprot.org/uniprot/P04040	CAT	Peroxisome	Occurs in almost all aerobically respiring organisms and serves to protect cells from the toxic effects of hydrogen peroxide. Promotes growth of cells including T-cells, B-cells, myeloid leukemia cells, melanoma cells, mastocytoma cells and normal and transformed fibroblast cells.
Phosphopantothenate--cysteine ligase	1	1	1.27	1.47	0.8921	0.1466	0.1921	Q9HAB8	Human	http://www.uniprot.org/uniprot/Q9HAB8	PPCS		Catalyzes the first step in the biosynthesis of coenzyme A from vitamin B5, where cysteine is conjugated to 4'-phosphopantothenate to form 4-phosphopantothenoylcysteine.
6-phosphofructo-2-kinase/fructose-2,6-bisphosphatase 3	2	2.08	1	1.57	0.0707	0.1469	0.3321	Q16875	Human	http://www.uniprot.org/uniprot/Q16875	PFKFB3		Synthesis and degradation of fructose 2,6-bisphosphate.
Ubiquitin-conjugating enzyme E2 variant 1	1	1.8	1	1.5	0.0153	0.1471	0.0519	Q13404	Human	http://www.uniprot.org/uniprot/Q13404	UBE2V1	Nucleus	Has no ubiquitin ligase activity on its own. The UBE2V1-UBE2N heterodimer catalyzes the synthesis of non-canonical poly-ubiquitin chains that are linked through Lys-63. This type of poly-ubiquitination activates IKK and does not seem to involve protein degradation by the proteasome. Plays a role in the activation of NF-kappa-B mediated by IL1B, TNF, TRAF6 and TRAF2. Mediates transcriptional activ…
Multimerin-2	3	2.89	1	2.02	0.0151	0.1474	0.0374	Q9H8L6	Human	http://www.uniprot.org/uniprot/Q9H8L6	MMRN2	Secreted	Inhibits endothelial cells motility and acts as a negative regulator of angiogenesis; it downregulates KDR activation by binding VEGFA.
Septin-10	2	1.55	1	1.21	0.1539	0.1475	0.4784	Q9P0V9	Human	http://www.uniprot.org/uniprot/Q9P0V9	2021-09-10	Cytoplasm	Filament-forming cytoskeletal GTPase. May play a role in cytokinesis (Potential).
Pescadillo homolog	1	1.62	1.64	1	0.9341	0.1506	0.2338	O00541	Human	http://www.uniprot.org/uniprot/O00541	PES1	Nucleus	Component of the PeBoW complex, which is required for maturation of 28S and 5.8S ribosomal RNAs and formation of the 60S ribosome.
RNA-binding protein Nova-2	1	1.27	1.17	1	0.8389	0.1509	0.507	Q9UNW9	Human	http://www.uniprot.org/uniprot/Q9UNW9	NOVA2	Nucleus	May regulate RNA splicing or metabolism in a specific subset of developing neurons (By similarity). Binds single strand RNA.
Complex I assembly factor TIMMDC1, mitochondrial	1	1	1.28	1.53	0.2053	0.1511	0.6033	Q9NPL8	Human	http://www.uniprot.org/uniprot/Q9NPL8	TIMMDC1	Mitochondrion membrane	Chaperone protein involved in the assembly of the mitochondrial NADH:ubiquinone oxidoreductase complex (complex I). Participates in constructing the membrane arm of complex I.
Arginase-1	1	1.34	1.13	1	0.365	0.1516	0.7168	P05089	Human	http://www.uniprot.org/uniprot/P05089	ARG1	Cytoplasm
ER membrane protein complex subunit 4	1	1.13	1	1.63	0.4445	0.1516	0.0428	Q5J8M3	Human	http://www.uniprot.org/uniprot/Q5J8M3	EMC4	Membrane	May mediate anti-apoptotic activity.
Tyrosine-protein phosphatase non-receptor type 11	1	1.66	1	1.21	0.0648	0.1528	0.3419	Q06124	Human	http://www.uniprot.org/uniprot/Q06124	PTPN11	Cytoplasm	Acts downstream of various receptor and cytoplasmic protein tyrosine kinases to participate in the signal transduction from the cell surface to the nucleus. Dephosphorylates ROCK2 at Tyr-722 resulting in stimulatation of its RhoA binding activity.
Thioredoxin domain-containing protein 9	3	1.73	1	1.3	0.2695	0.1529	0.6548	O14530	Human	http://www.uniprot.org/uniprot/O14530	TXNDC9		Significantly diminishes the chaperonin TCP1 complex ATPase activity, thus negatively impacts protein folding, including that of actin or tubulin.
Cadherin-5	4	1.94	1	1.66	0.1307	0.153	0.0899	P33151	Human	http://www.uniprot.org/uniprot/P33151	CDH5	Cell junction	Cadherins are calcium-dependent cell adhesion proteins. They preferentially interact with themselves in a homophilic manner in connecting cells; cadherins may thus contribute to the sorting of heterogeneous cell types. This cadherin may play a important role in endothelial cell biology through control of the cohesion and organization of the intercellular junctions. It associates with alpha-cateni…
YLP motif-containing protein 1	1	1.31	1.13	1	0.5681	0.153	0.2748	P49750	Human	http://www.uniprot.org/uniprot/P49750	YLPM1	Nucleus	Plays a role in the reduction of telomerase activity during differentiation of embryonic stem cells by binding to the core promoter of TERT and controlling its down-regulation.
Acetoacetyl-CoA synthetase	2	1.32	1.43	1	0.5486	0.1533	0.6753	Q86V21	Human	http://www.uniprot.org/uniprot/Q86V21	AACS	Cytoplasm	Activates acetoacetate to acetoacetyl-CoA. May be involved in utilizing ketone body for the fatty acid-synthesis during adipose tissue development (By similarity).
Aldo-keto reductase family 1 member C1	1	2.08	1	1.02	0.1221	0.1539	0.5737	Q04828	Human	http://www.uniprot.org/uniprot/Q04828	AKR1C1	Cytoplasm	Converts progesterone to its inactive form, 20-alpha-dihydroxyprogesterone (20-alpha-OHP). In the liver and intestine, may have a role in the transport of bile. May have a role in monitoring the intrahepatic bile acid concentration. Has a low bile-binding ability. May play a role in myelin formation.
Plexin-D1	2	1.87	1	1.31	0.1569	0.1541	0.5803	Q9Y4D7	Human	http://www.uniprot.org/uniprot/Q9Y4D7	PLXND1	Cell membrane	Cell surface receptor for SEMA4A and for class 3 semaphorins, such as SEMA3A, SEMA3C and SEMA3E. Plays an important role in cell-cell signaling, and in regulating the migration of a wide spectrum of cell types. Regulates the migration of thymocytes in the medulla. Regulates endothelial cell migration. Plays an important role in ensuring the specificity of synapse formation. Required for normal de…
Chromatin target of PRMT1 protein	2	1.6	1	1.23	0.0814	0.1558	0.2916	Q9Y3Y2	Human	http://www.uniprot.org/uniprot/Q9Y3Y2	CHTOP	Nucleus	Plays an important role in the ligand-dependent activation of estrogen receptor target genes. May play a role in the silencing of fetal globin genes. Recruits the 5FMC complex to ZNF148, leading to desumoylation of ZNF148 and subsequent transactivation of ZNF148 target genes.
Solute carrier family 27 member 3	1	1.04	1	1.17	0.9315	0.1559	0.1445	Q5K4L6	Human	http://www.uniprot.org/uniprot/Q5K4L6	SLC27A3	Mitochondrion membrane	Has acyl-CoA ligase activity for long-chain and very-long-chain fatty acids. Does not exhibit fatty acid transport activity (By similarity).
ATP-dependent RNA helicase DDX3X	4	1.24	1	1.14	0.4013	0.1561	0.4126	O00571	Human	http://www.uniprot.org/uniprot/O00571	DDX3X	Nucleus speckle	Multifunctional ATP-dependent RNA helicase. The ATPase activity can be stimulated by various ribo- and deoxynucleic acids indicative for a relaxed substrate specificity. In vitro can unwind partially double-stranded DNA with a preference for 5'-single-stranded DNA overhangs. Is involved in several steps of gene expression, such as transcription, mRNA maturation, mRNA export and translation. Howev…
Upstream-binding protein 1	1	1.32	1	1.75	0.2052	0.1565	0.082	Q9NZI7	Human	http://www.uniprot.org/uniprot/Q9NZI7	UBP1	Nucleus	Functions as a transcriptional activator in a promoter context-dependent manner. Modulates the placental expression of CYP11A1. Involved in regulation of the alpha-globin gene in erythroid cells. Activation of the alpha-globin promoter in erythroid cells is via synergistic interaction with TFCP2 (By similarity). Involved in regulation of the alpha-globin gene in erythroid cells. Binds strongly to…
Translation initiation factor eIF-2B subunit beta	4	1.5	1.2	1	0.4602	0.1577	0.6263	P49770	Human	http://www.uniprot.org/uniprot/P49770	EIF2B2		Catalyzes the exchange of eukaryotic initiation factor 2-bound GDP for GTP.
Cleavage and polyadenylation specificity factor subunit 5	1	2.03	1.47	1	0.4589	0.1605	0.51	O43809	Human	http://www.uniprot.org/uniprot/O43809	NUDT21	Nucleus	Component of the cleavage factor Im (CFIm) complex that plays a key role in pre-mRNA 3'-processing. Involved in association with CPSF6 or CPSF7 in pre-MRNA 3'-end poly(A) site cleavage and poly(A) addition. NUDT21/CPSF5 binds to cleavage and polyadenylation RNA substrates. The homodimer mediates simultaneous sequence-specific recognition of two 5'-UGUA-3' elements within the pre-mRNA. Binds to, b…
NADH dehydrogenase [ubiquinone] 1 alpha subcomplex assembly factor 2	1	1.43	1	2.23	0.0832	0.1606	0.02	Q8N183	Human	http://www.uniprot.org/uniprot/Q8N183	NDUFAF2	Mitochondrion	Acts as a molecular chaperone for mitochondrial complex I assembly.
Vesicle-associated membrane protein-associated protein B/C	1	1.26	1.07	1	0.6834	0.1608	0.7662	O95292	Human	http://www.uniprot.org/uniprot/O95292	VAPB	Endoplasmic reticulum membrane	Participates in the endoplasmic reticulum unfolded protein response (UPR) by inducing ERN1/IRE1 activity. Involved in cellular calcium homeostasis regulation.
COP9 signalosome complex subunit 6	3	1.25	1	1.99	0.8609	0.1618	0.0798	Q7L5N1	Human	http://www.uniprot.org/uniprot/Q7L5N1	COPS6	Nucleus	Component of the COP9 signalosome complex (CSN), a complex involved in various cellular and developmental processes. The CSN complex is an essential regulator of the ubiquitin (Ubl) conjugation pathway by mediating the deneddylation of the cullin subunits of SCF-type E3 ligase complexes, leading to decrease the Ubl ligase activity of SCF-type complexes such as SCF, CSA or DDB2. The complex is als…
F-box only protein 7	1	2.41	1	1.31	0.0446	0.1635	0.3493	Q9Y3I1	Human	http://www.uniprot.org/uniprot/Q9Y3I1	FBXO7	Cytoplasm	Substrate recognition component of a SCF (SKP1-CUL1-F-box protein) E3 ubiquitin-protein ligase complex which mediates the ubiquitination and subsequent proteasomal degradation of target proteins. Recognizes BIRC2 and DLGAP5. Plays a role downstream of PINK1 in the clearance of damaged mitochondria via selective autophagy (mitophagy) by targeting PARK2 to dysfunctional depolarized mitochondria. Pr…
Serpin B3	1	1	3.03	2.14	0.3379	0.164	0.984	P29508	Human	http://www.uniprot.org/uniprot/P29508	SERPINB3	Cytoplasm	May act as a papain-like cysteine protease inhibitor to modulate the host immune response against tumor cells. Also functions as an inhibitor of UV-induced apoptosis via suppression of the activity of c-Jun NH(2)-terminal kinase (JNK1).
E3 UFM1-protein ligase 1	3	1.16	1	1.09	0.3178	0.1644	0.5423	O94874	Human	http://www.uniprot.org/uniprot/O94874	UFL1	Endoplasmic reticulum	E3 protein ligase that mediates ufmylation, the covalent attachment of the ubiquitin-like modifier UFM1 to substrate proteins, a post-translational modification on lysine residues of proteins that may play a crucial role in a number of cellular processes. Mediates DDRGK1 ufmylation and may regulate the proteasomal degradation of DDRGK1 and CDK5RAP3 thereby modulating NF-kappa-B signaling (PubMed:…
Merlin	1	1	1.43	1.53	0.369	0.1652	0.4967	P35240	Human	http://www.uniprot.org/uniprot/P35240	NF2	Cell projection	Probable regulator of the Hippo/SWH (Sav/Wts/Hpo) signaling pathway, a signaling pathway that plays a pivotal role in tumor suppression by restricting proliferation and promoting apoptosis. Along with WWC1 can synergistically induce the phosphorylation of LATS1 and LATS2 and can probably function in the regulation of the Hippo/SWH (Sav/Wts/Hpo) signaling pathway. May act as a membrane stabilizing…
Protein transport protein Sec61 subunit alpha isoform 1	3	1	1.03	1.23	0.2419	0.1655	0.4922	P61619	Human	http://www.uniprot.org/uniprot/P61619	SEC61A1	Endoplasmic reticulum membrane	Plays a crucial role in the insertion of secretory and membrane polypeptides into the ER. Required for assembly of membrane and secretory proteins. Tightly associated with membrane-bound ribosomes, either directly or through adapter proteins.
Diphosphoinositol polyphosphate phosphohydrolase 1	1	1	1.09	1.71	0.9545	0.1658	0.1484	O95989	Human	http://www.uniprot.org/uniprot/O95989	NUDT3	Cytoplasm	Cleaves a beta-phosphate from the diphosphate groups in PP-InsP5 (diphosphoinositol pentakisphosphate) and [PP]2-InsP4 (bisdiphosphoinositol tetrakisphosphate), suggesting that it may play a role in signal transduction. InsP6 (inositol hexakisphophate) is not a substrate. Acts as a negative regulator of the ERK1/2 pathway. Also able to catalyze the hydrolysis of dinucleoside oligophosphates, with…
Tubulin-folding cofactor B	1	1	1.18	1.24	0.3751	0.166	0.6946	Q99426	Human	http://www.uniprot.org/uniprot/Q99426	TBCB	Cytoplasm	Binds to alpha-tubulin folding intermediates after their interaction with cytosolic chaperonin in the pathway leading from newly synthesized tubulin to properly folded heterodimer. Involved in regulation of tubulin heterodimer dissociation. May function as a negative regulator of axonal growth.
Endoplasmic reticulum resident protein 29	1	1	1.09	1.36	0.6904	0.1672	0.4411	P30040	Human	http://www.uniprot.org/uniprot/P30040	ERP29	Endoplasmic reticulum lumen	Does not seem to be a disulfide isomerase. Plays an important role in the processing of secretory proteins within the endoplasmic reticulum (ER), possibly by participating in the folding of proteins in the ER.
Erlin-1	1	1	1.13	1.42	0.5824	0.1681	0.3707	O75477	Human	http://www.uniprot.org/uniprot/O75477	ERLIN1	Endoplasmic reticulum membrane	Component of the ERLIN1/ERLIN2 complex which mediates the endoplasmic reticulum-associated degradation (ERAD) of inositol 1,4,5-trisphosphate receptors (IP3Rs).
Desmoglein-1	5	1	3.5	1.67	0.3415	0.1685	0.6127	Q02413	Human	http://www.uniprot.org/uniprot/Q02413	DSG1	Cell membrane	Component of intercellular desmosome junctions. Involved in the interaction of plaque proteins and intermediate filaments mediating cell-cell adhesion.
Early endosome antigen 1	3	1.58	1.09	1	0.1812	0.1691	0.6035	Q15075	Human	http://www.uniprot.org/uniprot/Q15075	EEA1	Cytoplasm	Binds phospholipid vesicles containing phosphatidylinositol 3-phosphate and participates in endosomal trafficking.
Mitochondrial proton/calcium exchanger protein	1	1	1.22	1.26	0.3666	0.1694	0.9781	O95202	Human	http://www.uniprot.org/uniprot/O95202	LETM1	Mitochondrion inner membrane	Crucial for the maintenance of mitochondrial tubular networks and for the assembly of the supercomplexes of the respiratory chain. Required for the maintenance of the tubular shape and cristae organization.
4-trimethylaminobutyraldehyde dehydrogenase	3	1	1.49	1.25	0.1861	0.1701	0.763	P49189	Human	http://www.uniprot.org/uniprot/P49189	ALDH9A1	Cytoplasm	Converts gamma-trimethylaminobutyraldehyde into gamma-butyrobetaine. Catalyzes the irreversible oxidation of a broad range of aldehydes to the corresponding acids in an NAD-dependent reaction.
Mitochondrial import inner membrane translocase subunit TIM44	1	1	1.36	2.33	0.6123	0.1711	0.3285	O43615	Human	http://www.uniprot.org/uniprot/O43615	TIMM44	Mitochondrion inner membrane	Essential component of the PAM complex, a complex required for the translocation of transit peptide-containing proteins from the inner membrane into the mitochondrial matrix in an ATP-dependent manner. Recruits mitochondrial HSP70 to drive protein translocation into the matrix using ATP as an energy source.
Heterogeneous nuclear ribonucleoprotein D-like	2	1.95	1.56	1	0.2093	0.1712	0.3709	O14979	Human	http://www.uniprot.org/uniprot/O14979	HNRNPDL	Nucleus	Acts as a transcriptional regulator. Promotes transcription repression. Promotes transcription activation in differentiated myotubes (By similarity). Binds to double- and single-stranded DNA sequences. Binds to the transcription suppressor CATR sequence of the COX5B promoter (By similarity). Binds with high affinity to RNA molecules that contain AU-rich elements (AREs) found within the 3'-UTR of …
CD109 antigen	1	1.16	1	1.29	0.536	0.1713	0.1321	Q6YHK3	Human	http://www.uniprot.org/uniprot/Q6YHK3	CD109	Cell membrane	Modulates negatively TGFB1 signaling in keratinocytes.
Inorganic pyrophosphatase 2, mitochondrial	1	1.1	1	1.26	0.4729	0.1718	0.1719	Q9H2U2	Human	http://www.uniprot.org/uniprot/Q9H2U2	PPA2	Mitochondrion
TBC1 domain family member 13	1	4.03	1	2.49	0.0043	0.1732	0.4358	Q9NVG8	Human	http://www.uniprot.org/uniprot/Q9NVG8	TBC1D13		May act as a GTPase-activating protein for Rab family protein(s).
Mas-related G-protein coupled receptor member G	1	1	1.16	1.75	0.8984	0.1737	0.1961	Q86SM5	Human	http://www.uniprot.org/uniprot/Q86SM5	MRGPRG	Cell membrane	Orphan receptor. May regulate nociceptor function and/or development, including the sensation or modulation of pain (By similarity).
Tyrosine--tRNA ligase, cytoplasmic	3	1	1.16	1.24	0.2789	0.175	0.0618	P54577	Human	http://www.uniprot.org/uniprot/P54577	YARS	Cytoplasm	Catalyzes the attachment of tyrosine to tRNA(Tyr) in a two-step reaction: tyrosine is first activated by ATP to form Tyr-AMP and then transferred to the acceptor end of tRNA(Tyr).
Laminin subunit alpha-4	1	4.06	1	3.04	0.014	0.1762	0.0141	Q16363	Human	http://www.uniprot.org/uniprot/Q16363	LAMA4	Secreted	Binding to cells via a high affinity receptor, laminin is thought to mediate the attachment, migration and organization of cells into tissues during embryonic development by interacting with other extracellular matrix components.
Endoplasmic reticulum protein SC65	4	2.19	1	1.46	0.1914	0.1763	0.1641	Q92791	Human	http://www.uniprot.org/uniprot/Q92791	P3H4	Nucleus
4F2 cell-surface antigen heavy chain	2	1	2.48	1.87	0.2728	0.1763	0.2236	P08195	Human	http://www.uniprot.org/uniprot/P08195	SLC3A2	Apical cell membrane	Required for the function of light chain amino-acid transporters. Involved in sodium-independent, high-affinity transport of large neutral amino acids such as phenylalanine, tyrosine, leucine, arginine and tryptophan. Involved in guiding and targeting of LAT1 and LAT2 to the plasma membrane. When associated with SLC7A6 or SLC7A7 acts as an arginine/glutamine exchanger, following an antiport mecha…
L-aminoadipate-semialdehyde dehydrogenase-phosphopantetheinyl transferase	2	1	1.03	1.34	0.7819	0.1767	0.199	Q9NRN7	Human	http://www.uniprot.org/uniprot/Q9NRN7	AASDHPPT	Cytoplasm	Catalyzes the post-translational modification of target proteins by phosphopantetheine. Can transfer the 4'-phosphopantetheine moiety from coenzyme A to a serine residue of a broad range of acceptors, such as the acyl carrier domain of FASN.
Tumor necrosis factor alpha-induced protein 8-like protein 1	2	1.12	1	1	0.4416	0.1769	0.8314	Q8WVP5	Human	http://www.uniprot.org/uniprot/Q8WVP5	TNFAIP8L1	Cytoplasm	Acts as a negative regulator of mTOR activity.
Sorting nexin-9	1	1.32	1	1.04	0.5857	0.1779	0.9722	Q9Y5X1	Human	http://www.uniprot.org/uniprot/Q9Y5X1	SNX9	Cytoplasmic vesicle membrane	Involved in endocytosis and intracellular vesicle trafficking, both during interphase and at the end of mitosis. Required for efficient progress through mitosis and cytokinesis. Required for normal formation of the cleavage furrow at the end of mitosis. Plays a role in endocytosis via clathrin-coated pits, but also clathrin-independent, actin-dependent fluid-phase endocytosis. Plays a role in mac…
DNA-directed RNA polymerases I, II, and III subunit RPABC3	3	1.35	1.42	1	0.6736	0.1782	0.4098	P52434	Human	http://www.uniprot.org/uniprot/P52434	POLR2H	Nucleus	DNA-dependent RNA polymerase catalyzes the transcription of DNA into RNA using the four ribonucleoside triphosphates as substrates. Common component of RNA polymerases I, II and III which synthesize ribosomal RNA precursors, mRNA precursors and many functional non-coding RNAs, and small RNAs, such as 5S rRNA and tRNAs, respectively.
Serine/threonine-protein phosphatase 2A catalytic subunit beta isoform	1	1.45	1.78	1	0.7784	0.1788	0.482	P62714	Human	http://www.uniprot.org/uniprot/P62714	PPP2CB	Cytoplasm	PP2A can modulate the activity of phosphorylase B kinase casein kinase 2, mitogen-stimulated S6 kinase, and MAP-2 kinase.
Sedoheptulokinase	1	1.11	1.24	1	0.6349	0.1798	0.5062	Q9UHJ6	Human	http://www.uniprot.org/uniprot/Q9UHJ6	SHPK	Cytoplasm	Acts as a modulator of macrophage activation through control of glucose metabolism.
Transcription factor MafF	1	1	2.41	2.01	0.5234	0.1805	0.6728	Q9ULX9	Human	http://www.uniprot.org/uniprot/Q9ULX9	MAFF	Nucleus	Interacts with the upstream promoter region of the oxytocin receptor gene. May be a transcriptional enhancer in the up-regulation of the oxytocin receptor gene at parturition. Since it lacks a putative transactivation domain, it may behave as a transcriptional repressor when it dimerize among himself. May also serve as a transcriptional activator by dimerizing with other (usually larger) basic-zi…
Ras-related protein Rab-13	3	1	1.09	1.21	0.1934	0.1807	0.5906	P51153	Human	http://www.uniprot.org/uniprot/P51153	RAB13	Cell membrane	The small GTPases Rab are key regulators of intracellular membrane trafficking, from the formation of transport vesicles to their fusion with membranes. Rabs cycle between an inactive GDP-bound form and an active GTP-bound form that is able to recruit to membranes different sets of downstream effectors directly responsible for vesicle formation, movement, tethering and fusion. That Rab is involve…
Pyrroline-5-carboxylate reductase 1, mitochondrial	1	1.06	1	1.58	0.6058	0.1812	0.1791	P32322	Human	http://www.uniprot.org/uniprot/P32322	PYCR1	Mitochondrion	Housekeeping enzyme that catalyzes the last step in proline biosynthesis. Can utilize both NAD and NADP, but has higher affinity for NAD. Involved in the cellular response to oxidative stress.
Ras-related protein Rab-5C	1	1	1.11	1.17	0.2131	0.1818	0.1995	P51148	Human	http://www.uniprot.org/uniprot/P51148	RAB5C	Cell membrane	Protein transport. Probably involved in vesicular traffic (By similarity).
Endophilin-B2	4	1.31	1	1.05	0.2255	0.182	0.7508	Q9NR46	Human	http://www.uniprot.org/uniprot/Q9NR46	SH3GLB2	Cytoplasm
Proteasome activator complex subunit 1	1	1.18	1.08	1	0.5918	0.1845	0.4583	Q06323	Human	http://www.uniprot.org/uniprot/Q06323	PSME1		Implicated in immunoproteasome assembly and required for efficient antigen processing. The PA28 activator complex enhances the generation of class I binding peptides by altering the cleavage pattern of the proteasome.
Keratin, type II cytoskeletal 71	1	1	6.14	0	0.5701	0.1846	0.4226	Q3SY84	Human	http://www.uniprot.org/uniprot/Q3SY84	KRT71	Cytoplasm	Plays a central role in hair formation. Essential component of keratin intermediate filaments in the inner root sheath (IRS) of the hair follicle.
Uncharacterized protein C3orf38	1	1	0	0	0.1859	0.1859	N/A	Q5JPI3	Human	http://www.uniprot.org/uniprot/Q5JPI3	C3orf38		May be involved in apoptosis regulation.
Matrix extracellular phosphoglycoprotein	1	1	1.64	0	0.5888	0.1863	0.1888	Q9NQ76	Human	http://www.uniprot.org/uniprot/Q9NQ76	MEPE	Secreted	Promotes renal phosphate excretion and modulates mineralization.
Cleavage and polyadenylation specificity factor subunit 6	1	1.48	1.02	1	0.1669	0.1867	0.8997	Q16630	Human	http://www.uniprot.org/uniprot/Q16630	CPSF6	Nucleus	Component of the cleavage factor Im complex (CFIm) that plays a key role in pre-mRNA 3'-processing. Involved in association with NUDT21/CPSF5 in pre-MRNA 3'-end poly(A) site cleavage and poly(A) addition. CPSF6 binds to cleavage and polyadenylation RNA substrates and promotes RNA looping.
Thymidylate kinase	3	1	1.16	1.28	0.7536	0.1868	0.2167	P23919	Human	http://www.uniprot.org/uniprot/P23919	DTYMK		Catalyzes the conversion of dTMP to dTDP.
PHD finger-like domain-containing protein 5A	1	1.13	1.05	1	0.6141	0.187	0.3082	Q7RTV0	Human	http://www.uniprot.org/uniprot/Q7RTV0	PHF5A	Nucleus	Acts as a transcriptional regulator by binding to the GJA1/Cx43 promoter and enhancing its up-regulation by ESR1/ER-alpha. Also involved in pre-mRNA splicing.
Cysteine and glycine-rich protein 1	1	1	1.43	1.88	0.8014	0.1877	0.4086	P21291	Human	http://www.uniprot.org/uniprot/P21291	CSRP1	Nucleus	Could play a role in neuronal development.
Keratin, type II cytoskeletal 2 epidermal	13	1	2.71	1.8	0.4147	0.1879	0.5907	P35908	Human	http://www.uniprot.org/uniprot/P35908	KRT2		Probably contributes to terminal cornification. Associated with keratinocyte activation, proliferation and keratinization.
Protein AHNAK2	12	1.22	1.31	1	0.4581	0.1881	0.343	Q8IVF2	Human	http://www.uniprot.org/uniprot/Q8IVF2	AHNAK2	Nucleus
Coiled-coil domain-containing protein 93	1	1.34	1	1.12	0.2475	0.1891	0.7244	Q567U6	Human	http://www.uniprot.org/uniprot/Q567U6	CCDC93	Early endosome	Involved in copper-dependent ATP7A trafficking between the trans-Golgi network and vesicles in the cell periphery; the function is proposed to depend on its association within the CCC complex and cooperation with the WASH complex on early endosomes and is dependent on its interaction with FAM21C (PubMed:25355947).
Septin-2	3	1.16	1.07	1	0.2223	0.1894	0.627	Q15019	Human	http://www.uniprot.org/uniprot/Q15019	2021-09-02	Cytoplasm	Filament-forming cytoskeletal GTPase. Required for normal organization of the actin cytoskeleton. Plays a role in the biogenesis of polarized columnar-shaped epithelium by maintaining polyglutamylated microtubules, thus facilitating efficient vesicle transport, and by impeding MAP4 binding to tubulin. Required for the progression through mitosis. Forms a scaffold at the midplane of the mitotic sp…
Heterogeneous nuclear ribonucleoprotein F	4	1.22	1	1.09	0.4051	0.1894	0.667	P52597	Human	http://www.uniprot.org/uniprot/P52597	HNRNPF	Nucleus	Component of the heterogeneous nuclear ribonucleoprotein (hnRNP) complexes which provide the substrate for the processing events that pre-mRNAs undergo before becoming functional, translatable mRNAs in the cytoplasm. Plays a role in the regulation of alternative splicing events. Binds G-rich sequences in pre-mRNAs and keeps target RNA in an unfolded state.
Spermine synthase	1	1.49	1	1.13	0.0243	0.1895	0.477	P52788	Human	http://www.uniprot.org/uniprot/P52788	SMS		Catalyzes the production of spermine from spermidine and decarboxylated S-adenosylmethionine (dcSAM).
Interferon-induced transmembrane protein 1	1	1	1.41	1.26	0.0991	0.1914	0.5872	P13164	Human	http://www.uniprot.org/uniprot/P13164	IFITM1	Cell membrane	IFN-induced antiviral protein which inhibits the entry of viruses to the host cell cytoplasm, permitting endocytosis, but preventing subsequent viral fusion and release of viral contents into the cytosol. Active against multiple viruses, including influenza A virus, SARS coronavirus (SARS-CoV), Marburg virus (MARV), Ebola virus (EBOV), Dengue virus (DNV), West Nile virus (WNV), human immunodefici…
Smoothelin	1	1	4.08	1.33	0.3542	0.1916	0.5053	P53814	Human	http://www.uniprot.org/uniprot/P53814	SMTN	Cytoplasm	Structural protein of the cytoskeleton.
Dynein light chain roadblock-type 1	1	2.75	1	1.83	0.0906	0.1918	0.5331	Q9NP97	Human	http://www.uniprot.org/uniprot/Q9NP97	DYNLRB1	Cytoplasm	Acts as one of several non-catalytic accessory components of the cytoplasmic dynein 1 complex that are thought to be involved in linking dynein to cargos and to adapter proteins that regulate dynein function. Cytoplasmic dynein 1 acts as a motor for the intracellular retrograde motility of vesicles and organelles along microtubules.
Ras-related protein Rab-1B	3	1.19	1	1.22	0.4155	0.1918	0.5784	Q9H0U4	Human	http://www.uniprot.org/uniprot/Q9H0U4	RAB1B	Cytoplasm	The small GTPases Rab are key regulators of intracellular membrane trafficking, from the formation of transport vesicles to their fusion with membranes. Rabs cycle between an inactive GDP-bound form and an active GTP-bound form that is able to recruit to membranes different set of downstream effectors directly responsible for vesicle formation, movement, tethering and fusion. RAB1B regulates vesi…
Single-stranded DNA-binding protein, mitochondrial	4	1	1.32	1.16	0.0579	0.1921	0.2171	Q04837	Human	http://www.uniprot.org/uniprot/Q04837	SSBP1	Mitochondrion	This protein binds preferentially and cooperatively to ss-DNA. Probably involved in mitochondrial DNA replication. Associates with mitochondrial DNA.
Immunity-related GTPase family Q protein	1	1.49	1	1.11	0.3305	0.1928	0.8329	Q8WZA9	Human	http://www.uniprot.org/uniprot/Q8WZA9	IRGQ
Adenylate kinase 4, mitochondrial	4	3.58	1	2.58	0.0088	0.1934	0.0247	P27144	Human	http://www.uniprot.org/uniprot/P27144	AK4	Mitochondrion matrix	Involved in maintaining the homeostasis of cellular nucleotides by catalyzing the interconversion of nucleoside phosphates. Efficiently phosphorylates AMP and dAMP using ATP as phosphate donor, but phosphorylates only AMP when using GTP as phosphate donor. Also displays broad nucleoside diphosphate kinase activity.
39S ribosomal protein L41, mitochondrial	1	1.84	1	1.19	0.0764	0.1938	0.2887	Q8IXM3	Human	http://www.uniprot.org/uniprot/Q8IXM3	MRPL41	Mitochondrion	Component of the mitochondrial ribosome large subunit. Also involved in apoptosis and cell cycle. Enhances p53/TP53 stability, thereby contributing to p53/TP53-induced apoptosis in response to growth-inhibitory condition. Enhances p53/TP53 translocation to the mitochondria. Has the ability to arrest the cell cycle at the G1 phase, possibly by stabilizing the CDKN1A and CDKN1B (p27Kip1) proteins.
Glutamine amidotransferase-like class 1 domain-containing protein 1	1	2.33	1	1.43	0.0332	0.1939	0.2502	Q8NB37	Human	http://www.uniprot.org/uniprot/Q8NB37	PDDC1	Secreted
Serine/threonine-protein phosphatase 2A 65 kDa regulatory subunit A alpha isoform	5	1.65	1	1.45	0.0638	0.1939	0.1896	P30153	Human	http://www.uniprot.org/uniprot/P30153	PPP2R1A	Cytoplasm	The PR65 subunit of protein phosphatase 2A serves as a scaffolding molecule to coordinate the assembly of the catalytic subunit and a variable regulatory B subunit. Required for proper chromosome segregation and for centromeric localization of SGOL1 in mitosis.
m7GpppX diphosphatase	1	1.58	1	1.28	0.0271	0.1946	0.2647	Q96C86	Human	http://www.uniprot.org/uniprot/Q96C86	DCPS	Cytoplasm	Decapping scavenger enzyme that catalyzes the cleavage of a residual cap structure following the degradation of mRNAs by the 3'->5' exosome-mediated mRNA decay pathway. Hydrolyzes cap analog structures like 7-methylguanosine nucleoside triphosphate (m7GpppG) with up to 10 nucleotide substrates (small capped oligoribonucleotides) and specifically releases 5'-phosphorylated RNA fragments and 7-meth…
Zinc finger CCCH-type antiviral protein 1	1	1	1.45	1.17	0.0686	0.1948	0.1613	Q7Z2W4	Human	http://www.uniprot.org/uniprot/Q7Z2W4	ZC3HAV1	Cytoplasm	Antiviral protein which inhibits the replication of viruses by recruiting the cellular RNA degradation machineries to degrade the viral mRNAs. Binds to a ZAP-responsive element (ZRE) present in the target viral mRNA, recruits cellular poly(A)-specific ribonuclease PARN to remove the poly(A) tail, and the 3'-5' exoribonuclease complex exosome to degrade the RNA body from the 3'-end. It also recrui…
Importin-5	2	1.39	1.44	1	0.883	0.1958	0.2734	O00410	Human	http://www.uniprot.org/uniprot/O00410	IPO5	Cytoplasm	Functions in nuclear protein import as nuclear transport receptor. Serves as receptor for nuclear localization signals (NLS) in cargo substrates. Is thought to mediate docking of the importin/substrate complex to the nuclear pore complex (NPC) through binding to nucleoporin and the complex is subsequently translocated through the pore by an energy requiring, Ran-dependent mechanism. At the nucleo…
Ubiquinol-cytochrome-c reductase complex assembly factor 1	1	1.34	1	1.84	0.719	0.1969	0.1095	Q9NVA1	Human	http://www.uniprot.org/uniprot/Q9NVA1	UQCC1	Mitochondrion inner membrane	Required for the assembly of the ubiquinol-cytochrome c reductase complex (mitochondrial respiratory chain complex III or cytochrome b-c1 complex). Involved in cytochrome b translation and/or stability.
Procollagen-lysine,2-oxoglutarate 5-dioxygenase 2	5	2.07	1	1.47	0.0182	0.197	0.0898	O00469	Human	http://www.uniprot.org/uniprot/O00469	PLOD2	Rough endoplasmic reticulum membrane	Forms hydroxylysine residues in -Xaa-Lys-Gly- sequences in collagens. These hydroxylysines serve as sites of attachment for carbohydrate units and are essential for the stability of the intermolecular collagen cross-links.
Trans-1,2-dihydrobenzene-1,2-diol dehydrogenase	1	1.99	2.73	1	0.9215	0.1972	0.4492	Q9UQ10	Human	http://www.uniprot.org/uniprot/Q9UQ10	DHDH
Trypsin-3	1	1	2.06	1.29	0.1291	0.1977	0.2322	P35030	Human	http://www.uniprot.org/uniprot/P35030	PRSS3	Secreted	Digestive protease specialized for the degradation of trypsin inhibitors. In the ileum, may be involved in defensin processing, including DEFA5.
Peptidyl-prolyl cis-trans isomerase FKBP3	1	1	1.28	1.14	0.4287	0.1986	0.6307	Q00688	Human	http://www.uniprot.org/uniprot/Q00688	FKBP3	Nucleus	FK506- and rapamycin-binding proteins (FKBPs) constitute a family of receptors for the two immunosuppressants which inhibit T-cell proliferation by arresting two distinct cytoplasmic signal transmission pathways. PPIases accelerate the folding of proteins.
Lysophosphatidylcholine acyltransferase 2	1	1	1.02	1.32	0.8797	0.1991	0.2557	Q7L5N7	Human	http://www.uniprot.org/uniprot/Q7L5N7	LPCAT2	Endoplasmic reticulum membrane	Possesses both acyltransferase and acetyltransferase activities. Activity is calcium-dependent. Involved in platelet-activating factor (PAF) biosynthesis by catalyzing the conversion of the PAF precursor, 1-O-alkyl-sn-glycero-3-phosphocholine (lyso-PAF) into 1-O-alkyl-2-acetyl-sn-glycero-3-phosphocholine (PAF). Also converts lyso-PAF to 1-O-alkyl-2-acyl-sn-glycero-3-phosphocholine (PC), a major c…
Serine/threonine-protein kinase 24	3	1.1	1	1.15	0.4236	0.2003	0.4818	Q9Y6E0	Human	http://www.uniprot.org/uniprot/Q9Y6E0	STK24	Cytoplasm	Serine/threonine-protein kinase that acts on both serine and threonine residues and promotes apoptosis in response to stress stimuli and caspase activation. Mediates oxidative-stress-induced cell death by modulating phosphorylation of JNK1-JNK2 (MAPK8 and MAPK9), p38 (MAPK11, MAPK12, MAPK13 and MAPK14) during oxidative stress. Plays a role in a staurosporine-induced caspase-independent apoptotic …
Fructosamine-3-kinase	1	1	1.04	1	0.9978	0.2005	0.1985	Q9H479	Human	http://www.uniprot.org/uniprot/Q9H479	FN3K		May initiate a process leading to the deglycation of fructoselysine and of glycated proteins. May play a role in the phosphorylation of 1-deoxy-1-morpholinofructose (DMF), fructoselysine, fructoseglycine, fructose and glycated lysozyme.
AFG3-like protein 2	7	1.42	1	1.53	0.4829	0.2011	0.1846	Q9Y4W6	Human	http://www.uniprot.org/uniprot/Q9Y4W6	AFG3L2	Mitochondrion membrane	ATP-dependent protease which is essential for axonal development.
Malignant T-cell-amplified sequence 1	3	1.43	1	1.64	0.1561	0.2012	0.1926	Q9ULC4	Human	http://www.uniprot.org/uniprot/Q9ULC4	MCTS1	Cytoplasm	Anti-oncogene that play a role in cell cycle regulation; decreases cell doubling time and anchorage-dependent growth; shortens the duration of G1 transit time and G1/S transition. When constituvely expressed, increases CDK4 and CDK6 kinases activity and CCND1/cyclin D1 protein level, as well as G1 cyclin/CDK complex formation. Involved in translation initiation; promotes recruitment of aminoacety…
Syntenin-1	2	1.67	1	1.21	0.4496	0.2012	0.5887	O00560	Human	http://www.uniprot.org/uniprot/O00560	SDCBP	Cell junction	Seems to function as an adapter protein. In adherens junctions may function to couple syndecans to cytoskeletal proteins or signaling components. Seems to couple transcription factor SOX4 to the IL-5 receptor (IL5RA). May also play a role in vesicular trafficking. Seems to be required for the targeting of TGFA to the cell surface in the early secretory pathway.
Coiled-coil domain-containing protein 22	4	1.74	1.03	1	0.1586	0.2013	0.5475	O60826	Human	http://www.uniprot.org/uniprot/O60826	CCDC22	Endosome	Involved in regulation of NF-kappa-B signaling. Promotes ubiquitination of I-kappa-B-kinase subunit IKBKB and its subsequent proteasomal degradation leading to NF-kappa-B activation; the function may involve association with COMMD8 and a CUL1-dependent E3 ubiquitin ligase complex. May down-regulate NF-kappa-B activity via assocation with COMMD1 and involving a CUL2-dependent E3 ubiquitin ligase c…
ATP-binding cassette sub-family F member 3	1	1.15	1.27	1	0.6936	0.202	0.282	Q9NUQ8	Human	http://www.uniprot.org/uniprot/Q9NUQ8	ABCF3		Displays an antiviral effect against flaviviruses such as west Nile virus (WNV) in the presence of OAS1B.
Leucine-rich repeat-containing protein 40	1	1.55	1	1.26	0.131	0.2022	0.3495	Q9H9A6	Human	http://www.uniprot.org/uniprot/Q9H9A6	LRRC40
Monocarboxylate transporter 4	3	1.33	1	1.34	0.0269	0.2026	0.125	O15427	Human	http://www.uniprot.org/uniprot/O15427	SLC16A3	Cell membrane	Proton-linked monocarboxylate transporter. Catalyzes the rapid transport across the plasma membrane of many monocarboxylates such as lactate, pyruvate, branched-chain oxo acids derived from leucine, valine and isoleucine, and the ketone bodies acetoacetate, beta-hydroxybutyrate and acetate (By similarity).
Histone H4-like protein type G	1	1.82	1.2	1	0.2061	0.2029	0.9359	Q99525	Human	http://www.uniprot.org/uniprot/Q99525	HIST1H4G	Nucleus	Core component of nucleosome. Nucleosomes wrap and compact DNA into chromatin, limiting DNA accessibility to the cellular machineries which require DNA as a template. Histones thereby play a central role in transcription regulation, DNA repair, DNA replication and chromosomal stability. DNA accessibility is regulated via a complex set of post-translational modifications of histones, also called h…
Mitochondrial carrier homolog 1	2	1.06	1	1.32	0.3788	0.2034	0.1639	Q9NZJ7	Human	http://www.uniprot.org/uniprot/Q9NZJ7	MTCH1	Mitochondrion inner membrane	Potential mitochondrial transporter. May play a role in apoptosis.
28S ribosomal protein S22, mitochondrial	1	1.15	1	1.33	0.5258	0.2035	0.2418	P82650	Human	http://www.uniprot.org/uniprot/P82650	MRPS22	Mitochondrion
Apolipoprotein E	1	4.65	1	2.51	0.0126	0.2039	0.1814	P02649	Human	http://www.uniprot.org/uniprot/P02649	APOE	Secreted	Mediates the binding, internalization, and catabolism of lipoprotein particles. It can serve as a ligand for the LDL (apo B/E) receptor and for the specific apo-E receptor (chylomicron remnant) of hepatic tissues.
BRISC and BRCA1-A complex member 1	1	1.74	1	1.11	0.0497	0.2042	0.464	Q9NWV8	Human	http://www.uniprot.org/uniprot/Q9NWV8	BABAM1	Cytoplasm	Component of the BRCA1-A complex, a complex that specifically recognizes 'Lys-63'-linked ubiquitinated histones H2A and H2AX at DNA lesions sites, leading to target the BRCA1-BARD1 heterodimer to sites of DNA damage at double-strand breaks (DSBs). The BRCA1-A complex also possesses deubiquitinase activity that specifically removes 'Lys-63'-linked ubiquitin on histones H2A and H2AX. In the BRCA1-A…
Xaa-Pro dipeptidase	1	1.5	1	1.05	0.1636	0.2049	0.8254	P12955	Human	http://www.uniprot.org/uniprot/P12955	PEPD		Splits dipeptides with a prolyl or hydroxyprolyl residue in the C-terminal position. Plays an important role in collagen metabolism because the high level of iminoacids in collagen.
Type-1 angiotensin II receptor-associated protein	1	1	1.08	1.38	0.8925	0.2058	0.307	Q6RW13	Human	http://www.uniprot.org/uniprot/Q6RW13	AGTRAP	Endoplasmic reticulum membrane	Appears to be a negative regulator of type-1 angiotensin II receptor-mediated signaling by regulating receptor internalisation as well as mechanism of receptor desensitization such as phosphorylation. Induces also a decrease in cell proliferation and angiotensin II-stimulated transcriptional activity.
Protein XRP2	1	1.85	1	1.65	0.0501	0.2059	0.088	O75695	Human	http://www.uniprot.org/uniprot/O75695	RP2	Cell membrane	Acts as a GTPase-activating protein (GAP) involved in trafficking between the Golgi and the ciliary membrane. Involved in localization of proteins, such as NPHP3, to the cilium membrane by inducing hydrolysis of GTP ARL3, leading to the release of UNC119 (or UNC119B). Acts as a GTPase-activating protein (GAP) for tubulin in concert with tubulin-specific chaperone C, but does not enhance tubulin h…
Signal recognition particle subunit SRP68	1	1	1.52	1.22	0.027	0.2062	0.1201	Q9UHB9	Human	http://www.uniprot.org/uniprot/Q9UHB9	SRP68	Cytoplasm	Signal-recognition-particle assembly has a crucial role in targeting secretory proteins to the rough endoplasmic reticulum membrane. SRP68 binds the 7S RNA, SRP72 binds to this complex subsequently. This ribonucleoprotein complex might interact directly with the docking protein in the ER membrane and possibly participate in the elongation arrest function.
Formin-like protein 3	1	2.1	1	1.56	0.0436	0.2062	0.1191	Q8IVF7	Human	http://www.uniprot.org/uniprot/Q8IVF7	FMNL3	Cytoplasm	Plays a role in the regulation of cell morphology and cytoskeletal organization. Required in the control of cell shape and migration. Required for developmental angiogenesis (By similarity). In this process, required for microtubule reorganization and for efficient endothelial cell elongation. In quiescent endothelial cells, triggers rearrangement of the actin cytoskeleton, but does not alter mic…
Dynein light chain Tctex-type 1	1	2.46	1	2.06	0.0136	0.2065	0.0306	P63172	Human	http://www.uniprot.org/uniprot/P63172	DYNLT1	Golgi apparatus	Acts as one of several non-catalytic accessory components of the cytoplasmic dynein 1 complex that are thought to be involved in linking dynein to cargos and to adapter proteins that regulate dynein function. Cytoplasmic dynein 1 acts as a motor for the intracellular retrograde motility of vesicles and organelles along microtubules. Binds to transport cargos and is involved in apical cargo transp…
NADH dehydrogenase [ubiquinone] 1 beta subcomplex subunit 10	1	1	1	1.36	0.9421	0.2071	0.4517	O96000	Human	http://www.uniprot.org/uniprot/O96000	NDUFB10	Mitochondrion inner membrane	Accessory subunit of the mitochondrial membrane respiratory chain NADH dehydrogenase (Complex I), that is believed not to be involved in catalysis. Complex I functions in the transfer of electrons from NADH to the respiratory chain. The immediate electron acceptor for the enzyme is believed to be ubiquinone.
Translational activator of cytochrome c oxidase 1	1	3.25	1	1.72	0.0901	0.2076	0.3527	Q9BSH4	Human	http://www.uniprot.org/uniprot/Q9BSH4	TACO1	Mitochondrion	Acts as a translational activator of mitochondrially-encoded cytochrome c oxidase 1.
Common contaminant in samples	2	1	4.14	1.84	0.4316	0.2085	0.5507	CRAP0023	Other	http://www.uniprot.org/uniprot/CRAP0023
Pumilio homolog 1	4	1.44	1.05	1	0.514	0.2085	0.4605	Q14671	Human	http://www.uniprot.org/uniprot/Q14671	PUM1	Cytoplasm	Sequence-specific RNA-binding protein that negatively regulates translation and mRNA stability by binding the 3'-UTR of mRNA targets. Binds to an RNA consensus sequence, the Pumilio Response Element (PRE), 5'-UGUANAUA-3', that is related to the Nanos Response Element (NRE). Capable of deadenylation-dependent and -independent modes of repression. May be required to support proliferation and self-r…
Testis-expressed protein 10	1	1.35	1	1.79	0.6375	0.2087	0.0581	Q9NXF1	Human	http://www.uniprot.org/uniprot/Q9NXF1	TEX10	Nucleus	Functions as a component of the Five Friends of Methylated CHTOP (5FMC) complex; the 5FMC complex is recruited to ZNF148 by methylated CHTOP, leading to desumoylation of ZNF148 and subsequent transactivation of ZNF148 target genes.
Common contaminant in samples	3	1	1.5	1.27	0.3634	0.2097	0.5596	CRAP0061	Other	http://www.uniprot.org/uniprot/CRAP0061
Glutathione peroxidase 1	3	1.63	1	1.3	0.0747	0.2099	0.2364	P07203	Human	http://www.uniprot.org/uniprot/P07203	GPX1	Cytoplasm	Protects the hemoglobin in erythrocytes from oxidative breakdown.
Lysyl oxidase homolog 2	2	1.76	1	1.28	0.46	0.2107	0.2632	Q9Y4K0	Human	http://www.uniprot.org/uniprot/Q9Y4K0	LOXL2	Secreted	Mediates the post-translational oxidative deamination of lysine residues on target proteins leading to the formation of deaminated lysine (allysine). When secreted in extracellular matrix, promotes cross-linking of extracellular matrix proteins by mediating oxidative deamination of peptidyl lysine residues in precursors to fibrous collagen and elastin. Acts as a regulator of sprouting angiogenesi…
Dihydropyrimidinase-related protein 3	5	1.2	1	1.17	0.1098	0.2108	0.2435	Q14195	Human	http://www.uniprot.org/uniprot/Q14195	DPYSL3	Cytoplasm	Necessary for signaling by class 3 semaphorins and subsequent remodeling of the cytoskeleton. Plays a role in axon guidance, neuronal growth cone collapse and cell migration (By similarity).
Methylthioribose-1-phosphate isomerase	1	1.1	1.09	1	0.5035	0.212	0.5491	Q9BV20	Human	http://www.uniprot.org/uniprot/Q9BV20	MRI1	Nucleus	Catalyzes the interconversion of methylthioribose-1-phosphate (MTR-1-P) into methylthioribulose-1-phosphate (MTRu-1-P). Independently from catalytic activity, promotes cell invasion in response to constitutive RhoA activation by promoting FAK tyrosine phosphorylation and stress fiber turnover.
Etoposide-induced protein 2.4 homolog	1	1.28	1	1.34	0.8692	0.2123	0.1485	O14681	Human	http://www.uniprot.org/uniprot/O14681	EI24	Nucleus membrane	Acts as a negative growth regulator via p53-mediated apoptosis pathway. Regulates formation of degradative autolysosomes during autophagy (By similarity).
Squalene synthase	3	1	3.01	1.06	0.4872	0.2127	0.3471	P37268	Human	http://www.uniprot.org/uniprot/P37268	FDFT1	Endoplasmic reticulum membrane
Protein phosphatase 1 regulatory subunit 21	4	1.09	1	1.06	0.1295	0.2129	0.248	Q6ZMI0	Human	http://www.uniprot.org/uniprot/Q6ZMI0	PPP1R21
Desmoplakin	2	1	2.81	1.97	0.3632	0.2136	0.6513	P15924	Human	http://www.uniprot.org/uniprot/P15924	DSP	Cell junction	Major high molecular weight protein of desmosomes. Involved in the organization of the desmosomal cadherin-plakoglobin complexes into discrete plasma membrane domains and in the anchoring of intermediate filaments to the desmosomes.
Dehydrogenase/reductase SDR family member 7	5	1.14	1	1.12	0.7144	0.2139	0.3438	Q9Y394	Human	http://www.uniprot.org/uniprot/Q9Y394	DHRS7
Synaptobrevin homolog YKT6	7	1.3	1.39	1	0.4795	0.2141	0.6817	O15498	Human	http://www.uniprot.org/uniprot/O15498	YKT6	Cytoplasm	Vesicular soluble NSF attachment protein receptor (v-SNARE) mediating vesicle docking and fusion to a specific acceptor cellular compartment. Functions in endoplasmic reticulum to Golgi transport; as part of a SNARE complex composed of GOSR1, GOSR2 and STX5. Functions in early/recycling endosome to TGN transport; as part of a SNARE complex composed of BET1L, GOSR1 and STX5. Has a S-palmitoyl tran…
Eukaryotic translation initiation factor 3 subunit H	3	1.08	1.28	1	0.2127	0.2149	0.1244	O15372	Human	http://www.uniprot.org/uniprot/O15372	EIF3H	Cytoplasm	Component of the eukaryotic translation initiation factor 3 (eIF-3) complex, which is required for several steps in the initiation of protein synthesis. The eIF-3 complex associates with the 40S ribosome and facilitates the recruitment of eIF-1, eIF-1A, eIF-2:GTP:methionyl-tRNAi and eIF-5 to form the 43S preinitiation complex (43S PIC). The eIF-3 complex stimulates mRNA recruitment to the 43S PIC…
Serine/threonine-protein phosphatase 2A 55 kDa regulatory subunit B alpha isoform	3	1.06	1	1.06	0.5852	0.2149	0.2487	P63151	Human	http://www.uniprot.org/uniprot/P63151	PPP2R2A		The B regulatory subunit might modulate substrate selectivity and catalytic activity, and also might direct the localization of the catalytic enzyme to a particular subcellular compartment.
Ezrin	2	1.36	1	1.14	0.5264	0.2155	0.6628	P15311	Human	http://www.uniprot.org/uniprot/P15311	EZR	Apical cell membrane	Probably involved in connections of major cytoskeletal structures to the plasma membrane. In epithelial cells, required for the formation of microvilli and membrane ruffles on the apical pole. Along with PLEKHG6, required for normal macropinocytosis.
5'-AMP-activated protein kinase subunit gamma-1	1	1	1.56	1.45	0.1317	0.2162	0.4635	P54619	Human	http://www.uniprot.org/uniprot/P54619	PRKAG1		AMP/ATP-binding subunit of AMP-activated protein kinase (AMPK), an energy sensor protein kinase that plays a key role in regulating cellular energy metabolism. In response to reduction of intracellular ATP levels, AMPK activates energy-producing pathways and inhibits energy-consuming processes: inhibits protein, carbohydrate and lipid biosynthesis, as well as cell growth and proliferation. AMPK a…
Long-chain-fatty-acid--CoA ligase 3	1	1.2	1	1.35	0.1512	0.2163	0.0037	O95573	Human	http://www.uniprot.org/uniprot/O95573	ACSL3	Mitochondrion outer membrane	Acyl-CoA synthetases (ACSL) activates long-chain fatty acids for both synthesis of cellular lipids, and degradation via beta-oxidation. ACSL3 mediates hepatic lipogenesis (By similarity). Preferentially uses myristate, laurate, arachidonate and eicosapentaenoate as substrates (By similarity). Has mainly an anabolic role in energy metabolism. Required for the incorporation of fatty acids into phos…
Multifunctional protein ADE2	1	1.27	1	1.17	0.0812	0.2169	0.1567	P22234	Human	http://www.uniprot.org/uniprot/P22234	PAICS
39S ribosomal protein L9, mitochondrial	3	1	1.08	1.51	0.9248	0.2171	0.5424	Q9BYD2	Human	http://www.uniprot.org/uniprot/Q9BYD2	MRPL9	Mitochondrion
Collagen alpha-1(VI) chain	1	1	5.28	1.3	0.0616	0.2175	0.0688	P12109	Human	http://www.uniprot.org/uniprot/P12109	COL6A1	Secreted	Collagen VI acts as a cell-binding protein.
Peroxisomal multifunctional enzyme type 2	5	1	1.04	1.27	0.3634	0.2176	0.4379	P51659	Human	http://www.uniprot.org/uniprot/P51659	HSD17B4	Peroxisome	Bifunctional enzyme acting on the peroxisomal beta-oxidation pathway for fatty acids. Catalyzes the formation of 3-ketoacyl-CoA intermediates from both straight-chain and 2-methyl-branched-chain fatty acids.
LIM domain only protein 7	1	1.28	1.06	1	0.529	0.2176	0.7597	Q8WWI1	Human	http://www.uniprot.org/uniprot/Q8WWI1	LMO7
Probable ATP-dependent RNA helicase DDX27	1	1.34	1.09	1	0.5792	0.2176	0.8327	Q96GQ7	Human	http://www.uniprot.org/uniprot/Q96GQ7	DDX27	Nucleus	Probable ATP-dependent RNA helicase.
Serine/arginine-rich splicing factor 2	2	1	1.09	1.26	0.2732	0.219	0.5369	Q01130	Human	http://www.uniprot.org/uniprot/Q01130	SRSF2	Nucleus	Necessary for the splicing of pre-mRNA. It is required for formation of the earliest ATP-dependent splicing complex and interacts with spliceosomal components bound to both the 5'- and 3'-splice sites during spliceosome assembly. It also is required for ATP-dependent interactions of both U1 and U2 snRNPs with pre-mRNA. Interacts with other spliceosomal components, via the RS domains, to form a br…
Phospholipid hydroperoxide glutathione peroxidase	4	2.4	1	1.96	0.0327	0.2193	0.069	P36969	Human	http://www.uniprot.org/uniprot/P36969	GPX4	Mitochondrion	Protects cells against membrane lipid peroxidation and cell death. Required for normal sperm development and male fertility. Could play a major role in protecting mammals from the toxicity of ingested lipid hydroperoxides. Essential for embryonic development. Protects from radiation and oxidative damage (By similarity).
Mixed lineage kinase domain-like protein	2	2.86	1	1.83	0.1365	0.2198	0.3048	Q8NB16	Human	http://www.uniprot.org/uniprot/Q8NB16	MLKL	Cytoplasm	Pseudokinase that plays a key role in TNF-induced necroptosis, a programmed cell death process. Activated following phosphorylation by RIPK3, leading to homotrimerization, localization to the plasma membrane and execution of programmed necrosis characterized by calcium influx and plasma membrane damage. Does not have protein kinase activity.
ADP-ribosylation factor 4	4	1.18	1	1.11	0.3943	0.2202	0.3415	P18085	Human	http://www.uniprot.org/uniprot/P18085	ARF4	Golgi apparatus	GTP-binding protein that functions as an allosteric activator of the cholera toxin catalytic subunit, an ADP-ribosyltransferase. Involved in protein trafficking; may modulate vesicle budding and uncoating within the Golgi apparatus.
Plasminogen activator inhibitor 1	1	1	2.12	1.13	0.061	0.2206	0.0809	P05121	Human	http://www.uniprot.org/uniprot/P05121	SERPINE1	Secreted	Serine protease inhibitor. This inhibitor acts as 'bait' for tissue plasminogen activator, urokinase, protein C and matriptase-3/TMPRSS7. Its rapid interaction with PLAT may function as a major control point in the regulation of fibrinolysis.
Elongation factor 1-alpha 2	2	2.9	1	2.33	0.3702	0.2207	0.1678	Q05639	Human	http://www.uniprot.org/uniprot/Q05639	EEF1A2	Nucleus	This protein promotes the GTP-dependent binding of aminoacyl-tRNA to the A-site of ribosomes during protein biosynthesis.
Leucine-rich repeat-containing protein 39	1	2.62	1.78	1	0.3997	0.2208	0.3696	Q96DD0	Human	http://www.uniprot.org/uniprot/Q96DD0	LRRC39
Thymidylate synthase	1	1.32	3.1	1	0.0408	0.2209	0.0302	P04818	Human	http://www.uniprot.org/uniprot/P04818	TYMS	Nucleus	Contributes to the de novo mitochondrial thymidylate biosynthesis pathway.
Nck-associated protein 1	2	1.3	1.19	1	0.7002	0.2214	0.2875	Q9Y2A7	Human	http://www.uniprot.org/uniprot/Q9Y2A7	NCKAP1	Cell membrane	Part of the WAVE complex that regulates lamellipodia formation. The WAVE complex regulates actin filament reorganization via its interaction with the Arp2/3 complex. Actin remodeling activity is regulated by RAC1.
Sorting nexin-12	1	2.31	1.22	1	0.2375	0.222	0.8189	Q9UMY4	Human	http://www.uniprot.org/uniprot/Q9UMY4	SNX12	Membrane	May be involved in several stages of intracellular trafficking.
U3 small nucleolar ribonucleoprotein protein IMP3	2	1.55	1	1.28	0.4221	0.2224	0.5076	Q9NV31	Human	http://www.uniprot.org/uniprot/Q9NV31	IMP3	Nucleus	Component of the 60-80S U3 small nucleolar ribonucleoprotein (U3 snoRNP). Required for the early cleavages during pre-18S ribosomal RNA processing.
Nucleolar RNA helicase 2	3	1	1.7	1.22	0.06	0.2225	0.3791	Q9NR30	Human	http://www.uniprot.org/uniprot/Q9NR30	DDX21	Nucleus	RNA helicase that acts as a sensor of the transcriptional status of both RNA polymerase (Pol) I and II: promotes ribosomal RNA (rRNA) processing and transcription from polymerase II (Pol II) (PubMed:25470060). Binds various RNAs, such as rRNAs, snoRNAs, 7SK and, at lower extent, mRNAs (PubMed:25470060). In the nucleolus, localizes to rDNA locus, where it directly binds rRNAs and snoRNAs, and prom…
Tropomodulin-2	2	4.36	1	2.92	0.1561	0.2227	0.351	Q9NZR1	Human	http://www.uniprot.org/uniprot/Q9NZR1	TMOD2	Cytoplasm	Blocks the elongation and depolymerization of the actin filaments at the pointed end. The Tmod/TM complex contributes to the formation of the short actin protofilament, which in turn defines the geometry of the membrane skeleton (By similarity).
Dolichyl-diphosphooligosaccharide--protein glycosyltransferase subunit STT3A	4	1.13	1	1.3	0.3039	0.2227	0.1543	P46977	Human	http://www.uniprot.org/uniprot/P46977	STT3A	Endoplasmic reticulum membrane	Catalytic subunit of the N-oligosaccharyl transferase (OST) complex which catalyzes the transfer of a high mannose oligosaccharide from a lipid-linked oligosaccharide donor to an asparagine residue within an Asn-X-Ser/Thr consensus motif in nascent polypeptide chains. N-glycosylation occurs cotranslationally and the complex associates with the Sec61 complex at the channel-forming translocon compl…
Glutamine--tRNA ligase	2	1.19	1	1	0.5689	0.2229	0.4853	P47897	Human	http://www.uniprot.org/uniprot/P47897	QARS	Cytoplasm	Plays a critical role in brain development.
Proto-oncogene tyrosine-protein kinase Src	1	1.24	1.03	1	0.4606	0.2253	0.828	P12931	Human	http://www.uniprot.org/uniprot/P12931	SRC	Cell membrane	Non-receptor protein tyrosine kinase which is activated following engagement of many different classes of cellular receptors including immune response receptors, integrins and other adhesion receptors, receptor protein tyrosine kinases, G protein-coupled receptors as well as cytokine receptors. Participates in signaling pathways that control a diverse spectrum of biological activities including g…
Ubiquitin-like-conjugating enzyme ATG3	1	1	1.33	1.15	0.1313	0.2257	0.3185	Q9NT62	Human	http://www.uniprot.org/uniprot/Q9NT62	ATG3	Cytoplasm	E2 conjugating enzyme required for the cytoplasm to vacuole transport (Cvt), autophagy, and mitochondrial homeostasis. Responsible for the E2-like covalent binding of phosphatidylethanolamine to the C-terminal Gly of ATG8-like proteins (GABARAP, GABARAPL1, GABARAPL2 or MAP1LC3A). The ATG12-ATG5 conjugate plays a role of an E3 and promotes the transfer of ATG8-like proteins from ATG3 to phosphatid…
Nectin-2	1	1.07	1.33	1	0.0604	0.2267	0.0352	Q92692	Human	http://www.uniprot.org/uniprot/Q92692	PVRL2	Cell membrane	Probable cell adhesion protein.
Copine-1	1	1.26	1	1.89	0.6511	0.2283	0.1249	Q99829	Human	http://www.uniprot.org/uniprot/Q99829	CPNE1		May function in membrane trafficking. Exhibits calcium-dependent phospholipid binding properties.
1,2-dihydroxy-3-keto-5-methylthiopentene dioxygenase	1	3.51	1	3.05	0.0012	0.2291	0.0067	Q9BV57	Human	http://www.uniprot.org/uniprot/Q9BV57	ADI1	Cytoplasm	Catalyzes the formation of formate and 2-keto-4-methylthiobutyrate (KMTB) from 1,2-dihydroxy-3-keto-5-methylthiopentene (DHK-MTPene). Also down-regulates cell migration mediated by MMP14. Necessary for hepatitis C virus replication in an otherwise non-permissive cell line.
Vacuolar protein-sorting-associated protein 25	1	1.55	1.54	1	0.2303	0.2295	0.8243	Q9BRG1	Human	http://www.uniprot.org/uniprot/Q9BRG1	VPS25	Cytoplasm	Component of the ESCRT-II complex (endosomal sorting complex required for transport II), which is required for multivesicular body (MVB) formation and sorting of endosomal cargo proteins into MVBs. The MVB pathway mediates delivery of transmembrane proteins into the lumen of the lysosome for degradation. The ESCRT-II complex is probably involved in the recruitment of the ESCRT-III complex. The ES…
Nuclear pore complex protein Nup50	1	1	1.29	1.24	0.4202	0.2295	0.8324	Q9UKX7	Human	http://www.uniprot.org/uniprot/Q9UKX7	NUP50	Nucleus	Component of the nuclear pore complex that has a direct role in nuclear protein import. Actively displaces NLSs from importin-alpha, and facilitates disassembly of the importin-alpha:beta-cargo complex and importin recycling. Interacts with multiple transport receptor proteins including CDKN1B. This interaction is required for correct intracellular transport and degradation of CDKN1B.
Nucleoside diphosphate kinase B	1	1.17	1.11	1	0.9154	0.2295	0.6599	P22392	Human	http://www.uniprot.org/uniprot/P22392	NME2	Cytoplasm	Major role in the synthesis of nucleoside triphosphates other than ATP. Negatively regulates Rho activity by interacting with AKAP13/LBC. Acts as a transcriptional activator of the MYC gene; binds DNA non-specifically (PubMed:8392752). Exhibits histidine protein kinase activity.
Sequestosome-1	2	1.03	1.13	1	0.2314	0.2301	0.5861	Q13501	Human	http://www.uniprot.org/uniprot/Q13501	SQSTM1	Cytoplasm	Autophagy receptor that interacts directly with both the cargo to become degraded and an autophagy modifier of the MAP1 LC3 family. Required both for the formation and autophagic degradation of polyubiquitin-containing bodies, called ALIS (aggresome-like induced structures) and links ALIS to the autophagic machinery. Involved in midbody ring degradation. May regulate the activation of NFKB1 by TN…
Microtubule-associated protein 4	11	1.32	1	1.11	0.1198	0.2307	0.5902	P27816	Human	http://www.uniprot.org/uniprot/P27816	MAP4	Cytoplasm	Non-neuronal microtubule-associated protein. Promotes microtubule assembly.
Tubulin alpha-4A chain	2	1.52	1.15	1	0.4898	0.2317	0.0915	P68366	Human	http://www.uniprot.org/uniprot/P68366	TUBA4A	Cytoplasm	Tubulin is the major constituent of microtubules. It binds two moles of GTP, one at an exchangeable site on the beta chain and one at a non-exchangeable site on the alpha chain.
DNA-directed RNA polymerase II subunit RPB2	1	1.34	1	1.04	0.2411	0.2322	0.9316	P30876	Human	http://www.uniprot.org/uniprot/P30876	POLR2B	Nucleus	DNA-dependent RNA polymerase catalyzes the transcription of DNA into RNA using the four ribonucleoside triphosphates as substrates. Second largest component of RNA polymerase II which synthesizes mRNA precursors and many functional non-coding RNAs. Proposed to contribute to the polymerase catalytic activity and forms the polymerase active center together with the largest subunit. Pol II is the ce…
E3 ubiquitin-protein ligase HUWE1	3	1.15	1.14	1	0.9385	0.2322	0.3015	Q7Z6Z7	Human	http://www.uniprot.org/uniprot/Q7Z6Z7	HUWE1	Cytoplasm	E3 ubiquitin-protein ligase which mediates ubiquitination and subsequent proteasomal degradation of target proteins. Regulates apoptosis by catalyzing the polyubiquitination and degradation of MCL1. Mediates monoubiquitination of DNA polymerase beta (POLB) at 'Lys-41', 'Lys-61' and 'Lys-81', thereby playing a role in base-excision repair. Also ubiquitinates the p53/TP53 tumor suppressor and core …
Protein ERGIC-53	2	1.31	1	1.8	0.276	0.2324	0.1473	P49257	Human	http://www.uniprot.org/uniprot/P49257	LMAN1	Endoplasmic reticulum-Golgi intermediate compartment membrane	Mannose-specific lectin. May recognize sugar residues of glycoproteins, glycolipids, or glycosylphosphatidyl inositol anchors and may be involved in the sorting or recycling of proteins, lipids, or both. The LMAN1-MCFD2 complex forms a specific cargo receptor for the ER-to-Golgi transport of selected proteins.
Extended synaptotagmin-2	1	2.49	1	1.88	0.0119	0.2325	0.0835	A0FGR8	Human	http://www.uniprot.org/uniprot/A0FGR8	ESYT2	Cell membrane	Tethers the endoplasmic reticulum to the cell membrane and promotes the formation of appositions between the endoplasmic reticulum and the cell membrane. Binds glycerophospholipids in a barrel-like domain and may play a role in cellular lipid transport. Plays a role in FGF signaling via its role in the rapid internalization of FGFR1 that has been activated by FGF1 binding; this occurs most likely…
Cyclin-dependent kinase 9	4	1	1.14	1.06	0.2272	0.2325	0.4768	P50750	Human	http://www.uniprot.org/uniprot/P50750	CDK9	Nucleus	Protein kinase involved in the regulation of transcription. Member of the cyclin-dependent kinase pair (CDK9/cyclin-T) complex, also called positive transcription elongation factor b (P-TEFb), which facilitates the transition from abortive to productive elongation by phosphorylating the CTD (C-terminal domain) of the large subunit of RNA polymerase II (RNAP II) POLR2A, SUPT5H and RDBP. This compl…
Ran-specific GTPase-activating protein	1	1.49	1	1.16	0.1428	0.2329	0.2798	P43487	Human	http://www.uniprot.org/uniprot/P43487	RANBP1		Inhibits GTP exchange on Ran. Forms a Ran-GTP-RANBP1 trimeric complex. Increase GTP hydrolysis induced by the Ran GTPase activating protein RANGAP1. May act in an intracellular signaling pathway which may control the progression through the cell cycle by regulating the transport of protein and nucleic acids across the nuclear membrane.
Caveolin-1	6	1.39	1	1.53	0.1826	0.2333	0.0576	Q03135	Human	http://www.uniprot.org/uniprot/Q03135	CAV1	Golgi apparatus membrane	May act as a scaffolding protein within caveolar membranes. Interacts directly with G-protein alpha subunits and can functionally regulate their activity (By similarity). Involved in the costimulatory signal essential for T-cell receptor (TCR)-mediated T-cell activation. Its binding to DPP4 induces T-cell proliferation and NF-kappa-B activation in a T-cell receptor/CD3-dependent manner. Recruits …
Peroxisomal 2,4-dienoyl-CoA reductase	2	1	1.11	Low S/N	0.5931	0.2349	0.1856	Q9NUI1	Human	http://www.uniprot.org/uniprot/Q9NUI1	DECR2	Peroxisome	Auxiliary enzyme of beta-oxidation. Participates in the degradation of unsaturated fatty enoyl-CoA esters having double bonds in both even- and odd-numbered positions in peroxisome. Catalyzes the NADP-dependent reduction of 2,4-dienoyl-CoA to yield trans-3-enoyl-CoA. Has activity towards short and medium chain 2,4-dienoyl-CoAs, but also towards 2,4,7,10,13,16,19-docosaheptaenoyl-CoA, suggesting t…
Kinesin-1 heavy chain	3	1	1.09	1.48	0.4251	0.2358	0.5103	P33176	Human	http://www.uniprot.org/uniprot/P33176	KIF5B	Cytoplasm	Microtubule-dependent motor required for normal distribution of mitochondria and lysosomes.
Negative elongation factor E	1	1.59	1.07	1	0.3077	0.2361	0.7845	P18615	Human	http://www.uniprot.org/uniprot/P18615	NELFE	Nucleus	Essential component of the NELF complex, a complex that negatively regulates the elongation of transcription by RNA polymerase II. The NELF complex, which acts via an association with the DSIF complex and causes transcriptional pausing, is counteracted by the P-TEFb kinase complex.
Cleft lip and palate transmembrane protein 1	3	1	1.3	1.24	0.0944	0.2371	0.6943	O96005	Human	http://www.uniprot.org/uniprot/O96005	CLPTM1	Membrane	May play a role in T-cell development.
Serine/threonine-protein phosphatase 6 catalytic subunit	1	1.46	1.3	1	0.2267	0.2377	0.9843	O00743	Human	http://www.uniprot.org/uniprot/O00743	PPP6C	Cytoplasm	Catalytic subunit of protein phosphatase 6 (PP6). PP6 is a component of a signaling pathway regulating cell cycle progression in response to IL2 receptor stimulation. N-terminal domain restricts G1 to S phase progression in cancer cells, in part through control of cyclin D1. Downregulates MAP3K7 kinase activation of the IL1 signaling pathway by dephosphorylation of MAP3K7.
PDZ and LIM domain protein 7	2	1	1.59	1.09	0.3788	0.2381	0.5281	Q9NR12	Human	http://www.uniprot.org/uniprot/Q9NR12	PDLIM7	Cytoplasm	May function as a scaffold on which the coordinated assembly of proteins can occur. May play a role as an adapter that, via its PDZ domain, localizes LIM-binding proteins to actin filaments of both skeletal muscle and nonmuscle tissues. Involved in both of the two fundamental mechanisms of bone formation, direct bone formation (e.g. embryonic flat bones mandible and cranium), and endochondral bon…
Lipoma-preferred partner	3	1.06	1	1.39	0.8112	0.2383	0.2092	Q93052	Human	http://www.uniprot.org/uniprot/Q93052	LPP	Nucleus	May play a structural role at sites of cell adhesion in maintaining cell shape and motility. In addition to these structural functions, it may also be implicated in signaling events and activation of gene transcription. May be involved in signal transduction from cell adhesion sites to the nucleus allowing successful integration of signals arising from soluble factors and cell-cell adhesion sites…
Ras-related protein Rab-23	3	1.19	2.09	1	0.2396	0.2391	0.544	Q9ULC3	Human	http://www.uniprot.org/uniprot/Q9ULC3	RAB23	Cell membrane	The small GTPases Rab are key regulators of intracellular membrane trafficking, from the formation of transport vesicles to their fusion with membranes. Rabs cycle between an inactive GDP-bound form and an active GTP-bound form that is able to recruit to membranes different set of downstream effectors directly responsible for vesicle formation, movement, tethering and fusion. Together with SUFU, …
ER membrane protein complex subunit 3	3	2.49	1	1.61	0.155	0.2397	0.7723	Q9P0I2	Human	http://www.uniprot.org/uniprot/Q9P0I2	EMC3	Membrane
Presequence protease, mitochondrial	1	1.2	1.72	1	0.0444	0.2415	0.0062	Q5JRX3	Human	http://www.uniprot.org/uniprot/Q5JRX3	PITRM1	Mitochondrion matrix	ATP-independent protease that degrades mitochondrial transit peptides after their cleavage. Also degrades other unstructured peptides. Specific for peptides in the range of 10 to 65 residues. Able to degrade amyloid beta A4 (APP) protein when it accumulates in mitochondrion, suggesting a link with Alzheimer disease. Shows a preference for cleavage after small polar residues and before basic resid…
Calcium-binding mitochondrial carrier protein Aralar1	2	1.07	1.26	1	0.6409	0.2416	0.6168	O75746	Human	http://www.uniprot.org/uniprot/O75746	SLC25A12	Mitochondrion inner membrane	Catalyzes the calcium-dependent exchange of cytoplasmic glutamate with mitochondrial aspartate across the mitochondrial inner membrane. May have a function in the urea cycle.
Cofilin-2	1	1.25	1.27	1	0.8475	0.2416	0.1036	Q9Y281	Human	http://www.uniprot.org/uniprot/Q9Y281	CFL2	Nucleus matrix	Controls reversibly actin polymerization and depolymerization in a pH-sensitive manner. It has the ability to bind G- and F-actin in a 1:1 ratio of cofilin to actin. It is the major component of intranuclear and cytoplasmic actin rods (By similarity).
Ataxin-2-like protein	3	1	1.21	1.32	0.4506	0.2422	0.5256	Q8WWM7	Human	http://www.uniprot.org/uniprot/Q8WWM7	ATXN2L	Membrane
Cytoskeleton-associated protein 5	3	1	1.13	1.18	0.0405	0.2425	0.0162	Q14008	Human	http://www.uniprot.org/uniprot/Q14008	CKAP5	Cytoplasm	Binds to the plus end of microtubules and regulates microtubule dynamics and microtubule organization. Promotes cytoplasmic microtubule nucleation and elongation. Plays a major role in organizing spindle poles.
E3 ubiquitin-protein ligase UHRF2	1	1.68	1	1.34	0.0482	0.2427	0.2583	Q96PU4	Human	http://www.uniprot.org/uniprot/Q96PU4	UHRF2	Nucleus	E3 ubiquitin-protein ligase that is an intermolecular hub protein in the cell cycle network. Through cooperative DNA and histone binding, may contribute to a tighter epigenetic control of gene expression in differentiated cells. Ubiquitinates cyclins, CCND1 and CCNE1, in an apparently phosphorylation-independent manner and induces G1 arrest. Also ubiquitinates PCNP leading to its degradation by t…
Replication factor C subunit 5	1	3.54	1	1.18	0.2311	0.243	0.8749	P40937	Human	http://www.uniprot.org/uniprot/P40937	RFC5	Nucleus	The elongation of primed DNA templates by DNA polymerase delta and epsilon requires the action of the accessory proteins proliferating cell nuclear antigen (PCNA) and activator 1.
Acyl-coenzyme A thioesterase 13	1	1	1.11	1.25	0.5553	0.2433	0.5646	Q9NPJ3	Human	http://www.uniprot.org/uniprot/Q9NPJ3	ACOT13	Cytoplasm	Acyl-CoA thioesterases are a group of enzymes that catalyze the hydrolysis of acyl-CoAs to the free fatty acid and coenzyme A (CoASH), providing the potential to regulate intracellular levels of acyl-CoAs, free fatty acids and CoASH. Has acyl-CoA thioesterase activity towards medium (C12) and long-chain (C18) fatty acyl-CoA substrates. Can also hydrolyze 3-hydroxyphenylacetyl-CoA and 3,4-dihydrox…
CD2 antigen cytoplasmic tail-binding protein 2	3	1.67	1.2	1	0.4768	0.2436	0.5958	O95400	Human	http://www.uniprot.org/uniprot/O95400	CD2BP2	Cytoplasm	Involved in pre-mRNA splicing as component of the U5 snRNP complex that is involved in spliceosome assembly.
Lysosomal Pro-X carboxypeptidase	1	1.17	1	1.3	0.4132	0.2437	0.1556	P42785	Human	http://www.uniprot.org/uniprot/P42785	PRCP	Lysosome	Cleaves C-terminal amino acids linked to proline in peptides such as angiotensin II, III and des-Arg9-bradykinin. This cleavage occurs at acidic pH, but enzymatic activity is retained with some substrates at neutral pH.
Tubulin beta-3 chain	2	1.25	1	1.06	0.5135	0.2437	0.8119	Q13509	Human	http://www.uniprot.org/uniprot/Q13509	TUBB3	Cytoplasm	Tubulin is the major constituent of microtubules. It binds two moles of GTP, one at an exchangeable site on the beta chain and one at a non-exchangeable site on the alpha chain. TUBB3 plays a critical role in proper axon guidance and mantainance.
Translocon-associated protein subunit alpha	1	1	1.08	1.17	0.7955	0.2438	0.8233	P43307	Human	http://www.uniprot.org/uniprot/P43307	SSR1	Endoplasmic reticulum membrane	TRAP proteins are part of a complex whose function is to bind calcium to the ER membrane and thereby regulate the retention of ER resident proteins. May be involved in the recycling of the translocation apparatus after completion of the translocation process or may function as a membrane-bound chaperone facilitating folding of translocated proteins.
Short/branched chain specific acyl-CoA dehydrogenase, mitochondrial	1	1	1	1.24	0.873	0.2445	0.235	P45954	Human	http://www.uniprot.org/uniprot/P45954	ACADSB	Mitochondrion matrix	Has greatest activity toward short branched chain acyl-CoA derivative such as (s)-2-methylbutyryl-CoA, isobutyryl-CoA, and 2-methylhexanoyl-CoA as well as toward short straight chain acyl-CoAs such as butyryl-CoA and hexanoyl-CoA. Can use valproyl-CoA as substrate and may play a role in controlling the metabolic flux of valproic acid in the development of toxicity of this agent.
Histone H2A type 1-H	2	1.85	1	1.22	0.2713	0.2449	0.6116	Q96KK5	Human	http://www.uniprot.org/uniprot/Q96KK5	HIST1H2AH	Nucleus	Core component of nucleosome. Nucleosomes wrap and compact DNA into chromatin, limiting DNA accessibility to the cellular machineries which require DNA as a template. Histones thereby play a central role in transcription regulation, DNA repair, DNA replication and chromosomal stability. DNA accessibility is regulated via a complex set of post-translational modifications of histones, also called h…
Heterogeneous nuclear ribonucleoprotein H2	2	1.83	1	1.05	0.1123	0.245	0.4657	P55795	Human	http://www.uniprot.org/uniprot/P55795	HNRNPH2	Nucleus	This protein is a component of the heterogeneous nuclear ribonucleoprotein (hnRNP) complexes which provide the substrate for the processing events that pre-mRNAs undergo before becoming functional, translatable mRNAs in the cytoplasm. Binds poly(RG).
Tubulin alpha chain-like 3	1	1.52	1.07	1	0.2156	0.245	0.5653	A6NHL2	Human	http://www.uniprot.org/uniprot/A6NHL2	TUBAL3	Cytoplasm	Tubulin is the major constituent of microtubules. It binds two moles of GTP, one at an exchangeable site on the beta chain and one at a non-exchangeable site on the alpha chain (By similarity).
Histone H3.2	3	4.1	1	1.26	0.2409	0.2454	0.8796	Q71DI3	Human	http://www.uniprot.org/uniprot/Q71DI3	HIST2H3A	Nucleus	Core component of nucleosome. Nucleosomes wrap and compact DNA into chromatin, limiting DNA accessibility to the cellular machineries which require DNA as a template. Histones thereby play a central role in transcription regulation, DNA repair, DNA replication and chromosomal stability. DNA accessibility is regulated via a complex set of post-translational modifications of histones, also called h…
Flap endonuclease 1	1	1.24	1	1.06	0.2769	0.2457	0.9786	P39748	Human	http://www.uniprot.org/uniprot/P39748	FEN1	Nucleus	Structure-specific nuclease with 5'-flap endonuclease and 5'-3' exonuclease activities involved in DNA replication and repair. During DNA replication, cleaves the 5'-overhanging flap structure that is generated by displacement synthesis when DNA polymerase encounters the 5'-end of a downstream Okazaki fragment. It enters the flap from the 5'-end and then tracks to cleave the flap base, leaving a …
Epsin-2	1	1.18	1.06	1	0.6586	0.2461	0.8123	O95208	Human	http://www.uniprot.org/uniprot/O95208	EPN2	Cytoplasm	Plays a role in the formation of clathrin-coated invaginations and endocytosis.
Multifunctional methyltransferase subunit TRM112-like protein	1	1.86	1	1.22	0.1871	0.2462	0.8023	Q9UI30	Human	http://www.uniprot.org/uniprot/Q9UI30	TRMT112		Participates both in methylation of protein and tRNA species. The heterodimer with HEMK2/N6AMT1 catalyzes N5-methylation of ETF1 on 'Gln-185', using S-adenosyl L-methionine as methyl donor. The heterodimer with ALKBH8 catalyzes the methylation of 5-carboxymethyl uridine to 5-methylcarboxymethyl uridine at the wobble position of the anticodon loop in target tRNA species.
Endoplasmic reticulum aminopeptidase 1	1	1.16	1	1.41	0.4681	0.2462	0.2542	Q9NZ08	Human	http://www.uniprot.org/uniprot/Q9NZ08	ERAP1	Endoplasmic reticulum membrane	Aminopeptidase that plays a central role in peptide trimming, a step required for the generation of most HLA class I-binding peptides. Peptide trimming is essential to customize longer precursor peptides to fit them to the correct length required for presentation on MHC class I molecules. Strongly prefers substrates 9-16 residues long. Rapidly degrades 13-mer to a 9-mer and then stops. Preferenti…
Phosphatidylinositol 4-phosphate 5-kinase type-1 gamma	2	1.3	1.3	1	0.2067	0.2465	0.8546	O60331	Human	http://www.uniprot.org/uniprot/O60331	PIP5K1C	Cell membrane	Catalyzes the phosphorylation of phosphatidylinositol 4-phosphate (PtdIns4P) to form phosphatidylinositol 4,5-bisphosphate (PtdIns(4,5)P2). PtdIns(4,5)P2 is involved in a variety of cellular processes and is the substrate to form phosphatidylinositol 3,4,5-trisphosphate (PtdIns(3,4,5)P3), another second messenger. The majority of PtdIns(4,5)P2 is thought to occur via type I phosphatidylinositol 4…
Integrin alpha-2	5	1.68	1	1.78	0.0912	0.2471	0.0417	P17301	Human	http://www.uniprot.org/uniprot/P17301	ITGA2	Membrane	Integrin alpha-2/beta-1 is a receptor for laminin, collagen, collagen C-propeptides, fibronectin and E-cadherin. It recognizes the proline-hydroxylated sequence G-F-P-G-E-R in collagen. It is responsible for adhesion of platelets and other cells to collagens, modulation of collagen and collagenase gene expression, force generation and organization of newly synthesized extracellular matrix.
Transmembrane protein 205	3	1.26	1	1.16	0.6143	0.2472	0.1773	Q6UW68	Human	http://www.uniprot.org/uniprot/Q6UW68	TMEM205	Membrane	In cancer cells, plays a role in resistance to the chemotherapeutic agent cisplatin.
Mitochondrial import inner membrane translocase subunit Tim13	1	1	0	1.4	0.2356	0.2473	0.0899	Q9Y5L4	Human	http://www.uniprot.org/uniprot/Q9Y5L4	TIMM13	Mitochondrion inner membrane	Mitochondrial intermembrane chaperone that participates in the import and insertion of some multi-pass transmembrane proteins into the mitochondrial inner membrane. Also required for the transfer of beta-barrel precursors from the TOM complex to the sorting and assembly machinery (SAM complex) of the outer membrane. Acts as a chaperone-like protein that protects the hydrophobic precursors from ag…
Polyadenylate-binding protein 2	1	1.55	1	1.16	0.1268	0.2477	0.3189	Q86U42	Human	http://www.uniprot.org/uniprot/Q86U42	PABPN1	Nucleus	Involved in the 3'-end formation of mRNA precursors (pre-mRNA) by the addition of a poly(A) tail of 200-250 nt to the upstream cleavage product. Stimulates poly(A) polymerase (PAPOLA) conferring processivity on the poly(A) tail elongation reaction and controls also the poly(A) tail length. Increases the affinity of poly(A) polymerase for RNA. Is also present at various stages of mRNA metabolism i…
Methylmalonate-semialdehyde dehydrogenase [acylating], mitochondrial	2	1.97	1	1.71	0.4815	0.2495	0.1268	Q02252	Human	http://www.uniprot.org/uniprot/Q02252	ALDH6A1	Mitochondrion	Plays a role in valine and pyrimidine metabolism. Binds fatty acyl-CoA.
Inter-alpha-trypsin inhibitor heavy chain H2	1	1	1.87	1.03	0.2944	0.2503	0.4212	P19823	Human	http://www.uniprot.org/uniprot/P19823	ITIH2	Secreted	May act as a carrier of hyaluronan in serum or as a binding protein between hyaluronan and other matrix protein, including those on cell surfaces in tissues to regulate the localization, synthesis and degradation of hyaluronan which are essential to cells undergoing biological processes.
U2 small nuclear ribonucleoprotein A'	2	1.12	1	1.03	0.4459	0.2505	0.6978	P09661	Human	http://www.uniprot.org/uniprot/P09661	SNRPA1	Nucleus	This protein is associated with sn-RNP U2. It helps the A' protein to bind stem loop IV of U2 snRNA.
PDZ and LIM domain protein 3	5	1.56	1.23	1	0.5736	0.2512	0.4714	Q53GG5	Human	http://www.uniprot.org/uniprot/Q53GG5	PDLIM3	Cytoplasm	May play a role in the organization of actin filament arrays within muscle cells.
Nucleolar and coiled-body phosphoprotein 1	1	2.09	1.33	1	0.3658	0.2526	0.2833	Q14978	Human	http://www.uniprot.org/uniprot/Q14978	NOLC1	Nucleus	Related to nucleologenesis, may play a role in the maintenance of the fundamental structure of the fibrillar center and dense fibrillar component in the nucleolus. It has intrinsic GTPase and ATPase activities. May play an important role in transcription catalyzed by RNA polymerase I.
40S ribosomal protein S8	2	1.24	1	1.23	0.1816	0.2529	0.1571	P62241	Human	http://www.uniprot.org/uniprot/P62241	RPS8	Cytoplasm
Cell division cycle protein 23 homolog	1	1.68	1	1.33	0.1302	0.253	0.6833	Q9UJX2	Human	http://www.uniprot.org/uniprot/Q9UJX2	CDC23		Component of the anaphase promoting complex/cyclosome (APC/C), a cell cycle-regulated E3 ubiquitin ligase that controls progression through mitosis and the G1 phase of the cell cycle. The APC/C complex acts by mediating ubiquitination and subsequent degradation of target proteins: it mainly mediates the formation of 'Lys-11'-linked polyubiquitin chains and, to a lower extent, the formation of 'Ly…
Tripeptidyl-peptidase 1	1	1.65	1	1.48	0.0219	0.2531	0.0216	O14773	Human	http://www.uniprot.org/uniprot/O14773	TPP1	Lysosome	Lysosomal serine protease with tripeptidyl-peptidase I activity. May act as a non-specific lysosomal peptidase which generates tripeptides from the breakdown products produced by lysosomal proteinases. Requires substrates with an unsubstituted N-terminus (By similarity).
PITH domain-containing protein 1	2	1.96	1	Low S/N	0.323	0.2536	0.1835	Q9GZP4	Human	http://www.uniprot.org/uniprot/Q9GZP4	PITHD1
Phosphoribosyl pyrophosphate synthase-associated protein 2	1	2.82	1.32	1	0.3944	0.2538	0.4907	O60256	Human	http://www.uniprot.org/uniprot/O60256	PRPSAP2		Seems to play a negative regulatory role in 5-phosphoribose 1-diphosphate synthesis.
Sphingomyelin phosphodiesterase	1	1	1.1	1.29	0.6767	0.2538	0.373	P17405	Human	http://www.uniprot.org/uniprot/P17405	SMPD1	Lysosome	Converts sphingomyelin to ceramide. Also has phospholipase C activities toward 1,2-diacylglycerolphosphocholine and 1,2-diacylglycerolphosphoglycerol. Isoform 2 and isoform 3 have lost catalytic activity.
Common contaminant in samples	1	1.33	1	4.55	0.6891	0.2543	0.2261	CRAP0004	Other	http://www.uniprot.org/uniprot/CRAP0004
BRO1 domain-containing protein BROX	2	1.2	1	1.02	0.7737	0.2543	0.2936	Q5VW32	Human	http://www.uniprot.org/uniprot/Q5VW32	BROX	Membrane
14-3-3 protein eta	2	1.31	1	1.07	0.578	0.2547	0.6394	Q04917	Human	http://www.uniprot.org/uniprot/Q04917	YWHAH		Adapter protein implicated in the regulation of a large spectrum of both general and specialized signaling pathways. Binds to a large number of partners, usually by recognition of a phosphoserine or phosphothreonine motif. Binding generally results in the modulation of the activity of the binding partner. Negatively regulates the kinase activity of PDPK1.
Glutamate-rich WD repeat-containing protein 1	1	1.5	1.37	1	0.1325	0.2549	0.3551	Q9BQ67	Human	http://www.uniprot.org/uniprot/Q9BQ67	GRWD1	Nucleus
NAD(P)H dehydrogenase [quinone] 1	4	1	1.03	1.12	0.7477	0.2549	0.6969	P15559	Human	http://www.uniprot.org/uniprot/P15559	NQO1	Cytoplasm	The enzyme apparently serves as a quinone reductase in connection with conjugation reactions of hydroquinons involved in detoxification pathways as well as in biosynthetic processes such as the vitamin K-dependent gamma-carboxylation of glutamate residues in prothrombin synthesis.
UDP-glucose 6-dehydrogenase	1	1.13	1.09	1	0.9666	0.2549	0.2761	O60701	Human	http://www.uniprot.org/uniprot/O60701	UGDH		Involved in the biosynthesis of glycosaminoglycans; hyaluronan, chondroitin sulfate, and heparan sulfate.
Proteasome subunit alpha type-1	2	1.31	1.03	1	0.3614	0.2551	0.9063	P25786	Human	http://www.uniprot.org/uniprot/P25786	PSMA1	Cytoplasm	The proteasome is a multicatalytic proteinase complex which is characterized by its ability to cleave peptides with Arg, Phe, Tyr, Leu, and Glu adjacent to the leaving group at neutral or slightly basic pH. The proteasome has an ATP-dependent proteolytic activity. Mediates the lipopolysaccharide-induced signal transduction in the macrophage proteasome (By similarity). Might be involved in the ant…
Ras-related protein R-Ras	5	1.23	1.25	1	0.6245	0.2557	0.2789	P10301	Human	http://www.uniprot.org/uniprot/P10301	RRAS	Cell membrane	Regulates the organization of the actin cytoskeleton.
CCN family member 2	1	1	1.92	1.17	0.1226	0.2559	0.168	P29279	Human	http://www.uniprot.org/uniprot/P29279	CTGF	Secreted	Major connective tissue mitoattractant secreted by vascular endothelial cells. Promotes proliferation and differentiation of chondrocytes. Mediates heparin- and divalent cation-dependent cell adhesion in many cell types including fibroblasts, myofibroblasts, endothelial and epithelial cells. Enhances fibroblast growth factor-induced DNA synthesis.
Alpha-endosulfine	1	2.43	1	2	0.0313	0.2562	0.2574	O43768	Human	http://www.uniprot.org/uniprot/O43768	ENSA	Cytoplasm	Protein phosphatase inhibitor that specifically inhibits protein phosphatase 2A (PP2A) during mitosis. When phosphorylated at Ser-67 during mitosis, specifically interacts with PPP2R2D (PR55-delta) and inhibits its activity, leading to inactivation of PP2A, an essential condition to keep cyclin-B1-CDK1 activity high during M phase (By similarity). Also acts as a stimulator of insulin secretion by…
DnaJ homolog subfamily C member 7	6	1	1.45	1	0.495	0.2563	0.6226	Q99615	Human	http://www.uniprot.org/uniprot/Q99615	DNAJC7	Cytoplasm	Acts as co-chaperone regulating the molecular chaperones HSP70 and HSP90 in folding of steroid receptors, such as the glucocorticoid receptor and the progesterone receptor. Proposed to act as a recycling chaperone by facilitating the return of chaperone substrates to early stages of chaperoning if further folding is required. In vitro, induces ATP-independent dissociation of HSP90 but not of HSP7…
Myosin phosphatase Rho-interacting protein	2	1.38	1.39	1	0.3768	0.2566	0.673	Q6WCQ1	Human	http://www.uniprot.org/uniprot/Q6WCQ1	MPRIP	Cytoplasm	Targets myosin phosphatase to the actin cytoskeleton. Required for the regulation of the actin cytoskeleton by RhoA and ROCK1. Depletion leads to an increased number of stress fibers in smooth muscle cells through stabilization of actin fibers by phosphorylated myosin. Overexpression of MRIP as well as its F-actin-binding region leads to disassembly of stress fibers in neuronal cells.
3-mercaptopyruvate sulfurtransferase	5	1.62	1	1.72	0.2945	0.2568	0.4991	P25325	Human	http://www.uniprot.org/uniprot/P25325	MPST	Cytoplasm	Transfer of a sulfur ion to cyanide or to other thiol compounds. Also has weak rhodanese activity. Detoxifies cyanide and is required for thiosulfate biosynthesis. Acts as an antioxidant. In combination with cysteine aminotransferase (CAT), contributes to the catabolism of cysteine and is an important producer of hydrogen sulfide in the brain, retina and vascular endothelial cells. Hydrogen sulfi…
Heat shock 70 kDa protein 1A	6	1	1.82	1.14	0.1321	0.2576	0.1044	P0DMV8	Human	http://www.uniprot.org/uniprot/P0DMV8	HSPA1A	Cytoplasm	In cooperation with other chaperones, Hsp70s stabilize preexistent proteins against aggregation and mediate the folding of newly translated polypeptides in the cytosol as well as within organelles. These chaperones participate in all these processes through their ability to recognize nonnative conformations of other proteins. They bind extended peptide segments with a net hydrophobic character ex…
Solute carrier family 41 member 3	1	2.66	4	1	0.7098	0.2576	0.4158	Q96GZ6	Human	http://www.uniprot.org/uniprot/Q96GZ6	SLC41A3	Cell membrane
Lamin-B2	10	1.11	1	1.03	0.5637	0.2596	0.3394	Q03252	Human	http://www.uniprot.org/uniprot/Q03252	LMNB2	Nucleus inner membrane	Lamins are components of the nuclear lamina, a fibrous layer on the nucleoplasmic side of the inner nuclear membrane, which is thought to provide a framework for the nuclear envelope and may also interact with chromatin.
Serine/threonine-protein phosphatase 2A activator	3	1.59	1	1.57	0.3987	0.2602	0.5095	Q15257	Human	http://www.uniprot.org/uniprot/Q15257	PPP2R4	Cytoplasm	PPIases accelerate the folding of proteins. It catalyzes the cis-trans isomerization of proline imidic peptide bonds in oligopeptides. Acts as a regulatory subunit for serine/threonine-protein phosphatase 2A (PP2A) modulating its activity or substrate specificity, probably by inducing a conformational change in the catalytic subunit, a proposed direct target of the PPIase. Can reactivate inactive…
Ras-interacting protein 1	2	1.1	1	1.07	0.088	0.2608	0.137	Q5U651	Human	http://www.uniprot.org/uniprot/Q5U651	RASIP1	Cytoplasm	Required for the proper formation of vascular structures that develop via both vasculogenesis and angiogenesis. Acts as a critical and vascular-specific regulator of GTPase signaling, cell architecture, and adhesion, which is essential for endothelial cell morphogenesis and blood vessel tubulogenesis. Regulates the activity of Rho GTPases in part by recruiting ARHGAP29 and suppressing RhoA signal…
Protein O-GlcNAcase	1	1.47	1.12	1	0.5117	0.2609	0.9833	O60502	Human	http://www.uniprot.org/uniprot/O60502	MGEA5	Nucleus	Isoform 1: Cleaves GlcNAc but not GalNAc from O-glycosylated proteins. Can use p-nitrophenyl-beta-GlcNAc and 4-methylumbelliferone-GlcNAc as substrates but not p-nitrophenyl-beta-GalNAc or p-nitrophenyl-alpha-GlcNAc (in vitro) (PubMed:11148210). Does not bind acetyl-CoA and does not have histone acetyltransferase activity (PubMed:24088714).
Small nuclear ribonucleoprotein F	1	1.59	1	1.44	0.0184	0.261	0.0015	P62306	Human	http://www.uniprot.org/uniprot/P62306	SNRPF	Cytoplasm	Core component of the spliceosomal U1, U2, U4 and U5 small nuclear ribonucleoproteins (snRNPs), the building blocks of the spliceosome. Thereby, plays an important role in the splicing of cellular pre-mRNAs. Most spliceosomal snRNPs contain a common set of Sm proteins SNRPB, SNRPD1, SNRPD2, SNRPD3, SNRPE, SNRPF and SNRPG that assemble in an heptameric protein ring on the Sm site of the small nucl…
Palmdelphin	2	1	1.28	1.01	0.1793	0.261	0.5311	Q9NP74	Human	http://www.uniprot.org/uniprot/Q9NP74	PALMD	Cytoplasm
MICOS complex subunit MIC19	1	1	1.09	1.18	0.7261	0.262	0.538	Q9NX63	Human	http://www.uniprot.org/uniprot/Q9NX63	CHCHD3	Mitochondrion inner membrane	Component of the MICOS complex, a large protein complex of the mitochondrial inner membrane that plays crucial roles in the maintenance of crista junctions, inner membrane architecture, and formation of contact sites to the outer membrane. Has also been shown to function as a transcription factor which binds to the BAG1 promoter and represses BAG1 transcription.
EH domain-containing protein 2	7	1.38	1	1.17	0.0325	0.2624	0.309	Q9NZN4	Human	http://www.uniprot.org/uniprot/Q9NZN4	EHD2	Cell membrane	Plays a role in membrane reorganization in response to nucleotide hydrolysis. Binds to liposomes and deforms them into tubules. Plays a role in membrane trafficking between the plasma membrane and endosomes. Important for the internalization of GLUT4. Required for normal fusion of myoblasts to skeletal muscle myotubes. Required for translocation of FER1L5 to the plasma membrane. Binds ATP; does n…
Ribosomal L1 domain-containing protein 1	2	1	1.19	1.23	0.4566	0.2624	0.5877	O76021	Human	http://www.uniprot.org/uniprot/O76021	RSL1D1	Nucleus	Regulates cellular senescence through inhibition of PTEN translation. Acts as a pro-apoptotic regulator in response to DNA damage.
Eukaryotic translation initiation factor 1b	3	1	Low S/N	3.4	0.1971	0.2629	0.2777	O60739	Human	http://www.uniprot.org/uniprot/O60739	EIF1B		Probably involved in translation.
CAAX prenyl protease 1 homolog	7	1	1.18	1.33	0.4552	0.2632	0.5827	O75844	Human	http://www.uniprot.org/uniprot/O75844	ZMPSTE24	Endoplasmic reticulum membrane	Proteolytically removes the C-terminal three residues of farnesylated proteins. Acts on lamin A/C.
Tyrosine-protein phosphatase non-receptor type 12	1	1.65	1	1.43	0.0718	0.2635	0.1593	Q05209	Human	http://www.uniprot.org/uniprot/Q05209	PTPN12	Cytoplasm	Dephosphorylates cellular tyrosine kinases, including PTK2B/PYK2, and thereby regulates signaling via PTK2B/PYK2.
Histone H4	1	1.04	1	1.29	0.9677	0.2644	0.1118	P62805	Human	http://www.uniprot.org/uniprot/P62805	HIST1H4A	Nucleus	Core component of nucleosome. Nucleosomes wrap and compact DNA into chromatin, limiting DNA accessibility to the cellular machineries which require DNA as a template. Histones thereby play a central role in transcription regulation, DNA repair, DNA replication and chromosomal stability. DNA accessibility is regulated via a complex set of post-translational modifications of histones, also called h…
CYFIP-related Rac1 interactor A	2	2.11	1	1.62	0.0236	0.2647	0.2511	Q9H0Q0	Human	http://www.uniprot.org/uniprot/Q9H0Q0	FAM49A
Raftlin	3	1.39	1.06	1	0.2112	0.2651	0.5963	Q14699	Human	http://www.uniprot.org/uniprot/Q14699	RFTN1	Cell membrane	May play a pivotal role in the formation and/or maintenance of lipid rafts. May regulate B-cell antigen receptor-mediated signaling.
Regulator of chromosome condensation	1	1.11	1	1.22	0.3636	0.2652	0.1514	P18754	Human	http://www.uniprot.org/uniprot/P18754	RCC1	Nucleus	Guanine-nucleotide releasing factor that promotes the exchange of Ran-bound GDP by GTP. Involved in the regulation of onset of chromosome condensation in the S phase. Binds both to the nucleosomes and double-stranded DNA. RCC1-Ran complex (together with other proteins) acts as a component of a signal transmission pathway that detects unreplicated DNA. Plays a key role in nucleo-cytoplasmic transp…
BUB3-interacting and GLEBS motif-containing protein ZNF207	3	1.36	1	1.11	0.451	0.2652	0.8906	O43670	Human	http://www.uniprot.org/uniprot/O43670	ZNF207	Nucleus	Kinetochore-binding protein involved in spindle-assembly checkpoint signaling by regulating mitotic chromosome alignment and mediating the stability and kinetochore loading of BUB3. Mechanisms by which BUB3 is protected are unclear: according to a first report, ZNF207/BuGZ may act by blocking ubiquitination and proteasomal degradation of BUB3 (PubMed:24462186). According to another report, the st…
B-cell lymphoma/leukemia 10	1	1.9	1	1.3	0.0394	0.2656	0.5024	O95999	Human	http://www.uniprot.org/uniprot/O95999	BCL10	Cytoplasm	Involved in adaptive immune response (PubMed:25365219). Promotes apoptosis, pro-caspase-9 maturation and activation of NF-kappa-B via NIK and IKK. May be an adapter protein between upstream TNFR1-TRADD-RIP complex and the downstream NIK-IKK-IKAP complex. Is a substrate for MALT1 (PubMed:18264101).
Eukaryotic translation initiation factor 1A, X-chromosomal	1	1	2.15	1.33	0.6238	0.2656	0.8867	P47813	Human	http://www.uniprot.org/uniprot/P47813	EIF1AX		Seems to be required for maximal rate of protein biosynthesis. Enhances ribosome dissociation into subunits and stabilizes the binding of the initiator Met-tRNA(I) to 40 S ribosomal subunits.
NudC domain-containing protein 3	6	1.33	1	1.08	0.2778	0.2657	0.7371	Q8IVD9	Human	http://www.uniprot.org/uniprot/Q8IVD9	NUDCD3
DNA replication licensing factor MCM2	1	1.8	1.13	1	0.3845	0.2657	0.6944	P49736	Human	http://www.uniprot.org/uniprot/P49736	MCM2	Nucleus	Acts as component of the MCM2-7 complex (MCM complex) which is the putative replicative helicase essential for 'once per cell cycle' DNA replication initiation and elongation in eukaryotic cells. The active ATPase sites in the MCM2-7 ring are formed through the interaction surfaces of two neighboring subunits such that a critical structure of a conserved arginine finger motif is provided in trans…
U6 snRNA-associated Sm-like protein LSm2	3	1.8	1	1.86	0.3908	0.2663	0.3738	Q9Y333	Human	http://www.uniprot.org/uniprot/Q9Y333	LSM2	Nucleus	Binds specifically to the 3'-terminal U-tract of U6 snRNA. May be involved in pre-mRNA splicing.
WD repeat-containing protein 61	2	1.39	1.18	1	0.3521	0.2668	0.695	Q9GZS3	Human	http://www.uniprot.org/uniprot/Q9GZS3	WDR61	Nucleus	Component of the PAF1 complex (PAF1C) which has multiple functions during transcription by RNA polymerase II and is implicated in regulation of development and maintenance of embryonic stem cell pluripotency. PAF1C associates with RNA polymerase II through interaction with POLR2A CTD non-phosphorylated and 'Ser-2'- and 'Ser-5'-phosphorylated forms and is involved in transcriptional elongation, ac…
NSFL1 cofactor p47	4	1.03	1	1.27	0.6153	0.2671	0.4376	Q9UNZ2	Human	http://www.uniprot.org/uniprot/Q9UNZ2	NSFL1C	Nucleus	Reduces the ATPase activity of VCP. Necessary for the fragmentation of Golgi stacks during mitosis and for VCP-mediated reassembly of Golgi stacks after mitosis. May play a role in VCP-mediated formation of transitional endoplasmic reticulum (tER) (By similarity). Inhibits the activity of CTSL (in vitro).
TBC1 domain family member 5	2	1.88	1	1.69	0.1606	0.2674	0.1243	Q92609	Human	http://www.uniprot.org/uniprot/Q92609	TBC1D5	Endosome membrane	May act as a GTPase-activating protein (GAP) for Rab family protein(s). May act as a GAP for RAB7A. Can displace RAB7A and retromer CSC subcomplex from the endosomal membrane to the cytosol; at least retromer displacement seems to require its catalytic activity (PubMed:19531583, PubMed:20923837). Required for retrograde transport of cargo proteins from endosomes to the trans-Golgi network (TGN); …
Proteasome subunit beta type-3	1	1.14	1	1.78	0.5164	0.2685	0.148	P49720	Human	http://www.uniprot.org/uniprot/P49720	PSMB3	Cytoplasm	The proteasome is a multicatalytic proteinase complex which is characterized by its ability to cleave peptides with Arg, Phe, Tyr, Leu, and Glu adjacent to the leaving group at neutral or slightly basic pH. The proteasome has an ATP-dependent proteolytic activity.
Eukaryotic translation initiation factor 4B	3	1.13	1	1.07	0.4088	0.2691	0.7619	P23588	Human	http://www.uniprot.org/uniprot/P23588	EIF4B		Required for the binding of mRNA to ribosomes. Functions in close association with EIF4-F and EIF4-A. Binds near the 5'-terminal cap of mRNA in presence of EIF-4F and ATP. Promotes the ATPase activity and the ATP-dependent RNA unwinding activity of both EIF4-A and EIF4-F.
ATP synthase subunit O, mitochondrial	5	1	1.08	1.12	0.563	0.2695	0.4944	P48047	Human	http://www.uniprot.org/uniprot/P48047	ATP5O	Mitochondrion	Mitochondrial membrane ATP synthase (F(1)F(0) ATP synthase or Complex V) produces ATP from ADP in the presence of a proton gradient across the membrane which is generated by electron transport complexes of the respiratory chain. F-type ATPases consist of two structural domains, F(1) - containing the extramembraneous catalytic core and F(0) - containing the membrane proton channel, linked together…
Core histone macro-H2A.1	2	2.33	1	1.62	0.1075	0.2696	0.2862	O75367	Human	http://www.uniprot.org/uniprot/O75367	H2AFY	Nucleus	Variant histone H2A which replaces conventional H2A in a subset of nucleosomes where it represses transcription. Nucleosomes wrap and compact DNA into chromatin, limiting DNA accessibility to the cellular machineries which require DNA as a template. Histones thereby play a central role in transcription regulation, DNA repair, DNA replication and chromosomal stability. DNA accessibility is regulat…
3-ketodihydrosphingosine reductase	2	1.23	1	1.1	0.5498	0.2698	0.3688	Q06136	Human	http://www.uniprot.org/uniprot/Q06136	KDSR	Endoplasmic reticulum membrane	Catalyzes the reduction of 3-ketodihydrosphingosine (KDS) to dihydrosphingosine (DHS).
Scaffold attachment factor B1	4	1.19	1	1.05	0.5487	0.2702	0.3221	Q15424	Human	http://www.uniprot.org/uniprot/Q15424	SAFB	Nucleus	Binds to scaffold/matrix attachment region (S/MAR) DNA and forms a molecular assembly point to allow the formation of a 'transcriptosomal' complex (consisting of SR proteins and RNA polymerase II) coupling transcription and RNA processing (By similarity). Can function as an estrogen receptor corepressor and can also bind to the HSP27 promoter and decrease its transcription. When associated with R…
Mycophenolic acid acyl-glucuronide esterase, mitochondrial	2	1.28	Low S/N	1	0.1958	0.2704	0.4226	Q9NUJ1	Human	http://www.uniprot.org/uniprot/Q9NUJ1	ABHD10	Mitochondrion	Catalyzes the deglucuronidation of mycophenolic acid acyl-glucuronide, a metabolite of the immunosuppressant drug mycophenolate.
Far upstream element-binding protein 2	8	1.09	1	1.08	0.4455	0.2706	0.3151	Q92945	Human	http://www.uniprot.org/uniprot/Q92945	KHSRP	Nucleus	Binds to the dendritic targeting element and may play a role in mRNA trafficking (By similarity). Part of a ternary complex that binds to the downstream control sequence (DCS) of the pre-mRNA. Mediates exon inclusion in transcripts that are subject to tissue-specific alternative splicing. May interact with single-stranded DNA from the far-upstream element (FUSE). May activate gene expression. Als…
FYVE and coiled-coil domain-containing protein 1	1	1.61	1.39	1	0.149	0.2709	0.4266	Q9BQS8	Human	http://www.uniprot.org/uniprot/Q9BQS8	FYCO1	Cytoplasmic vesicle	May mediate microtubule plus end-directed vesicle transport.
Ubiquitin-conjugating enzyme E2 variant 2	1	1.71	1	1.54	0.0265	0.271	0.0115	Q15819	Human	http://www.uniprot.org/uniprot/Q15819	UBE2V2		Has no ubiquitin ligase activity on its own. The UBE2V2/UBE2N heterodimer catalyzes the synthesis of non-canonical poly-ubiquitin chains that are linked through 'Lys-63'. This type of poly-ubiquitination does not lead to protein degradation by the proteasome. Mediates transcriptional activation of target genes. Plays a role in the control of progress through the cell cycle and differentiation. Pl…
ATP synthase subunit g, mitochondrial	1	1.01	1	1.22	0.9231	0.2712	0.0866	O75964	Human	http://www.uniprot.org/uniprot/O75964	ATP5L	Mitochondrion	Mitochondrial membrane ATP synthase (F(1)F(0) ATP synthase or Complex V) produces ATP from ADP in the presence of a proton gradient across the membrane which is generated by electron transport complexes of the respiratory chain. F-type ATPases consist of two structural domains, F(1) - containing the extramembraneous catalytic core, and F(0) - containing the membrane proton channel, linked togethe…
WW domain-binding protein 2	4	1.03	1	1.02	0.5625	0.2724	0.4799	Q969T9	Human	http://www.uniprot.org/uniprot/Q969T9	WBP2
Apoptosis-inducing factor 1, mitochondrial	1	1	1.69	1.37	0.0963	0.273	0.353	O95831	Human	http://www.uniprot.org/uniprot/O95831	AIFM1	Mitochondrion intermembrane space	Functions both as NADH oxidoreductase and as regulator of apoptosis. In response to apoptotic stimuli, it is released from the mitochondrion intermembrane space into the cytosol and to the nucleus, where it functions as a proapoptotic factor in a caspase-independent pathway. In contrast, functions as an antiapoptotic factor in normal mitochondria via its NADH oxidoreductase activity. The soluble …
Isoleucine--tRNA ligase, cytoplasmic	3	1.11	1	1.33	0.6003	0.2735	0.3377	P41252	Human	http://www.uniprot.org/uniprot/P41252	IARS	Cytoplasm
Puromycin-sensitive aminopeptidase	6	1.56	1	1.16	0.329	0.2739	0.4495	P55786	Human	http://www.uniprot.org/uniprot/P55786	NPEPPS	Cytoplasm	Aminopeptidase with broad substrate specificity for several peptides. Involved in proteolytic events essential for cell growth and viability. May act as regulator of neuropeptide activity. Plays a role in the antigen-processing pathway for MHC class I molecules. Involved in the N-terminal trimming of cytotoxic T-cell epitope precursors. Digests the poly-Q peptides found in many cellular proteins.…
Utrophin	3	1.48	1	1.16	0.4337	0.2741	0.407	P46939	Human	http://www.uniprot.org/uniprot/P46939	UTRN	Cell junction	May play a role in anchoring the cytoskeleton to the plasma membrane.
PRKC apoptosis WT1 regulator protein	2	1.11	1.15	1	0.6153	0.2742	0.4057	Q96IZ0	Human	http://www.uniprot.org/uniprot/Q96IZ0	PAWR	Cytoplasm	Pro-apoptopic protein capable of selectively inducing apoptosis in cancer cells, sensitizing the cells to diverse apoptotic stimuli and causing regression of tumors in animal models. Induces apoptosis in certain cancer cells by activation of the Fas prodeath pathway and coparallel inhibition of NF-kappa-B transcriptional activity. Inhibits the transcriptional activation and augments the transcrip…
Afadin	2	1.18	1.02	1	0.4597	0.2746	0.2253	P55196	Human	http://www.uniprot.org/uniprot/P55196	MLLT4	Cell junction	Belongs to an adhesion system, probably together with the E-cadherin-catenin system, which plays a role in the organization of homotypic, interneuronal and heterotypic cell-cell adherens junctions (AJs). Nectin- and actin-filament-binding protein that connects nectin to the actin cytoskeleton.
Signal recognition particle receptor subunit beta	2	1	1.41	1.14	0.218	0.2751	0.3434	Q9Y5M8	Human	http://www.uniprot.org/uniprot/Q9Y5M8	SRPRB	Endoplasmic reticulum membrane	Component of the SRP (signal recognition particle) receptor. Ensures, in conjunction with the signal recognition particle, the correct targeting of the nascent secretory proteins to the endoplasmic reticulum membrane system. Has GTPase activity. May mediate the membrane association of SRPR (By similarity).
28S ribosomal protein S31, mitochondrial	3	1.36	1	1.32	0.3526	0.2756	0.4785	Q92665	Human	http://www.uniprot.org/uniprot/Q92665	MRPS31	Mitochondrion
Beta-1,3-glucosyltransferase	2	1.39	1.65	1	0.2009	0.2758	0.5993	Q6Y288	Human	http://www.uniprot.org/uniprot/Q6Y288	B3GALTL	Endoplasmic reticulum membrane	O-fucosyltransferase that transfers glucose toward fucose with a beta-1,3 linkage. Specifically glucosylates O-linked fucosylglycan on TSP type-1 domains of proteins, thereby contributing to elongation of O-fucosylglycan.
Unconventional myosin-Ie	14	1.46	1	1.19	0.3376	0.2759	0.5513	Q12965	Human	http://www.uniprot.org/uniprot/Q12965	MYO1E	Cytoplasm	Myosins are actin-based motor molecules with ATPase activity. Unconventional myosins serve in intracellular movements. Their highly divergent tails bind to membranous compartments, which are then moved relative to actin filaments. Binds to membranes containing anionic phospholipids via its tail domain. Required for normal morphology of the glomerular basement membrane, normal development of foot …
Serine/arginine-rich splicing factor 6	4	1.17	1.07	1	0.4155	0.2759	0.6481	Q13247	Human	http://www.uniprot.org/uniprot/Q13247	SRSF6	Nucleus	Plays a role in constitutive splicing and modulates the selection of alternative splice sites. Plays a role in the alternative splicing of MAPT/Tau exon 10. Binds to alternative exons of TNC pre-mRNA and promotes the expression of alternatively spliced TNC. Plays a role in wound healing and in the regulation of keratinocyte differentiation and proliferation via its role in alternative splicing.
Calponin-2	5	1.22	1.15	1	0.3269	0.277	0.4021	Q99439	Human	http://www.uniprot.org/uniprot/Q99439	CNN2		Thin filament-associated protein that is implicated in the regulation and modulation of smooth muscle contraction. It is capable of binding to actin, calmodulin, troponin C and tropomyosin. The interaction of calponin with actin inhibits the actomyosin Mg-ATPase activity.
Striatin-3	1	2.43	1	1.52	0.0182	0.2775	0.0331	Q13033	Human	http://www.uniprot.org/uniprot/Q13033	STRN3	Cytoplasm	Binds calmodulin in a calcium dependent manner. May function as scaffolding or signaling protein.
T-complex protein 1 subunit alpha	5	1.01	1	1.16	0.7923	0.2776	0.4547	P17987	Human	http://www.uniprot.org/uniprot/P17987	TCP1	Cytoplasm	Molecular chaperone; assists the folding of proteins upon ATP hydrolysis. As part of the BBS/CCT complex may play a role in the assembly of BBSome, a complex involved in ciliogenesis regulating transports vesicles to the cilia. Known to play a role, in vitro, in the folding of actin and tubulin.
Aminoacyl tRNA synthase complex-interacting multifunctional protein 2	4	1.17	1	1.24	0.1549	0.2777	0.5087	Q13155	Human	http://www.uniprot.org/uniprot/Q13155	AIMP2	Cytoplasm	Required for assembly and stability of the aminoacyl-tRNA synthase complex. Mediates ubiquitination and degradation of FUBP1, a transcriptional activator of MYC, leading to MYC down-regulation which is required for aveolar type II cell differentiation. Blocks MDM2-mediated ubiquitination and degradation of p53/TP53. Functions as a proapoptotic factor.
Sorting nexin-5	1	2.88	1	2.56	0.008	0.2779	0.2447	Q9Y5X3	Human	http://www.uniprot.org/uniprot/Q9Y5X3	SNX5	Endosome	Involved in several stages of intracellular trafficking. Interacts with membranes containing phosphatidylinositol 3-phosphate (PtdIns(3P)) or phosphatidylinositol 3,4-bisphosphate (PtdIns(3,4)P2) (PubMed:15561769). Acts in part as component of the retromer membrane-deforming SNX-BAR subcomplex. The SNX-BAR retromer mediates retrograde transport of cargo proteins from endosomes to the trans-Golgi …
Signal transducing adapter molecule 1	8	1.29	1.19	1	0.3397	0.2789	0.4608	Q92783	Human	http://www.uniprot.org/uniprot/Q92783	STAM	Cytoplasm	Involved in intracellular signal transduction mediated by cytokines and growth factors. Upon IL-2 and GM-CSL stimulation, it plays a role in signaling leading to DNA synthesis and MYC induction. May also play a role in T-cell development. Involved in down-regulation of receptor tyrosine kinase via multivesicular body (MVBs) when complexed with HGS (ESCRT-0 complex). The ESCRT-0 complex binds ubiq…
Neutral cholesterol ester hydrolase 1	3	1	1.29	1.21	0.2717	0.2794	0.7597	Q6PIU2	Human	http://www.uniprot.org/uniprot/Q6PIU2	NCEH1	Membrane	Hydrolyzes 2-acetyl monoalkylglycerol ether, the penultimate precursor of the pathway for de novo synthesis of platelet-activating factor. May be responsible for cholesterol ester hydrolysis in macrophages, thereby contributing to the development of atherosclerosis. Also involved in organ detoxification by hydrolyzing exogenous organophosphorus compounds. May contribute to cancer pathogenesis by …
GPI transamidase component PIG-S	1	1.3	1	1.6	0.3588	0.2806	0.1591	Q96S52	Human	http://www.uniprot.org/uniprot/Q96S52	PIGS	Endoplasmic reticulum membrane	Component of the GPI transamidase complex. Essential for transfer of GPI to proteins, particularly for formation of carbonyl intermediates.
Common contaminant in samples	5	1.21	1	1.36	0.3743	0.281	0.4529	CRAP0086	Other	http://www.uniprot.org/uniprot/CRAP0086
Actin, cytoplasmic 2	1	1.81	1.22	1	0.3411	0.2811	0.8666	P63261	Human	http://www.uniprot.org/uniprot/P63261	ACTG1	Cytoplasm	Actins are highly conserved proteins that are involved in various types of cell motility and are ubiquitously expressed in all eukaryotic cells.
Common contaminant in samples	16	1	2.71	1.6	0.3923	0.2812	0.5509	CRAP0024	Other	http://www.uniprot.org/uniprot/CRAP0024
DNA mismatch repair protein Msh2	1	1.17	1	1.04	0.1852	0.282	0.4648	P43246	Human	http://www.uniprot.org/uniprot/P43246	MSH2	Nucleus	Component of the post-replicative DNA mismatch repair system (MMR). Forms two different heterodimers: MutS alpha (MSH2-MSH6 heterodimer) and MutS beta (MSH2-MSH3 heterodimer) which binds to DNA mismatches thereby initiating DNA repair. When bound, heterodimers bend the DNA helix and shields approximately 20 base pairs. MutS alpha recognizes single base mismatches and dinucleotide insertion-deleti…
AP-2 complex subunit alpha-1	2	1.06	1	1.11	0.3536	0.2821	0.2172	O95782	Human	http://www.uniprot.org/uniprot/O95782	AP2A1	Cell membrane	Component of the adaptor protein complex 2 (AP-2). Adaptor protein complexes function in protein transport via transport vesicles in different membrane traffic pathways. Adaptor protein complexes are vesicle coat components and appear to be involved in cargo selection and vesicle formation. AP-2 is involved in clathrin-dependent endocytosis in which cargo proteins are incorporated into vesicles s…
Alpha-parvin	1	1.51	1	1.3	0.0531	0.2825	0.1484	Q9NVD7	Human	http://www.uniprot.org/uniprot/Q9NVD7	PARVA	Cell junction	Plays a role in sarcomere organization and in smooth muscle cell contraction. Required for normal development of the embryonic cardiovascular system, and for normal septation of the heart outflow tract. Plays a role in sprouting angiogenesis and is required for normal adhesion of vascular smooth muscle cells to endothelial cells during blood vessel development (By similarity). Plays a role in the…
Peptidyl-prolyl cis-trans isomerase FKBP4	4	1	1.01	1.15	0.3339	0.2826	0.4961	Q02790	Human	http://www.uniprot.org/uniprot/Q02790	FKBP4	Cytoplasm	Immunophilin protein with PPIase and co-chaperone activities. Component of steroid receptors heterocomplexes through interaction with heat-shock protein 90 (HSP90). May play a role in the intracellular trafficking of heterooligomeric forms of steroid hormone receptors between cytoplasm and nuclear compartments. The isomerase activity controls neuronal growth cones via regulation of TRPC1 channel …
Ribonucleoprotein PTB-binding 1	1	1	1.08	1.23	0.6996	0.2828	0.7741	Q8IY67	Human	http://www.uniprot.org/uniprot/Q8IY67	RAVER1	Nucleus	Cooperates with PTBP1 to modulate regulated alternative splicing events. Promotes exon skipping. Cooperates with PTBP1 to modulate switching between mutually exclusive exons during maturation of the TPM1 pre-mRNA (By similarity).
GTPase IMAP family member 7	2	2.13	1	1.41	0.0517	0.2831	0.2306	Q8NHV1	Human	http://www.uniprot.org/uniprot/Q8NHV1	GIMAP7	Lipid droplet	The dimer has GTPase activity; the active site contains residues from both subunits.
Isocitrate dehydrogenase [NADP] cytoplasmic	2	1	1.05	1.02	0.187	0.2832	0.3902	O75874	Human	http://www.uniprot.org/uniprot/O75874	IDH1	Cytoplasm
Carnitine O-palmitoyltransferase 2, mitochondrial	3	1.54	1	1.15	0.4802	0.2834	0.448	P23786	Human	http://www.uniprot.org/uniprot/P23786	CPT2	Mitochondrion inner membrane
Serine/threonine-protein kinase VRK1	3	1.37	1.12	1	0.4945	0.2834	0.9066	Q99986	Human	http://www.uniprot.org/uniprot/Q99986	VRK1	Cytoplasm	Serine/threonine kinase involved in Golgi disassembly during the cell cycle: following phosphorylation by PLK3 during mitosis, required to induce Golgi fragmentation. Acts by mediating phosphorylation of downstream target protein. Phosphorylates 'Thr-18' of p53/TP53 and may thereby prevent the interaction between p53/TP53 and MDM2. Phosphorylates casein and histone H3. Phosphorylates BANF1: disru…
Mitogen-activated protein kinase kinase kinase kinase 4	2	1.3	1	1.12	0.4422	0.2835	0.2418	O95819	Human	http://www.uniprot.org/uniprot/O95819	MAP4K4	Cytoplasm	Serine/threonine kinase that may play a role in the response to environmental stress and cytokines such as TNF-alpha. Appears to act upstream of the JUN N-terminal pathway. Phosphorylates SMAD1 on Thr-322.
E3 ubiquitin-protein ligase CHIP	1	2.16	1	1.41	0.1363	0.2838	0.457	Q9UNE7	Human	http://www.uniprot.org/uniprot/Q9UNE7	STUB1	Cytoplasm	E3 ubiquitin-protein ligase which targets misfolded chaperone substrates towards proteasomal degradation. Collaborates with ATXN3 in the degradation of misfolded chaperone substrates: ATXN3 restricting the length of ubiquitin chain attached to STUB1/CHIP substrates and preventing further chain extension. Ubiquitinates NOS1 in concert with Hsp70 and Hsp40. Modulates the activity of several chapero…
Protein FAM107B	6	1.55	1.18	1	0.4179	0.2844	0.7597	Q9H098	Human	http://www.uniprot.org/uniprot/Q9H098	FAM107B
Sodium-coupled neutral amino acid transporter 2	3	1	2.77	1.1	0.6396	0.285	0.8574	Q96QD8	Human	http://www.uniprot.org/uniprot/Q96QD8	SLC38A2	Cell membrane	Functions as a sodium-dependent amino acid transporter. Mediates the saturable, pH-sensitive and electrogenic cotransport of neutral amino acids and sodium ions with a stoichiometry of 1:1. May function in the transport of amino acids at the blood-brain barrier and in the supply of maternal nutrients to the fetus through the placenta.
Eukaryotic translation initiation factor 5B	3	1	1.29	1.31	0.203	0.2852	0.6071	O60841	Human	http://www.uniprot.org/uniprot/O60841	EIF5B	Cytoplasm	Function in general translation initiation by promoting the binding of the formylmethionine-tRNA to ribosomes. Seems to function along with eIF-2 (By similarity).
60S ribosomal protein L28	2	1.38	1	1.8	0.3274	0.2852	0.4399	P46779	Human	http://www.uniprot.org/uniprot/P46779	RPL28
Transcriptional repressor p66-beta	1	1.14	1.03	1	0.3195	0.2859	0.9913	Q8WXI9	Human	http://www.uniprot.org/uniprot/Q8WXI9	GATAD2B	Nucleus speckle	Transcriptional repressor. Enhances MBD2-mediated repression. Efficient repression requires the presence of GATAD2A. Targets MBD3 to discrete loci in the nucleus. May play a role in synapse development.
Plakophilin-1	1	1	2.05	1.44	0.4411	0.2859	0.6039	Q13835	Human	http://www.uniprot.org/uniprot/Q13835	PKP1	Nucleus	Seems to play a role in junctional plaques. Contributes to epidermal morphogenesis.
Sister chromatid cohesion protein PDS5 homolog B	1	1	1.58	1.36	0.24	0.2862	0.6606	Q9NTI5	Human	http://www.uniprot.org/uniprot/Q9NTI5	PDS5B	Nucleus	Regulator of sister chromatid cohesion in mitosis which may stabilize cohesin complex association with chromatin. May couple sister chromatid cohesion during mitosis to DNA replication. Cohesion ensures that chromosome partitioning is accurate in both meiotic and mitotic cells and plays an important role in DNA repair. Plays a role in androgen-induced proliferative arrest in prostate cells.
Keratin, type I cytoskeletal 10	13	1	1.51	1.89	0.4458	0.2866	0.4755	P13645	Human	http://www.uniprot.org/uniprot/P13645	KRT10
Aspartyl aminopeptidase	1	1.75	1	1.44	0.1323	0.2867	0.3196	Q9ULA0	Human	http://www.uniprot.org/uniprot/Q9ULA0	DNPEP	Cytoplasm	Aminopeptidase with specificity towards an acidic amino acid at the N-terminus. Likely to play an important role in intracellular protein and peptide metabolism.
Protein arginine N-methyltransferase 5	1	1.14	1.17	1	0.9588	0.2871	0.6262	O14744	Human	http://www.uniprot.org/uniprot/O14744	PRMT5	Cytoplasm	Arginine methyltransferase that can both catalyze the formation of omega-N monomethylarginine (MMA) and symmetrical dimethylarginine (sDMA), with a preference for the formation of MMA. Specifically mediates the symmetrical dimethylation of arginine residues in the small nuclear ribonucleoproteins Sm D1 (SNRPD1) and Sm D3 (SNRPD3); such methylation being required for the assembly and biogenesis of…
Ubiquitin-60S ribosomal protein L40	4	1.4	1	1.22	0.3006	0.2872	0.8411	P62987	Human	http://www.uniprot.org/uniprot/P62987	UBA52	Cytoplasm	Ubiquitin: Exists either covalently attached to another protein, or free (unanchored). When covalently bound, it is conjugated to target proteins via an isopeptide bond either as a monomer (monoubiquitin), a polymer linked via different Lys residues of the ubiquitin (polyubiquitin chains) or a linear polymer linked via the initiator Met of the ubiquitin (linear polyubiquitin chains). Polyubiquiti…
40S ribosomal protein S26	3	1.53	1	1.15	0.0875	0.2873	0.3534	P62854	Human	http://www.uniprot.org/uniprot/P62854	RPS26
Calnexin	10	1	1.11	1.38	0.5551	0.2873	0.4811	P27824	Human	http://www.uniprot.org/uniprot/P27824	CANX	Endoplasmic reticulum membrane	Calcium-binding protein that interacts with newly synthesized glycoproteins in the endoplasmic reticulum. It may act in assisting protein assembly and/or in the retention within the ER of unassembled protein subunits. It seems to play a major role in the quality control apparatus of the ER by the retention of incorrectly folded proteins. Associated with partial T-cell antigen receptor complexes t…
Ribonuclease H2 subunit A	2	1.27	1.79	1	0.7621	0.2873	0.5476	O75792	Human	http://www.uniprot.org/uniprot/O75792	RNASEH2A	Nucleus	Catalytic subunit of RNase HII, an endonuclease that specifically degrades the RNA of RNA:DNA hybrids. Participates in DNA replication, possibly by mediating the removal of lagging-strand Okazaki fragment RNA primers during DNA replication. Mediates the excision of single ribonucleotides from DNA:RNA duplexes.
Myeloid leukemia factor 2	1	1	2.05	1.13	0.0753	0.2875	0.1816	Q15773	Human	http://www.uniprot.org/uniprot/Q15773	MLF2	Cytoplasm
Ras GTPase-activating-like protein IQGAP1	14	1.04	1	1.06	0.3527	0.2875	0.3922	P46940	Human	http://www.uniprot.org/uniprot/P46940	IQGAP1	Cell membrane	Binds to activated CDC42 but does not stimulate its GTPase activity. It associates with calmodulin. Could serve as an assembly scaffold for the organization of a multimolecular complex that would interface incoming signals to the reorganization of the actin cytoskeleton at the plasma membrane. May promote neurite outgrowth.
Chloride channel CLIC-like protein 1	3	1.19	1.06	1	0.424	0.2876	0.4403	Q96S66	Human	http://www.uniprot.org/uniprot/Q96S66	CLCC1	Membrane	Seems to act as a chloride ion channel.
Ubiquitin-protein ligase E3C	1	1.59	1.11	1	0.3552	0.2877	0.7475	Q15386	Human	http://www.uniprot.org/uniprot/Q15386	UBE3C	Nucleus	E3 ubiquitin-protein ligase that accepts ubiquitin from the E2 ubiquitin-conjugating enzyme UBE2D1 in the form of a thioester and then directly transfers the ubiquitin to targeted substrates. Can assemble unanchored poly-ubiquitin chains in either 'Lys-29'- or 'Lys-48'-linked polyubiquitin chains. Has preference for 'Lys-48' linkages. It can target itself for ubiquitination in vitro and may promo…
Dipeptidyl peptidase 2	2	1.22	1	1.42	0.2204	0.2879	0.0568	Q9UHL4	Human	http://www.uniprot.org/uniprot/Q9UHL4	DPP7	Lysosome	Plays an important role in the degradation of some oligopeptides.
60S ribosomal protein L37a	3	1	1.31	1.27	0.8789	0.288	0.4394	P61513	Human	http://www.uniprot.org/uniprot/P61513	RPL37A
Caldesmon	11	1.18	1	1.14	0.291	0.2881	0.5688	Q05682	Human	http://www.uniprot.org/uniprot/Q05682	CALD1	Cytoplasm	Actin- and myosin-binding protein implicated in the regulation of actomyosin interactions in smooth muscle and nonmuscle cells (could act as a bridge between myosin and actin filaments). Stimulates actin binding of tropomyosin which increases the stabilization of actin filament structure. In muscle tissues, inhibits the actomyosin ATPase by binding to F-actin. This inhibition is attenuated by cal…
Dolichyl-diphosphooligosaccharide--protein glycosyltransferase subunit 2	3	1	1.07	1.23	0.4604	0.2893	0.5345	P04844	Human	http://www.uniprot.org/uniprot/P04844	RPN2	Endoplasmic reticulum membrane	Essential subunit of the N-oligosaccharyl transferase (OST) complex which catalyzes the transfer of a high mannose oligosaccharide from a lipid-linked oligosaccharide donor to an asparagine residue within an Asn-X-Ser/Thr consensus motif in nascent polypeptide chains.
Migration and invasion enhancer 1	1	4.64	1	2.88	0.0557	0.2894	0.4842	Q9BRT3	Human	http://www.uniprot.org/uniprot/Q9BRT3	MIEN1	Cytoplasm	Increases cell migration by inducing filopodia formation at the leading edge of migrating cells. Plays a role in regulation of apoptosis, possibly through control of CASP3. May be involved in a redox-related process.
ATP synthase membrane subunit DAPIT, mitochondrial	2	1.42	1	1.24	0.2027	0.2905	0.501	Q96IX5	Human	http://www.uniprot.org/uniprot/Q96IX5	USMG5	Mitochondrion membrane	Plays a critical role in maintaining the ATP synthase population in mitochondria.
Profilin-1	2	1.44	1	1.42	0.6099	0.2912	0.4245	P07737	Human	http://www.uniprot.org/uniprot/P07737	PFN1	Cytoplasm	Binds to actin and affects the structure of the cytoskeleton. At high concentrations, profilin prevents the polymerization of actin, whereas it enhances it at low concentrations. By binding to PIP2, it inhibits the formation of IP3 and DG. Inhibits androgen receptor (AR) and HTT aggregation and binding of G-actin is essential for its inhibition of AR.
Ras GTPase-activating protein-binding protein 2	1	1	1.15	1.22	0.6443	0.2914	0.9088	Q9UN86	Human	http://www.uniprot.org/uniprot/Q9UN86	G3BP2	Cytoplasm	Probable scaffold protein that may be involved in mRNA transport.
Keratin, type II cytoskeletal 5	5	1	2.25	1.66	0.4579	0.2921	0.4824	P13647	Human	http://www.uniprot.org/uniprot/P13647	KRT5
Ras-related GTP-binding protein C	1	1.17	1.3	1	0.5105	0.2922	0.8649	Q9HB90	Human	http://www.uniprot.org/uniprot/Q9HB90	RRAGC	Cytoplasm	Guanine nucleotide-binding protein forming heterodimeric Rag complexes required for the amino acid-induced relocalization of mTORC1 to the lysosomes and its subsequent activation by the GTPase RHEB. This is a crucial step in the activation of the TOR signaling cascade by amino acids.
60S ribosomal protein L35a	5	1.18	1	1.35	0.2865	0.2923	0.3659	P18077	Human	http://www.uniprot.org/uniprot/P18077	RPL35A		Required for the proliferation and viability of hematopoietic cells. Plays a role in 60S ribosomal subunit formation. The protein was found to bind to both initiator and elongator tRNAs and consequently was assigned to the P site or P and A site.
Mitochondrial import receptor subunit TOM22 homolog	1	1.81	1.58	1	0.9925	0.2925	0.3023	Q9NS69	Human	http://www.uniprot.org/uniprot/Q9NS69	TOMM22	Mitochondrion outer membrane	Central receptor component of the translocase of the outer membrane of mitochondria (TOM complex) responsible for the recognition and translocation of cytosolically synthesized mitochondrial preproteins. Together with the peripheral receptor TOM20 functions as the transit peptide receptor and facilitates the movement of preproteins into the translocation pore.
Common contaminant in samples	1	1	1.1	1.11	0.2569	0.2926	0.881	CRAP0083	Other	http://www.uniprot.org/uniprot/CRAP0083
Ribosome biogenesis regulatory protein homolog	3	1	1.09	1.42	0.5097	0.2926	0.8118	Q15050	Human	http://www.uniprot.org/uniprot/Q15050	RRS1	Nucleus	Involved in ribosome biogenesis.
Histone acetyltransferase type B catalytic subunit	1	1.59	1.29	1	0.3598	0.2932	0.8243	O14929	Human	http://www.uniprot.org/uniprot/O14929	HAT1	Nucleus matrix	Acetylates soluble but not nucleosomal histone H4 at 'Lys-5' (H4K5ac) and 'Lys-12' (H4K12ac) and, to a lesser extent, acetylates histone H2A at 'Lys-5' (H2AK5ac). Has intrinsic substrate specificity that modifies lysine in recognition sequence GXGKXG. May be involved in nucleosome assembly during DNA replication and repair as part of the histone H3.1 and H3.3 complexes. May play a role in DNA rep…
Hexokinase-2	1	1.67	1	1.46	0.0385	0.2933	0.1406	P52789	Human	http://www.uniprot.org/uniprot/P52789	HK2	Mitochondrion outer membrane
UDP-glucose 4-epimerase	2	1.91	1	1.27	0.1483	0.2939	0.3283	Q14376	Human	http://www.uniprot.org/uniprot/Q14376	GALE		Catalyzes two distinct but analogous reactions: the reversible epimerization of UDP-glucose to UDP-galactose and the reversible epimerization of UDP-N-acetylglucosamine to UDP-N-acetylgalactosamine. The reaction with UDP-Gal plays a critical role in the Leloir pathway of galactose catabolism in which galactose is converted to the glycolytic intermediate glucose 6-phosphate. It contributes to the …
Exocyst complex component 4	2	1	1.12	1.11	0.4095	0.2948	0.7931	Q96A65	Human	http://www.uniprot.org/uniprot/Q96A65	EXOC4		Component of the exocyst complex involved in the docking of exocytic vesicles with fusion sites on the plasma membrane.
NADH dehydrogenase [ubiquinone] 1 alpha subcomplex subunit 12	1	1.49	1	1.85	0.0656	0.2952	0.0231	Q9UI09	Human	http://www.uniprot.org/uniprot/Q9UI09	NDUFA12	Mitochondrion inner membrane	Accessory subunit of the mitochondrial membrane respiratory chain NADH dehydrogenase (Complex I), that is believed not to be involved in catalysis. Complex I functions in the transfer of electrons from NADH to the respiratory chain. The immediate electron acceptor for the enzyme is believed to be ubiquinone.
Nucleoprotein TPR	3	1.16	1	1.15	0.5051	0.2957	0.2538	P12270	Human	http://www.uniprot.org/uniprot/P12270	TPR	Nucleus	Component of the nuclear pore complex (NPC), a complex required for the trafficking across the nuclear envelope. Functions as a scaffolding element in the nuclear phase of the NPC essential for normal nucleocytoplasmic transport of proteins and mRNAs, plays a role in the establishment of nuclear-peripheral chromatin compartmentalization in interphase, and in the mitotic spindle checkpoint signali…
Protocadherin-10	1	2.61	1	2.01	0.0145	0.296	0.044	Q9P2E7	Human	http://www.uniprot.org/uniprot/Q9P2E7	PCDH10	Cell membrane	Potential calcium-dependent cell-adhesion protein.
AP-1 complex subunit beta-1	6	1.43	1	1.81	0.1758	0.2963	0.3381	Q10567	Human	http://www.uniprot.org/uniprot/Q10567	AP1B1	Golgi apparatus	Subunit of clathrin-associated adaptor protein complex 1 that plays a role in protein sorting in the late-Golgi/trans-Golgi network (TGN) and/or endosomes. The AP complexes mediate both the recruitment of clathrin to membranes and the recognition of sorting signals within the cytosolic tails of transmembrane cargo molecules.
Annexin A5	1	1.18	1.58	1	0.8563	0.2964	0.5864	P08758	Human	http://www.uniprot.org/uniprot/P08758	ANXA5		This protein is an anticoagulant protein that acts as an indirect inhibitor of the thromboplastin-specific complex, which is involved in the blood coagulation cascade.
NADH dehydrogenase [ubiquinone] 1 beta subcomplex subunit 6	3	1	1.04	1.54	0.308	0.2965	0.269	O95139	Human	http://www.uniprot.org/uniprot/O95139	NDUFB6	Mitochondrion inner membrane	Accessory subunit of the mitochondrial membrane respiratory chain NADH dehydrogenase (Complex I), that is believed not to be involved in catalysis. Complex I functions in the transfer of electrons from NADH to the respiratory chain. The immediate electron acceptor for the enzyme is believed to be ubiquinone.
RAC-alpha serine/threonine-protein kinase	2	1.18	1.21	1	0.9082	0.2968	0.4057	P31749	Human	http://www.uniprot.org/uniprot/P31749	AKT1	Cytoplasm	AKT1 is one of 3 closely related serine/threonine-protein kinases (AKT1, AKT2 and AKT3) called the AKT kinase, and which regulate many processes including metabolism, proliferation, cell survival, growth and angiogenesis. This is mediated through serine and/or threonine phosphorylation of a range of downstream substrates. Over 100 substrate candidates have been reported so far, but for most of th…
Dolichyl-diphosphooligosaccharide--protein glycosyltransferase subunit STT3B	1	1.48	1	1.98	0.1065	0.298	0.0452	Q8TCJ2	Human	http://www.uniprot.org/uniprot/Q8TCJ2	STT3B	Endoplasmic reticulum membrane	Catalytic subunit of the N-oligosaccharyl transferase (OST) complex which catalyzes the transfer of a high mannose oligosaccharide from a lipid-linked oligosaccharide donor to an asparagine residue within an Asn-X-Ser/Thr consensus motif in nascent polypeptide chains. N-glycosylation occurs cotranslationally and the complex associates with the Sec61 complex at the channel-forming translocon compl…
DNA-directed RNA polymerase II subunit RPB7	2	1.74	1.86	1	0.4567	0.2983	0.6222	P62487	Human	http://www.uniprot.org/uniprot/P62487	POLR2G	Nucleus	DNA-dependent RNA polymerase catalyzes the transcription of DNA into RNA using the four ribonucleoside triphosphates as substrates. Component of RNA polymerase II which synthesizes mRNA precursors and many functional non-coding RNAs. Pol II is the central component of the basal RNA polymerase II transcription machinery. It is composed of mobile elements that move relative to each other. RPB7 is p…
Bifunctional arginine demethylase and lysyl-hydroxylase JMJD6	2	1.61	1.13	1	0.3126	0.2987	0.2861	Q6NYC1	Human	http://www.uniprot.org/uniprot/Q6NYC1	JMJD6	Nucleus	Dioxygenase that can both act as a histone arginine demethylase and a lysyl-hydroxylase. Acts as a lysyl-hydroxylase that catalyzes 5-hydroxylation on specific lysine residues of target proteins such as U2AF2/U2AF65 and LUC7L2. Acts as a regulator of RNA splicing by mediating 5-hydroxylation of U2AF2/U2AF65, affecting the pre-mRNA splicing activity of U2AF2/U2AF65. In addition to peptidyl-lysine …
Armadillo repeat-containing protein 8	2	1.56	4.21	1	0.4928	0.2989	0.6427	Q8IUR7	Human	http://www.uniprot.org/uniprot/Q8IUR7	ARMC8
Keratin, type II cytoskeletal 1	5	1	3.64	1.64	0.4075	0.299	0.4692	P04264	Human	http://www.uniprot.org/uniprot/P04264	KRT1	Cell membrane	May regulate the activity of kinases such as PKC and SRC via binding to integrin beta-1 (ITB1) and the receptor of activated protein kinase C (RACK1/GNB2L1). In complex with C1QBP is a high affinity receptor for kininogen-1/HMWK.
Dolichyl-phosphate beta-glucosyltransferase	4	1.11	1	1.25	0.6045	0.2995	0.3909	Q9Y673	Human	http://www.uniprot.org/uniprot/Q9Y673	ALG5	Endoplasmic reticulum membrane
Collagen alpha-1(XIII) chain	2	10.31	2.2	1	0.2931	0.3	0.616	Q5TAT6	Human	http://www.uniprot.org/uniprot/Q5TAT6	COL13A1	Cell membrane	Involved in cell-matrix and cell-cell adhesion interactions that are required for normal development. May participate in the linkage between muscle fiber and basement membrane. May play a role in endochondral ossification of bone and branching morphogenesis of lung. Binds heparin.
Torsin-1B	2	1.21	1	1.03	0.3618	0.3	0.7128	O14657	Human	http://www.uniprot.org/uniprot/O14657	TOR1B	Endoplasmic reticulum lumen	May serve as a molecular chaperone assisting in the proper folding of secreted and/or membrane proteins. Plays a role in non-neural cells nuclear envelope and endoplasmic reticulum integrity. May have a redundant function with TOR1A in non-neural tissues.
Dehydrogenase/reductase SDR family member 1	1	1	1.11	1.2	0.4234	0.3	0.9198	Q96LJ7	Human	http://www.uniprot.org/uniprot/Q96LJ7	DHRS1
Delta(14)-sterol reductase LBR	1	1.74	2.21	1	0.6756	0.3004	0.6551	Q14739	Human	http://www.uniprot.org/uniprot/Q14739	LBR	Nucleus inner membrane	Anchors the lamina and the heterochromatin to the inner nuclear membrane.
Pyruvate dehydrogenase E1 component subunit beta, mitochondrial	1	1.2	1	1.02	0.329	0.3005	0.8008	P11177	Human	http://www.uniprot.org/uniprot/P11177	PDHB	Mitochondrion matrix	The pyruvate dehydrogenase complex catalyzes the overall conversion of pyruvate to acetyl-CoA and CO(2), and thereby links the glycolytic pathway to the tricarboxylic cycle.
Protein YIF1A	1	1.26	1	1.27	0.0187	0.3006	0.0353	O95070	Human	http://www.uniprot.org/uniprot/O95070	YIF1A	Endoplasmic reticulum membrane	Possible role in transport between endoplasmic reticulum and Golgi.
PHD finger protein 6	1	1	1.21	1.19	0.6799	0.3012	0.4759	Q8IWS0	Human	http://www.uniprot.org/uniprot/Q8IWS0	PHF6	Nucleus	Transcriptional regulator that associates with ribosomal RNA promoters and suppresses ribosomal RNA (rRNA) transcription.
Succinate--CoA ligase [ADP-forming] subunit beta, mitochondrial	1	1	2.08	1.6	0.1683	0.3018	0.5893	Q9P2R7	Human	http://www.uniprot.org/uniprot/Q9P2R7	SUCLA2	Mitochondrion	Catalyzes the ATP-dependent ligation of succinate and CoA to form succinyl-CoA.
Alpha-synuclein	3	1	1.33	1	0.4655	0.302	0.1769	P37840	Human	http://www.uniprot.org/uniprot/P37840	SNCA	Cytoplasm	May be involved in the regulation of dopamine release and transport. Induces fibrillization of microtubule-associated protein tau. Reduces neuronal responsiveness to various apoptotic stimuli, leading to a decreased caspase-3 activation.
Ribosomal RNA-processing protein 7 homolog A	2	1	1.48	1.59	0.4205	0.3027	0.6302	Q9Y3A4	Human	http://www.uniprot.org/uniprot/Q9Y3A4	RRP7A
3-oxoacyl-[acyl-carrier-protein] synthase, mitochondrial	2	Low S/N	1	1	0.4226	0.3031	0.5865	Q9NWU1	Human	http://www.uniprot.org/uniprot/Q9NWU1	OXSM	Mitochondrion	May play a role in the biosynthesis of lipoic acid as well as longer chain fatty acids required for optimal mitochondrial function.
Tubulin--tyrosine ligase-like protein 12	2	1.62	1	1.41	0.5102	0.3032	0.338	Q14166	Human	http://www.uniprot.org/uniprot/Q14166	TTLL12
Bleomycin hydrolase	3	1	1.88	1.41	0.3948	0.3042	0.8685	Q13867	Human	http://www.uniprot.org/uniprot/Q13867	BLMH	Cytoplasm	The normal physiological role of BLM hydrolase is unknown, but it catalyzes the inactivation of the antitumor drug BLM (a glycopeptide) by hydrolyzing the carboxamide bond of its B-aminoalaninamide moiety thus protecting normal and malignant cells from BLM toxicity.
COP9 signalosome complex subunit 2	9	1.7	1	1.29	0.5208	0.3045	0.2978	P61201	Human	http://www.uniprot.org/uniprot/P61201	COPS2	Cytoplasm	Essential component of the COP9 signalosome complex (CSN), a complex involved in various cellular and developmental processes. The CSN complex is an essential regulator of the ubiquitin (Ubl) conjugation pathway by mediating the deneddylation of the cullin subunits of SCF-type E3 ligase complexes, leading to decrease the Ubl ligase activity of SCF-type complexes such as SCF, CSA or DDB2. The comp…
Alpha-fetoprotein	1	1	4.48	1.03	0.0026	0.3047	0.0022	P02771	Human	http://www.uniprot.org/uniprot/P02771	AFP	Secreted	Binds copper, nickel, and fatty acids as well as, and bilirubin less well than, serum albumin. Only a small percentage (less than 2%) of the human AFP shows estrogen-binding properties.
Cystatin-B	1	2.46	1	1.94	0.012	0.3052	0.0784	P04080	Human	http://www.uniprot.org/uniprot/P04080	CSTB	Cytoplasm	This is an intracellular thiol proteinase inhibitor. Tightly binding reversible inhibitor of cathepsins L, H and B.
E3 ubiquitin-protein ligase LRSAM1	1	1.14	1.16	1	0.8929	0.3055	0.5203	Q6UWE0	Human	http://www.uniprot.org/uniprot/Q6UWE0	LRSAM1	Cytoplasm	E3 ubiquitin-protein ligase that mediates monoubiquitination of TSG101 at multiple sites, leading to inactivate the ability of TSG101 to sort endocytic (EGF receptors) and exocytic (HIV-1 viral proteins) cargos.
Gamma-adducin	4	1.9	1	1.28	0.2247	0.3056	0.2194	Q9UEY8	Human	http://www.uniprot.org/uniprot/Q9UEY8	ADD3	Cytoplasm	Membrane-cytoskeleton-associated protein that promotes the assembly of the spectrin-actin network. Binds to calmodulin.
Protein transport protein Sec16A	3	1.81	1	1.34	0.0555	0.3057	0.3207	O15027	Human	http://www.uniprot.org/uniprot/O15027	SEC16A	Endoplasmic reticulum membrane	Defines endoplasmic reticulum exit sites (ERES) and is required for secretory cargo traffic from the endoplasmic reticulum to the Golgi apparatus. SAR1A-GTP-dependent assembly of SEC16A on the ER membrane forms an organized scaffold defining an ERES. Required for normal transitional endoplasmic reticulum (tER) organization.
Eukaryotic translation elongation factor 1 epsilon-1	1	1	1.04	1.4	0.88	0.3057	0.525	O43324	Human	http://www.uniprot.org/uniprot/O43324	EEF1E1	Cytoplasm	Positive modulator of ATM response to DNA damage.
X-ray repair cross-complementing protein 5	1	1.23	1.14	1	0.6124	0.307	0.0271	P13010	Human	http://www.uniprot.org/uniprot/P13010	XRCC5	Nucleus	Single-stranded DNA-dependent ATP-dependent helicase. Has a role in chromosome translocation. The DNA helicase II complex binds preferentially to fork-like ends of double-stranded DNA in a cell cycle-dependent manner. It works in the 3'-5' direction. Binding to DNA may be mediated by XRCC6. Involved in DNA non-homologous end joining (NHEJ) required for double-strand break repair and V(D)J recombi…
Beta-arrestin-1	5	2.47	1	2.2	0.0994	0.3073	0.2794	P49407	Human	http://www.uniprot.org/uniprot/P49407	ARRB1	Cytoplasm	Functions in regulating agonist-mediated G-protein coupled receptor (GPCR) signaling by mediating both receptor desensitization and resensitization processes. During homologous desensitization, beta-arrestins bind to the GPRK-phosphorylated receptor and sterically preclude its coupling to the cognate G-protein; the binding appears to require additional receptor determinants exposed only in the ac…
Ras-related protein Rab-5B	1	1	1.23	1.06	0.13	0.3074	0.2062	P61020	Human	http://www.uniprot.org/uniprot/P61020	RAB5B	Cell membrane	Protein transport. Probably involved in vesicular traffic (By similarity).
Dynactin subunit 4	9	1.32	1.22	1	0.3679	0.3074	0.6264	Q9UJW0	Human	http://www.uniprot.org/uniprot/Q9UJW0	DCTN4	Cytoplasm	Could have a dual role in dynein targeting and in ACTR1A/Arp1 subunit of dynactin pointed-end capping. Could be involved in ACTR1A pointed-end binding and in additional roles in linking dynein and dynactin to the cortical cytoskeleton.
Proteasome subunit alpha type-3	2	1.29	1	1.09	0.4796	0.3079	0.3903	P25788	Human	http://www.uniprot.org/uniprot/P25788	PSMA3	Cytoplasm	The proteasome is a multicatalytic proteinase complex which is characterized by its ability to cleave peptides with Arg, Phe, Tyr, Leu, and Glu adjacent to the leaving group at neutral or slightly basic pH. The proteasome has an ATP-dependent proteolytic activity. Binds to the C-terminus of CDKN1A and thereby mediates its degradation. Negatively regulates the membrane trafficking of the cell-surf…
Protein disulfide-isomerase A3	17	1.11	1	1.24	0.3646	0.3081	0.3249	P30101	Human	http://www.uniprot.org/uniprot/P30101	PDIA3	Endoplasmic reticulum
SWI/SNF-related matrix-associated actin-dependent regulator of chromatin subfamily A member 5	4	1	1.3	1.21	0.3219	0.3085	0.3476	O60264	Human	http://www.uniprot.org/uniprot/O60264	SMARCA5	Nucleus	Helicase that possesses intrinsic ATP-dependent nucleosome-remodeling activity. Complexes containing SMARCA5 are capable of forming ordered nucleosome arrays on chromatin; this may require intact histone H4 tails. Also required for replication of pericentric heterochromatin in S-phase specifically in conjunction with BAZ1A. Probably plays a role in repression of polI dependent transcription of th…
Latexin	1	2.77	1	2.22	0.0216	0.3089	0.0089	Q9BS40	Human	http://www.uniprot.org/uniprot/Q9BS40	LXN	Cytoplasm	Hardly reversible, non-competitive, and potent inhibitor of CPA1, CPA2 and CPA4. May play a role in inflammation.
Fermitin family homolog 3	1	1.19	1.2	1	0.9504	0.3089	0.169	Q86UX7	Human	http://www.uniprot.org/uniprot/Q86UX7	FERMT3	Cell projection	Plays a central role in cell adhesion in hematopoietic cells. Acts by activating the integrin beta-1-3 (ITGB1, ITGB2 and ITGB3). Required for integrin-mediated platelet adhesion and leukocyte adhesion to endothelial cells. Required for activation of integrin beta-2 (ITGB2) in polymorphonuclear granulocytes (PMNs) (By similarity).
Electron transfer flavoprotein-ubiquinone oxidoreductase, mitochondrial	1	1.76	1	1.83	0.1219	0.3092	0.7189	Q16134	Human	http://www.uniprot.org/uniprot/Q16134	ETFDH	Mitochondrion inner membrane	Accepts electrons from ETF and reduces ubiquinone.
Active breakpoint cluster region-related protein	1	1.7	1	2.22	0.1471	0.3094	0.0142	Q12979	Human	http://www.uniprot.org/uniprot/Q12979	ABR		GTPase-activating protein for RAC and CDC42. Promotes the exchange of RAC or CDC42-bound GDP by GTP, thereby activating them.
Poly [ADP-ribose] polymerase 1	4	1.36	1	1.15	0.3233	0.3103	0.2923	P09874	Human	http://www.uniprot.org/uniprot/P09874	PARP1	Nucleus	Involved in the base excision repair (BER) pathway, by catalyzing the poly(ADP-ribosyl)ation of a limited number of acceptor proteins involved in chromatin architecture and in DNA metabolism. This modification follows DNA damages and appears as an obligatory step in a detection/signaling pathway leading to the reparation of DNA strand breaks. Mediates the poly(ADP-ribosyl)ation of APLF and CHFR. …
Nuclear cap-binding protein subunit 2	2	1	1.34	1.19	0.5028	0.3103	0.4024	P52298	Human	http://www.uniprot.org/uniprot/P52298	NCBP2	Nucleus	Component of the cap-binding complex (CBC), which binds co-transcriptionally to the 5' cap of pre-mRNAs and is involved in various processes such as pre-mRNA splicing, translation regulation, nonsense-mediated mRNA decay, RNA-mediated gene silencing (RNAi) by microRNAs (miRNAs) and mRNA export. The CBC complex is involved in mRNA export from the nucleus via its interaction with ALYREF/THOC4/ALY, …
Ras-related protein Rap-1A	1	1.54	1.04	1	0.5431	0.3107	0.9004	P62834	Human	http://www.uniprot.org/uniprot/P62834	RAP1A	Cell membrane	Induces morphological reversion of a cell line transformed by a Ras oncogene. Counteracts the mitogenic function of Ras, at least partly because it can interact with Ras GAPs and RAF in a competitive manner. Together with ITGB1BP1, regulates KRIT1 localization to microtubules and membranes. Plays a role in nerve growth factor (NGF)-induced neurite outgrowth. Plays a role in the regulation of embr…
Caspase-14	1	1	1.84	2.24	0.4519	0.311	0.7719	P31944	Human	http://www.uniprot.org/uniprot/P31944	CASP14	Cytoplasm	Believed to be a non-apoptotic caspase which is involved in epidermal differentiation. Seems to play a role in keratinocyte differentiation and cornification. Probably regulates maturation of the epidermis by proteolytically processing filaggrin (By similarity).
Nucleolin	12	1.03	1	1.04	0.1822	0.3112	0.27	P19338	Human	http://www.uniprot.org/uniprot/P19338	NCL	Nucleus	Nucleolin is the major nucleolar protein of growing eukaryotic cells. It is found associated with intranucleolar chromatin and pre-ribosomal particles. It induces chromatin decondensation by binding to histone H1. It is thought to play a role in pre-rRNA transcription and ribosome assembly. May play a role in the process of transcriptional elongation. Binds RNA oligonucleotides with 5'-UUAGGG-3' …
Selenoprotein F	1	2.9	1	2.2	0.0369	0.3118	0.0726	O60613	Human	http://www.uniprot.org/uniprot/O60613	2021-09-15	Endoplasmic reticulum lumen	May be involved in redox reactions associated with the formation of disulfide bonds. May contribute to the quality control of protein folding in the endoplasmic reticulum (By similarity).
Tubulin beta-4B chain	5	2.31	1	1.38	0.3746	0.3118	0.5089	P68371	Human	http://www.uniprot.org/uniprot/P68371	TUBB4B	Cytoplasm	Tubulin is the major constituent of microtubules. It binds two moles of GTP, one at an exchangeable site on the beta chain and one at a non-exchangeable site on the alpha chain.
ATP-citrate synthase	4	1.02	1.46	1	0.2073	0.312	0.0989	P53396	Human	http://www.uniprot.org/uniprot/P53396	ACLY	Cytoplasm	ATP citrate-lyase is the primary enzyme responsible for the synthesis of cytosolic acetyl-CoA in many tissues. Has a central role in de novo lipid synthesis. In nervous tissue it may be involved in the biosynthesis of acetylcholine.
Prothymosin alpha	2	1.75	2.91	1	0.4284	0.3125	0.217	P06454	Human	http://www.uniprot.org/uniprot/P06454	PTMA	Nucleus	Prothymosin alpha may mediate immune function by conferring resistance to certain opportunistic infections.
Rho GTPase-activating protein 24	4	1	1.28	1.43	0.7257	0.3127	0.4691	Q8N264	Human	http://www.uniprot.org/uniprot/Q8N264	ARHGAP24	Cytoplasm	Rho GTPase-activating protein involved in cell polarity, cell morphology and cytoskeletal organization. Acts as a GTPase activator for the Rac-type GTPase by converting it to an inactive GDP-bound state. Controls actin remodeling by inactivating Rac downstream of Rho leading to suppress leading edge protrusion and promotes cell retraction to achieve cellular polarity. Able to suppress RAC1 and CD…
Calcium-binding mitochondrial carrier protein Aralar2	4	1.06	1.03	1	0.3491	0.3135	0.7547	Q9UJS0	Human	http://www.uniprot.org/uniprot/Q9UJS0	SLC25A13	Mitochondrion inner membrane	Catalyzes the calcium-dependent exchange of cytoplasmic glutamate with mitochondrial aspartate across the mitochondrial inner membrane. May have a function in the urea cycle.
RNA polymerase II-associated factor 1 homolog	2	1.32	1.16	1	0.1199	0.3144	0.2681	Q8N7H5	Human	http://www.uniprot.org/uniprot/Q8N7H5	PAF1	Nucleus	Component of the PAF1 complex (PAF1C) which has multiple functions during transcription by RNA polymerase II and is implicated in regulation of development and maintenance of embryonic stem cell pluripotency. PAF1C associates with RNA polymerase II through interaction with POLR2A CTD non-phosphorylated and 'Ser-2'- and 'Ser-5'-phosphorylated forms and is involved in transcriptional elongation, ac…
Cytoplasmic aconitate hydratase	15	1.7	1.55	1	0.2512	0.3147	0.7142	P21399	Human	http://www.uniprot.org/uniprot/P21399	ACO1	Cytoplasm	Iron sensor. Binds a 4Fe-4S cluster and functions as aconitase when cellular iron levels are high. Functions as mRNA binding protein that regulates uptake, sequestration and utilization of iron when cellular iron levels are low. Binds to iron-responsive elements (IRES) in target mRNA species when iron levels are low. Binding of a 4Fe-4S cluster precludes RNA binding.
Ras-related protein Rab-35	4	1.36	1.11	1	0.4657	0.3147	0.2538	Q15286	Human	http://www.uniprot.org/uniprot/Q15286	RAB35	Cell membrane	The small GTPases Rab are key regulators of intracellular membrane trafficking, from the formation of transport vesicles to their fusion with membranes. Rabs cycle between an inactive GDP-bound form and an active GTP-bound form that is able to recruit to membranes different sets of downstream effectors directly responsible for vesicle formation, movement, tethering and fusion. That Rab is involve…
Heat shock-related 70 kDa protein 2	5	1.75	1.18	1	0.5191	0.3148	0.5797	P54652	Human	http://www.uniprot.org/uniprot/P54652	HSPA2		In cooperation with other chaperones, Hsp70s stabilize preexistent proteins against aggregation and mediate the folding of newly translated polypeptides in the cytosol as well as within organelles. These chaperones participate in all these processes through their ability to recognize nonnative conformations of other proteins. They bind extended peptide segments with a net hydrophobic character ex…
CCR4-NOT transcription complex subunit 9	1	4.36	1	3.27	0.0018	0.315	0.0552	Q92600	Human	http://www.uniprot.org/uniprot/Q92600	RQCD1	Nucleus	Component of the CCR4-NOT complex which is one of the major cellular mRNA deadenylases and is linked to various cellular processes including bulk mRNA degradation, miRNA-mediated repression, translational repression during translational initiation and general transcription regulation. Additional complex functions may be a consequence of its influence on mRNA expression. Involved in down-regulatio…
Septin-6	1	1	1.34	1.13	0.0781	0.3154	0.215	Q14141	Human	http://www.uniprot.org/uniprot/Q14141	2021-09-06	Cytoplasm	Filament-forming cytoskeletal GTPase. Required for normal organization of the actin cytoskeleton. Involved in cytokinesis. May play a role in HCV RNA replication.
NADH dehydrogenase [ubiquinone] 1 alpha subcomplex subunit 5	1	2.56	1	2.03	0.0979	0.3158	0.3951	Q16718	Human	http://www.uniprot.org/uniprot/Q16718	NDUFA5	Mitochondrion inner membrane	Accessory subunit of the mitochondrial membrane respiratory chain NADH dehydrogenase (Complex I), that is believed not to be involved in catalysis. Complex I functions in the transfer of electrons from NADH to the respiratory chain. The immediate electron acceptor for the enzyme is believed to be ubiquinone.
Enoyl-CoA delta isomerase 1, mitochondrial	1	2.09	1	1.41	0.0901	0.3162	0.1943	P42126	Human	http://www.uniprot.org/uniprot/P42126	ECI1	Mitochondrion matrix	Able to isomerize both 3-cis and 3-trans double bonds into the 2-trans form in a range of enoyl-CoA species.
Lysosomal protective protein	1	1.57	1	1.31	0.0271	0.3163	0.0955	P10619	Human	http://www.uniprot.org/uniprot/P10619	CTSA	Lysosome	Protective protein appears to be essential for both the activity of beta-galactosidase and neuraminidase, it associates with these enzymes and exerts a protective function necessary for their stability and activity. This protein is also a carboxypeptidase and can deamidate tachykinins.
UPF0461 protein C5orf24	1	1	1.08	1.15	0.8292	0.3169	0.7724	Q7Z6I8	Human	http://www.uniprot.org/uniprot/Q7Z6I8	C5orf24
Transitional endoplasmic reticulum ATPase	9	1.13	1	1.28	0.7056	0.317	0.3355	P55072	Human	http://www.uniprot.org/uniprot/P55072	VCP	Cytoplasm	Necessary for the fragmentation of Golgi stacks during mitosis and for their reassembly after mitosis. Involved in the formation of the transitional endoplasmic reticulum (tER). The transfer of membranes from the endoplasmic reticulum to the Golgi apparatus occurs via 50-70 nm transition vesicles which derive from part-rough, part-smooth transitional elements of the endoplasmic reticulum (tER). V…
Transmembrane emp24 domain-containing protein 1	3	2.02	1	1.64	0.1973	0.3172	0.0387	Q13445	Human	http://www.uniprot.org/uniprot/Q13445	TMED1	Cell membrane	Potential role in vesicular protein trafficking, mainly in the early secretory pathway. May act as a cargo receptor at the lumenal side for incorporation of secretory cargo molecules into transport vesicles and may be involved in vesicle coat formation at the cytoplasmic side.
Serine/threonine-protein kinase N2	1	1	1.73	1.36	0.1159	0.3174	0.4197	Q16513	Human	http://www.uniprot.org/uniprot/Q16513	PKN2	Cytoplasm	PKC-related serine/threonine-protein kinase and Rho/Rac effector protein that participates in specific signal transduction responses in the cell. Plays a role in the regulation of cell cycle progression, actin cytoskeleton assembly, cell migration, cell adhesion, tumor cell invasion and transcription activation signaling processes. Phosphorylates CTTN in hyaluronan-induced astrocytes and hence de…
Common contaminant in samples	2	25.87	1	54.53	0.2206	0.3175	0.1612	CRAP0006	Other	http://www.uniprot.org/uniprot/CRAP0006
Reticulon-4	2	1.4	1	1.3	0.0654	0.3176	0.4833	Q9NQC3	Human	http://www.uniprot.org/uniprot/Q9NQC3	RTN4	Endoplasmic reticulum membrane	Developmental neurite growth regulatory factor with a role as a negative regulator of axon-axon adhesion and growth, and as a facilitator of neurite branching. Regulates neurite fasciculation, branching and extension in the developing nervous system. Involved in down-regulation of growth, stabilization of wiring and restriction of plasticity in the adult CNS. Regulates the radial migration of cor…
Phosphatidylserine lipase ABHD16A	2	1.27	1	1.66	0.3116	0.3178	0.0726	O95870	Human	http://www.uniprot.org/uniprot/O95870	ABHD16A	Membrane
Transaldolase	14	1.06	1.08	1	0.3395	0.3182	0.393	P37837	Human	http://www.uniprot.org/uniprot/P37837	TALDO1	Cytoplasm	Transaldolase is important for the balance of metabolites in the pentose-phosphate pathway.
SEC14-like protein 4	1	1	2	1.68	0.2692	0.3188	0.7291	Q9UDX3	Human	http://www.uniprot.org/uniprot/Q9UDX3	SEC14L4		Probable hydrophobic ligand-binding protein; may play a role in the transport of hydrophobic ligands like tocopherol, squalene and phospholipids.
Bifunctional glutamate/proline--tRNA ligase	5	1	1.25	1.21	0.3165	0.3192	0.5168	P07814	Human	http://www.uniprot.org/uniprot/P07814	EPRS	Cytoplasm	Catalyzes the attachment of the cognate amino acid to the corresponding tRNA in a two-step reaction: the amino acid is first activated by ATP to form a covalent intermediate with AMP and is then transferred to the acceptor end of the cognate tRNA. Component of the GAIT (gamma interferon-activated inhibitor of translation) complex which mediates interferon-gamma-induced transcript-selective transl…
Cyclin-dependent kinase 6	2	1.56	1.63	1	0.2496	0.3196	0.6013	Q00534	Human	http://www.uniprot.org/uniprot/Q00534	CDK6	Cytoplasm	Serine/threonine-protein kinase involved in the control of the cell cycle and differentiation; promotes G1/S transition. Phosphorylates pRB/RB1 and NPM1. Interacts with D-type G1 cyclins during interphase at G1 to form a pRB/RB1 kinase and controls the entrance into the cell cycle. Involved in initiation and maintenance of cell cycle exit during cell differentiation; prevents cell proliferation a…
Splicing factor U2AF 35 kDa subunit-like protein	1	1	1.07	1.2	0.7511	0.3201	0.6799	P0DN76	Human	http://www.uniprot.org/uniprot/P0DN76	U2AF1L5	Nucleus	Plays a critical role in both constitutive and enhancer-dependent splicing by mediating protein-protein interactions and protein-RNA interactions required for accurate 3'-splice site selection. Recruits U2 snRNP to the branch point. Directly mediates interactions between U2AF2 and proteins bound to the enhancers and thus may function as a bridge between U2AF2 and the enhancer complex to recruit i…
ER lumen protein-retaining receptor 1	1	1.38	1	1.22	0.0673	0.3205	0.1541	P24390	Human	http://www.uniprot.org/uniprot/P24390	KDELR1	Cytoplasmic vesicle	Required for the retention of luminal endoplasmic reticulum resident proteins via vesicular recycling. This receptor recognizes the C-terminal K-D-E-L motif. COPI-coated transport intermediates, either in the form of round vesicles or as tubular processes, mediate retrograde traffic of the KDEL receptor-ligand complexes. Also required for normal vesicular traffic through the Golgi.
F-box-like/WD repeat-containing protein TBL1XR1	1	1.63	1.12	1	0.6475	0.3205	0.4608	Q9BZK7	Human	http://www.uniprot.org/uniprot/Q9BZK7	TBL1XR1	Nucleus	F-box-like protein involved in the recruitment of the ubiquitin/19S proteasome complex to nuclear receptor-regulated transcription units. Plays an essential role in transcription activation mediated by nuclear receptors. Probably acts as integral component of the N-Cor corepressor complex that mediates the recruitment of the 19S proteasome complex, leading to the subsequent proteasomal degradatio…
ATP-dependent RNA helicase A	4	1.28	1.05	1	0.2471	0.3215	0.1605	Q08211	Human	http://www.uniprot.org/uniprot/Q08211	DHX9	Nucleus	Unwinds double-stranded DNA and RNA in a 3' to 5' direction. Alteration of secondary structure may subsequently influence interactions with proteins or other nucleic acids. Functions as a transcriptional activator. Component of the CRD-mediated complex that promotes MYC mRNA stability. Involved with LARP6 in the stabilization of type I collagen mRNAs for CO1A1 and CO1A2. As component of a large P…
60S ribosomal protein L39	2	1.94	1	1.78	0.0766	0.3217	0.5505	P62891	Human	http://www.uniprot.org/uniprot/P62891	RPL39
39S ribosomal protein L19, mitochondrial	2	1.22	1.24	1	0.6976	0.322	0.6003	P49406	Human	http://www.uniprot.org/uniprot/P49406	MRPL19	Mitochondrion
Nucleolar protein 56	4	1.22	1	1.08	0.3191	0.3225	0.6399	O00567	Human	http://www.uniprot.org/uniprot/O00567	NOP56	Nucleus	Involved in the early to middle stages of 60S ribosomal subunit biogenesis. Core component of box C/D small nucleolar ribonucleoprotein (snoRNP) particles. Required for the biogenesis of box C/D snoRNAs such U3, U8 and U14 snoRNAs.
Glutaminase kidney isoform, mitochondrial	3	1.07	1	1.26	0.0931	0.3226	0.1022	O94925	Human	http://www.uniprot.org/uniprot/O94925	GLS	Cytoplasm	Catalyzes the first reaction in the primary pathway for the renal catabolism of glutamine. Plays a role in maintaining acid-base homeostasis. Regulates the levels of the neurotransmitter glutamate in the brain. Isoform 2 lacks catalytic activity.
Sorting nexin-4	2	1.2	1.17	1	0.4939	0.3226	0.8755	O95219	Human	http://www.uniprot.org/uniprot/O95219	SNX4	Early endosome membrane	May be involved in several stages of intracellular trafficking. Plays a role in recycling endocytosed transferrin receptor and prevent its degradation.
Protein S100-A9	1	1.33	1	5.21	0.5007	0.3228	0.2968	P06702	Human	http://www.uniprot.org/uniprot/P06702	S100A9	Secreted	S100A9 is a calcium- and zinc-binding protein which plays a prominent role in the regulation of inflammatory processes and immune response. It can induce neutrophil chemotaxis, adhesion, can increase the bactericidal activity of neutrophils by promoting phagocytosis via activation of SYK, PI3K/AKT, and ERK1/2 and can induce degranulation of neutrophils by a MAPK-dependent mechanism. Predominantly…
60S ribosomal protein L12	5	1.36	1.04	1	0.4925	0.323	0.7607	P30050	Human	http://www.uniprot.org/uniprot/P30050	RPL12		Binds directly to 26S ribosomal RNA.
OCIA domain-containing protein 2	1	1	1.18	1.46	0.676	0.3235	0.1355	Q56VL3	Human	http://www.uniprot.org/uniprot/Q56VL3	OCIAD2	Endosome
Elongation factor 1-gamma	6	1.16	1.07	1	0.4132	0.3237	0.6855	P26641	Human	http://www.uniprot.org/uniprot/P26641	EEF1G		Probably plays a role in anchoring the complex to other cellular components.
Rho GTPase-activating protein 29	1	1	1.49	1.11	0.2822	0.3239	0.3814	Q52LW3	Human	http://www.uniprot.org/uniprot/Q52LW3	ARHGAP29		GTPase activator for the Rho-type GTPases by converting them to an inactive GDP-bound state. Has strong activity toward RHOA, and weaker activity toward RAC1 and CDC42. May act as a specific effector of RAP2A to regulate Rho. In concert with RASIP1, suppresses RhoA signaling and dampens ROCK and MYH9 activities in endothelial cells and plays an essential role in blood vessel tubulogenesis.
Hornerin	5	1	1.08	1.92	0.4701	0.3239	0.7316	Q86YZ3	Human	http://www.uniprot.org/uniprot/Q86YZ3	HRNR	Cytoplasmic granule	Component of the epidermal cornified cell envelopes.
Dual specificity mitogen-activated protein kinase kinase 2	2	1.71	1.77	1	0.4812	0.3239	0.688	P36507	Human	http://www.uniprot.org/uniprot/P36507	MAP2K2		Catalyzes the concomitant phosphorylation of a threonine and a tyrosine residue in a Thr-Glu-Tyr sequence located in MAP kinases. Activates the ERK1 and ERK2 MAP kinases (By similarity).
Protein-glutamine gamma-glutamyltransferase E	1	1	6.14	2.7	0.3289	0.3244	0.4891	Q08188	Human	http://www.uniprot.org/uniprot/Q08188	TGM3		Catalyzes the calcium-dependent formation of isopeptide cross-links between glutamine and lysine residues in various proteins, as well as the conjugation of polyamines to proteins. Involved in the formation of the cornified envelope (CE), a specialized component consisting of covalent cross-links of proteins beneath the plasma membrane of terminally differentiated keratinocytes. Catalyzes small p…
NADH dehydrogenase [ubiquinone] iron-sulfur protein 2, mitochondrial	6	1.34	1	1.21	0.4061	0.3246	0.4902	O75306	Human	http://www.uniprot.org/uniprot/O75306	NDUFS2	Mitochondrion inner membrane	Core subunit of the mitochondrial membrane respiratory chain NADH dehydrogenase (Complex I) that is believed to belong to the minimal assembly required for catalysis. Complex I functions in the transfer of electrons from NADH to the respiratory chain. The immediate electron acceptor for the enzyme is believed to be ubiquinone (By similarity).
CLIP-associating protein 2	1	2.29	1.43	1	0.3243	0.3247	0.9447	O75122	Human	http://www.uniprot.org/uniprot/O75122	CLASP2	Cytoplasm	Microtubule plus-end tracking protein that promotes the stabilization of dynamic microtubules. Involved in the nucleation of noncentrosomal microtubules originating from the trans-Golgi network (TGN). Required for the polarization of the cytoplasmic microtubule arrays in migrating cells towards the leading edge of the cell. May act at the cell cortex to enhance the frequency of rescue of depolyme…
60S ribosomal protein L18a	4	1.29	1	1.36	0.295	0.3251	0.3815	Q02543	Human	http://www.uniprot.org/uniprot/Q02543	RPL18A
Sarcoplasmic/endoplasmic reticulum calcium ATPase 2	5	1	1.15	1.29	0.2732	0.3255	0.1207	P16615	Human	http://www.uniprot.org/uniprot/P16615	ATP2A2	Endoplasmic reticulum membrane	This magnesium-dependent enzyme catalyzes the hydrolysis of ATP coupled with the translocation of calcium from the cytosol to the sarcoplasmic reticulum lumen. Isoform 2 is involved in the regulation of the contraction/relaxation cycle.
Cysteine and glycine-rich protein 2	2	1.48	1	1.32	0.252	0.3257	0.5637	Q16527	Human	http://www.uniprot.org/uniprot/Q16527	CSRP2	Nucleus	Drastically down-regulated in response to PDGF-BB or cell injury, that promote smooth muscle cell proliferation and dedifferentiation. Seems to play a role in the development of the embryonic vascular system.
Cell division control protein 42 homolog	1	1.33	1	1.28	0.1083	0.3259	0.196	P60953	Human	http://www.uniprot.org/uniprot/P60953	CDC42	Cell membrane	Plasma membrane-associated small GTPase which cycles between an active GTP-bound and an inactive GDP-bound state. In active state binds to a variety of effector proteins to regulate cellular responses. Involved in epithelial cell polarization processes. Regulates the bipolar attachment of spindle microtubules to kinetochores before chromosome congression in metaphase. Plays a role in the extensio…
28S ribosomal protein S34, mitochondrial	2	1.9	1	1.88	0.2563	0.3259	0.289	P82930	Human	http://www.uniprot.org/uniprot/P82930	MRPS34	Mitochondrion
Aspartate aminotransferase, cytoplasmic	2	1	1.04	1.06	0.6186	0.3261	0.6461	P17174	Human	http://www.uniprot.org/uniprot/P17174	GOT1	Cytoplasm	Biosynthesis of L-glutamate from L-aspartate or L-cysteine. Important regulator of levels of glutamate, the major excitatory neurotransmitter of the vertebrate central nervous system. Acts as a scavenger of glutamate in brain neuroprotection. The aspartate aminotransferase activity is involved in hepatic glucose synthesis during development and in adipocyte glyceroneogenesis. Using L-cysteine as …
TRPM8 channel-associated factor 2	9	1.76	1	1.16	0.2535	0.3262	0.3496	A6NFQ2	Human	http://www.uniprot.org/uniprot/A6NFQ2	TCAF2	Cell membrane	Isoform 2: Negatively regulates the plasma membrane cation channel TRPM8 activity. Involved in the recruitment of TRPM8 to the cell surface. Promotes prostate cancer cell migration stimulation in a TRPM8-dependent manner.
Arf-GAP with SH3 domain, ANK repeat and PH domain-containing protein 2	4	1.03	1	1.1	0.4258	0.3263	0.4892	O43150	Human	http://www.uniprot.org/uniprot/O43150	ASAP2	Cytoplasm	Activates the small GTPases ARF1, ARF5 and ARF6. Regulates the formation of post-Golgi vesicles and modulates constitutive secretion. Modulates phagocytosis mediated by Fc gamma receptor and ARF6. Modulates PXN recruitment to focal contacts and cell migration.
Serine/threonine-protein kinase PAK 2	11	1.6	1	1.21	0.328	0.3264	0.6886	Q13177	Human	http://www.uniprot.org/uniprot/Q13177	PAK2	Cytoplasm	Serine/threonine protein kinase that plays a role in a variety of different signaling pathways including cytoskeleton regulation, cell motility, cell cycle progression, apoptosis or proliferation. Acts as downstream effector of the small GTPases CDC42 and RAC1. Activation by the binding of active CDC42 and RAC1 results in a conformational change and a subsequent autophosphorylation on several ser…
40S ribosomal protein S15a	3	1.3	1	1.1	0.4926	0.3267	0.8488	P62244	Human	http://www.uniprot.org/uniprot/P62244	RPS15A
Protein HEXIM1	1	1.86	1	1.76	0.0094	0.3275	0.0386	O94992	Human	http://www.uniprot.org/uniprot/O94992	HEXIM1	Nucleus	Transcriptional regulator which functions as a general RNA polymerase II transcription inhibitor. In cooperation with 7SK snRNA sequesters P-TEFb in a large inactive 7SK snRNP complex preventing RNA polymerase II phosphorylation and subsequent transcriptional elongation. May also regulate NF-kappa-B, ESR1, NR3C1 and CIITA-dependent transcriptional activity.
Arfaptin-2	2	1.83	1	1.43	0.2525	0.3276	0.7609	P53365	Human	http://www.uniprot.org/uniprot/P53365	ARFIP2		Putative target protein of ADP-ribosylation factor. Involved in membrane ruffling.
Perilipin-3	4	1.64	1	1.4	0.1367	0.3277	0.1857	O60664	Human	http://www.uniprot.org/uniprot/O60664	PLIN3	Cytoplasm	Required for the transport of mannose 6-phosphate receptors (MPR) from endosomes to the trans-Golgi network.
ATP-dependent 6-phosphofructokinase, liver type	3	1.52	1	1.75	0.3105	0.3279	0.1737	P17858	Human	http://www.uniprot.org/uniprot/P17858	PFKL	Cytoplasm	Catalyzes the phosphorylation of D-fructose 6-phosphate to fructose 1,6-bisphosphate by ATP, the first committing step of glycolysis.
Extracellular matrix protein 1	1	1	9.74	2.19	0.4145	0.3286	0.5024	Q16610	Human	http://www.uniprot.org/uniprot/Q16610	ECM1	Secreted	Involved in endochondral bone formation as negative regulator of bone mineralization. Stimulates the proliferation of endothelial cells and promotes angiogenesis. Inhibits MMP9 proteolytic activity.
Cdc42 effector protein 1	2	1.35	1	1.02	0.4182	0.3287	0.4595	Q00587	Human	http://www.uniprot.org/uniprot/Q00587	CDC42EP1	Endomembrane system	Probably involved in the organization of the actin cytoskeleton. Induced membrane extensions in fibroblasts.
Proteasome activator complex subunit 3	7	2.25	1	1.39	0.0944	0.3289	0.4159	P61289	Human	http://www.uniprot.org/uniprot/P61289	PSME3	Nucleus	Subunit of the 11S REG-gamma (also called PA28-gamma) proteasome regulator, a doughnut-shaped homoheptamer which associates with the proteasome. 11S REG-gamma activates the trypsin-like catalytic subunit of the proteasome but inhibits the chymotrypsin-like and postglutamyl-preferring (PGPH) subunits. Facilitates the MDM2-p53/TP53 interaction which promotes ubiquitination- and MDM2-dependent prote…
Metastasis-associated protein MTA2	10	1.56	1	1.06	0.2391	0.3289	0.5166	O94776	Human	http://www.uniprot.org/uniprot/O94776	MTA2	Nucleus	May be involved in the regulation of gene expression as repressor and activator. The repression might be related to covalent modification of histone proteins.
Negative elongation factor A	3	1.67	1	1.03	0.2813	0.3292	0.8526	Q9H3P2	Human	http://www.uniprot.org/uniprot/Q9H3P2	NELFA	Nucleus	Essential component of the NELF complex, a complex that negatively regulates the elongation of transcription by RNA polymerase II. The NELF complex, which acts via an association with the DSIF complex and causes transcriptional pausing, is counteracted by the P-TEFb kinase complex. Probably required to interact with the RNA polymerase II complex.
Protein S100-A8	1	1.09	1	4.69	0.8925	0.3297	0.3198	P05109	Human	http://www.uniprot.org/uniprot/P05109	S100A8	Secreted	S100A8 is a calcium- and zinc-binding protein which plays a prominent role in the regulation of inflammatory processes and immune response. It can induce neutrophil chemotaxis and adhesion. Predominantly found as calprotectin (S100A8/A9) which has a wide plethora of intra- and extracellular functions. The intracellular functions include: facilitating leukocyte arachidonic acid trafficking and met…
Basic leucine zipper and W2 domain-containing protein 1	5	1.17	1.06	1	0.361	0.3299	0.4314	Q7L1Q6	Human	http://www.uniprot.org/uniprot/Q7L1Q6	BZW1		Enhances histone H4 gene transcription but does not seem to bind DNA directly.
Eukaryotic translation initiation factor 2 subunit 2	4	1	1.07	1.23	0.7142	0.3304	0.6523	P20042	Human	http://www.uniprot.org/uniprot/P20042	EIF2S2		eIF-2 functions in the early steps of protein synthesis by forming a ternary complex with GTP and initiator tRNA. This complex binds to a 40S ribosomal subunit, followed by mRNA binding to form a 43S preinitiation complex. Junction of the 60S ribosomal subunit to form the 80S initiation complex is preceded by hydrolysis of the GTP bound to eIF-2 and release of an eIF-2-GDP binary complex. In orde…
Myelin P2 protein	1	1.1	1.1	1	0.9929	0.3306	0.4842	P02689	Human	http://www.uniprot.org/uniprot/P02689	PMP2	Cytoplasm	May play a role in lipid transport protein in Schwann cells. May bind cholesterol.
Integrin alpha-3	2	1	1.01	1.15	0.4222	0.3315	0.3621	P26006	Human	http://www.uniprot.org/uniprot/P26006	ITGA3	Cell membrane	Integrin alpha-3/beta-1 is a receptor for fibronectin, laminin, collagen, epiligrin, thrombospondin and CSPG4. Integrin alpha-3/beta-1 provides a docking site for FAP (seprase) at invadopodia plasma membranes in a collagen-dependent manner and hence may participate in the adhesion, formation of invadopodia and matrix degradation processes, promoting cell invasion. Alpha-3/beta-1 may mediate with …
Keratin, type I cytoskeletal 9	12	1	2.57	1.58	0.3776	0.3319	0.4979	P35527	Human	http://www.uniprot.org/uniprot/P35527	KRT9		May serve an important special function either in the mature palmar and plantar skin tissue or in the morphogenetic program of the formation of these tissues. Plays a role in keratin filament assembly.
DNA replication licensing factor MCM3	2	1.13	1.34	1	0.4219	0.3319	0.4561	P25205	Human	http://www.uniprot.org/uniprot/P25205	MCM3	Nucleus	Acts as component of the MCM2-7 complex (MCM complex) which is the putative replicative helicase essential for 'once per cell cycle' DNA replication initiation and elongation in eukaryotic cells. The active ATPase sites in the MCM2-7 ring are formed through the interaction surfaces of two neighboring subunits such that a critical structure of a conserved arginine finger motif is provided in trans…
Bystin	2	1	1.38	1.16	0.2269	0.332	0.4827	Q13895	Human	http://www.uniprot.org/uniprot/Q13895	BYSL	Cytoplasm	Required for processing of 20S pre-rRNA precursor and biogenesis of 40S ribosomal subunits. May be required for trophinin-dependent regulation of cell adhesion during implantation of human embryos.
Gamma-glutamylcyclotransferase	1	1	1.92	1.29	0.3736	0.3326	0.5018	O75223	Human	http://www.uniprot.org/uniprot/O75223	GGCT		Catalyzes the formation of 5-oxoproline from gamma-glutamyl dipeptides and may play a significant role in glutathione homeostasis. Induces release of cytochrome c from mitochondria with resultant induction of apoptosis.
Cartilage-associated protein	2	1.19	1	1.11	0.1504	0.3337	0.5182	O75718	Human	http://www.uniprot.org/uniprot/O75718	CRTAP	Secreted	Necessary for efficient 3-hydroxylation of fibrillar collagen prolyl residues.
ATP synthase F(0) complex subunit B1, mitochondrial	4	1.71	1	1.67	0.0254	0.3338	0.0394	P24539	Human	http://www.uniprot.org/uniprot/P24539	ATP5F1	Mitochondrion	Mitochondrial membrane ATP synthase (F(1)F(0) ATP synthase or Complex V) produces ATP from ADP in the presence of a proton gradient across the membrane which is generated by electron transport complexes of the respiratory chain. F-type ATPases consist of two structural domains, F(1) - containing the extramembraneous catalytic core, and F(0) - containing the membrane proton channel, linked togethe…
Exosome RNA helicase MTR4	6	1.07	1	1.3	0.3793	0.3339	0.4198	P42285	Human	http://www.uniprot.org/uniprot/P42285	SKIV2L2	Nucleus	May be involved in pre-mRNA splicing. Associated with the RNA exosome complex and involved in the 3'-processing of the 7S pre-RNA to the mature 5.8S rRNA.
Common contaminant in samples	2	36.4	1	9.21	0.485	0.3342	0.1832	CRAP0005	Other	http://www.uniprot.org/uniprot/CRAP0005
SHC-transforming protein 1	4	1.07	1.16	1	0.2296	0.3344	0.5591	P29353	Human	http://www.uniprot.org/uniprot/P29353	SHC1	Cytoplasm	Signaling adapter that couples activated growth factor receptors to signaling pathways. Participates in a signaling cascade initiated by activated KIT and KITLG/SCF. Isoform p46Shc and isoform p52Shc, once phosphorylated, couple activated receptor tyrosine kinases to Ras via the recruitment of the GRB2/SOS complex and are implicated in the cytoplasmic propagation of mitogenic signals. Isoform p46…
Tubulin beta-2A chain	4	1.5	2.63	1	0.6563	0.3345	0.462	Q13885	Human	http://www.uniprot.org/uniprot/Q13885	TUBB2A	Cytoplasm	Tubulin is the major constituent of microtubules. It binds two moles of GTP, one at an exchangeable site on the beta chain and one at a non-exchangeable site on the alpha chain (By similarity).
A-kinase anchor protein 8-like	2	1	1.04	1.37	0.7758	0.3347	0.3917	Q9ULX6	Human	http://www.uniprot.org/uniprot/Q9ULX6	AKAP8L	Nucleus matrix	Could play a role in constitutive transport element (CTE)-mediated gene expression. Does not seem to be implicated in the binding of regulatory subunit II of PKA. May be involved in nuclear envelope breakdown and chromatin condensation. May regulate the initiation phase of DNA replication when associated with TMPO-beta.
Laminin subunit beta-2	5	1.74	1	1.19	0.243	0.3348	0.6888	P55268	Human	http://www.uniprot.org/uniprot/P55268	LAMB2	Secreted	Binding to cells via a high affinity receptor, laminin is thought to mediate the attachment, migration and organization of cells into tissues during embryonic development by interacting with other extracellular matrix components.
Peptidyl-prolyl cis-trans isomerase FKBP1A	2	1.28	2.26	1	0.6489	0.3349	0.7189	P62942	Human	http://www.uniprot.org/uniprot/P62942	FKBP1A	Cytoplasm	Keeps in an inactive conformation TGFBR1, the TGF-beta type I serine/threonine kinase receptor, preventing TGF-beta receptor activation in absence of ligand. Recruites SMAD7 to ACVR1B which prevents the association of SMAD2 and SMAD3 with the activin receptor complex, thereby blocking the activin signal. May modulate the RYR1 calcium channel activity. PPIases accelerate the folding of proteins. I…
Inositol polyphosphate 5-phosphatase K	1	1.05	1	1.46	0.4028	0.3351	0.1736	Q9BT40	Human	http://www.uniprot.org/uniprot/Q9BT40	INPP5K	Endoplasmic reticulum	Inositol 5-phosphatase which acts on inositol 1,4,5-trisphosphate, inositol 1,3,4,5-tetrakisphosphate, phosphatidylinositol 4,5-bisphosphate and phosphatidylinositol 3,4,5-trisphosphate. Has 6-fold higher affinity for phosphatidylinositol 4,5-bisphosphate than for inositol 1,4,5-trisphosphate. May negatively regulate assembly of the actin cytoskeleton.
Phosphoglycerate kinase 1	11	1.29	1	1.42	0.0758	0.3356	0.3273	P00558	Human	http://www.uniprot.org/uniprot/P00558	PGK1	Cytoplasm	In addition to its role as a glycolytic enzyme, it seems that PGK-1 acts as a polymerase alpha cofactor protein (primer recognition protein).
Ribonucleases P/MRP protein subunit POP1	5	1.75	1	1.22	0.169	0.3357	0.8098	Q99575	Human	http://www.uniprot.org/uniprot/Q99575	POP1	Nucleus	Component of ribonuclease P, a protein complex that generates mature tRNA molecules by cleaving their 5'-ends. Also a component of RNase MRP.
Golgi integral membrane protein 4	1	1.33	1	1.26	0.1921	0.3359	0.3291	O00461	Human	http://www.uniprot.org/uniprot/O00461	GOLIM4	Golgi apparatus	Plays a role in endosome to Golgi protein trafficking; mediates protein transport along the late endosome-bypass pathway from the early endosome to the Golgi.
Transmembrane emp24 domain-containing protein 9	3	1.16	1	1.16	0.3749	0.336	0.257	Q9BVK6	Human	http://www.uniprot.org/uniprot/Q9BVK6	TMED9	Endoplasmic reticulum membrane	Appears to be involved in vesicular protein trafficking, mainly in the early secretory pathway. In COPI vesicle-mediated retrograde transport involved in the coatomer recruitment to membranes of the early secretory pathway. Increases coatomer-dependent activity of ARFGAP2. Thought to play a crucial role in the specific retention of p24 complexes in cis-Golgi membranes; specifically contributes to…
Transgelin	4	1.06	2.64	1	0.1452	0.3362	0.1208	Q01995	Human	http://www.uniprot.org/uniprot/Q01995	TAGLN	Cytoplasm	Actin cross-linking/gelling protein (By similarity). Involved in calcium interactions and contractile properties of the cell that may contribute to replicative senescence.
Annexin A6	12	1.14	1	1.35	0.3193	0.3362	0.2566	P08133	Human	http://www.uniprot.org/uniprot/P08133	ANXA6	Cytoplasm	May associate with CD21. May regulate the release of Ca(2+) from intracellular stores.
Saccharopine dehydrogenase-like oxidoreductase	1	1.11	1	1.63	0.7325	0.3367	0.2857	Q8NBX0	Human	http://www.uniprot.org/uniprot/Q8NBX0	SCCPDH
Serine/arginine-rich splicing factor 5	3	1.2	1	1.3	0.2629	0.3369	0.3322	Q13243	Human	http://www.uniprot.org/uniprot/Q13243	SRSF5	Nucleus	Plays a role in constitutive splicing and can modulate the selection of alternative splice sites.
Coiled-coil domain-containing protein 9	1	1.02	1	1.82	0.9276	0.3377	0.302	Q9Y3X0	Human	http://www.uniprot.org/uniprot/Q9Y3X0	CCDC9
SUN domain-containing protein 2	2	1.35	1	1.66	0.1112	0.3384	0.075	Q9UH99	Human	http://www.uniprot.org/uniprot/Q9UH99	SUN2	Nucleus inner membrane	Component of SUN-protein-containing multivariate complexes also called LINC complexes which link the nucleoskeleton and cytoskeleton by providing versatile outer nuclear membrane attachment sites for cytoskeletal filaments. Specifically, SYNE2 and SUN2 assemble in arrays of transmembrane actin-associated nuclear (TAN) lines which are bound to F-actin cables and couple the nucleus to retrograde ac…
c-Myc-binding protein	1	1	0	1.62	0.4226	0.3384	0.2038	Q99417	Human	http://www.uniprot.org/uniprot/Q99417	MYCBP	Cytoplasm	May control the transcriptional activity of MYC. Stimulates the activation of E box-dependent transcription by MYC.
Autophagy-related protein 9A	1	2.96	2.55	1	0.9331	0.3386	0.3832	Q7Z3C6	Human	http://www.uniprot.org/uniprot/Q7Z3C6	ATG9A	Cytoplasmic vesicle	Involved in autophagy and cytoplasm to vacuole transport (Cvt) vesicle formation. Plays a key role in the organization of the preautophagosomal structure/phagophore assembly site (PAS), the nucleating site for formation of the sequestering vesicle. Cycles between a juxta-nuclear trans-Golgi network compartment and late endosomes. Nutrient starvation induces accumulation on autophagosomes. Starvat…
Serine/threonine-protein kinase 38-like	2	1.56	1	1.01	0.3465	0.3391	0.6971	Q9Y2H1	Human	http://www.uniprot.org/uniprot/Q9Y2H1	STK38L	Cytoplasm	Involved in the regulation of structural processes in differentiating and mature neuronal cells.
Glutamine-dependent NAD(+) synthetase	2	1	1.06	1.06	0.3221	0.3392	0.692	Q6IA69	Human	http://www.uniprot.org/uniprot/Q6IA69	NADSYN1
Voltage-dependent anion-selective channel protein 3	1	1.16	1	1.25	0.3802	0.3393	0.1714	Q9Y277	Human	http://www.uniprot.org/uniprot/Q9Y277	VDAC3	Mitochondrion outer membrane	Forms a channel through the mitochondrial outer membrane that allows diffusion of small hydrophilic molecules.
ATP synthase subunit gamma, mitochondrial	6	1.02	1	1.28	0.6656	0.3393	0.2467	P36542	Human	http://www.uniprot.org/uniprot/P36542	ATP5C1	Mitochondrion	Mitochondrial membrane ATP synthase (F(1)F(0) ATP synthase or Complex V) produces ATP from ADP in the presence of a proton gradient across the membrane which is generated by electron transport complexes of the respiratory chain. F-type ATPases consist of two structural domains, F(1) - containing the extramembraneous catalytic core, and F(0) - containing the membrane proton channel, linked togethe…
Staphylococcal nuclease domain-containing protein 1	5	1.35	1	1.12	0.3662	0.3396	0.5869	Q7KZF4	Human	http://www.uniprot.org/uniprot/Q7KZF4	SND1	Cytoplasm	Functions as a bridging factor between STAT6 and the basal transcription factor. Plays a role in PIM1 regulation of MYB activity. Functions as a transcriptional coactivator for the Epstein-Barr virus nuclear antigen 2 (EBNA2).
Pyridoxal phosphate phosphatase	1	1.14	2.61	1	0.2377	0.3399	0.2016	Q96GD0	Human	http://www.uniprot.org/uniprot/Q96GD0	PDXP	Cytoplasm	Protein serine phosphatase that dephosphorylates 'Ser-3' in cofilin and probably also dephosphorylates phospho-serine residues in DSTN. Regulates cofilin-dependent actin cytoskeleton reorganization. Required for normal progress through mitosis and normal cytokinesis. Does not dephosphorylate phospho-threonines in LIMK1. Does not dephosphorylate peptides containing phospho-tyrosine. Pyridoxal phos…
Charged multivesicular body protein 2a	5	1.16	1.01	1	0.354	0.3399	0.6838	O43633	Human	http://www.uniprot.org/uniprot/O43633	CHMP2A	Late endosome membrane	Probable core component of the endosomal sorting required for transport complex III (ESCRT-III) which is involved in multivesicular bodies (MVBs) formation and sorting of endosomal cargo proteins into MVBs. MVBs contain intraluminal vesicles (ILVs) that are generated by invagination and scission from the limiting membrane of the endosome and mostly are delivered to lysosomes enabling degradation …
Collagen alpha-1(VIII) chain	2	1.4	1.18	1	0.4025	0.34	0.5857	P27658	Human	http://www.uniprot.org/uniprot/P27658	COL8A1	Secreted	Macromolecular component of the subendothelium. Major component of the Descemet's membrane (basement membrane) of corneal endothelial cells. Also component of the endothelia of blood vessels. Necessary for migration and proliferation of vascular smooth muscle cells and thus, has a potential role in the maintenance of vessel wall integrity and structure, in particular in atherogenesis.
WD repeat-containing protein 44	2	1.16	1.28	1	0.7998	0.34	0.3825	Q5JSH3	Human	http://www.uniprot.org/uniprot/Q5JSH3	WDR44	Cytoplasm	Downstream effector for RAB11. May be involved in vesicle recycling (By similarity).
Sulfhydryl oxidase 1	2	1.07	1.05	1	0.625	0.3404	0.6992	O00391	Human	http://www.uniprot.org/uniprot/O00391	QSOX1	Golgi apparatus membrane	Catalyzes the oxidation of sulfhydryl groups in peptide and protein thiols to disulfides with the reduction of oxygen to hydrogen peroxide. May contribute to disulfide bond formation in a variety of secreted proteins. In fibroblasts, it may have tumor-suppressing capabilities being involved in growth regulation.
Prostaglandin E synthase 2	5	1.2	1.43	1	0.6983	0.3404	0.9279	Q9H7Z7	Human	http://www.uniprot.org/uniprot/Q9H7Z7	PTGES2	Golgi apparatus membrane	Isomerase that catalyzes the conversion of PGH2 into the more stable prostaglandin E2 (PGE2).
Sialate O-acetylesterase	1	1.26	1	1.44	0.2341	0.3405	0.1418	Q9HAT2	Human	http://www.uniprot.org/uniprot/Q9HAT2	SIAE	Lysosome	Catalyzes the removal of O-acetyl ester groups from position 9 of the parent sialic acid, N-acetylneuraminic acid.
Protein YIF1B	4	1.33	1.05	1	0.3166	0.3405	0.7787	Q5BJH7	Human	http://www.uniprot.org/uniprot/Q5BJH7	YIF1B	Membrane
Isopentenyl-diphosphate Delta-isomerase 1	2	1.24	1	1.28	0.5169	0.3408	0.565	Q13907	Human	http://www.uniprot.org/uniprot/Q13907	IDI1	Peroxisome	Catalyzes the 1,3-allylic rearrangement of the homoallylic substrate isopentenyl (IPP) to its highly electrophilic allylic isomer, dimethylallyl diphosphate (DMAPP).
AP2-associated protein kinase 1	1	1.44	1.04	1	0.5811	0.3408	0.9104	Q2M2I8	Human	http://www.uniprot.org/uniprot/Q2M2I8	AAK1	Cell membrane	Regulates clathrin-mediated endocytosis by phosphorylating the AP2M1/mu2 subunit of the adaptor protein complex 2 (AP-2) which ensures high affinity binding of AP-2 to cargo membrane proteins during the initial stages of endocytosis. Isoform 1 and isoform 2 display similar levels of kinase activity towards AP2M1. Regulates phosphorylation of other AP-2 subunits as well as AP-2 localization and AP…
Kin of IRRE-like protein 1	1	1.47	1	1.37	0.1312	0.3409	0.7022	Q96J84	Human	http://www.uniprot.org/uniprot/Q96J84	KIRREL	Cell membrane	Plays a significant role in the normal development and function of the glomerular permeability. Signaling protein that needs the presence of TEC kinases to fully trans-activate the transcription factor AP-1 (By similarity).
Apoptosis regulator BAX	3	1.15	1	1.18	0.4627	0.3422	0.4603	Q07812	Human	http://www.uniprot.org/uniprot/Q07812	BAX	Mitochondrion membrane	Accelerates programmed cell death by binding to, and antagonizing the apoptosis repressor BCL2 or its adenovirus homolog E1B 19k protein. Under stress conditions, undergoes a conformation change that causes translocation to the mitochondrion membrane, leading to the release of cytochrome c that then triggers apoptosis. Promotes activation of CASP3, and thereby apoptosis.
STE20-like serine/threonine-protein kinase	1	1	1.2	1.15	0.5275	0.3424	0.9386	Q9H2G2	Human	http://www.uniprot.org/uniprot/Q9H2G2	SLK	Cytoplasm	Mediates apoptosis and actin stress fiber dissolution.
Prolyl 3-hydroxylase 3	5	1.82	1	1.47	0.036	0.3426	0.1656	Q8IVL6	Human	http://www.uniprot.org/uniprot/Q8IVL6	LEPREL2	Endoplasmic reticulum	Has prolyl 3-hydroxylase activity catalyzing the post-translational formation of 3-hydroxyproline in -Xaa-Pro-Gly-sequences in collagens, especially types IV and V.
Glia maturation factor beta	1	1.76	1	1.53	0.0371	0.3427	0.4641	P60983	Human	http://www.uniprot.org/uniprot/P60983	GMFB		This protein causes differentiation of brain cells, stimulation of neural regeneration, and inhibition of proliferation of tumor cells.
ATP-binding cassette sub-family D member 3	8	1.34	1	1.84	0.5774	0.3428	0.2786	P28288	Human	http://www.uniprot.org/uniprot/P28288	ABCD3	Peroxisome membrane	Probable transporter. The nucleotide-binding fold acts as an ATP-binding subunit with ATPase activity.
Coiled-coil and C2 domain-containing protein 1A	2	2.17	1.09	1	0.3123	0.3436	0.7653	Q6P1N0	Human	http://www.uniprot.org/uniprot/Q6P1N0	CC2D1A	Cytoplasm	Transcription factor that binds specifically to the DRE (dual repressor element) and represses HTR1A gene transcription in neuronal cells. The combination of calcium and ATP specifically inactivates the binding with FRE. May play a role in the altered regulation of HTR1A associated with anxiety and major depression. Mediates HDAC-independent repression of HTR1A promoter in neuronal cell. Performs…
Calcium-binding mitochondrial carrier protein SCaMC-1	1	1.06	1	1.11	0.9664	0.3436	0.5299	Q6NUK1	Human	http://www.uniprot.org/uniprot/Q6NUK1	SLC25A24	Mitochondrion inner membrane	Calcium-dependent mitochondrial solute carrier. Mediates the reversible, electroneutral exchange of Mg-ATP or Mg-ADP against phosphate ions, catalyzing the net uptake or efflux of adenine nucleotides across the mitochondrial inner membrane. Nucleotide transport is inactive when cytosolic calcium levels are low, and is activated by an increase in cytosolic calcium levels. May play a role in protec…
Wiskott-Aldrich syndrome protein family member 2	3	1.9	1.09	1	0.5935	0.3438	0.5	Q9Y6W5	Human	http://www.uniprot.org/uniprot/Q9Y6W5	WASF2	Cytoplasm	Downstream effector molecule involved in the transmission of signals from tyrosine kinase receptors and small GTPases to the actin cytoskeleton. Promotes formation of actin filaments. Part of the WAVE complex that regulates lamellipodia formation. The WAVE complex regulates actin filament reorganization via its interaction with the Arp2/3 complex.
Transforming growth factor beta-1-induced transcript 1 protein	1	1.75	1	1.36	0.1121	0.3439	0.3623	O43294	Human	http://www.uniprot.org/uniprot/O43294	TGFB1I1	Cell junction	Functions as a molecular adapter coordinating multiple protein-protein interactions at the focal adhesion complex and in the nucleus. Links various intracellular signaling modules to plasma membrane receptors and regulates the Wnt and TGFB signaling pathways. May also regulate SLC6A3 and SLC6A4 targeting to the plasma membrane hence regulating their activity. In the nucleus, functions as a nuclea…
Heterogeneous nuclear ribonucleoprotein U	7	1.27	1	1.31	0.1504	0.3441	0.3109	Q00839	Human	http://www.uniprot.org/uniprot/Q00839	HNRNPU	Nucleus	Component of the CRD-mediated complex that promotes MYC mRNA stabilization. Binds to pre-mRNA. Has high affinity for scaffold-attached region (SAR) DNA. Binds to double- and single-stranded DNA and RNA. Plays a role in the circadian regulation of the core clock component ARNTL/BMAL1 transcription (By similarity).
Nicotinamide phosphoribosyltransferase	3	1.25	1	1.74	0.484	0.3443	0.2244	P43490	Human	http://www.uniprot.org/uniprot/P43490	NAMPT	Nucleus	Catalyzes the condensation of nicotinamide with 5-phosphoribosyl-1-pyrophosphate to yield nicotinamide mononucleotide, an intermediate in the biosynthesis of NAD. It is the rate limiting component in the mammalian NAD biosynthesis pathway. The secreted form behaves both as a cytokine with immunomodulating properties and an adipokine with anti-diabetic properties, it has no enzymatic activity, par…
Nestin	15	1.02	1.11	1	0.3024	0.3444	0.3719	P48681	Human	http://www.uniprot.org/uniprot/P48681	NES		Required for brain and eye development. Promotes the disassembly of phosphorylated vimentin intermediate filaments (IF) during mitosis and may play a role in the trafficking and distribution of IF proteins and other cellular factors to daughter cells during progenitor cell division. Required for survival, renewal and mitogen-stimulated proliferation of neural progenitor cells (By similarity).
Intercellular adhesion molecule 2	2	2.03	1.34	1	0.4494	0.3444	0.762	P13598	Human	http://www.uniprot.org/uniprot/P13598	ICAM2	Membrane	ICAM proteins are ligands for the leukocyte adhesion protein LFA-1 (integrin alpha-L/beta-2). ICAM2 may play a role in lymphocyte recirculation by blocking LFA-1-dependent cell adhesion. It mediates adhesive interactions important for antigen-specific immune response, NK-cell mediated clearance, lymphocyte recirculation, and other cellular interactions important for immune response and surveillan…
Dynamin-binding protein	1	1.03	1	1.15	0.9513	0.3444	0.3404	Q6XZF7	Human	http://www.uniprot.org/uniprot/Q6XZF7	DNMBP	Cytoplasm	Scaffold protein that links dynamin with actin-regulating proteins. May play a role in membrane trafficking between the cell surface and the Golgi (By similarity).
CD276 antigen	2	3.29	1	2.07	0.0985	0.3445	0.4727	Q5ZPR3	Human	http://www.uniprot.org/uniprot/Q5ZPR3	CD276	Membrane	May participate in the regulation of T-cell-mediated immune response. May play a protective role in tumor cells by inhibiting natural-killer mediated cell lysis as well as a role of marker for detection of neuroblastoma cells. May be involved in the development of acute and chronic transplant rejection and in the regulation of lymphocytic activity at mucosal surfaces. Could also play a key role i…
Serpin H1	6	1.14	1	1.02	0.3016	0.3453	0.247	P50454	Human	http://www.uniprot.org/uniprot/P50454	SERPINH1	Endoplasmic reticulum lumen	Binds specifically to collagen. Could be involved as a chaperone in the biosynthetic pathway of collagen.
6-phosphogluconate dehydrogenase, decarboxylating	4	1	1.11	1.08	0.4757	0.3454	0.5194	P52209	Human	http://www.uniprot.org/uniprot/P52209	PGD	Cytoplasm	Catalyzes the oxidative decarboxylation of 6-phosphogluconate to ribulose 5-phosphate and CO(2), with concomitant reduction of NADP to NADPH.
Myeloid-derived growth factor	2	1.58	1	1.38	0.1871	0.3455	0.3631	Q969H8	Human	http://www.uniprot.org/uniprot/Q969H8	C19orf10	Secreted
D-3-phosphoglycerate dehydrogenase	1	1.2	1	1.58	0.6517	0.3457	0.2979	O43175	Human	http://www.uniprot.org/uniprot/O43175	PHGDH
Caveolae-associated protein 3	6	1.61	1	1.35	0.109	0.346	0.2352	Q969G5	Human	http://www.uniprot.org/uniprot/Q969G5	PRKCDBP	Cytoplasm	Plays a role in the regulation of the circadian clock. Modulates the period length and phase of circadian gene expression and also regulates expression and interaction of the core clock components PER1/2 and CRY1/2. Seems to have an immune potentiation function.
Triokinase/FMN cyclase	6	1.22	1	1.26	0.6977	0.3466	0.5831	Q3LXA3	Human	http://www.uniprot.org/uniprot/Q3LXA3	DAK		Catalyzes both the phosphorylation of dihydroxyacetone and of glyceraldehyde, and the splitting of ribonucleoside diphosphate-X compounds among which FAD is the best substrate.
MICOS complex subunit MIC25	2	1.39	1.21	1	0.7122	0.3468	0.6189	Q9BRQ6	Human	http://www.uniprot.org/uniprot/Q9BRQ6	CHCHD6	Mitochondrion inner membrane	Component of the MICOS complex, a large protein complex of the mitochondrial inner membrane that plays crucial roles in the maintenance of crista junctions, inner membrane architecture, and formation of contact sites to the outer membrane.
RUN and FYVE domain-containing protein 1	1	1.29	1	1.12	0.0899	0.3475	0.0698	Q96T51	Human	http://www.uniprot.org/uniprot/Q96T51	RUFY1	Cytoplasm	Binds phospholipid vesicles containing phosphatidylinositol 3-phosphate and participates in early endosomal trafficking.
Common contaminant in samples	16	1.41	2.35	1	0.305	0.3475	0.3867	CRAP0001	Other	http://www.uniprot.org/uniprot/CRAP0001
Bcl2-associated agonist of cell death	2	1.17	1.04	1	0.3616	0.3476	0.7004	Q92934	Human	http://www.uniprot.org/uniprot/Q92934	BAD	Mitochondrion outer membrane	Promotes cell death. Successfully competes for the binding to Bcl-X(L), Bcl-2 and Bcl-W, thereby affecting the level of heterodimerization of these proteins with BAX. Can reverse the death repressor activity of Bcl-X(L), but not that of Bcl-2 (By similarity). Appears to act as a link between growth factor receptor signaling and the apoptotic pathways.
Cell division cycle protein 16 homolog	1	1.2	1	1.91	0.6779	0.3476	0.4679	Q13042	Human	http://www.uniprot.org/uniprot/Q13042	CDC16	Cytoplasm	Component of the anaphase promoting complex/cyclosome (APC/C), a cell cycle-regulated E3 ubiquitin ligase that controls progression through mitosis and the G1 phase of the cell cycle. The APC/C complex acts by mediating ubiquitination and subsequent degradation of target proteins: it mainly mediates the formation of 'Lys-11'-linked polyubiquitin chains and, to a lower extent, the formation of 'Ly…
SH3 domain-containing kinase-binding protein 1	1	1.35	1.73	1	0.2993	0.3479	0.1402	Q96B97	Human	http://www.uniprot.org/uniprot/Q96B97	SH3KBP1	Cytoplasm	Adapter protein involved in regulating diverse signal transduction pathways. Involved in the regulation of endocytosis and lysosomal degradation of ligand-induced receptor tyrosine kinases, including EGFR and MET/hepatocyte growth factor receptor, through a association with CBL and endophilins. The association with CBL, and thus the receptor internalization, may inhibited by an interaction with P…
Protein phosphatase 1G	1	1.25	1.18	1	0.4206	0.3481	0.4618	O15355	Human	http://www.uniprot.org/uniprot/O15355	PPM1G	Cytoplasm
Zinc-alpha-2-glycoprotein	1	1	3.35	1.66	0.3902	0.3485	0.5178	P25311	Human	http://www.uniprot.org/uniprot/P25311	AZGP1	Secreted	Stimulates lipid degradation in adipocytes and causes the extensive fat losses associated with some advanced cancers. May bind polyunsaturated fatty acids.
Calcitonin gene-related peptide type 1 receptor	2	2.45	1	2.09	0.0323	0.3486	0.0848	Q16602	Human	http://www.uniprot.org/uniprot/Q16602	CALCRL	Cell membrane	Receptor for calcitonin-gene-related peptide (CGRP) together with RAMP1 and receptor for adrenomedullin together with RAMP3 (By similarity). Receptor for adrenomedullin together with RAMP2. The activity of this receptor is mediated by G proteins which activate adenylyl cyclase.
Tubulin alpha-1C chain	6	1.11	1	1.3	0.2576	0.3489	0.401	Q9BQE3	Human	http://www.uniprot.org/uniprot/Q9BQE3	TUBA1C	Cytoplasm	Tubulin is the major constituent of microtubules. It binds two moles of GTP, one at an exchangeable site on the beta chain and one at a non-exchangeable site on the alpha chain.
Prostaglandin E synthase 3	3	1.01	1	1.83	0.5567	0.3489	0.5294	Q15185	Human	http://www.uniprot.org/uniprot/Q15185	PTGES3	Cytoplasm	Cytosolic prostaglandin synthase that catalyzes the oxidoreduction of prostaglandin endoperoxide H2 (PGH2) to prostaglandin E2 (PGE2) (PubMed:10922363). Molecular chaperone that localizes to genomic response elements in a hormone-dependent manner and disrupts receptor-mediated transcriptional activation, by promoting disassembly of transcriptional regulatory complexes (PubMed:11274138, PubMed:120…
Small nuclear ribonucleoprotein Sm D3	2	3.61	1	2.48	0.0649	0.349	0.2379	P62318	Human	http://www.uniprot.org/uniprot/P62318	SNRPD3	Cytoplasm	Core component of the spliceosomal U1, U2, U4 and U5 small nuclear ribonucleoproteins (snRNPs), the building blocks of the spliceosome. Thereby, plays an important role in the splicing of cellular pre-mRNAs. Most spliceosomal snRNPs contain a common set of Sm proteins SNRPB, SNRPD1, SNRPD2, SNRPD3, SNRPE, SNRPF and SNRPG that assemble in an heptameric protein ring on the Sm site of the small nucl…
Sulfotransferase family cytosolic 1B member 1	3	1	1.21	1.17	0.3798	0.349	0.5724	O43704	Human	http://www.uniprot.org/uniprot/O43704	SULT1B1	Cytoplasm	Sulfotransferase that utilizes 3'-phospho-5'-adenylyl sulfate (PAPS) as sulfonate donor to catalyze the sulfate conjugation of many hormones, neurotransmitters, drugs and xenobiotic compounds. Sulfonation increases the water solubility of most compounds, and therefore their renal excretion, but it can also result in bioactivation to form active metabolites. Sulfates dopamine, small phenols such a…
Structural maintenance of chromosomes protein 3	1	1.36	1	1.08	0.1012	0.3491	0.6824	Q9UQE7	Human	http://www.uniprot.org/uniprot/Q9UQE7	SMC3	Nucleus	Central component of cohesin, a complex required for chromosome cohesion during the cell cycle. The cohesin complex may form a large proteinaceous ring within which sister chromatids can be trapped. At anaphase, the complex is cleaved and dissociates from chromatin, allowing sister chromatids to segregate. Cohesion is coupled to DNA replication and is involved in DNA repair. The cohesin complex p…
RNA-splicing ligase RtcB homolog	3	1	1.12	1.22	0.3061	0.3491	0.5249	Q9Y3I0	Human	http://www.uniprot.org/uniprot/Q9Y3I0	RTCB	Nucleus	Catalytic subunit of the tRNA-splicing ligase complex that acts by directly joining spliced tRNA halves to mature-sized tRNAs by incorporating the precursor-derived splice junction phosphate into the mature tRNA as a canonical 3',5'-phosphodiester. May act as an RNA ligase with broad substrate specificity, and may function toward other RNAs.
Polypyrimidine tract-binding protein 1	4	1.13	1.05	1	0.6496	0.3494	0.3326	P26599	Human	http://www.uniprot.org/uniprot/P26599	PTBP1	Nucleus	Plays a role in pre-mRNA splicing and in the regulation of alternative splicing events. Activates exon skipping of its own pre-mRNA during muscle cell differentiation. Binds to the polypyrimidine tract of introns. May promote RNA looping when bound to two separate polypyrimidine tracts in the same pre-mRNA. May promote the binding of U2 snRNP to pre-mRNA. Cooperates with RAVER1 to modulate switch…
28S ribosomal protein S7, mitochondrial	2	1.22	1.61	1	0.3701	0.3495	0.3082	Q9Y2R9	Human	http://www.uniprot.org/uniprot/Q9Y2R9	MRPS7	Mitochondrion
Glypican-1	2	2.57	1	1.7	0.1722	0.3499	0.4098	P35052	Human	http://www.uniprot.org/uniprot/P35052	GPC1	Cell membrane	Cell surface proteoglycan that bears heparan sulfate. Binds, via the heparan sulfate side chains, alpha-4 (V) collagen and participates in Schwann cell myelination (By similarity). May act as a catalyst in increasing the rate of conversion of prion protein PRPN(C) to PRNP(Sc) via associating (via the heparan sulfate side chains) with both forms of PRPN, targeting them to lipid rafts and facilitat…
THO complex subunit 4	2	1	1.07	1.11	0.3666	0.3499	0.8476	Q86V81	Human	http://www.uniprot.org/uniprot/Q86V81	ALYREF	Nucleus	Export adapter involved in nuclear export of spliced and unspliced mRNA. Binds mRNA which is thought to be transferred to the NXF1-NXT1 heterodimer for export (TAP/NFX1 pathway). Component of the TREX complex which is thought to couple mRNA transcription, processing and nuclear export, and specifically associates with spliced mRNA and not with unspliced pre-mRNA. TREX is recruited to spliced mRNA…
Nuclear cap-binding protein subunit 1	1	1.27	1	1.07	0.2751	0.3506	0.4824	Q09161	Human	http://www.uniprot.org/uniprot/Q09161	NCBP1	Nucleus	Component of the cap-binding complex (CBC), which binds cotranscriptionally to the 5'-cap of pre-mRNAs and is involved in various processes such as pre-mRNA splicing, translation regulation, nonsense-mediated mRNA decay, RNA-mediated gene silencing (RNAi) by microRNAs (miRNAs) and mRNA export. The CBC complex is involved in mRNA export from the nucleus via its interaction with ALYREF/THOC4/ALY, l…
Lamin-B1	9	1.31	1	1.14	0.1525	0.3509	0.7538	P20700	Human	http://www.uniprot.org/uniprot/P20700	LMNB1	Nucleus inner membrane	Lamins are components of the nuclear lamina, a fibrous layer on the nucleoplasmic side of the inner nuclear membrane, which is thought to provide a framework for the nuclear envelope and may also interact with chromatin.
Protein S100-A11	1	1.94	1	3.23	0.1831	0.3512	0.1409	P31949	Human	http://www.uniprot.org/uniprot/P31949	S100A11	Cytoplasm	Facilitates the differentiation and the cornification of keratinocytes.
DNA topoisomerase 1	3	1.34	1.03	1	0.5003	0.3514	0.3315	P11387	Human	http://www.uniprot.org/uniprot/P11387	TOP1	Nucleus	Releases the supercoiling and torsional tension of DNA introduced during the DNA replication and transcription by transiently cleaving and rejoining one strand of the DNA duplex. Introduces a single-strand break via transesterification at a target site in duplex DNA. The scissile phosphodiester is attacked by the catalytic tyrosine of the enzyme, resulting in the formation of a DNA-(3'-phosphotyr…
Serine/arginine-rich splicing factor 7	1	1.08	1	1.04	0.7806	0.3515	0.9395	Q16629	Human	http://www.uniprot.org/uniprot/Q16629	SRSF7	Nucleus	Required for pre-mRNA splicing. Can also modulate alternative splicing in vitro. Represses the splicing of MAPT/Tau exon 10. May function as export adapter involved in mRNA nuclear export such as of histone H2A. Binds mRNA which is thought to be transferred to the NXF1-NXT1 heterodimer for export (TAP/NXF1 pathway); enhances NXF1-NXT1 RNA-binding activity. RNA-binding is semi-sequence specific.
39S ribosomal protein L55, mitochondrial	1	1.59	1	2.2	0.3235	0.3519	0.1637	Q7Z7F7	Human	http://www.uniprot.org/uniprot/Q7Z7F7	MRPL55	Mitochondrion
Splicing factor 45	4	1	1.4	1.25	0.5463	0.3519	0.5677	Q96I25	Human	http://www.uniprot.org/uniprot/Q96I25	RBM17	Nucleus	Splice factor that binds to the single-stranded 3'AG at the exon/intron border and promotes its utilization in the second catalytic step. Involved in the regulation of alternative splicing and the utilization of cryptic splice sites. Promotes the utilization of a cryptic splice site created by the beta-110 mutation in the HBB gene. The resulting frameshift leads to sickle cell anemia.
GDH/6PGL endoplasmic bifunctional protein	2	1.37	1	1.49	0.0766	0.352	0.0863	O95479	Human	http://www.uniprot.org/uniprot/O95479	H6PD	Endoplasmic reticulum lumen	Oxidizes glucose-6-phosphate and glucose, as well as other hexose-6-phosphates.
28 kDa heat- and acid-stable phosphoprotein	1	1.44	1	1.19	0.2081	0.3521	0.4304	Q13442	Human	http://www.uniprot.org/uniprot/Q13442	PDAP1		Enhances PDGFA-stimulated cell growth in fibroblasts, but inhibits the mitogenic effect of PDGFB.
A-kinase anchor protein 8	3	1.4	1.03	1	0.1506	0.3522	0.427	O43823	Human	http://www.uniprot.org/uniprot/O43823	AKAP8	Nucleus matrix	Anchoring protein that mediates the subcellular compartmentation of cAMP-dependent protein kinase (PKA type II).
ADP-ribosylation factor 5	3	1.21	1	1.57	0.2828	0.3522	0.8362	P84085	Human	http://www.uniprot.org/uniprot/P84085	ARF5	Golgi apparatus	GTP-binding protein that functions as an allosteric activator of the cholera toxin catalytic subunit, an ADP-ribosyltransferase. Involved in protein trafficking; may modulate vesicle budding and uncoating within the Golgi apparatus.
Endothelin-converting enzyme 1	4	1.1	1	1.3	0.7242	0.3533	0.4262	P42892	Human	http://www.uniprot.org/uniprot/P42892	ECE1	Cell membrane	Converts big endothelin-1 to endothelin-1.
Sushi repeat-containing protein SRPX	5	1	2.22	1.05	0.0862	0.3536	0.049	P78539	Human	http://www.uniprot.org/uniprot/P78539	SRPX	Cell surface	May be involved in phagocytosis during disk shedding, cell adhesion to cells other than the pigment epithelium or signal transduction.
Nitric oxide synthase-interacting protein	3	1.97	1	2.09	0.0553	0.3541	0.091	Q9Y314	Human	http://www.uniprot.org/uniprot/Q9Y314	NOSIP	Cytoplasm	Negatively regulates nitric oxide production by inducing NOS1 and NOS3 translocation to actin cytoskeleton and inhibiting their enzymatic activity.
Caveolae-associated protein 1	9	1.17	1	1.15	0.2489	0.3542	0.4993	Q6NZI2	Human	http://www.uniprot.org/uniprot/Q6NZI2	PTRF	Membrane	Plays an important role in caveolae formation and organization. Required for the sequestration of mobile caveolin into immobile caveolae. Termination of transcription by RNA polymerase I involves pausing of transcription by TTF1, and the dissociation of the transcription complex, releasing pre-rRNA and RNA polymerase I from the template. PTRF is required for dissociation of the ternary transcript…
Proteasome subunit alpha type-4	2	1.43	1	1.16	0.2508	0.355	0.4628	P25789	Human	http://www.uniprot.org/uniprot/P25789	PSMA4	Cytoplasm	The proteasome is a multicatalytic proteinase complex which is characterized by its ability to cleave peptides with Arg, Phe, Tyr, Leu, and Glu adjacent to the leaving group at neutral or slightly basic pH. The proteasome has an ATP-dependent proteolytic activity.
Importin-7	2	1.11	1.21	1	0.2943	0.355	0.4172	O95373	Human	http://www.uniprot.org/uniprot/O95373	IPO7	Cytoplasm	Functions in nuclear protein import, either by acting as autonomous nuclear transport receptor or as an adapter-like protein in association with the importin-beta subunit KPNB1. Acting autonomously, is thought to serve itself as receptor for nuclear localization signals (NLS) and to promote translocation of import substrates through the nuclear pore complex (NPC) by an energy requiring, Ran-depen…
Huntingtin-interacting protein K	1	1	0	1.86	0.4226	0.3551	0.2452	Q9NX55	Human	http://www.uniprot.org/uniprot/Q9NX55	HYPK	Nucleus	Has a chaperone-like activity preventing polyglutamine (polyQ) aggregation of HTT. Protects against HTT polyQ-mediated apoptosis in Neuro2a neuronal cells. Required for optimal NAA10-NAA15 complex-mediated N-terminal acetylation.
Phostensin	6	1.26	1	1.02	0.4746	0.3554	0.6554	Q6NYC8	Human	http://www.uniprot.org/uniprot/Q6NYC8	PPP1R18	Cytoplasm	Isoform 1: May target protein phosphatase 1 to F-actin cytoskeleton.
Acidic leucine-rich nuclear phosphoprotein 32 family member E	2	2.09	1	1.32	0.1508	0.3555	0.247	Q9BTT0	Human	http://www.uniprot.org/uniprot/Q9BTT0	ANP32E	Cytoplasm	Histone chaperone that specifically mediates the genome-wide removal of histone H2A.Z/H2AFZ from the nucleosome: removes H2A.Z/H2AFZ from its normal sites of deposition, especially from enhancer and insulator regions. Not involved in deposition of H2A.Z/H2AFZ in the nucleosome. May stabilize the evicted H2A.Z/H2AFZ-H2B dimer, thus shifting the equilibrium towards dissociation and the off-chromati…
26S proteasome non-ATPase regulatory subunit 5	9	1.22	1	1.22	0.6144	0.3562	0.3718	Q16401	Human	http://www.uniprot.org/uniprot/Q16401	PSMD5		Acts as a chaperone during the assembly of the 26S proteasome, specifically of the base subcomplex of the PA700/19S regulatory complex (RC). In the initial step of the base subcomplex assembly is part of an intermediate PSMD5:PSMC2:PSMC1:PSMD2 module which probably assembles with a PSMD10:PSMC4:PSMC5:PAAF1 module followed by dissociation of PSMD5.
Dihydrofolate reductase	1	1	1.54	1.46	0.8458	0.3562	0.4841	P00374	Human	http://www.uniprot.org/uniprot/P00374	DHFR		Key enzyme in folate metabolism. Contributes to the de novo mitochondrial thymidylate biosynthesis pathway. Catalyzes an essential reaction for de novo glycine and purine synthesis, and for DNA precursor synthesis. Binds its own mRNA and that of DHFRL1.
Protein O-glucosyltransferase 3	3	2.13	1	1.25	0.2121	0.3563	0.5329	Q7Z4H8	Human	http://www.uniprot.org/uniprot/Q7Z4H8	KDELC2	Endoplasmic reticulum lumen
Nucleolar transcription factor 1	3	1.77	1	1.91	0.2713	0.3563	0.1933	P17480	Human	http://www.uniprot.org/uniprot/P17480	UBTF	Nucleus	Recognizes the ribosomal RNA gene promoter and activates transcription mediated by RNA polymerase I through cooperative interactions with the transcription factor SL1/TIF-IB complex. It binds specifically to the upstream control element.
Vacuolar protein sorting-associated protein 18 homolog	4	1.65	1	1.49	0.21	0.3566	0.3534	Q9P253	Human	http://www.uniprot.org/uniprot/Q9P253	VPS18	Late endosome membrane	May play a role in vesicle-mediated protein trafficking to lysosomal compartments and in membrane docking/fusion reactions of late endosomes/lysosomes.
Vesicle transport through interaction with t-SNAREs homolog 1B	2	1.55	1	1.14	0.1156	0.3567	0.2648	Q9UEU0	Human	http://www.uniprot.org/uniprot/Q9UEU0	VTI1B	Late endosome membrane	V-SNARE that mediates vesicle transport pathways through interactions with t-SNAREs on the target membrane. These interactions are proposed to mediate aspects of the specificity of vesicle trafficking and to promote fusion of the lipid bilayers. May be concerned with increased secretion of cytokines associated with cellular senescence.
Myc box-dependent-interacting protein 1	1	1.37	1	1.07	0.2168	0.3569	0.7507	O00499	Human	http://www.uniprot.org/uniprot/O00499	BIN1	Nucleus	May be involved in regulation of synaptic vesicle endocytosis. May act as a tumor suppressor and inhibits malignant cell transformation.
CCN family member 1	3	1.02	3.77	1	0.0055	0.3574	0.0451	O00622	Human	http://www.uniprot.org/uniprot/O00622	CYR61	Secreted	Promotes cell proliferation, chemotaxis, angiogenesis and cell adhesion. Appears to play a role in wound healing by up-regulating, in skin fibroblasts, the expression of a number of genes involved in angiogenesis, inflammation and matrix remodeling including VEGA-A, VEGA-C, MMP1, MMP3, TIMP1, uPA, PAI-1 and integrins alpha-3 and alpha-5. CYR61-mediated gene regulation is dependent on heparin-bind…
MMS19 nucleotide excision repair protein homolog	1	1.07	1	1.28	0.8731	0.3576	0.1835	Q96T76	Human	http://www.uniprot.org/uniprot/Q96T76	MMS19	Nucleus	Key component of the cytosolic iron-sulfur protein assembly (CIA) complex, a multiprotein complex that mediates the incorporation of iron-sulfur cluster into apoproteins specifically involved in DNA metabolism and genomic integrity. In the CIA complex, MMS19 acts as an adapter between early-acting CIA components and a subset of cellular target iron-sulfur proteins such as ERCC2/XPD, FANCJ and RTE…
Cytochrome c-type heme lyase	3	1.33	1	1.91	0.417	0.3582	0.2981	P53701	Human	http://www.uniprot.org/uniprot/P53701	HCCS	Mitochondrion inner membrane	Links covalently the heme group to the apoprotein of cytochrome c.
Serine protease HTRA2, mitochondrial	3	1.44	1	1.43	0.2399	0.3583	0.5073	O43464	Human	http://www.uniprot.org/uniprot/O43464	HTRA2	Mitochondrion intermembrane space	Serine protease that shows proteolytic activity against a non-specific substrate beta-casein. Promotes or induces cell death either by direct binding to and inhibition of BIRC proteins (also called inhibitor of apoptosis proteins, IAPs), leading to an increase in caspase activity, or by a BIRC inhibition-independent, caspase-independent and serine protease activity-dependent mechanism. Cleaves TH…
Cadherin-2	7	1.45	1.57	1	0.5266	0.3586	0.6552	P19022	Human	http://www.uniprot.org/uniprot/P19022	CDH2	Cell membrane	Cadherins are calcium-dependent cell adhesion proteins. They preferentially interact with themselves in a homophilic manner in connecting cells; cadherins may thus contribute to the sorting of heterogeneous cell types. Acts as a regulator of neural stem cells quiescence by mediating anchorage of neural stem cells to ependymocytes in the adult subependymal zone: upon cleavage by MMP24, CDH2-mediat…
A-kinase anchor protein 12	17	1.13	1.92	1	0.0899	0.3587	0.0748	Q02952	Human	http://www.uniprot.org/uniprot/Q02952	AKAP12	Cytoplasm	Anchoring protein that mediates the subcellular compartmentation of protein kinase A (PKA) and protein kinase C (PKC).
Stathmin	3	1.53	1.27	1	0.8519	0.3587	0.2168	P16949	Human	http://www.uniprot.org/uniprot/P16949	STMN1	Cytoplasm	Involved in the regulation of the microtubule (MT) filament system by destabilizing microtubules. Prevents assembly and promotes disassembly of microtubules. Phosphorylation at Ser-16 may be required for axon formation during neurogenesis. Involved in the control of the learned and innate fear (By similarity).
Aspartate aminotransferase, mitochondrial	2	1	1.54	1.15	0.1549	0.3588	0.2955	P00505	Human	http://www.uniprot.org/uniprot/P00505	GOT2	Mitochondrion matrix	Catalyzes the irreversible transamination of the L-tryptophan metabolite L-kynurenine to form kynurenic acid (KA). Plays a key role in amino acid metabolism. Important for metabolite exchange between mitochondria and cytosol. Facilitates cellular uptake of long-chain free fatty acids.
Zinc finger CCCH-type antiviral protein 1-like	2	1.64	1	1.75	0.1281	0.3595	0.8133	Q96H79	Human	http://www.uniprot.org/uniprot/Q96H79	ZC3HAV1L
Calreticulin	9	1.23	1	1.42	0.2667	0.3595	0.2082	P27797	Human	http://www.uniprot.org/uniprot/P27797	CALR	Endoplasmic reticulum lumen	Calcium-binding chaperone that promotes folding, oligomeric assembly and quality control in the endoplasmic reticulum (ER) via the calreticulin/calnexin cycle. This lectin interacts transiently with almost all of the monoglucosylated glycoproteins that are synthesized in the ER. Interacts with the DNA-binding domain of NR3C1 and mediates its nuclear export. Involved in maternal gene expression re…
Zinc finger CCCH domain-containing protein 11A	1	1.3	1.12	1	0.6094	0.3595	0.6145	O75152	Human	http://www.uniprot.org/uniprot/O75152	ZC3H11A		Involved in nuclear mRNA export; probably mediated by assoociation with the TREX complex.
Myoferlin	13	1.21	1	1.17	0.4539	0.3596	0.462	Q9NZM1	Human	http://www.uniprot.org/uniprot/Q9NZM1	MYOF	Cell membrane	Calcium/phospholipid-binding protein that plays a role in the plasmalemma repair mechanism of endothelial cells that permits rapid resealing of membranes disrupted by mechanical stress. Involved in endocytic recycling. Implicated in VEGF signal transduction by regulating the levels of the receptor KDR (By similarity).
Pinin	1	1	1.19	1.22	0.541	0.3601	0.8638	Q9H307	Human	http://www.uniprot.org/uniprot/Q9H307	PNN	Nucleus speckle	Transcriptional activator binding to the E-box 1 core sequence of the E-cadherin promoter gene; the core-binding sequence is 5'CAGGTG-3'. Capable of reversing CTBP1-mediated transcription repression. Auxiliary component of the splicing-dependent multiprotein exon junction complex (EJC) deposited at splice junction on mRNAs. The EJC is a dynamic structure consisting of core proteins and several pe…
Citrate synthase, mitochondrial	2	1.04	1	1.1	0.7159	0.3604	0.7897	O75390	Human	http://www.uniprot.org/uniprot/O75390	CS	Mitochondrion matrix
Alpha-1,3/1,6-mannosyltransferase ALG2	3	1.53	1	1.68	0.7685	0.3605	0.7747	Q9H553	Human	http://www.uniprot.org/uniprot/Q9H553	ALG2	Membrane	Mannosylates Man(2)GlcNAc(2)-dolichol diphosphate and Man(1)GlcNAc(2)-dolichol diphosphate to form Man(3)GlcNAc(2)-dolichol diphosphate.
ERO1-like protein alpha	2	1.53	1	1.24	0.1479	0.3606	0.4592	Q96HE7	Human	http://www.uniprot.org/uniprot/Q96HE7	ERO1L	Endoplasmic reticulum membrane	Oxidoreductase involved in disulfide bond formation in the endoplasmic reticulum. Efficiently reoxidizes P4HB/PDI, the enzyme catalyzing protein disulfide formation, in order to allow P4HB to sustain additional rounds of disulfide formation. Following P4HB reoxidation, passes its electrons to molecular oxygen via FAD, leading to the production of reactive oxygen species (ROS) in the cell. Require…
Integrin alpha-6	1	1	1.36	1.18	0.3731	0.3606	0.6417	P23229	Human	http://www.uniprot.org/uniprot/P23229	ITGA6	Cell membrane	Integrin alpha-6/beta-1 is a receptor for laminin on platelets. Integrin alpha-6/beta-4 is a receptor for laminin in epithelial cells and it plays a critical structural role in the hemidesmosome.
RNA polymerase II subunit A C-terminal domain phosphatase SSU72	1	1.59	1	1.35	0.0353	0.3607	0.069	Q9NP77	Human	http://www.uniprot.org/uniprot/Q9NP77	SSU72	Nucleus	Protein phosphatase that catalyzes the dephosphorylation of the C-terminal domain of RNA polymerase II. Plays a role in RNA processing and termination. Plays a role in pre-mRNA polyadenylation via its interaction with SYMPK.
Tubulin beta chain	10	1.52	1	1.57	0.2214	0.3616	0.5014	P07437	Human	http://www.uniprot.org/uniprot/P07437	TUBB	Cytoplasm	Tubulin is the major constituent of microtubules. It binds two moles of GTP, one at an exchangeable site on the beta chain and one at a non-exchangeable site on the alpha chain.
S-phase kinase-associated protein 1	1	2.19	1	2.86	0.0528	0.3617	0.026	P63208	Human	http://www.uniprot.org/uniprot/P63208	SKP1		Essential component of the SCF (SKP1-CUL1-F-box protein) ubiquitin ligase complex, which mediates the ubiquitination of proteins involved in cell cycle progression, signal transduction and transcription. In the SCF complex, serves as an adapter that links the F-box protein to CUL1. The functional specificity of the SCF complex depends on the F-box protein as substrate recognition component. SCF(B…
60S ribosomal protein L17	3	1.68	1	1.82	0.1702	0.362	0.0472	P18621	Human	http://www.uniprot.org/uniprot/P18621	RPL17
Flotillin-2	3	1.41	1	1.28	0.0862	0.3622	0.1473	Q14254	Human	http://www.uniprot.org/uniprot/Q14254	FLOT2	Cell membrane	May act as a scaffolding protein within caveolar membranes, functionally participating in formation of caveolae or caveolae-like vesicles. May be involved in epidermal cell adhesion and epidermal structure and function.
60S ribosomal protein L14	4	1.39	1	1.31	0.4164	0.3623	0.5641	P50914	Human	http://www.uniprot.org/uniprot/P50914	RPL14
T-complex protein 1 subunit gamma	4	1.05	1	1.29	0.6408	0.3623	0.1981	P49368	Human	http://www.uniprot.org/uniprot/P49368	CCT3	Cytoplasm	Molecular chaperone; assists the folding of proteins upon ATP hydrolysis. As part of the BBS/CCT complex may play a role in the assembly of BBSome, a complex involved in ciliogenesis regulating transports vesicles to the cilia. Known to play a role, in vitro, in the folding of actin and tubulin.
Glyceraldehyde-3-phosphate dehydrogenase	11	1.66	1	1.22	0.2477	0.3628	0.2618	P04406	Human	http://www.uniprot.org/uniprot/P04406	GAPDH	Cytoplasm	Has both glyceraldehyde-3-phosphate dehydrogenase and nitrosylase activities, thereby playing a role in glycolysis and nuclear functions, respectively. Participates in nuclear events including transcription, RNA transport, DNA replication and apoptosis. Nuclear functions are probably due to the nitrosylase activity that mediates cysteine S-nitrosylation of nuclear target proteins such as SIRT1, H…
Importin subunit beta-1	8	1.45	1	1.33	0.3298	0.3628	0.3631	Q14974	Human	http://www.uniprot.org/uniprot/Q14974	KPNB1	Cytoplasm	Functions in nuclear protein import, either in association with an adapter protein, like an importin-alpha subunit, which binds to nuclear localization signals (NLS) in cargo substrates, or by acting as autonomous nuclear transport receptor. Acting autonomously, serves itself as NLS receptor. Docking of the importin/substrate complex to the nuclear pore complex (NPC) is mediated by KPNB1 through …
L-xylulose reductase	2	1	1.68	1.03	0.418	0.363	0.5971	Q7Z4W1	Human	http://www.uniprot.org/uniprot/Q7Z4W1	DCXR	Membrane	Catalyzes the NADPH-dependent reduction of several pentoses, tetroses, trioses, alpha-dicarbonyl compounds and L-xylulose. Participates in the uronate cycle of glucose metabolism. May play a role in the water absorption and cellular osmoregulation in the proximal renal tubules by producing xylitol, an osmolyte, thereby preventing osmolytic stress from occurring in the renal tubules.
Phosphoglucomutase-1	2	1.46	1	1.5	0.2267	0.3633	0.189	P36871	Human	http://www.uniprot.org/uniprot/P36871	PGM1	Cytoplasm	This enzyme participates in both the breakdown and synthesis of glucose.
Mitogen-activated protein kinase 3	1	1.72	1	1.45	0.1452	0.3634	0.3768	P27361	Human	http://www.uniprot.org/uniprot/P27361	MAPK3	Cytoplasm	Serine/threonine kinase which acts as an essential component of the MAP kinase signal transduction pathway. MAPK1/ERK2 and MAPK3/ERK1 are the 2 MAPKs which play an important role in the MAPK/ERK cascade. They participate also in a signaling cascade initiated by activated KIT and KITLG/SCF. Depending on the cellular context, the MAPK/ERK cascade mediates diverse biological functions such as cell g…
Heterogeneous nuclear ribonucleoproteins C1/C2	4	1	1.01	1.09	0.4251	0.364	0.3191	P07910	Human	http://www.uniprot.org/uniprot/P07910	HNRNPC	Nucleus	Binds pre-mRNA and nucleates the assembly of 40S hnRNP particles. Single HNRNPC tetramers bind 230-240 nucleotides. Trimers of HNRNPC tetramers bind 700 nucleotides. May play a role in the early steps of spliceosome assembly and pre-mRNA splicing. Interacts with poly-U tracts in the 3'-UTR or 5'-UTR of mRNA and modulates the stability and the level of translation of bound mRNA molecules.
Protein transport protein Sec24A	1	1.21	1.12	1	0.8702	0.364	0.7617	O95486	Human	http://www.uniprot.org/uniprot/O95486	SEC24A	Cytoplasm	Component of the COPII coat, that covers ER-derived vesicles involved in transport from the endoplasmic reticulum to the Golgi apparatus. COPII acts in the cytoplasm to promote the transport of secretory, plasma membrane, and vacuolar proteins from the endoplasmic reticulum to the Golgi complex.
Cyclin-Y	2	1.98	1	1.54	0.0503	0.3642	0.4018	Q8ND76	Human	http://www.uniprot.org/uniprot/Q8ND76	CCNY	Cell membrane	Positive regulatory subunit of the cyclin-dependent kinases CDK14/PFTK1 and CDK16. Acts as a cell-cycle regulator of Wnt signaling pathway during G2/M phase by recruiting CDK14/PFTK1 to the plasma membrane and promoting phosphorylation of LRP6, leading to the activation of the Wnt signaling pathway. Recruits CDK16 to the plasma membrane. Isoform 3 might play a role in the activation of MYC-mediat…
Cysteine-rich protein 2	5	1.59	1	1.36	0.2848	0.3642	0.5161	P52943	Human	http://www.uniprot.org/uniprot/P52943	CRIP2
DnaJ homolog subfamily B member 4	2	1.11	1	1.23	0.6466	0.3659	0.6705	Q9UDY4	Human	http://www.uniprot.org/uniprot/Q9UDY4	DNAJB4	Cytoplasm	Probable chaperone.
RNA-binding motif, single-stranded-interacting protein 2	3	1.31	1.26	1	0.8439	0.366	0.3921	Q15434	Human	http://www.uniprot.org/uniprot/Q15434	RBMS2	Nucleus
Programmed cell death 6-interacting protein	6	1.1	1	1.17	0.6304	0.3666	0.3348	Q8WUM4	Human	http://www.uniprot.org/uniprot/Q8WUM4	PDCD6IP	Cytoplasm	Class E VPS protein involved in concentration and sorting of cargo proteins of the multivesicular body (MVB) for incorporation into intralumenal vesicles (ILVs) that are generated by invagination and scission from the limiting membrane of the endosome. Binds to the phospholipid lysobisphosphatidic acid (LBPA) which is abundant in MVBs internal membranes. The MVB pathway appears to require the seq…
Cold shock domain-containing protein E1	2	1	1.11	1.23	0.8317	0.3671	0.6257	O75534	Human	http://www.uniprot.org/uniprot/O75534	CSDE1	Cytoplasm	RNA-binding protein. Required for internal initiation of translation of human rhinovirus RNA. May be involved in translationally coupled mRNA turnover. Implicated with other RNA-binding proteins in the cytoplasmic deadenylation/translational and decay interplay of the FOS mRNA mediated by the major coding-region determinant of instability (mCRD) domain.
H/ACA ribonucleoprotein complex subunit DKC1	3	1	1.23	1.22	0.134	0.3675	0.3019	O60832	Human	http://www.uniprot.org/uniprot/O60832	DKC1	Nucleus	Isoform 1: Required for ribosome biogenesis and telomere maintenance. Probable catalytic subunit of H/ACA small nucleolar ribonucleoprotein (H/ACA snoRNP) complex, which catalyzes pseudouridylation of rRNA. This involves the isomerization of uridine such that the ribose is subsequently attached to C5, instead of the normal N1. Each rRNA can contain up to 100 pseudouridine ('psi') residues, which …
Annexin A4	4	1	1.15	1.08	0.5283	0.3675	0.7615	P09525	Human	http://www.uniprot.org/uniprot/P09525	ANXA4		Calcium/phospholipid-binding protein which promotes membrane fusion and is involved in exocytosis.
Trafficking protein particle complex subunit 5	2	1.37	1	1.74	0.5912	0.3677	0.2735	Q8IUR0	Human	http://www.uniprot.org/uniprot/Q8IUR0	TRAPPC5	Golgi apparatus	May play a role in vesicular transport from endoplasmic reticulum to Golgi.
ATP-binding cassette sub-family F member 1	1	1.57	1	1.32	0.1319	0.3682	0.2855	Q8NE71	Human	http://www.uniprot.org/uniprot/Q8NE71	ABCF1	Cytoplasm	Isoform 2 is required for efficient Cap- and IRES-mediated mRNA translation initiation. Isoform 2 is not involved in the ribosome biogenesis.
BAG family molecular chaperone regulator 5	3	1.84	1.06	1	0.4576	0.3683	0.5701	Q9UL15	Human	http://www.uniprot.org/uniprot/Q9UL15	BAG5		Inhibits both auto-ubiquitination of PARK2 and ubiquitination of target proteins by PARK2 (By similarity). May function as a nucleotide exchange factor for HSP/HSP70, promoting ADP release, and activating Hsp70-mediated refolding.
Keratin, type II cytoskeletal 78	1	1	1.27	1.62	0.8428	0.3685	0.5716	Q8N1N4	Human	http://www.uniprot.org/uniprot/Q8N1N4	KRT78
Dedicator of cytokinesis protein 4	1	1.19	1	1.4	0.2805	0.3688	0.1493	Q8N1I0	Human	http://www.uniprot.org/uniprot/Q8N1I0	DOCK4	Endomembrane system	Involved in regulation of adherens junction between cells. Plays a role in cell migration. Functions as a guanine nucleotide exchange factor (GEF), which activates Rap1 small GTPase by exchanging bound GDP for free GTP.
GTP-binding protein Rheb	1	1	1.04	1.12	0.4807	0.3688	0.8574	Q15382	Human	http://www.uniprot.org/uniprot/Q15382	RHEB	Endomembrane system	Activates the protein kinase activity of mTORC1, and thereby plays a role in the regulation of apoptosis. Stimulates the phosphorylation of S6K1 and EIF4EBP1 through activation of mTORC1 signaling. Has low intrinsic GTPase activity.
Ras-related protein Rab-2A	1	1.15	1.07	1	0.8055	0.3691	0.813	P61019	Human	http://www.uniprot.org/uniprot/P61019	RAB2A	Endoplasmic reticulum-Golgi intermediate compartment membrane	Required for protein transport from the endoplasmic reticulum to the Golgi complex.
Protein flightless-1 homolog	4	1.04	1.06	1	0.6381	0.3695	0.4947	Q13045	Human	http://www.uniprot.org/uniprot/Q13045	FLII	Nucleus	May play a role as coactivator in transcriptional activation by hormone-activated nuclear receptors (NR) and acts in cooperation with NCOA2 and CARM1. Involved in estrogen hormone signaling. Involved in early embryonic development (By similarity). May play a role in regulation of cytoskeletal rearrangements involved in cytokinesis and cell migration, by inhibiting Rac1-dependent paxillin phosphor…
60S ribosomal protein L30	1	1.15	1	1.08	0.6305	0.3699	0.8662	P62888	Human	http://www.uniprot.org/uniprot/P62888	RPL30
Histone H2B type 1-K	4	1.38	1	1.47	0.1934	0.3702	0.2541	O60814	Human	http://www.uniprot.org/uniprot/O60814	HIST1H2BK	Nucleus	Core component of nucleosome. Nucleosomes wrap and compact DNA into chromatin, limiting DNA accessibility to the cellular machineries which require DNA as a template. Histones thereby play a central role in transcription regulation, DNA repair, DNA replication and chromosomal stability. DNA accessibility is regulated via a complex set of post-translational modifications of histones, also called h…
Bifunctional 3'-phosphoadenosine 5'-phosphosulfate synthase 2	6	1.16	1	1.1	0.5981	0.3702	0.5762	O95340	Human	http://www.uniprot.org/uniprot/O95340	PAPSS2		Bifunctional enzyme with both ATP sulfurylase and APS kinase activity, which mediates two steps in the sulfate activation pathway. The first step is the transfer of a sulfate group to ATP to yield adenosine 5'-phosphosulfate (APS), and the second step is the transfer of a phosphate group from ATP to APS yielding 3'-phosphoadenylylsulfate (PAPS: activated sulfate donor used by sulfotransferase). I…
Dihydrolipoyllysine-residue acetyltransferase component of pyruvate dehydrogenase complex, mitochondrial	5	1.25	1.51	1	0.7788	0.3702	0.4536	P10515	Human	http://www.uniprot.org/uniprot/P10515	DLAT	Mitochondrion matrix	The pyruvate dehydrogenase complex catalyzes the overall conversion of pyruvate to acetyl-CoA and CO(2), and thereby links the glycolytic pathway to the tricarboxylic cycle.
Secretory carrier-associated membrane protein 3	2	1	1.12	1.17	0.6879	0.3706	0.8017	O14828	Human	http://www.uniprot.org/uniprot/O14828	SCAMP3	Membrane	Functions in post-Golgi recycling pathways. Acts as a recycling carrier to the cell surface.
Cytoplasmic dynein 1 intermediate chain 2	6	1	1	1.12	0.2376	0.371	0.267	Q13409	Human	http://www.uniprot.org/uniprot/Q13409	DYNC1I2	Cytoplasm	Acts as one of several non-catalytic accessory components of the cytoplasmic dynein 1 complex that are thought to be involved in linking dynein to cargos and to adapter proteins that regulate dynein function. Cytoplasmic dynein 1 acts as a motor for the intracellular retrograde motility of vesicles and organelles along microtubules. The intermediate chains mediate the binding of dynein to dynacti…
Nucleosome assembly protein 1-like 1	5	1	1.08	1.22	0.5236	0.3713	0.4866	P55209	Human	http://www.uniprot.org/uniprot/P55209	NAP1L1	Nucleus	May be involved in modulating chromatin formation and contribute to regulation of cell proliferation.
E3 ubiquitin-protein ligase Itchy homolog	1	1.77	1	1.26	0.3108	0.3719	0.8805	Q96J02	Human	http://www.uniprot.org/uniprot/Q96J02	ITCH	Cell membrane	Acts as an E3 ubiquitin-protein ligase which accepts ubiquitin from an E2 ubiquitin-conjugating enzyme in the form of a thioester and then directly transfers the ubiquitin to targeted substrates. It catalyzes 'Lys-29'-, 'Lys-48'- and 'Lys-63'-linked ubiquitin conjugation. It is involved in the control of inflammatory signaling pathways. Is an essential component of a ubiquitin-editing protein com…
SLIT-ROBO Rho GTPase-activating protein 2B	2	1.27	1	1.28	0.4071	0.372	0.2468	P0DMP2	Human	http://www.uniprot.org/uniprot/P0DMP2	SRGAP2B		May regulate cell migration and differentiation through interaction with and inhibition of SRGAP2.
Eukaryotic translation initiation factor 4H	2	2	1	1.67	0.0565	0.3721	0.2248	Q15056	Human	http://www.uniprot.org/uniprot/Q15056	EIF4H	Cytoplasm	Stimulates the RNA helicase activity of EIF4A in the translation initiation complex. Binds weakly mRNA.
Ribosome biogenesis protein BRX1 homolog	2	1.71	1	3.02	0.2795	0.3721	0.4996	Q8TDN6	Human	http://www.uniprot.org/uniprot/Q8TDN6	BRIX1	Nucleus	Required for biogenesis of the 60S ribosomal subunit.
Transmembrane 9 superfamily member 3	3	1.13	1	1.11	0.3908	0.3721	0.5638	Q9HD45	Human	http://www.uniprot.org/uniprot/Q9HD45	TM9SF3	Membrane
Aminopeptidase N	9	1	1.3	1.15	0.1563	0.3727	0.2027	P15144	Human	http://www.uniprot.org/uniprot/P15144	ANPEP	Cell membrane	Broad specificity aminopeptidase. Plays a role in the final digestion of peptides generated from hydrolysis of proteins by gastric and pancreatic proteases. May play a critical role in the pathogenesis of cholesterol gallstone disease. May be involved in the metabolism of regulatory peptides of diverse cell types, responsible for the processing of peptide hormones, such as angiotensin III and IV,…
Integrin-linked protein kinase	13	1.3	1	1.12	0.2418	0.3729	0.4542	Q13418	Human	http://www.uniprot.org/uniprot/Q13418	ILK	Cell junction	Receptor-proximal protein kinase regulating integrin-mediated signal transduction. May act as a mediator of inside-out integrin signaling. Focal adhesion protein part of the complex ILK-PINCH. This complex is considered to be one of the convergence points of integrin- and growth factor-signaling pathway. Could be implicated in mediating cell architecture, adhesion to integrin substrates and ancho…
Protein FAM207A	1	1.16	1	1.06	0.1179	0.3731	0.4963	Q9NSI2	Human	http://www.uniprot.org/uniprot/Q9NSI2	FAM207A
Aldo-keto reductase family 1 member B1	3	1.1	1	1.03	0.2675	0.3731	0.6621	P15121	Human	http://www.uniprot.org/uniprot/P15121	AKR1B1	Cytoplasm	Catalyzes the NADPH-dependent reduction of a wide variety of carbonyl-containing compounds to their corresponding alcohols with a broad range of catalytic efficiencies.
Protein lifeguard 3	1	1	1.06	1.44	0.913	0.3731	0.5393	Q969X1	Human	http://www.uniprot.org/uniprot/Q969X1	TMBIM1	Membrane	Negatively regulates aortic matrix metalloproteinase-9 (MMP9) production and may play a protective role in vascular remodeling.
Mitochondrial import receptor subunit TOM70	4	1.02	1	1.23	0.4749	0.3735	0.7347	O94826	Human	http://www.uniprot.org/uniprot/O94826	TOMM70A	Mitochondrion outer membrane	Receptor that accelerates the import of all mitochondrial precursor proteins.
60S ribosomal protein L4	6	1.22	1	1.14	0.2928	0.3736	0.5107	P36578	Human	http://www.uniprot.org/uniprot/P36578	RPL4
U5 small nuclear ribonucleoprotein 200 kDa helicase	1	1	1.4	1.22	0.3029	0.3736	0.5353	O75643	Human	http://www.uniprot.org/uniprot/O75643	SNRNP200	Nucleus	RNA helicase that plays an essential role in pre-mRNA splicing as component of the U5 snRNP and U4/U6-U5 tri-snRNP complexes. Involved in spliceosome assembly, activation and disassembly. Mediates changes in the dynamic network of RNA-RNA interactions in the spliceosome. Catalyzes the ATP-dependent unwinding of U4/U6 RNA duplices, an essential step in the assembly of a catalytically active splice…
ADP-ribosylation factor 3	6	1	1.53	1.77	0.6087	0.3736	0.6665	P61204	Human	http://www.uniprot.org/uniprot/P61204	ARF3	Golgi apparatus	GTP-binding protein that functions as an allosteric activator of the cholera toxin catalytic subunit, an ADP-ribosyltransferase. Involved in protein trafficking; may modulate vesicle budding and uncoating within the Golgi apparatus.
Common contaminant in samples	2	1.72	1.19	1	0.3576	0.375	0.6705	CRAP0106	Other	http://www.uniprot.org/uniprot/CRAP0106
IgG receptor FcRn large subunit p51	4	1.26	1.08	1	0.2084	0.3751	0.3958	P55899	Human	http://www.uniprot.org/uniprot/P55899	FCGRT	Cell membrane	Binds to the Fc region of monomeric immunoglobulins gamma. Mediates the uptake of IgG from milk. Possible role in transfer of immunoglobulin G from mother to fetus.
Exocyst complex component 5	2	2.4	1	1.57	0.3498	0.3751	0.3147	O00471	Human	http://www.uniprot.org/uniprot/O00471	EXOC5	Cytoplasm	Component of the exocyst complex involved in the docking of exocytic vesicles with fusion sites on the plasma membrane.
Tyrosine--tRNA ligase, mitochondrial	3	1.04	1.04	1	0.3635	0.3754	0.4267	Q9Y2Z4	Human	http://www.uniprot.org/uniprot/Q9Y2Z4	YARS2	Mitochondrion matrix	Catalyzes the attachment of tyrosine to tRNA(Tyr) in a two-step reaction: tyrosine is first activated by ATP to form Tyr-AMP and then transferred to the acceptor end of tRNA(Tyr).
Interleukin-6 receptor subunit beta	3	1.14	1	1.6	0.6436	0.3755	0.5425	P40189	Human	http://www.uniprot.org/uniprot/P40189	IL6ST	Cell membrane	Signal-transducing molecule. The receptor systems for IL6, LIF, OSM, CNTF, IL11, CTF1 and BSF3 can utilize gp130 for initiating signal transmission. Binds to IL6/IL6R (alpha chain) complex, resulting in the formation of high-affinity IL6 binding sites, and transduces the signal. Does not bind IL6. May have a role in embryonic development (By similarity). The type I OSM receptor is capable of tran…
Alpha-adducin	2	1.18	1.02	1	0.1715	0.3758	0.6966	P35611	Human	http://www.uniprot.org/uniprot/P35611	ADD1	Cytoplasm	Membrane-cytoskeleton-associated protein that promotes the assembly of the spectrin-actin network. Binds to calmodulin.
BolA-like protein 2	1	1.09	1	1.26	0.9884	0.376	0.3618	Q9H3K6	Human	http://www.uniprot.org/uniprot/Q9H3K6	BOLA2
Translocation protein SEC62	2	1.07	1	1.23	0.5317	0.3762	0.2881	Q99442	Human	http://www.uniprot.org/uniprot/Q99442	SEC62	Endoplasmic reticulum membrane	Required for preprotein translocation.
Common contaminant in samples	1	1	2.71	1.39	0.4264	0.3763	0.6112	CRAP0097	Other	http://www.uniprot.org/uniprot/CRAP0097
SUMO-activating enzyme subunit 1	2	1	1.33	1.03	0.4622	0.3763	0.4896	Q9UBE0	Human	http://www.uniprot.org/uniprot/Q9UBE0	SAE1	Nucleus	The heterodimer acts as a E1 ligase for SUMO1, SUMO2, SUMO3, and probably SUMO4. It mediates ATP-dependent activation of SUMO proteins followed by formation of a thioester bond between a SUMO protein and a conserved active site cysteine residue on UBA2/SAE2.
Transmembrane emp24 domain-containing protein 3	1	1.15	1	1.41	0.7284	0.3765	0.1208	Q9Y3Q3	Human	http://www.uniprot.org/uniprot/Q9Y3Q3	TMED3	Endoplasmic reticulum-Golgi intermediate compartment membrane	Potential role in vesicular protein trafficking, mainly in the early secretory pathway. Contributes to the coupled localization of TMED2 and TMED10 in the cis-Golgi network.
Histone-binding protein RBBP4	4	1.07	1	1.01	0.31	0.3767	0.1561	Q09028	Human	http://www.uniprot.org/uniprot/Q09028	RBBP4	Nucleus	Core histone-binding subunit that may target chromatin assembly factors, chromatin remodeling factors and histone deacetylases to their histone substrates in a manner that is regulated by nucleosomal DNA. Component of several complexes which regulate chromatin metabolism. These include the chromatin assembly factor 1 (CAF-1) complex, which is required for chromatin assembly following DNA replicat…
Pseudouridylate synthase 7 homolog	3	1.05	1	1.59	0.4523	0.3777	0.7689	Q96PZ0	Human	http://www.uniprot.org/uniprot/Q96PZ0	PUS7
BRI3-binding protein	1	1	1.42	1.41	0.3029	0.378	0.1742	Q8WY22	Human	http://www.uniprot.org/uniprot/Q8WY22	BRI3BP	Mitochondrion outer membrane	Involved in tumorigenesis and may function by stabilizing p53/TP53.
Pyridoxal kinase	2	1.8	1	1.13	0.4976	0.3782	0.6833	O00764	Human	http://www.uniprot.org/uniprot/O00764	PDXK	Cytoplasm	Required for synthesis of pyridoxal-5-phosphate from vitamin B6.
Serine/arginine-rich splicing factor 1	3	1.3	1	1.44	0.2374	0.3786	0.1363	Q07955	Human	http://www.uniprot.org/uniprot/Q07955	SRSF1	Cytoplasm	Plays a role in preventing exon skipping, ensuring the accuracy of splicing and regulating alternative splicing. Interacts with other spliceosomal components, via the RS domains, to form a bridge between the 5'- and 3'-splice site binding components, U1 snRNP and U2AF. Can stimulate binding of U1 snRNP to a 5'-splice site-containing pre-mRNA. Binds to purine-rich RNA sequences, either the octamer…
Protein farnesyltransferase/geranylgeranyltransferase type-1 subunit alpha	3	1.12	1	1.46	0.391	0.3787	0.1764	P49354	Human	http://www.uniprot.org/uniprot/P49354	FNTA		Essential subunit of both the farnesyltransferase and the geranylgeranyltransferase complex. Contributes to the transfer of a farnesyl or geranylgeranyl moiety from farnesyl or geranylgeranyl diphosphate to a cysteine at the fourth position from the C-terminus of several proteins having the C-terminal sequence Cys-aliphatic-aliphatic-X. May positively regulate neuromuscular junction development d…
Ras-related protein Rab-3B	1	1.15	1	1.01	0.3657	0.3788	0.9285	P20337	Human	http://www.uniprot.org/uniprot/P20337	RAB3B	Cell membrane	Protein transport. Probably involved in vesicular traffic (By similarity).
RNA 3'-terminal phosphate cyclase-like protein	1	1.09	1	1.51	0.6012	0.3789	0.5788	Q9Y2P8	Human	http://www.uniprot.org/uniprot/Q9Y2P8	RCL1	Nucleus	Does not have cyclase activity. Plays a role in 40S-ribosomal-subunit biogenesis in the early pre-rRNA processing steps at sites A0, A1 and A2 that are required for proper maturation of the 18S RNA (By similarity).
GTP-binding protein GEM	1	1	1.21	1.23	0.456	0.379	0.8076	P55040	Human	http://www.uniprot.org/uniprot/P55040	GEM	Cell membrane	Could be a regulatory protein, possibly participating in receptor-mediated signal transduction at the plasma membrane. Has guanine nucleotide-binding activity but undetectable intrinsic GTPase activity.
Glutamine amidotransferase-like class 1 domain-containing protein 3B, mitochondrial	3	1.07	1	1.34	0.4065	0.3797	0.287	A0A0B4J2D5	Human	http://www.uniprot.org/uniprot/A0A0B4J2D5	GATD3B	Mitochondrion	May play a role in promoting mitochondrial enlargement in cone photoreceptor cells.
Immunoglobulin lambda variable 9-49	1	1	2.37	1.49	0.3816	0.3802	0.5215	A0A0B4J1Y8	Human	http://www.uniprot.org/uniprot/A0A0B4J1Y8	IGLV9-49	Secreted	V region of the variable domain of immunoglobulin light chains that participates in the antigen recognition. Immunoglobulins, also known as antibodies, are membrane-bound or secreted glycoproteins produced by B lymphocytes. In the recognition phase of humoral immunity, the membrane-bound immunoglobulins serve as receptors which, upon binding of a specific antigen, trigger the clonal expansion and…
Sialic acid synthase	1	1.27	1.03	1	0.449	0.3802	0.9883	Q9NR45	Human	http://www.uniprot.org/uniprot/Q9NR45	NANS		Produces N-acetylneuraminic acid (Neu5Ac) and 2-keto-3-deoxy-D-glycero-D-galacto-nononic acid (KDN). Can also use N-acetylmannosamine 6-phosphate and mannose 6-phosphate as substrates to generate phosphorylated forms of Neu5Ac and KDN, respectively.
Neutral amino acid transporter A	1	1.19	1.63	1	0.8381	0.3809	0.5671	P43007	Human	http://www.uniprot.org/uniprot/P43007	SLC1A4	Membrane	Transporter for alanine, serine, cysteine, and threonine. Exhibits sodium dependence.
Protein numb homolog	3	1.98	1	1.41	0.4699	0.381	0.7776	P49757	Human	http://www.uniprot.org/uniprot/P49757	NUMB	Membrane	Plays a role in the process of neurogenesis. Required throughout embryonic neurogenesis to maintain neural progenitor cells, also called radial glial cells (RGCs), by allowing their daughter cells to choose progenitor over neuronal cell fate. Not required for the proliferation of neural progenitor cells before the onset of neurogenesis. Also involved postnatally in the subventricular zone (SVZ) n…
Integrin alpha-5	4	1	1.44	1.15	0.0547	0.3812	0.1124	P08648	Human	http://www.uniprot.org/uniprot/P08648	ITGA5	Membrane	Integrin alpha-5/beta-1 is a receptor for fibronectin and fibrinogen. It recognizes the sequence R-G-D in its ligands. In case of HIV-1 infection, the interaction with extracellular viral Tat protein seems to enhance angiogenesis in Kaposi's sarcoma lesions.
Dual specificity mitogen-activated protein kinase kinase 4	1	1	1.78	1.38	0.3921	0.3816	0.6905	P45985	Human	http://www.uniprot.org/uniprot/P45985	MAP2K4	Cytoplasm	Dual specificity protein kinase which acts as an essential component of the MAP kinase signal transduction pathway. Essential component of the stress-activated protein kinase/c-Jun N-terminal kinase (SAP/JNK) signaling pathway. With MAP2K7/MKK7, is the one of the only known kinase to directly activate the stress-activated protein kinase/c-Jun N-terminal kinases MAPK8/JNK1, MAPK9/JNK2 and MAPK10/J…
WW domain-containing transcription regulator protein 1	1	8.56	1	2.59	0.2149	0.3817	0.1074	Q9GZV5	Human	http://www.uniprot.org/uniprot/Q9GZV5	WWTR1	Nucleus	Transcriptional coactivator which acts as a downstream regulatory target in the Hippo signaling pathway that plays a pivotal role in organ size control and tumor suppression by restricting proliferation and promoting apoptosis. The core of this pathway is composed of a kinase cascade wherein STK3/MST2 and STK4/MST1, in complex with its regulatory protein SAV1, phosphorylates and activates LATS1/2…
Tripeptidyl-peptidase 2	2	1.39	1	1.53	0.459	0.3819	0.4774	P29144	Human	http://www.uniprot.org/uniprot/P29144	TPP2	Cytoplasm	Component of the proteolytic cascade acting downstream of the 26S proteasome in the ubiquitin-proteasome pathway. May be able to complement the 26S proteasome function to some extent under conditions in which the latter is inhibited. Stimulates adipogenesis (By similarity).
Beta-hexosaminidase subunit beta	3	1.02	1	1.22	0.0669	0.3823	0.1492	P07686	Human	http://www.uniprot.org/uniprot/P07686	HEXB	Lysosome	Responsible for the degradation of GM2 gangliosides, and a variety of other molecules containing terminal N-acetyl hexosamines, in the brain and other tissues.
Prolactin-inducible protein	1	3.7	1.26	1	0.3368	0.3823	0.7968	P12273	Human	http://www.uniprot.org/uniprot/P12273	PIP	Secreted
Ras-related protein Rab-1A	5	1.41	1	1.22	0.5615	0.3826	0.8126	P62820	Human	http://www.uniprot.org/uniprot/P62820	RAB1A	Golgi apparatus	The small GTPases Rab are key regulators of intracellular membrane trafficking, from the formation of transport vesicles to their fusion with membranes. Rabs cycle between an inactive GDP-bound form and an active GTP-bound form that is able to recruit to membranes different sets of downstream effectors directly responsible for vesicle formation, movement, tethering and fusion. RAB1A regulates ves…
Angio-associated migratory cell protein	1	1.85	1	1.55	0.0367	0.3831	0.3441	Q13685	Human	http://www.uniprot.org/uniprot/Q13685	AAMP	Cell membrane	Plays a role in angiogenesis and cell migration. In smooth muscle cell migration, may act through the RhoA pathway.
Coiled-coil domain-containing protein 47	1	1.76	1	1.45	0.1565	0.3832	0.3718	Q96A33	Human	http://www.uniprot.org/uniprot/Q96A33	CCDC47	Membrane
GTPase IMAP family member 8	6	2.59	1	1.88	0.1386	0.3837	0.0897	Q8ND71	Human	http://www.uniprot.org/uniprot/Q8ND71	GIMAP8	Endoplasmic reticulum	Exerts an anti-apoptotic effect in the immune system and is involved in responses to infections.
Keratin, type II cytoskeletal 80	1	1	3.45	1.49	0.41	0.3837	0.4857	Q6KB66	Human	http://www.uniprot.org/uniprot/Q6KB66	KRT80
Elongation factor 1-delta	5	1.48	1	1.32	0.1432	0.3843	0.2512	P29692	Human	http://www.uniprot.org/uniprot/P29692	EEF1D	Nucleus	Isoform 1: EF-1-beta and EF-1-delta stimulate the exchange of GDP bound to EF-1-alpha to GTP, regenerating EF-1-alpha for another round of transfer of aminoacyl-tRNAs to the ribosome.
Pyridoxal phosphate homeostasis protein	5	1.37	1	1.09	0.6328	0.3843	0.2525	O94903	Human	http://www.uniprot.org/uniprot/O94903	PROSC
Interleukin enhancer-binding factor 2	1	1.22	1	1.13	0.2218	0.3844	0.3853	Q12905	Human	http://www.uniprot.org/uniprot/Q12905	ILF2	Nucleus	Appears to function predominantly as a heterodimeric complex with ILF3. This complex may regulate transcription of the IL2 gene during T-cell activation. It can also promote the formation of stable DNA-dependent protein kinase holoenzyme complexes on DNA. Essential for the efficient reshuttling of ILF3 (isoform 1 and isoform 2) into the nucleus.
FAS-associated factor 2	1	1.45	1	1.21	0.0907	0.3845	0.4071	Q96CS3	Human	http://www.uniprot.org/uniprot/Q96CS3	FAF2	Cytoplasm	May play a role in the translocation of terminally misfolded proteins from the endoplasmic reticulum lumen to the cytoplasm and their degradation by the proteasome.
Heterogeneous nuclear ribonucleoprotein R	3	1.28	1	1.21	0.1079	0.3845	0.642	O43390	Human	http://www.uniprot.org/uniprot/O43390	HNRNPR	Nucleus	Component of ribonucleosomes, which are complexes of at least 20 other different heterogenious nuclear ribonucleoproteins (hnRNP). hnRNP play an important role in processing of precursor mRNA in the nucleus.
Glyoxalase domain-containing protein 4	8	1.75	1	1.16	0.1568	0.3846	0.4503	Q9HC38	Human	http://www.uniprot.org/uniprot/Q9HC38	GLOD4	Mitochondrion
Sorting nexin-6	5	1	1.19	1.33	0.62	0.385	0.762	Q9UNH7	Human	http://www.uniprot.org/uniprot/Q9UNH7	SNX6	Early endosome	Involved in several stages of intracellular trafficking. Interacts with membranes phosphatidylinositol 3,4-bisphosphate and/or phosphatidylinositol 4,5-bisphosphate (Probable). Acts in part as component of the retromer membrane-deforming SNX-BAR subcomplex (PubMed:19935774). The SNX-BAR retromer mediates retrograde transport of cargo proteins from endosomes to the trans-Golgi network (TGN) and is…
Ubiquitin thioesterase OTUB1	1	1.84	1	2	0.0646	0.3855	0.0334	Q96FW1	Human	http://www.uniprot.org/uniprot/Q96FW1	OTUB1	Cytoplasm	Hydrolase that can specifically remove 'Lys-48'-linked conjugated ubiquitin from proteins and plays an important regulatory role at the level of protein turnover by preventing degradation. Regulator of T-cell anergy, a phenomenon that occurs when T-cells are rendered unresponsive to antigen rechallenge and no longer respond to their cognate antigen. Acts via its interaction with RNF128/GRAIL, a c…
Casein kinase I isoform delta	3	1.3	1	1.16	0.5045	0.3855	0.3714	P48730	Human	http://www.uniprot.org/uniprot/P48730	CSNK1D	Cytoplasm	Essential serine/threonine-protein kinase that regulates diverse cellular growth and survival processes including Wnt signaling, DNA repair and circadian rhythms. It can phosphorylate a large number of proteins. Casein kinases are operationally defined by their preferential utilization of acidic proteins such as caseins as substrates. Phosphorylates connexin-43/GJA1, MAP1A, SNAPIN, MAPT/TAU, TOP2…
Neuroblast differentiation-associated protein AHNAK	76	1.11	1.01	1	0.3594	0.3858	0.4462	Q09666	Human	http://www.uniprot.org/uniprot/Q09666	AHNAK	Nucleus	May be required for neuronal cell differentiation.
Ankycorbin	7	1.27	1	1.07	0.4736	0.3862	0.2674	Q9P0K7	Human	http://www.uniprot.org/uniprot/Q9P0K7	RAI14	Cytoplasm
Adenosylhomocysteinase	7	1	1.12	1.05	0.1807	0.3866	0.1835	P23526	Human	http://www.uniprot.org/uniprot/P23526	AHCY	Cytoplasm	Adenosylhomocysteine is a competitive inhibitor of S-adenosyl-L-methionine-dependent methyl transferase reactions; therefore adenosylhomocysteinase may play a key role in the control of methylations via regulation of the intracellular concentration of adenosylhomocysteine.
Actin, cytoplasmic 1	7	1.69	1	1.32	0.2269	0.3867	0.6176	P60709	Human	http://www.uniprot.org/uniprot/P60709	ACTB	Cytoplasm	Actins are highly conserved proteins that are involved in various types of cell motility and are ubiquitously expressed in all eukaryotic cells.
Tetratricopeptide repeat protein 1	1	2.82	1	2.42	0.018	0.3869	0.0012	Q99614	Human	http://www.uniprot.org/uniprot/Q99614	TTC1
Histone deacetylase 2	1	1.1	1.05	1	0.8644	0.3874	0.325	Q92769	Human	http://www.uniprot.org/uniprot/Q92769	HDAC2	Nucleus	Responsible for the deacetylation of lysine residues on the N-terminal part of the core histones (H2A, H2B, H3 and H4). Histone deacetylation gives a tag for epigenetic repression and plays an important role in transcriptional regulation, cell cycle progression and developmental events. Histone deacetylases act via the formation of large multiprotein complexes. Forms transcriptional repressor com…
Signal peptidase complex catalytic subunit SEC11A	2	1.62	1	2.86	0.3283	0.3877	0.2442	P67812	Human	http://www.uniprot.org/uniprot/P67812	SEC11A	Microsome membrane	Component of the microsomal signal peptidase complex which removes signal peptides from nascent proteins as they are translocated into the lumen of the endoplasmic reticulum.
Prolyl 3-hydroxylase 1	5	1.27	1	1.08	0.4148	0.3877	0.4195	Q32P28	Human	http://www.uniprot.org/uniprot/Q32P28	LEPRE1	Endoplasmic reticulum	Basement membrane-associated chondroitin sulfate proteoglycan (CSPG). Has prolyl 3-hydroxylase activity catalyzing the post-translational formation of 3-hydroxyproline in -Xaa-Pro-Gly- sequences in collagens, especially types IV and V. May be involved in the secretory pathway of cells. Has growth suppressive activity in fibroblasts.
Tight junction protein ZO-1	2	1.06	1	1.34	0.3211	0.3879	0.328	Q07157	Human	http://www.uniprot.org/uniprot/Q07157	TJP1	Cell membrane	The N-terminal may be involved in transducing a signal required for tight junction assembly, while the C-terminal may have specific properties of tight junctions. The alpha domain might be involved in stabilizing junctions. Plays a role in the regulation of cell migration by targeting CDC42BPB to the leading edge of migrating cells.
N-acetylgalactosaminyltransferase 7	2	1.15	1	1.11	0.4304	0.388	0.4622	Q86SF2	Human	http://www.uniprot.org/uniprot/Q86SF2	GALNT7	Golgi apparatus membrane	Glycopeptide transferase involved in O-linked oligosaccharide biosynthesis, which catalyzes the transfer of an N-acetyl-D-galactosamine residue to an already glycosylated peptide. In contrast to other proteins of the family, it does not act as a peptide transferase that transfers GalNAc onto serine or threonine residue on the protein receptor, but instead requires the prior addition of a GalNAc o…
ER membrane protein complex subunit 7	1	1.07	1	1.18	0.4246	0.3883	0.2867	Q9NPA0	Human	http://www.uniprot.org/uniprot/Q9NPA0	EMC7	Membrane
Collagen alpha-2(V) chain	2	3.24	1	1.77	0.1189	0.3884	0.3916	P05997	Human	http://www.uniprot.org/uniprot/P05997	COL5A2	Secreted	Type V collagen is a member of group I collagen (fibrillar forming collagen). It is a minor connective tissue component of nearly ubiquitous distribution. Type V collagen binds to DNA, heparan sulfate, thrombospondin, heparin, and insulin. Type V collagen is a key determinant in the assembly of tissue-specific matrices (By similarity).
CB1 cannabinoid receptor-interacting protein 1	2	1	1.17	2.3	0.5889	0.3884	0.6896	Q96F85	Human	http://www.uniprot.org/uniprot/Q96F85	CNRIP1		Isoform 1 suppresses cannabinoid receptor CNR1-mediated tonic inhibition of voltage-gated calcium channels. Isoform 2 does not have this effect.
Myeloid differentiation primary response protein MyD88	2	1.48	1	1.32	0.1289	0.3885	0.5148	Q99836	Human	http://www.uniprot.org/uniprot/Q99836	MYD88	Cytoplasm	Adapter protein involved in the Toll-like receptor and IL-1 receptor signaling pathway in the innate immune response. Acts via IRAK1, IRAK2, IRF7 and TRAF6, leading to NF-kappa-B activation, cytokine secretion and the inflammatory response. Increases IL-8 transcription. Involved in IL-18-mediated signaling pathway. Activates IRF1 resulting in its rapid migration into the nucleus to mediate an eff…
28S ribosomal protein S14, mitochondrial	1	2.65	1.47	1	0.317	0.389	0.7651	O60783	Human	http://www.uniprot.org/uniprot/O60783	MRPS14	Mitochondrion
Glyoxylate reductase/hydroxypyruvate reductase	5	1.69	1	1.5	0.2824	0.3893	0.5119	Q9UBQ7	Human	http://www.uniprot.org/uniprot/Q9UBQ7	GRHPR		Enzyme with hydroxy-pyruvate reductase, glyoxylate reductase and D-glycerate dehydrogenase enzymatic activities. Reduces hydroxypyruvate to D-glycerate, glyoxylate to glycolate oxidizes D-glycerate to hydroxypyruvate.
RNA-binding protein with serine-rich domain 1	3	1.18	1	1.07	0.7684	0.3893	0.5694	Q15287	Human	http://www.uniprot.org/uniprot/Q15287	RNPS1	Nucleus	Part of pre- and post-splicing multiprotein mRNP complexes. Auxiliary component of the splicing-dependent multiprotein exon junction complex (EJC) deposited at splice junction on mRNAs. The EJC is a dynamic structure consisting of core proteins and several peripheral nuclear and cytoplasmic associated factors that join the complex only transiently either during EJC assembly or during subsequent m…
Replication protein A 32 kDa subunit	1	1.38	1	1.19	0.0741	0.3896	0.1416	P15927	Human	http://www.uniprot.org/uniprot/P15927	RPA2	Nucleus	As part of the heterotrimeric replication protein A complex (RPA/RP-A), binds and stabilizes single-stranded DNA intermediates, that form during DNA replication or upon DNA stress. It prevents their reannealing and in parallel, recruits and activates different proteins and complexes involved in DNA metabolism. Thereby, it plays an essential role both in DNA replication and the cellular response t…
Golgi apparatus protein 1	5	1.38	1	1.3	0.2695	0.3896	0.2408	Q92896	Human	http://www.uniprot.org/uniprot/Q92896	GLG1	Golgi apparatus membrane	Binds fibroblast growth factor and E-selectin (cell-adhesion lectin on endothelial cells mediating the binding of neutrophils).
Neutral alpha-glucosidase AB	5	1.32	1	1.49	0.2551	0.3897	0.2637	Q14697	Human	http://www.uniprot.org/uniprot/Q14697	GANAB	Endoplasmic reticulum	Cleaves sequentially the 2 innermost alpha-1,3-linked glucose residues from the Glc(2)Man(9)GlcNAc(2) oligosaccharide precursor of immature glycoproteins.
Elongin-B	2	2.72	1	2.01	0.1145	0.39	0.0522	Q15370	Human	http://www.uniprot.org/uniprot/Q15370	TCEB2	Nucleus	SIII, also known as elongin, is a general transcription elongation factor that increases the RNA polymerase II transcription elongation past template-encoded arresting sites. Subunit A is transcriptionally active and its transcription activity is strongly enhanced by binding to the dimeric complex of the SIII regulatory subunits B and C (elongin BC complex).
Heme oxygenase 2	9	1.11	1	1.13	0.3827	0.3901	0.6987	P30519	Human	http://www.uniprot.org/uniprot/P30519	HMOX2	Microsome	Heme oxygenase cleaves the heme ring at the alpha methene bridge to form biliverdin. Biliverdin is subsequently converted to bilirubin by biliverdin reductase. Under physiological conditions, the activity of heme oxygenase is highest in the spleen, where senescent erythrocytes are sequestrated and destroyed. Heme oxygenase 2 could be implicated in the production of carbon monoxide in brain where …
Glycine--tRNA ligase	6	1.16	1	1.4	0.2906	0.3904	0.334	P41250	Human	http://www.uniprot.org/uniprot/P41250	GARS	Cytoplasm	Catalyzes the attachment of glycine to tRNA(Gly). Is also able produce diadenosine tetraphosphate (Ap4A), a universal pleiotropic signaling molecule needed for cell regulation pathways, by direct condensation of 2 ATPs.
60S ribosomal protein L7a	9	1	1.21	1.37	0.1748	0.391	0.3922	P62424	Human	http://www.uniprot.org/uniprot/P62424	RPL7A
Protein YIPF3	3	1.38	1	1	0.4437	0.3915	0.8925	Q9GZM5	Human	http://www.uniprot.org/uniprot/Q9GZM5	YIPF3	Cell membrane	Involved in the maintenance of the Golgi structure. May play a role in hematopoiesis.
ADP-ribosylation factor-like protein 8A	4	1	1.61	1.16	0.8031	0.3916	0.6087	Q96BM9	Human	http://www.uniprot.org/uniprot/Q96BM9	ARL8A	Late endosome membrane	May play a role in lysosomes motility. Alternatively, may play a role in chromosome segregation (By similarity).
General transcription factor II-I	2	1.3	1	1.21	0.4195	0.3917	0.5857	P78347	Human	http://www.uniprot.org/uniprot/P78347	GTF2I	Cytoplasm	Interacts with the basal transcription machinery by coordinating the formation of a multiprotein complex at the C-FOS promoter, and linking specific signal responsive activator complexes. Promotes the formation of stable high-order complexes of SRF and PHOX1 and interacts cooperatively with PHOX1 to promote serum-inducible transcription of a reporter gene deriven by the C-FOS serum response eleme…
Actin-related protein 2/3 complex subunit 5-like protein	4	1.59	1	1.97	0.3303	0.3918	0.1359	Q9BPX5	Human	http://www.uniprot.org/uniprot/Q9BPX5	ARPC5L	Cytoplasm	May function as component of the Arp2/3 complex which is involved in regulation of actin polymerization and together with an activating nucleation-promoting factor (NPF) mediates the formation of branched actin networks.
Caveolae-associated protein 2	4	1	1.04	1.3	0.5133	0.3918	0.5041	O95810	Human	http://www.uniprot.org/uniprot/O95810	SDPR	Cytoplasm	May play a role in targeting PRKCA to caveolae.
Putative oxidoreductase GLYR1	1	1.35	1	1.5	0.0445	0.3921	0.0279	Q49A26	Human	http://www.uniprot.org/uniprot/Q49A26	GLYR1	Nucleus	May have oxidoreductase activity. Regulates p38 MAP kinase activity by mediating stress activation of p38alpha/MAPK14 and specifically regulating MAPK14 signaling. Indirectly promotes phosphorylation of MAPK14 and activation of ATF2. The phosphorylation of MAPK14 requires upstream activity of MAP2K4 and MAP2K6. Recruited on chromatin, recognizes and binds trimethylated 'Lys-36' of histone H3 (H3K…
ATPase GET3	1	1.03	1	1.27	0.9005	0.3925	0.402	O43681	Human	http://www.uniprot.org/uniprot/O43681	ASNA1	Cytoplasm	ATPase required for the post-translational delivery of tail-anchored (TA) proteins to the endoplasmic reticulum. Recognizes and selectively binds the transmembrane domain of TA proteins in the cytosol. This complex then targets to the endoplasmic reticulum by membrane-bound receptors, where the tail-anchored protein is released for insertion. This process is regulated by ATP binding and hydrolysi…
Nuclear pore complex protein Nup93	2	1.19	1.01	1	0.3265	0.3927	0.7472	Q8N1F7	Human	http://www.uniprot.org/uniprot/Q8N1F7	NUP93	Nucleus membrane	Plays a role in the nuclear pore complex (NPC) assembly and/or maintenance. May anchor nucleoporins, but not NUP153 and TPR, to the NPC.
Proteasome subunit alpha type-5	3	1.09	1	1.17	0.7134	0.3933	0.18	P28066	Human	http://www.uniprot.org/uniprot/P28066	PSMA5	Cytoplasm	The proteasome is a multicatalytic proteinase complex which is characterized by its ability to cleave peptides with Arg, Phe, Tyr, Leu, and Glu adjacent to the leaving group at neutral or slightly basic pH. The proteasome has an ATP-dependent proteolytic activity.
ADP-ribosylation factor GTPase-activating protein 2	6	1.18	1.01	1	0.7396	0.3935	0.7314	Q8N6H7	Human	http://www.uniprot.org/uniprot/Q8N6H7	ARFGAP2	Cytoplasm	GTPase-activating protein (GAP) for ADP ribosylation factor 1 (ARF1). Implicated in coatomer-mediated protein transport between the Golgi complex and the endoplasmic reticulum. Hydrolysis of ARF1-bound GTP may lead to dissociation of coatomer from Golgi-derived membranes to allow fusion with target membranes.
26S proteasome non-ATPase regulatory subunit 14	5	2.72	1	1.59	0.3321	0.3939	0.5272	O00487	Human	http://www.uniprot.org/uniprot/O00487	PSMD14		Metalloprotease component of the 26S proteasome that specifically cleaves 'Lys-63'-linked polyubiquitin chains. The 26S proteasome is involved in the ATP-dependent degradation of ubiquitinated proteins. Plays a role in response to double-strand breaks (DSBs): acts as a regulator of non-homologous end joining (NHEJ) by cleaving 'Lys-63'-linked polyubiquitin, thereby promoting retention of JMJD2A/K…
Common contaminant in samples	1	1.46	1.2	1	0.6921	0.3939	0.3276	CRAP0058	Other	http://www.uniprot.org/uniprot/CRAP0058
N-acetyl-D-glucosamine kinase	2	1.14	1.24	1	0.5863	0.3943	0.5666	Q9UJ70	Human	http://www.uniprot.org/uniprot/Q9UJ70	NAGK		Converts endogenous N-acetylglucosamine (GlcNAc), a major component of complex carbohydrates, from lysosomal degradation or nutritional sources into GlcNAc 6-phosphate. Involved in the N-glycolylneuraminic acid (Neu5Gc) degradation pathway: although human is not able to catalyze formation of Neu5Gc due to the inactive CMAHP enzyme, Neu5Gc is present in food and must be degraded. Also has ManNAc k…
Cyclin-dependent kinase 4	2	1	0	1.75	0.4226	0.3946	0.3341	P11802	Human	http://www.uniprot.org/uniprot/P11802	CDK4	Cytoplasm	Ser/Thr-kinase component of cyclin D-CDK4 (DC) complexes that phosphorylate and inhibit members of the retinoblastoma (RB) protein family including RB1 and regulate the cell-cycle during G(1)/S transition. Phosphorylation of RB1 allows dissociation of the transcription factor E2F from the RB/E2F complexes and the subsequent transcription of E2F target genes which are responsible for the progressi…
Uncharacterized protein C6orf223	2	1.2	1	1.05	0.4936	0.3952	0.4775	Q8N319	Human	http://www.uniprot.org/uniprot/Q8N319	C6orf223
Alpha-enolase	9	1.34	1	1.29	0.0928	0.3953	0.2981	P06733	Human	http://www.uniprot.org/uniprot/P06733	ENO1	Cytoplasm	Multifunctional enzyme that, as well as its role in glycolysis, plays a part in various processes such as growth control, hypoxia tolerance and allergic responses. May also function in the intravascular and pericellular fibrinolytic system due to its ability to serve as a receptor and activator of plasminogen on the cell surface of several cell-types such as leukocytes and neurons. Stimulates imm…
Laminin subunit beta-1	2	1.01	1	1.3	0.7508	0.3953	0.5154	P07942	Human	http://www.uniprot.org/uniprot/P07942	LAMB1	Secreted	Binding to cells via a high affinity receptor, laminin is thought to mediate the attachment, migration and organization of cells into tissues during embryonic development by interacting with other extracellular matrix components. Involved in the organization of the laminar architecture of cerebral cortex. It is probably required for the integrity of the basement membrane/glia limitans that serves…
TP53-binding protein 1	11	1.44	1	1.18	0.2036	0.3954	0.3803	Q12888	Human	http://www.uniprot.org/uniprot/Q12888	TP53BP1	Nucleus	Plays a key role in the response to DNA damage. May have a role in checkpoint signaling during mitosis. Enhances TP53-mediated transcriptional activation.
Nuclear autoantigenic sperm protein	5	1.1	1	1.09	0.523	0.3954	0.6702	P49321	Human	http://www.uniprot.org/uniprot/P49321	NASP	Cytoplasm	Required for DNA replication, normal cell cycle progression and cell proliferation. Forms a cytoplasmic complex with HSP90 and H1 linker histones and stimulates HSP90 ATPase activity. NASP and H1 histone are subsequently released from the complex and translocate to the nucleus where the histone is released for binding to DNA (By similarity).
Thyroid receptor-interacting protein 6	1	1.72	1	1.53	0.0471	0.3955	0.0649	Q15654	Human	http://www.uniprot.org/uniprot/Q15654	TRIP6	Cytoplasm	Relays signals from the cell surface to the nucleus to weaken adherens junction and promote actin cytoskeleton reorganization and cell invasiveness. Involved in lysophosphatidic acid-induced cell adhesion and migration. Acts as a transcriptional coactivator for NF-kappa-B and JUN, and mediates the transrepression of these transcription factors induced by glucocorticoid receptor.
E3 ubiquitin-protein ligase MARCHF5	1	2.67	1	1.7	0.0295	0.3956	0.0288	Q9NX47	Human	http://www.uniprot.org/uniprot/Q9NX47	2021-03-05	Mitochondrion outer membrane	Mitochondrial E3 ubiquitin-protein ligase that plays a crucial role in the control of mitochondrial morphology by acting as a positive regulator of mitochondrial fission. May play a role in the prevention of cell senescence acting as a regulator of mitochondrial quality control. Promotes ubiquitination of FIS1, DNM1L and MFN1.
Oligoribonuclease, mitochondrial	1	1.79	1	1.65	0.0207	0.3957	0.0245	Q9Y3B8	Human	http://www.uniprot.org/uniprot/Q9Y3B8	REXO2	Mitochondrion intermembrane space	3'-to-5' exoribonuclease specific for small oligoribonucleotides. Active on small (primarily </=5 nucleotides in length) single-stranded RNA and DNA oligomers. May have a role in cellular nucleotide recycling.
Golgi-associated plant pathogenesis-related protein 1	2	1.07	1.31	1	0.2209	0.3958	0.1177	Q9H4G4	Human	http://www.uniprot.org/uniprot/Q9H4G4	GLIPR2	Golgi apparatus membrane
Ubiquitin-like modifier-activating enzyme ATG7	3	1.37	1	1.53	0.4598	0.3961	0.3385	O95352	Human	http://www.uniprot.org/uniprot/O95352	ATG7	Cytoplasm	E1-like activating enzyme involved in the 2 ubiquitin-like systems required for cytoplasm to vacuole transport (Cvt) and autophagy. Activates ATG12 for its conjugation with ATG5 as well as the ATG8 family proteins for their conjugation with phosphatidylethanolamine. Both systems are needed for the ATG8 association to Cvt vesicles and autophagosomes membranes. Required for autophagic death induced…
U5 small nuclear ribonucleoprotein 40 kDa protein	4	1.44	1	1.1	0.3499	0.3963	0.5567	Q96DI7	Human	http://www.uniprot.org/uniprot/Q96DI7	SNRNP40	Nucleus	Component of the U5 small nuclear ribonucleoprotein (snRNP) complex. The U5 snRNP is part of the spliceosome, a multiprotein complex that catalyzes the removal of introns from pre-messenger RNAs.
Coiled-coil domain-containing protein 50	1	1.08	1	1.16	0.5348	0.3968	0.2574	Q8IVM0	Human	http://www.uniprot.org/uniprot/Q8IVM0	CCDC50	Cytoplasm	Involved in EGFR signaling.
Leukocyte elastase inhibitor	5	1.71	1	1.29	0.239	0.3972	0.5813	P30740	Human	http://www.uniprot.org/uniprot/P30740	SERPINB1	Cytoplasm	Regulates the activity of the neutrophil proteases elastase, cathepsin G, proteinase-3, chymase, chymotrypsin, and kallikrein-3. Also functions as a potent intracellular inhibitor of granzyme H.
Protein disulfide-isomerase A4	16	1.08	1	1.25	0.5849	0.3978	0.3043	P13667	Human	http://www.uniprot.org/uniprot/P13667	PDIA4	Endoplasmic reticulum lumen
Ras GTPase-activating protein 1	6	1.65	1	1.38	0.2591	0.3979	0.44	P20936	Human	http://www.uniprot.org/uniprot/P20936	RASA1	Cytoplasm	Inhibitory regulator of the Ras-cyclic AMP pathway. Stimulates the GTPase of normal but not oncogenic Ras p21; this stimulation may be further increased in the presence of NCK1.
Eukaryotic translation initiation factor 3 subunit D	1	1.42	1	1.21	0.4315	0.398	0.6809	O15371	Human	http://www.uniprot.org/uniprot/O15371	EIF3D	Cytoplasm	Component of the eukaryotic translation initiation factor 3 (eIF-3) complex, which is required for several steps in the initiation of protein synthesis. The eIF-3 complex associates with the 40S ribosome and facilitates the recruitment of eIF-1, eIF-1A, eIF-2:GTP:methionyl-tRNAi and eIF-5 to form the 43S preinitiation complex (43S PIC). The eIF-3 complex stimulates mRNA recruitment to the 43S PIC…
Eukaryotic translation initiation factor 4E type 2	3	1.29	1	1.56	0.2311	0.3982	0.6969	O60573	Human	http://www.uniprot.org/uniprot/O60573	EIF4E2		Recognizes and binds the 7-methylguanosine-containing mRNA cap during an early step in the initiation of protein synthesis and facilitates ribosome binding by inducing the unwinding of the mRNAs secondary structures.
Breakpoint cluster region protein	1	1.21	1.17	1	0.855	0.3982	0.4806	P11274	Human	http://www.uniprot.org/uniprot/P11274	BCR	Cell junction	GTPase-activating protein for RAC1 and CDC42. Promotes the exchange of RAC or CDC42-bound GDP by GTP, thereby activating them. Displays serine/threonine kinase activity.
NudC domain-containing protein 1	2	1.67	1	1.45	0.0286	0.3983	0.0919	Q96RS6	Human	http://www.uniprot.org/uniprot/Q96RS6	NUDCD1	Cytoplasm
Amyloid-beta precursor protein	1	1.33	1	1.33	0.048	0.3984	0.0542	P05067	Human	http://www.uniprot.org/uniprot/P05067	APP	Membrane	Functions as a cell surface receptor and performs physiological functions on the surface of neurons relevant to neurite growth, neuronal adhesion and axonogenesis. Involved in cell mobility and transcription regulation through protein-protein interactions. Can promote transcription activation through binding to APBB1-KAT5 and inhibits Notch signaling through interaction with Numb. Couples to apop…
Guanine nucleotide-binding protein G(i) subunit alpha	2	1.74	1.92	1	0.404	0.3985	0.9645	P08754	Human	http://www.uniprot.org/uniprot/P08754	GNAI3	Cytoplasm	Guanine nucleotide-binding proteins (G proteins) are involved as modulators or transducers in various transmembrane signaling systems. G(k) is the stimulatory G protein of receptor-regulated K(+) channels. The active GTP-bound form prevents the association of RGS14 with centrosomes and is required for the translocation of RGS14 from the cytoplasm to the plasma membrane. May play a role in cell di…
L-lactate dehydrogenase A chain	9	1.65	1	1.49	0.0485	0.3987	0.0975	P00338	Human	http://www.uniprot.org/uniprot/P00338	LDHA	Cytoplasm
Apolipoprotein C-III	1	1.43	1	1.86	0.9128	0.3988	0.4019	P02656	Human	http://www.uniprot.org/uniprot/P02656	APOC3	Secreted	Component of triglyceride-rich very low density lipoproteins (VLDL) and high density lipoproteins (HDL) in plasma. Plays a multifaceted role in triglyceride homeostasis. Intracellularly, promotes hepatic very low density lipoprotein 1 (VLDL1) assembly and secretion; extracellularly, attenuates hydrolysis and clearance of triglyceride-rich lipoproteins (TRLs). Impairs the lipolysis of TRLs by inhi…
ADP/ATP translocase 2	2	1	1.04	1.15	0.5156	0.399	0.5494	P05141	Human	http://www.uniprot.org/uniprot/P05141	SLC25A5	Mitochondrion inner membrane	Catalyzes the exchange of cytoplasmic ADP with mitochondrial ATP across the mitochondrial inner membrane. As part of the mitotic spindle-associated MMXD complex it may play a role in chromosome segregation.
28S ribosomal protein S29, mitochondrial	3	1.03	1	1.55	0.6363	0.399	0.297	P51398	Human	http://www.uniprot.org/uniprot/P51398	DAP3	Mitochondrion	Involved in mediating interferon-gamma-induced cell death.
Multimerin-1	6	1.29	1.04	1	0.3828	0.3992	0.4551	Q13201	Human	http://www.uniprot.org/uniprot/Q13201	MMRN1	Secreted	Carrier protein for platelet (but not plasma) factor V/Va. Plays a role in the storage and stabilization of factor V in platelets. Upon release following platelet activation, may limit platelet and plasma factor Va-dependent thrombin generation. Ligand for integrin alpha-IIb/beta-3 and integrin alpha-V/beta-3 on activated platelets, and may function as an extracellular matrix or adhesive protein.
Protein SGT1 homolog	10	1.28	1	1.03	0.3007	0.3995	0.4452	Q9Y2Z0	Human	http://www.uniprot.org/uniprot/Q9Y2Z0	SUGT1	Cytoplasm	May play a role in ubiquitination and subsequent proteasomal degradation of target proteins.
Ubiquitin carboxyl-terminal hydrolase 47	1	1.08	1	1.32	0.7676	0.4	0.4165	Q96K76	Human	http://www.uniprot.org/uniprot/Q96K76	USP47	Cytoplasm	Ubiquitin-specific protease that specifically deubiquitinates monoubiquitinated DNA polymerase beta (POLB), stabilizing POLB thereby playing a role in base-excision repair (BER). Acts as a regulator of cell growth and genome integrity. May also indirectly regulates CDC25A expression at a transcriptional level.
Keratin, type II cytoskeletal 8	1	1	6.13	1.55	0.4501	0.4002	0.4952	P05787	Human	http://www.uniprot.org/uniprot/P05787	KRT8	Cytoplasm	Together with KRT19, helps to link the contractile apparatus to dystrophin at the costameres of striated muscle.
Serine beta-lactamase-like protein LACTB, mitochondrial	4	1	1.09	1.36	0.3415	0.4004	0.3852	P83111	Human	http://www.uniprot.org/uniprot/P83111	LACTB	Mitochondrion
ATP synthase subunit beta, mitochondrial	3	1	1.11	1.09	0.7968	0.4013	0.8033	P06576	Human	http://www.uniprot.org/uniprot/P06576	ATP5B	Mitochondrion	Mitochondrial membrane ATP synthase (F(1)F(0) ATP synthase or Complex V) produces ATP from ADP in the presence of a proton gradient across the membrane which is generated by electron transport complexes of the respiratory chain. F-type ATPases consist of two structural domains, F(1) - containing the extramembraneous catalytic core, and F(0) - containing the membrane proton channel, linked togethe…
3-ketoacyl-CoA thiolase, mitochondrial	6	1.25	1.35	1	0.6226	0.4014	0.5389	P42765	Human	http://www.uniprot.org/uniprot/P42765	ACAA2	Mitochondrion	Abolishes BNIP3-mediated apoptosis and mitochondrial damage.
60 kDa heat shock protein, mitochondrial	9	1	1.32	1.08	0.1521	0.402	0.2941	P10809	Human	http://www.uniprot.org/uniprot/P10809	HSPD1	Mitochondrion matrix	Implicated in mitochondrial protein import and macromolecular assembly. May facilitate the correct folding of imported proteins. May also prevent misfolding and promote the refolding and proper assembly of unfolded polypeptides generated under stress conditions in the mitochondrial matrix.
39S ribosomal protein L49, mitochondrial	1	2.88	1	3.98	0.5585	0.4021	0.2559	Q13405	Human	http://www.uniprot.org/uniprot/Q13405	MRPL49	Mitochondrion
26S proteasome non-ATPase regulatory subunit 8	3	1.45	1	1.78	0.3193	0.4023	0.1936	P48556	Human	http://www.uniprot.org/uniprot/P48556	PSMD8		Acts as a regulatory subunit of the 26S proteasome which is involved in the ATP-dependent degradation of ubiquitinated proteins. Necessary for activation of the CDC28 kinase.
60 kDa SS-A/Ro ribonucleoprotein	2	1.2	1	1.18	0.2343	0.4024	0.4481	P10155	Human	http://www.uniprot.org/uniprot/P10155	TROVE2	Cytoplasm	RNA-binding protein that binds to misfolded non-coding RNAs, pre-5S rRNA, and several small cytoplasmic RNA molecules known as Y RNAs. May stabilize some of these RNAs and protect them from degradation.
60S ribosomal protein L7	3	1	1.19	1.68	0.3276	0.4024	0.5202	P18124	Human	http://www.uniprot.org/uniprot/P18124	RPL7		Binds to G-rich structures in 28S rRNA and in mRNAs. Plays a regulatory role in the translation apparatus; inhibits cell-free translation of mRNAs.
Basement membrane-specific heparan sulfate proteoglycan core protein	18	2.31	1	2.1	0.012	0.4027	0.0242	P98160	Human	http://www.uniprot.org/uniprot/P98160	HSPG2	Secreted	Integral component of basement membranes. Component of the glomerular basement membrane (GBM), responsible for the fixed negative electrostatic membrane charge, and which provides a barrier which is both size- and charge-selective. It serves as an attachment substrate for cells. Plays essential roles in vascularization. Critical for normal heart development and for regulating the vascular respons…
Aldo-keto reductase family 1 member A1	1	1.27	1	1	0.219	0.4028	0.9615	P14550	Human	http://www.uniprot.org/uniprot/P14550	AKR1A1		Catalyzes the NADPH-dependent reduction of a variety of aromatic and aliphatic aldehydes to their corresponding alcohols. Catalyzes the reduction of mevaldate to mevalonic acid and of glyceraldehyde to glycerol. Has broad substrate specificity. In vitro substrates include succinic semialdehyde, 4-nitrobenzaldehyde, 1,2-naphthoquinone, methylglyoxal, and D-glucuronic acid. Plays a role in the acti…
Protein disulfide-isomerase TMX3	13	1.15	1	1.56	0.256	0.403	0.2267	Q96JJ7	Human	http://www.uniprot.org/uniprot/Q96JJ7	TMX3	Endoplasmic reticulum membrane	Probable disulfide isomerase, which participates in the folding of proteins containing disulfide bonds. May act as a dithiol oxidase.
Ubiquilin-1	7	2.62	1	1.92	0.0873	0.4031	0.2617	Q9UMX0	Human	http://www.uniprot.org/uniprot/Q9UMX0	UBQLN1	Cytoplasm	Links CD47 to the cytoskeleton. Promotes the surface expression of GABA-A receptors. Promotes the accumulation of uncleaved PSEN1 and PSEN2 by stimulating their biosynthesis. Has no effect on PSEN1 and PSEN2 degradation.
UTP--glucose-1-phosphate uridylyltransferase	6	1.31	1	1.35	0.1146	0.4031	0.1238	Q16851	Human	http://www.uniprot.org/uniprot/Q16851	UGP2	Cytoplasm	Plays a central role as a glucosyl donor in cellular metabolic pathways.
Leucyl-cystinyl aminopeptidase	3	1.46	1	1.42	0.2531	0.4032	0.2419	Q9UIQ6	Human	http://www.uniprot.org/uniprot/Q9UIQ6	LNPEP	Cell membrane	Release of an N-terminal amino acid, cleaves before cysteine, leucine as well as other amino acids. Degrades peptide hormones such as oxytocin, vasopressin and angiotensin III, and plays a role in maintaining homeostasis during pregnancy. May be involved in the inactivation of neuronal peptides in the brain. Cleaves Met-enkephalin and dynorphin. Binds angiotensin IV and may be the angiotensin IV …
Geranylgeranyl transferase type-2 subunit alpha	1	1.14	1	1.65	0.0699	0.4034	0.2023	Q92696	Human	http://www.uniprot.org/uniprot/Q92696	RABGGTA		Catalyzes the transfer of a geranylgeranyl moiety from geranylgeranyl diphosphate to both cysteines of Rab proteins with the C-terminal sequence -XXCC, -XCXC and -CCXX, such as RAB1A, RAB3A, RAB5A and RAB7A.
Arginine--tRNA ligase, cytoplasmic	1	1	1.22	1.07	0.0844	0.4037	0.207	P54136	Human	http://www.uniprot.org/uniprot/P54136	RARS	Cytoplasm	Forms part of a macromolecular complex that catalyzes the attachment of specific amino acids to cognate tRNAs during protein synthesis. Modulates the secretion of AIMP1 and may be involved in generation of the inflammatory cytokine EMAP2 from AIMP1.
Dynactin subunit 5	1	1	1.33	1.27	0.3559	0.4038	0.7558	Q9BTE1	Human	http://www.uniprot.org/uniprot/Q9BTE1	DCTN5	Cytoplasm
Beta-2-syntrophin	3	1	1.27	1.52	0.2962	0.4041	0.4421	Q13425	Human	http://www.uniprot.org/uniprot/Q13425	SNTB2	Membrane	Adapter protein that binds to and probably organizes the subcellular localization of a variety of membrane proteins. May link various receptors to the actin cytoskeleton and the dystrophin glycoprotein complex. May play a role in the regulation of secretory granules via its interaction with PTPRN.
Serine/threonine-protein phosphatase 2B catalytic subunit alpha isoform	1	1.88	1.09	1	0.4251	0.4042	0.8854	Q08209	Human	http://www.uniprot.org/uniprot/Q08209	PPP3CA	Cell membrane	Calcium-dependent, calmodulin-stimulated protein phosphatase. Many of the substrates contain a PxIxIT motif. This subunit may have a role in the calmodulin activation of calcineurin. Dephosphorylates DNM1L, HSPB1 and SSH1.
14 kDa phosphohistidine phosphatase	6	1.86	1	1.64	0.1354	0.4044	0.5524	Q9NRX4	Human	http://www.uniprot.org/uniprot/Q9NRX4	PHPT1	Cytoplasm	Exhibits phosphohistidine phosphatase activity.
ATP synthase subunit s, mitochondrial	1	1	0	1.2	0.0248	0.4045	0.4226	Q99766	Human	http://www.uniprot.org/uniprot/Q99766	ATP5S	Mitochondrion	Involved in regulation of mitochondrial membrane ATP synthase. Necessary for H(+) conduction of ATP synthase. Facilitates energy-driven catalysis of ATP synthesis by blocking a proton leak through an alternative proton exit pathway (By similarity).
Insulin-like growth factor 2 mRNA-binding protein 2	3	1.14	1	1.13	0.6088	0.4047	0.679	Q9Y6M1	Human	http://www.uniprot.org/uniprot/Q9Y6M1	IGF2BP2	Nucleus	RNA-binding factor that recruits target transcripts to cytoplasmic protein-RNA complexes (mRNPs). This transcript 'caging' into mRNPs allows mRNA transport and transient storage. It also modulates the rate and location at which target transcripts encounter the translational apparatus and shields them from endonuclease attacks or microRNA-mediated degradation (By similarity). Binds to the 5'-UTR o…
Apolipoprotein A-I	3	1.27	Low S/N	1	0.0904	0.4048	0.4226	P02647	Human	http://www.uniprot.org/uniprot/P02647	APOA1	Secreted	Participates in the reverse transport of cholesterol from tissues to the liver for excretion by promoting cholesterol efflux from tissues and by acting as a cofactor for the lecithin cholesterol acyltransferase (LCAT). As part of the SPAP complex, activates spermatozoa motility.
E3 ubiquitin-protein ligase UBR4	2	1.3	1	1.5	0.1055	0.4051	0.0529	Q5T4S7	Human	http://www.uniprot.org/uniprot/Q5T4S7	UBR4	Membrane	E3 ubiquitin-protein ligase which is a component of the N-end rule pathway. Recognizes and binds to proteins bearing specific N-terminal residues that are destabilizing according to the N-end rule, leading to their ubiquitination and subsequent degradation. Together with clathrin, forms meshwork structures involved in membrane morphogenesis and cytoskeletal organization. Regulates integrin-mediat…
Sulfotransferase 1E1	1	1.84	1	1.44	0.1479	0.4053	0.2569	P49888	Human	http://www.uniprot.org/uniprot/P49888	SULT1E1	Cytoplasm	Sulfotransferase that utilizes 3'-phospho-5'-adenylyl sulfate (PAPS) as sulfonate donor to catalyze the sulfate conjugation of estradiol and estrone. May play a role in the regulation of estrogen receptor activity by metabolizing free estradiol. Maximally sulfates beta-estradiol and estrone at concentrations of 20 nM. Also sulfates dehydroepiandrosterone, pregnenolone, ethinylestradiol, equalenin…
Legumain	1	2.84	1	1.99	0.3297	0.4059	0.9008	Q99538	Human	http://www.uniprot.org/uniprot/Q99538	LGMN	Lysosome	Has a strict specificity for hydrolysis of asparaginyl bonds. Can also cleave aspartyl bonds slowly, especially under acidic conditions. Required for normal lysosomal protein degradation in renal proximal tubules. Required for normal degradation of internalized EGFR. Plays a role in the regulation of cell proliferation via its role in EGFR degradation (By similarity). May be involved in the proce…
Protein transport protein Sec61 subunit gamma	1	4.37	1	3.43	0.0351	0.4062	0.0061	P60059	Human	http://www.uniprot.org/uniprot/P60059	SEC61G	Endoplasmic reticulum membrane	Necessary for protein translocation in the endoplasmic reticulum.
Protein RRP5 homolog	5	1.73	1	1.29	0.102	0.4063	0.4397	Q14690	Human	http://www.uniprot.org/uniprot/Q14690	PDCD11	Nucleus	Essential for the generation of mature 18S rRNA, specifically necessary for cleavages at sites A0, 1 and 2 of the 47S precursor. Directly interacts with U3 snoRNA.
Axin interactor, dorsalization-associated protein	1	1.06	1	1.27	0.629	0.4063	0.3149	Q96BJ3	Human	http://www.uniprot.org/uniprot/Q96BJ3	AIDA		Acts as a ventralizing factor during embryogenesis. Inhibits axin-mediated JNK activation by binding axin and disrupting axin homodimerization. This in turn antagonizes a Wnt/beta-catenin-independent dorsalization pathway activated by AXIN/JNK-signaling (By similarity).
Golgi-specific brefeldin A-resistance guanine nucleotide exchange factor 1	1	1	1.4	1.25	0.2981	0.4068	0.6831	Q92538	Human	http://www.uniprot.org/uniprot/Q92538	GBF1		Promotes guanine-nucleotide exchange on ARF5. Promotes the activation of ARF5 through replacement of GDP with GTP (By similarity).
Cullin-associated NEDD8-dissociated protein 1	2	1.16	1	1.2	0.4035	0.4069	0.4937	Q86VP6	Human	http://www.uniprot.org/uniprot/Q86VP6	CAND1	Cytoplasm	Key assembly factor of SCF (SKP1-CUL1-F-box protein) E3 ubiquitin ligase complexes that promotes the exchange of the substrate-recognition F-box subunit in SCF complexes, thereby playing a key role in the cellular repertoire of SCF complexes. Acts as a F-box protein exchange factor. The exchange activity of CAND1 is coupled with cycles of neddylation conjugation: in the deneddylated state, cullin…
Protein S100-A10	3	4.15	1	7.45	0.3476	0.4074	0.272	P60903	Human	http://www.uniprot.org/uniprot/P60903	S100A10		Because S100A10 induces the dimerization of ANXA2/p36, it may function as a regulator of protein phosphorylation in that the ANXA2 monomer is the preferred target (in vitro) of tyrosine-specific kinase.
39S ribosomal protein L2, mitochondrial	1	1.32	1.07	1	0.3173	0.4078	0.5109	Q5T653	Human	http://www.uniprot.org/uniprot/Q5T653	MRPL2	Mitochondrion
Ras-related C3 botulinum toxin substrate 1	1	1	1.29	1.37	0.5193	0.408	0.5491	P63000	Human	http://www.uniprot.org/uniprot/P63000	RAC1	Cell membrane	Plasma membrane-associated small GTPase which cycles between active GTP-bound and inactive GDP-bound states. In its active state, binds to a variety of effector proteins to regulate cellular responses such as secretory processes, phagocytosis of apoptotic cells, epithelial cell polarization and growth-factor induced formation of membrane ruffles. Rac1 p21/rho GDI heterodimer is the active compone…
Barrier-to-autointegration factor	1	1	0	1.39	0.1847	0.4083	0.2044	O75531	Human	http://www.uniprot.org/uniprot/O75531	BANF1	Nucleus	Plays fundamental roles in nuclear assembly, chromatin organization, gene expression and gonad development. May potently compress chromatin structure and be involved in membrane recruitment and chromatin decondensation during nuclear assembly. Contains 2 non-specific dsDNA-binding sites which may promote DNA cross-bridging. Exploited by retroviruses for inhibiting self-destructing autointegration…
Ras-related protein Rab-34	1	1	1.56	1.13	0.0336	0.4084	0.0569	Q9BZG1	Human	http://www.uniprot.org/uniprot/Q9BZG1	RAB34	Cytoplasm	Protein transport. Involved in the redistribution of lysosomes to the peri-Golgi region (By similarity). Plays a role in the maturation of phagosomes that engulf pathogens, such as S.aureus and M.tuberculosis. Plays a role in the fusion of phagosomes with lysosomes.
Rho-related GTP-binding protein RhoG	1	1.68	1	1.32	0.0947	0.4086	0.369	P84095	Human	http://www.uniprot.org/uniprot/P84095	RHOG	Cell membrane	Required for the formation of membrane ruffles during macropinocytosis. Plays a role in cell migration and is required for the formation of cup-like structures during trans-endothelial migration of leukocytes. In case of Salmonella enterica infection, activated by SopB and ARHGEF26/SGEF, which induces cytoskeleton rearrangements and promotes bacterial entry.
Survival of motor neuron-related-splicing factor 30	2	1.08	1	1.06	0.0827	0.4089	0.2543	O75940	Human	http://www.uniprot.org/uniprot/O75940	SMNDC1	Nucleus speckle	Necessary for spliceosome assembly. Overexpression causes apoptosis.
28S ribosomal protein S21, mitochondrial	1	1.35	1	1.43	0.2619	0.4089	0.1958	P82921	Human	http://www.uniprot.org/uniprot/P82921	MRPS21	Mitochondrion
Double-strand break repair protein MRE11	1	1.14	1	1.31	0.6143	0.4092	0.2504	P49959	Human	http://www.uniprot.org/uniprot/P49959	MRE11A	Nucleus	Component of the MRN complex, which plays a central role in double-strand break (DSB) repair, DNA recombination, maintenance of telomere integrity and meiosis. The complex possesses single-strand endonuclease activity and double-strand-specific 3'-5' exonuclease activity, which are provided by MRE11A. RAD50 may be required to bind DNA ends and hold them in close proximity. This could facilitate s…
Succinate dehydrogenase [ubiquinone] flavoprotein subunit, mitochondrial	2	1.12	1	1.24	0.1258	0.4094	0.4918	P31040	Human	http://www.uniprot.org/uniprot/P31040	SDHA	Mitochondrion inner membrane	Flavoprotein (FP) subunit of succinate dehydrogenase (SDH) that is involved in complex II of the mitochondrial electron transport chain and is responsible for transferring electrons from succinate to ubiquinone (coenzyme Q). Can act as a tumor suppressor.
14-3-3 protein zeta/delta	6	1.41	1	1.24	0.1386	0.4096	0.372	P63104	Human	http://www.uniprot.org/uniprot/P63104	YWHAZ	Cytoplasm	Adapter protein implicated in the regulation of a large spectrum of both general and specialized signaling pathways. Binds to a large number of partners, usually by recognition of a phosphoserine or phosphothreonine motif. Binding generally results in the modulation of the activity of the binding partner.
WASH complex subunit 2A	2	1.18	1	1.01	0.4288	0.4101	0.3977	Q641Q2	Human	http://www.uniprot.org/uniprot/Q641Q2	FAM21A	Early endosome membrane	Acts at least in part as component of the WASH core complex whose assembly at the surface of endosomes inhibits WASH nucleation-promoting factor (NPF) activity in recruiting and activating the Arp2/3 complex to induce actin polymerization and is involved in the fission of tubules that serve as transport intermediates during endosome sorting. Mediates the recruitment of the WASH core complex to en…
Cullin-4B	9	1.07	1	1.04	0.4941	0.4102	0.4878	Q13620	Human	http://www.uniprot.org/uniprot/Q13620	CUL4B	Nucleus	Core component of multiple cullin-RING-based E3 ubiquitin-protein ligase complexes which mediate the ubiquitination and subsequent proteasomal degradation of target proteins. The functional specificity of the E3 ubiquitin-protein ligase complex depends on the variable substrate recognition subunit. CUL4B may act within the complex as a scaffold protein, contributing to catalysis through positioni…
Mth938 domain-containing protein	1	2.02	1	1.71	0.0296	0.4105	0.0101	Q9H7C9	Human	http://www.uniprot.org/uniprot/Q9H7C9	AAMDC	Cytoplasm	May play a role in preadipocyte differentiation and adipogenesis.
Rho-related GTP-binding protein RhoC	2	1.65	1	1.86	0.0575	0.4105	0.1275	P08134	Human	http://www.uniprot.org/uniprot/P08134	RHOC	Cell membrane	Regulates a signal transduction pathway linking plasma membrane receptors to the assembly of focal adhesions and actin stress fibers. Serves as a microtubule-dependent signal that is required for the myosin contractile ring formation during cell cycle cytokinesis. Regulates apical junction formation in bronchial epithelial cells.
Epidermal growth factor receptor substrate 15-like 1	1	2.05	1	1.58	0.1581	0.4108	0.2408	Q9UBC2	Human	http://www.uniprot.org/uniprot/Q9UBC2	EPS15L1	Cell membrane	Seems to be a constitutive component of clathrin-coated pits that is required for receptor-mediated endocytosis. Involved in endocytosis of integrin beta-1 (ITGB1) and transferrin receptor (TFR); internalization of ITGB1 as DAB2-dependent cargo but not TFR seems to require association with DAB2.
Caspase-3	2	1.07	1	1.21	0.2956	0.4112	0.2999	P42574	Human	http://www.uniprot.org/uniprot/P42574	CASP3	Cytoplasm	Involved in the activation cascade of caspases responsible for apoptosis execution. At the onset of apoptosis it proteolytically cleaves poly(ADP-ribose) polymerase (PARP) at a '216-Asp-|-Gly-217' bond. Cleaves and activates sterol regulatory element binding proteins (SREBPs) between the basic helix-loop-helix leucine zipper domain and the membrane attachment domain. Cleaves and activates caspase…
Obg-like ATPase 1	2	1.42	1	1.35	0.2172	0.4118	0.3227	Q9NTK5	Human	http://www.uniprot.org/uniprot/Q9NTK5	OLA1	Cytoplasm	Hydrolyzes ATP, and can also hydrolyze GTP with lower efficiency. Has lower affinity for GTP.
Leucine-rich repeat-containing protein 59	2	1	2.69	1.22	0.2163	0.412	0.2822	Q96AG4	Human	http://www.uniprot.org/uniprot/Q96AG4	LRRC59	Microsome membrane	Required for nuclear import of FGF1, but not that of FGF2. Might regulate nuclear import of exogenous FGF1 by facilitating interaction with the nuclear import machinery and by transporting cytosolic FGF1 to, and possibly through, the nuclear pores.
Splicing factor 3A subunit 1	4	1.16	1.01	1	0.563	0.412	0.5051	Q15459	Human	http://www.uniprot.org/uniprot/Q15459	SF3A1	Nucleus	Subunit of the splicing factor SF3A required for 'A' complex assembly formed by the stable binding of U2 snRNP to the branchpoint sequence (BPS) in pre-mRNA. Sequence independent binding of SF3A/SF3B complex upstream of the branch site is essential, it may anchor U2 snRNP to the pre-mRNA. May also be involved in the assembly of the 'E' complex.
Dedicator of cytokinesis protein 6	12	1.5	1	1.58	0.4862	0.4122	0.5133	Q96HP0	Human	http://www.uniprot.org/uniprot/Q96HP0	DOCK6	Cytoplasm	Acts as guanine nucleotide exchange factor (GEF) for CDC42 and RAC1 small GTPases. Through its activation of CDC42 and RAC1, may regulate neurite outgrowth (By similarity).
Lanosterol synthase	7	1	1.45	1.06	0.3891	0.4127	0.6223	P48449	Human	http://www.uniprot.org/uniprot/P48449	LSS	Endoplasmic reticulum membrane	Catalyzes the cyclization of (S)-2,3 oxidosqualene to lanosterol, a reaction that forms the sterol nucleus.
Vacuolar protein sorting-associated protein 35	4	1.21	1.27	1	0.2947	0.4128	0.4615	Q96QK1	Human	http://www.uniprot.org/uniprot/Q96QK1	VPS35	Cytoplasm	Acts as component of the retromer cargo-selective complex (CSC). The CSC is believed to be the core functional component of retromer or respective retromer complex variants acting to prevent missorting of selected transmembrane cargo proteins into the lysosomal degradation pathway. The recruitment of the CSC to the endosomal membrane involves RAB7A and SNX3. The CSC seems to associate with the cy…
28S ribosomal protein S23, mitochondrial	2	1	1.42	1.52	0.5305	0.4131	0.48	Q9Y3D9	Human	http://www.uniprot.org/uniprot/Q9Y3D9	MRPS23	Mitochondrion
Armadillo repeat-containing protein 10	2	1.57	0	1	0.255	0.4136	0.4226	Q8N2F6	Human	http://www.uniprot.org/uniprot/Q8N2F6	ARMC10	Endoplasmic reticulum membrane	May play a role in cell survival and cell growth. May suppress the transcriptional activity of p53/TP53.
26S proteasome non-ATPase regulatory subunit 1	4	1.26	1	1.06	0.2077	0.4138	0.6747	Q99460	Human	http://www.uniprot.org/uniprot/Q99460	PSMD1		Acts as a regulatory subunit of the 26 proteasome which is involved in the ATP-dependent degradation of ubiquitinated proteins.
3-ketoacyl-CoA thiolase, peroxisomal	6	1.15	1	1.18	0.2404	0.4138	0.4385	P09110	Human	http://www.uniprot.org/uniprot/P09110	ACAA1	Peroxisome
SPATS2-like protein	3	1.48	1	1.38	0.0592	0.414	0.3899	Q9NUQ6	Human	http://www.uniprot.org/uniprot/Q9NUQ6	SPATS2L	Cytoplasm
Aconitate hydratase, mitochondrial	2	1	1.15	1.14	0.266	0.4142	0.5035	Q99798	Human	http://www.uniprot.org/uniprot/Q99798	ACO2	Mitochondrion	Catalyzes the isomerization of citrate to isocitrate via cis-aconitate.
Charged multivesicular body protein 6	1	1.2	1	1.03	0.273	0.4143	0.8273	Q96FZ7	Human	http://www.uniprot.org/uniprot/Q96FZ7	CHMP6	Endomembrane system	Probable core component of the endosomal sorting required for transport complex III (ESCRT-III) which is involved in multivesicular bodies (MVBs) formation and sorting of endosomal cargo proteins into MVBs. MVBs contain intraluminal vesicles (ILVs) that are generated by invagination and scission from the limiting membrane of the endosome and mostly are delivered to lysosomes enabling degradation …
Adenosine deaminase	3	1	1.03	1.33	0.5155	0.4143	0.3433	P00813	Human	http://www.uniprot.org/uniprot/P00813	ADA	Cell membrane	Catalyzes the hydrolytic deamination of adenosine and 2-deoxyadenosine. Plays an important role in purine metabolism and in adenosine homeostasis. Modulates signaling by extracellular adenosine, and so contributes indirectly to cellular signaling events. Acts as a positive regulator of T-cell coactivation, by binding DPP4. Its interaction with DPP4 regulates lymphocyte-epithelial cell adhesion.
ADP-dependent glucokinase	4	1.31	1	2.4	0.3071	0.4145	0.391	Q9BRR6	Human	http://www.uniprot.org/uniprot/Q9BRR6	ADPGK	Secreted	Catalyzes the phosphorylation of D-glucose to D-glucose 6-phosphate using ADP as the phosphate donor. GDP and CDP can replace ADP, but with reduced efficiency (By similarity).
Interferon regulatory factor 2-binding protein 2	2	1.93	1.67	1	0.4015	0.4145	0.3221	Q7Z5L9	Human	http://www.uniprot.org/uniprot/Q7Z5L9	IRF2BP2	Cytoplasm	Acts as a transcriptional corepressor in a IRF2-dependent manner; this repression is not mediated by histone deacetylase activities. Represses the NFAT1-dependent transactivation of NFAT-responsive promoters. Acts as a coactivator of VEGFA expression in cardiac and skeletal muscle.
Mitochondrial 2-oxoglutarate/malate carrier protein	4	1.47	1	1.52	0.5647	0.4149	0.4056	Q02978	Human	http://www.uniprot.org/uniprot/Q02978	SLC25A11	Mitochondrion inner membrane	Catalyzes the transport of 2-oxoglutarate across the inner mitochondrial membrane in an electroneutral exchange for malate or other dicarboxylic acids, and plays an important role in several metabolic processes, including the malate-aspartate shuttle, the oxoglutarate/isocitrate shuttle, in gluconeogenesis from lactate, and in nitrogen metabolism.
NEDD8-activating enzyme E1 catalytic subunit	1	1.36	1.07	1	0.4762	0.4151	0.8067	Q8TBC4	Human	http://www.uniprot.org/uniprot/Q8TBC4	UBA3		Catalytic subunit of the dimeric UBA3-NAE1 E1 enzyme. E1 activates NEDD8 by first adenylating its C-terminal glycine residue with ATP, thereafter linking this residue to the side chain of the catalytic cysteine, yielding a NEDD8-UBA3 thioester and free AMP. E1 finally transfers NEDD8 to the catalytic cysteine of UBE2M. Down-regulates steroid receptor activity. Necessary for cell cycle progression.
MAP7 domain-containing protein 1	10	1.41	1.39	1	0.4948	0.4155	0.7064	Q3KQU3	Human	http://www.uniprot.org/uniprot/Q3KQU3	MAP7D1	Cytoplasm
Nuclear transport factor 2	2	1.77	1	1.58	0.501	0.4157	0.3348	P61970	Human	http://www.uniprot.org/uniprot/P61970	NUTF2	Cytoplasm	Facilitates protein transport into the nucleus. Interacts with the nucleoporin p62 and with Ran. Acts at a relatively late stage of nuclear protein import, subsequent to the initial docking of nuclear import ligand at the nuclear envelope. Could be part of a multicomponent system of cytosolic factors that assemble at the pore complex during nuclear import.
Zinc finger CCCH domain-containing protein 7B	3	1.29	1	1.21	0.3868	0.4158	0.3145	Q9UGR2	Human	http://www.uniprot.org/uniprot/Q9UGR2	ZC3H7B	Nucleus
Tropomyosin alpha-3 chain	10	1.08	1.37	1	0.6929	0.4159	0.6759	P06753	Human	http://www.uniprot.org/uniprot/P06753	TPM3	Cytoplasm	Binds to actin filaments in muscle and non-muscle cells. Plays a central role, in association with the troponin complex, in the calcium dependent regulation of vertebrate striated muscle contraction. Smooth muscle contraction is regulated by interaction with caldesmon. In non-muscle cells is implicated in stabilizing cytoskeleton actin filaments.
Alpha-actinin-4	9	1.2	1	1.12	0.3987	0.4165	0.4948	O43707	Human	http://www.uniprot.org/uniprot/O43707	ACTN4	Nucleus	F-actin cross-linking protein which is thought to anchor actin to a variety of intracellular structures. This is a bundling protein (Probable). Probably involved in vesicular trafficking via its association with the CART complex. The CART complex is necessary for efficient transferrin receptor recycling but not for EGFR degradation (PubMed:15772161). Involved in tight junction assembly in epithel…
FAST kinase domain-containing protein 4	3	1	1.16	1.19	0.8973	0.4166	0.4872	Q969Z0	Human	http://www.uniprot.org/uniprot/Q969Z0	TBRG4		May play a role in cell cycle progression.
Peptidyl-prolyl cis-trans isomerase NIMA-interacting 4	1	1	1.31	1.24	0.3077	0.4175	0.6558	Q9Y237	Human	http://www.uniprot.org/uniprot/Q9Y237	PIN4	Nucleus	Isoform 1 is involved as a ribosomal RNA processing factor in ribosome biogenesis. Binds to tightly bent AT-rich stretches of double-stranded DNA.
Filamin-binding LIM protein 1	4	3.25	1	1.95	0.2301	0.4176	0.2191	Q8WUP2	Human	http://www.uniprot.org/uniprot/Q8WUP2	FBLIM1	Cytoplasm	Serves as an anchoring site for cell-ECM adhesion proteins and filamin-containing actin filaments. Is implicated in cell shape modulation (spreading) and motility. May participate in the regulation of filamin-mediated cross-linking and stabilization of actin filaments. May also regulate the assembly of filamin-containing signaling complexes that control actin assembly. Promotes dissociation of FL…
AH receptor-interacting protein	7	1.39	1	1.73	0.3019	0.4181	0.3038	O00170	Human	http://www.uniprot.org/uniprot/O00170	AIP	Cytoplasm	May play a positive role in AHR-mediated (aromatic hydrocarbon receptor) signaling, possibly by influencing its receptivity for ligand and/or its nuclear targeting.
Heterogeneous nuclear ribonucleoprotein U-like protein 1	11	1.32	1	1.11	0.2466	0.4185	0.4428	Q9BUJ2	Human	http://www.uniprot.org/uniprot/Q9BUJ2	HNRNPUL1	Nucleus	Acts as a basic transcriptional regulator. Represses basic transcription driven by several virus and cellular promoters. When associated with BRD7, activates transcription of glucocorticoid-responsive promoter in the absence of ligand-stimulation. Plays also a role in mRNA processing and transport. Binds avidly to poly(G) and poly(C) RNA homopolymers in vitro.
Trifunctional enzyme subunit alpha, mitochondrial	7	1	1.02	1.13	0.3948	0.4186	0.3521	P40939	Human	http://www.uniprot.org/uniprot/P40939	HADHA	Mitochondrion	Bifunctional subunit.
UbiA prenyltransferase domain-containing protein 1	1	1	1.23	1.47	0.2679	0.4189	0.8852	Q9Y5Z9	Human	http://www.uniprot.org/uniprot/Q9Y5Z9	UBIAD1	Endoplasmic reticulum membrane	Prenyltransferase that mediates the formation of menaquinone-4 (MK-4) and coenzyme Q10. MK-4 is a vitamin K2 isoform present at high concentrations in the brain, kidney and pancreas, and is required for endothelial cell development. Mediates the conversion of phylloquinone (PK) into MK-4, probably by cleaving the side chain of phylloquinone (PK) to release 2-methyl-1,4-naphthoquinone (menadione; …
Claudin-17	1	1.29	0	1	0.187	0.419	0.4226	P56750	Human	http://www.uniprot.org/uniprot/P56750	CLDN17	Cell junction	Plays a major role in tight junction-specific obliteration of the intercellular space, through calcium-independent cell-adhesion activity.
Moesin	21	1	1.04	1.09	0.2179	0.419	0.2843	P26038	Human	http://www.uniprot.org/uniprot/P26038	MSN	Cell membrane	Probably involved in connections of major cytoskeletal structures to the plasma membrane. May inhibit herpes simplex virus 1 infection at an early stage.
Cysteine--tRNA ligase, cytoplasmic	3	1.46	1	1.56	0.2075	0.4192	0.2476	P49589	Human	http://www.uniprot.org/uniprot/P49589	CARS	Cytoplasm
Keratin, type II cytoskeletal 7	10	1.17	1	1.04	0.3467	0.4195	0.6445	P08729	Human	http://www.uniprot.org/uniprot/P08729	KRT7	Cytoplasm	Blocks interferon-dependent interphase and stimulates DNA synthesis in cells. Involved in the translational regulation of the human papillomavirus type 16 E7 mRNA (HPV16 E7).
Armadillo repeat-containing X-linked protein 3	1	1.21	1	1.11	0.3735	0.4195	0.9181	Q9UH62	Human	http://www.uniprot.org/uniprot/Q9UH62	ARMCX3	Membrane
Multidrug resistance-associated protein 1	3	1.13	1	1.02	0.7009	0.4195	0.3668	P33527	Human	http://www.uniprot.org/uniprot/P33527	ABCC1	Cell membrane	Mediates export of organic anions and drugs from the cytoplasm. Mediates ATP-dependent transport of glutathione and glutathione conjugates, leukotriene C4, estradiol-17-beta-o-glucuronide, methotrexate, antiviral drugs and other xenobiotics. Confers resistance to anticancer drugs. Hydrolyzes ATP with low efficiency.
Valine--tRNA ligase	2	1.07	1.05	1	0.6831	0.4202	0.5878	P26640	Human	http://www.uniprot.org/uniprot/P26640	VARS
COP9 signalosome complex subunit 7a	4	1.5	1.42	1	0.5447	0.4204	0.6249	Q9UBW8	Human	http://www.uniprot.org/uniprot/Q9UBW8	COPS7A	Cytoplasm	Component of the COP9 signalosome complex (CSN), a complex involved in various cellular and developmental processes. The CSN complex is an essential regulator of the ubiquitin (Ubl) conjugation pathway by mediating the deneddylation of the cullin subunits of SCF-type E3 ligase complexes, leading to decrease the Ubl ligase activity of SCF-type complexes such as SCF, CSA or DDB2. The complex is als…
Small acidic protein	1	1	1.1	1.18	0.7582	0.4206	0.8477	O00193	Human	http://www.uniprot.org/uniprot/O00193	SMAP
Alpha-aminoadipic semialdehyde dehydrogenase	2	1.01	1	1.1	0.5326	0.4209	0.597	P49419	Human	http://www.uniprot.org/uniprot/P49419	ALDH7A1	Mitochondrion	Multifunctional enzyme mediating important protective effects. Metabolizes betaine aldehyde to betaine, an important cellular osmolyte and methyl donor. Protects cells from oxidative stress by metabolizing a number of lipid peroxidation-derived aldehydes. Involved in lysine catabolism.
Ras-related protein Rap-2b	5	1.63	1	1.07	0.1488	0.4211	0.4868	P61225	Human	http://www.uniprot.org/uniprot/P61225	RAP2B	Recycling endosome membrane	Small GTP-binding protein which cycles between a GDP-bound inactive and a GTP-bound active form. Involved in EGFR and CHRM3 signaling pathways through stimulation of PLCE1. May play a role in cytoskeletal rearrangements and regulate cell spreading through activation of the effector TNIK. May regulate membrane vesiculation in red blood cells.
Myotubularin-related protein 6	1	1.14	1.27	1	0.497	0.4212	0.0157	Q9Y217	Human	http://www.uniprot.org/uniprot/Q9Y217	MTMR6	Nucleus envelope	Phosphatase that acts on lipids with a phosphoinositol headgroup. Acts as a negative regulator of KCNN4/KCa3.1 channel activity in CD4+ T-cells possibly by decreasing intracellular levels of phosphatidylinositol 3 phosphatase. Negatively regulates proliferation of reactivated CD4+ T-cells.
GTP-binding nuclear protein Ran	4	1.18	1	1.14	0.3727	0.4213	0.2922	P62826	Human	http://www.uniprot.org/uniprot/P62826	RAN	Nucleus	GTP-binding protein involved in nucleocytoplasmic transport. Required for the import of protein into the nucleus and also for RNA export. Involved in chromatin condensation and control of cell cycle (By similarity). The complex with BIRC5/ survivin plays a role in mitotic spindle formation by serving as a physical scaffold to help deliver the RAN effector molecule TPX2 to microtubules. Acts as a …
Protein RER1	3	1.89	1	1.69	0.3838	0.4216	0.2062	O15258	Human	http://www.uniprot.org/uniprot/O15258	RER1	Golgi apparatus membrane	Involved in the retrieval of endoplasmic reticulum membrane proteins from the early Golgi compartment.
Tubulin beta-8 chain	2	1.94	1	1.33	0.104	0.4218	0.3162	Q3ZCM7	Human	http://www.uniprot.org/uniprot/Q3ZCM7	TUBB8	Cytoplasm	Tubulin is the major constituent of microtubules. It binds two moles of GTP, one at an exchangeable site on the beta chain and one at a non-exchangeable site on the alpha chain (By similarity).
Deubiquitinase OTUD6B	3	1.12	1	1.28	0.4534	0.4219	0.2531	Q8N6M0	Human	http://www.uniprot.org/uniprot/Q8N6M0	OTUD6B
Fatty acid-binding protein 5	2	1.99	1	1.73	0.0066	0.422	0.0178	Q01469	Human	http://www.uniprot.org/uniprot/Q01469	FABP5	Cytoplasm	High specificity for fatty acids. Highest affinity for C18 chain length. Decreasing the chain length or introducing double bonds reduces the affinity. May be involved in keratinocyte differentiation.
Histone-lysine N-methyltransferase SETD7	1	0	1.28	1	0.2091	0.4226	0.4026	Q8WTS6	Human	http://www.uniprot.org/uniprot/Q8WTS6	SETD7	Nucleus	Histone methyltransferase that specifically monomethylates 'Lys-4' of histone H3. H3 'Lys-4' methylation represents a specific tag for epigenetic transcriptional activation. Plays a central role in the transcriptional activation of genes such as collagenase or insulin. Recruited by IPF1/PDX-1 to the insulin promoter, leading to activate transcription. Has also methyltransferase activity toward no…
Serine protease HTRA1	9	Low S/N	1	1	0.2421	0.4226	0.2421	Q92743	Human	http://www.uniprot.org/uniprot/Q92743	HTRA1	Secreted	Serine protease with a variety of targets, including extracellular matrix proteins such as fibronectin. HTRA1-generated fibronectin fragments further induce synovial cells to up-regulate MMP1 and MMP3 production. May also degrade proteoglycans, such as aggrecan, decorin and fibromodulin. Through cleavage of proteoglycans, may release soluble FGF-glycosaminoglycan complexes that promote the range …
Follicular dendritic cell secreted peptide	1	0	1	1.07	0.4226	0.4226	0.9484	Q8NFU4	Human	http://www.uniprot.org/uniprot/Q8NFU4	FDCSP	Secreted	Can bind to the surface of B-lymphoma cells, but not T-lymphoma cells, consistent with a function as a secreted mediator acting upon B-cells.
Parafibromin	1	1.5	1	0	0.7831	0.4226	0.4226	Q6P1J9	Human	http://www.uniprot.org/uniprot/Q6P1J9	CDC73	Nucleus	Tumor suppressor probably involved in transcriptional and post-transcriptional control pathways. May be involved in cell cycle progression through the regulation of cyclin D1/PRAD1 expression. Component of the PAF1 complex (PAF1C) which has multiple functions during transcription by RNA polymerase II and is implicated in regulation of development and maintenance of embryonic stem cell pluripotenc…
Reactive oxygen species modulator 1	2	1.14	1	Low S/N	0.9326	0.4226	0.4226	P60602	Human	http://www.uniprot.org/uniprot/P60602	ROMO1	Mitochondrion inner membrane	Induces production of reactive oxygen species (ROS) which are necessary for cell proliferation. May play a role in inducing oxidative DNA damage and replicative senescence. May play a role in the coordination of mitochondrial morphology and cell proliferation.
Y-box-binding protein 3	2	1	1.45	1.26	0.173	0.4227	0.4636	P16989	Human	http://www.uniprot.org/uniprot/P16989	YBX3	Cytoplasm	Binds to the GM-CSF promoter. Seems to act as a repressor. Binds also to full length mRNA and to short RNA sequences containing the consensus site 5'-UCCAUCA-3'. May have a role in translation repression (By similarity).
Structural maintenance of chromosomes protein 4	4	1.13	1.28	1	0.285	0.4228	0.6119	Q9NTJ3	Human	http://www.uniprot.org/uniprot/Q9NTJ3	SMC4	Nucleus	Central component of the condensin complex, a complex required for conversion of interphase chromatin into mitotic-like condense chromosomes. The condensin complex probably introduces positive supercoils into relaxed DNA in the presence of type I topoisomerases and converts nicked DNA into positive knotted forms in the presence of type II topoisomerases.
NADH dehydrogenase [ubiquinone] flavoprotein 2, mitochondrial	2	3.57	1	3.14	0.0856	0.423	0.2634	P19404	Human	http://www.uniprot.org/uniprot/P19404	NDUFV2	Mitochondrion inner membrane	Core subunit of the mitochondrial membrane respiratory chain NADH dehydrogenase (Complex I) that is believed to belong to the minimal assembly required for catalysis. Complex I functions in the transfer of electrons from NADH to the respiratory chain. The immediate electron acceptor for the enzyme is believed to be ubiquinone (By similarity).
Putative WAS protein family homolog 3	1	1.1	1.17	1	0.4594	0.423	0.9617	C4AMC7	Human	http://www.uniprot.org/uniprot/C4AMC7	WASH3P	Early endosome	Acts as a nucleation-promoting factor at the surface of endosomes, where it recruits and activates the Arp2/3 complex to induce actin polymerization, playing a key role in the fission of tubules that serve as transport intermediates during endosome sorting (PubMed:18159949, PubMed:20175130). Involved in endocytic trafficking of EGF (PubMed:20175130). Its assembly in the WASH core complex seems to…
Matrix metalloproteinase-14	2	1	1.06	1.21	0.9493	0.423	0.5809	P50281	Human	http://www.uniprot.org/uniprot/P50281	MMP14	Membrane	Seems to specifically activate progelatinase A. May thus trigger invasion by tumor cells by activating progelatinase A on the tumor cell surface. May be involved in actin cytoskeleton reorganization by cleaving PTK7. Acts as a positive regulator of cell growth and migration via activation of MMP15. Involved in the formation of the fibrovascular tissues in association with pro-MMP2.
Bisphosphoglycerate mutase	2	1	1.2	1.25	0.424	0.4234	0.2727	P07738	Human	http://www.uniprot.org/uniprot/P07738	BPGM		Plays a major role in regulating hemoglobin oxygen affinity by controlling the levels of its allosteric effector 2,3-bisphosphoglycerate (2,3-BPG). Also exhibits mutase (EC 5.4.2.1) and phosphatase (EC 3.1.3.13) activities.
Nucleoporin p54	6	1.33	1	1.01	0.4669	0.4235	0.6632	Q7Z3B4	Human	http://www.uniprot.org/uniprot/Q7Z3B4	NUP54	Nucleus	Component of the nuclear pore complex, a complex required for the trafficking across the nuclear membrane.
DnaJ homolog subfamily A member 3, mitochondrial	1	1	1.1	1.12	0.4856	0.4237	0.3156	Q96EY1	Human	http://www.uniprot.org/uniprot/Q96EY1	DNAJA3	Mitochondrion matrix	Modulates apoptotic signal transduction or effector structures within the mitochondrial matrix. Affect cytochrome C release from the mitochondria and caspase 3 activation, but not caspase 8 activation. Isoform 1 increases apoptosis triggered by both TNF and the DNA-damaging agent mytomycin C; in sharp contrast, isoform 2 suppresses apoptosis. Can modulate IFN-gamma-mediated transcriptional activi…
Sec1 family domain-containing protein 1	8	1.48	1	1.17	0.248	0.4242	0.4231	Q8WVM8	Human	http://www.uniprot.org/uniprot/Q8WVM8	SCFD1	Cytoplasm	Plays a role in SNARE-pin assembly and Golgi-to-ER retrograde transport via its interaction with COG4. Involved in vesicular transport between the endoplasmic reticulum and the Golgi (By similarity).
Branched-chain-amino-acid aminotransferase, cytosolic	6	1.35	1.37	1	0.3326	0.4242	0.718	P54687	Human	http://www.uniprot.org/uniprot/P54687	BCAT1	Cytoplasm	Catalyzes the first reaction in the catabolism of the essential branched chain amino acids leucine, isoleucine, and valine.
Junction plakoglobin	4	1	1.3	1.23	0.4682	0.4243	0.6063	P14923	Human	http://www.uniprot.org/uniprot/P14923	JUP	Cell junction	Common junctional plaque protein. The membrane-associated plaques are architectural elements in an important strategic position to influence the arrangement and function of both the cytoskeleton and the cells within the tissue. The presence of plakoglobin in both the desmosomes and in the intermediate junctions suggests that it plays a central role in the structure and function of submembranous p…
3'(2'),5'-bisphosphate nucleotidase 1	2	1.24	1.08	1	0.3475	0.425	0.7774	O95861	Human	http://www.uniprot.org/uniprot/O95861	BPNT1		Converts adenosine 3'-phosphate 5'-phosphosulfate (PAPS) to adenosine 5'-phosphosulfate (APS) and 3'(2')-phosphoadenosine 5'- phosphate (PAP) to AMP. Has 1000-fold lower activity towards inositol 1,4-bisphosphate (Ins(1,4)P2) and inositol 1,3,4-trisphosphate (Ins(1,3,4)P3), but does not hydrolyze Ins(1)P, Ins(3,4)P2, Ins(1,3,4,5)P4 or InsP6.
Myosin light polypeptide 6	2	2.5	1	1.98	0.0897	0.4252	0.1801	P60660	Human	http://www.uniprot.org/uniprot/P60660	MYL6		Regulatory light chain of myosin. Does not bind calcium.
E3 ubiquitin-protein ligase TRIP12	10	1.67	1	1.19	0.7028	0.4252	0.3348	Q14669	Human	http://www.uniprot.org/uniprot/Q14669	TRIP12	Nucleus	E3 ubiquitin-protein ligase involved in ubiquitin fusion degradation (UFD) pathway and regulation of DNA repair. Part of the ubiquitin fusion degradation (UFD) pathway, a process that mediates ubiquitination of protein at their N-terminus, regardeless of the presence of lysine residues in target proteins. In normal cells, mediates ubiquitination and degradation of isoform p19ARF/ARF of CDKN2A, a …
Paxillin	4	1.42	1	1.46	0.3004	0.4254	0.2403	P49023	Human	http://www.uniprot.org/uniprot/P49023	PXN	Cytoplasm	Cytoskeletal protein involved in actin-membrane attachment at sites of cell adhesion to the extracellular matrix (focal adhesion).
Vitamin K epoxide reductase complex subunit 1-like protein 1	2	1.34	1	2.63	0.4093	0.4259	0.1944	Q8N0U8	Human	http://www.uniprot.org/uniprot/Q8N0U8	VKORC1L1	Endoplasmic reticulum membrane	Involved in vitamin K metabolism. Can reduce inactive vitamin K 2,3-epoxide to active vitamin K (in vitro), and may contribute to vitamin K-mediated protection against oxidative stress. Plays a role in vitamin K-dependent gamma-carboxylation of Glu residues in target proteins.
Plasminogen activator inhibitor 1 RNA-binding protein	4	1	1.19	1.12	0.477	0.426	0.2558	Q8NC51	Human	http://www.uniprot.org/uniprot/Q8NC51	SERBP1	Cytoplasm	May play a role in the regulation of mRNA stability. Binds to the 3'-most 134 nt of the SERPINE1/PAI1 mRNA, a region which confers cyclic nucleotide regulation of message decay.
Endoplasmic reticulum-Golgi intermediate compartment protein 1	1	1.44	1	1.47	0.0137	0.4265	0.0091	Q969X5	Human	http://www.uniprot.org/uniprot/Q969X5	ERGIC1	Endoplasmic reticulum membrane	Possible role in transport between endoplasmic reticulum and Golgi.
Putative heat shock protein HSP 90-beta 4	4	1	1.07	1.09	0.3946	0.4267	0.5337	Q58FF6	Human	http://www.uniprot.org/uniprot/Q58FF6	HSP90AB4P	Cytoplasm	Putative molecular chaperone that may promote the maturation, structural maintenance and proper regulation of specific target proteins.
Brain acid soluble protein 1	5	2.2	1	1.74	0.1885	0.4268	0.3137	P80723	Human	http://www.uniprot.org/uniprot/P80723	BASP1	Cell membrane
Very-long-chain enoyl-CoA reductase	2	1.39	1	1.71	0.3545	0.4268	0.1912	Q9NZ01	Human	http://www.uniprot.org/uniprot/Q9NZ01	TECR	Endoplasmic reticulum membrane	Catalyzes the last of the four reactions of the long-chain fatty acids elongation cycle. This endoplasmic reticulum-bound enzymatic process, allows the addition of 2 carbons to the chain of long- and very long-chain fatty acids/VLCFAs per cycle. This enzyme reduces the trans-2,3-enoyl-CoA fatty acid intermediate to an acyl-CoA that can be further elongated by entering a new cycle of elongation. T…
Transgelin-2	7	2.07	1	1.82	0.0824	0.427	0.0675	P37802	Human	http://www.uniprot.org/uniprot/P37802	TAGLN2
Cofilin-1	4	1	1.67	1.26	0.1251	0.4272	0.3146	P23528	Human	http://www.uniprot.org/uniprot/P23528	CFL1	Nucleus matrix	Binds to F-actin and exhibits pH-sensitive F-actin depolymerizing activity. Regulates actin cytoskeleton dynamics. Important for normal progress through mitosis and normal cytokinesis. Plays a role in the regulation of cell morphology and cytoskeletal organization. Required for the up-regulation of atypical chemokine receptor ACKR2 from endosomal compartment to cell membrane, increasing its effic…
Neurolysin, mitochondrial	1	1	1.1	1.02	0.9744	0.4272	0.3926	Q9BYT8	Human	http://www.uniprot.org/uniprot/Q9BYT8	NLN	Mitochondrion intermembrane space	Hydrolyzes oligopeptides such as neurotensin, bradykinin and dynorphin A.
Oxysterol-binding protein 1	11	1.1	1	1.2	0.3591	0.4278	0.6092	P22059	Human	http://www.uniprot.org/uniprot/P22059	OSBP	Cytoplasm	Binds cholesterol and a range of oxysterols. Cholesterol binding promotes the formation of a complex with PP2A and a tyrosine phosphatase which dephosphorylate ERK1/2, whereas 25-hydroxycholesterol causes its disassembly. Regulates cholesterol efflux by decreasing ABCA1 stability.
Thiosulfate sulfurtransferase	2	1.87	1	1.61	0.1597	0.4282	0.18	Q16762	Human	http://www.uniprot.org/uniprot/Q16762	TST	Mitochondrion matrix	Formation of iron-sulfur complexes, cyanide detoxification or modification of sulfur-containing enzymes. Other thiol compounds, besides cyanide, can act as sulfur ion acceptors. Also has weak mercaptopyruvate sulfurtransferase (MST) activity (By similarity). Together with MRPL18, acts as a mitochondrial import factor for the cytosolic 5S rRNA. Only the nascent unfolded cytoplasmic form is able to…
26S proteasome non-ATPase regulatory subunit 4	2	1.43	1.19	1	0.3597	0.4282	0.6684	P55036	Human	http://www.uniprot.org/uniprot/P55036	PSMD4		Binds and presumably selects ubiquitin-conjugates for destruction. Displays selectivity for longer polyubiquitin chains. Modulates intestinal fluid secretion.
Surfeit locus protein 4	2	1.24	1	2.56	0.4365	0.4283	0.1387	O15260	Human	http://www.uniprot.org/uniprot/O15260	SURF4	Endoplasmic reticulum membrane	May play a role in the maintenance of the architecture of the endoplasmic reticulum-Golgi intermediate compartment and of the Golgi.
[truncated: 2,030 more rows]

## Sheet: Pathways spike vs no treatme
Increased in spike vs no treatment
Category Term Count % PValue Genes List Total Pop Hits Pop Total Fold Enrichment Bonferroni Benjamini FDR
[truncated: 10 more rows]

## Sheet: Pathways spike vs spike + Hb
Increased in spike + HbA vs spike
[truncated: 6 more rows]
