# Supplementary material for: Cell-Free Hemoglobin Does Not Attenuate the Effects of SARS-CoV-2 Spike Protein S1 Subunit in Pulmonary Endothelial Cells
Source: Int J Mol Sci. 2021 Aug 22;22(16):9041. doi: 10.3390/ijms22169041 (PMC8396564; doi:10.3390/ijms22169041)
Supplement: Supplementary file 1 [file ijms-22-09041-s001.zip › Supplemental Table 4.xlsx]

## Sheet: protein-quant-summary
Protein	# Peptides Quantified	Relative Abundance [Hypoxia spike protein]	Relative Abundance [Hypoxia no treatment]	Relative Abundance [Hypoxia spike protein + HbA]	P-Value [Hypoxia spike protein vs hypoxia no treatment]	P-Value [Hypoxia spike protein vs hypoxia spike protein + HbA]	P-Value [Hypoxia no treatment vs hypoxia spike protein + HbA]	Accession	Species	Hyperlink	Gene	Subcellular Location	Function
Phostensin	1	1.03	1	1.21	0.7	0.0004	0.0903	Q6NYC8	Human	http://www.uniprot.org/uniprot/Q6NYC8	PPP1R18	Cytoplasm	Isoform 1: May target protein phosphatase 1 to F-actin cytoskeleton.
Ras-related protein Rab-3B	1	1.14	1	1.49	0.0455	0.0011	0.0005	P20337	Human	http://www.uniprot.org/uniprot/P20337	RAB3B	Cell membrane	Protein transport. Probably involved in vesicular traffic (By similarity).
Coatomer subunit gamma-1	1	3.61	3.19	1	0.1016	0.0014	0.0006	Q9Y678	Human	http://www.uniprot.org/uniprot/Q9Y678	COPG1	Cytoplasm	The coatomer is a cytosolic protein complex that binds to dilysine motifs and reversibly associates with Golgi non-clathrin-coated vesicles, which further mediate biosynthetic protein transport from the ER, via the Golgi up to the trans Golgi network. Coatomer complex is required for budding from Golgi membranes, and is essential for the retrograde Golgi-to-ER transport of dilysine-tagged protein…
Serine/threonine-protein kinase MRCK alpha	1	1.58	1	1.09	0.0074	0.0019	0.1643	Q5VT25	Human	http://www.uniprot.org/uniprot/Q5VT25	CDC42BPA	Cytoplasm	Serine/threonine-protein kinase which is an important downstream effector of CDC42 and plays a role in the regulation of cytoskeleton reorganization and cell migration. Regulates actin cytoskeletal reorganization via phosphorylation of PPP1R12C and MYL9/MLC2. In concert with MYO18A and LURAP1, is involved in modulating lamellar actomyosin retrograde flow that is crucial to cell protrusion and mig…
Gamma-enolase	1	1	1.09	1.43	0.2123	0.002	0.0453	P09104	Human	http://www.uniprot.org/uniprot/P09104	ENO2	Cytoplasm	Has neurotrophic and neuroprotective properties on a broad spectrum of central nervous system (CNS) neurons. Binds, in a calcium-dependent manner, to cultured neocortical neurons and promotes cell survival (By similarity).
V-type proton ATPase 116 kDa subunit a3	1	1.84	2.17	1	0.2543	0.0023	0.0247	Q13488	Human	http://www.uniprot.org/uniprot/Q13488	TCIRG1	Membrane	Part of the proton channel of V-ATPases (By similarity). Seems to be directly involved in T-cell activation.
Exocyst complex component 1	1	2.25	1.61	1	0.305	0.0025	0.2977	Q9NV70	Human	http://www.uniprot.org/uniprot/Q9NV70	EXOC1		Component of the exocyst complex involved in the docking of exocytic vesicles with fusion sites on the plasma membrane.
116 kDa U5 small nuclear ribonucleoprotein component	1	1.63	1.79	1	0.4766	0.0033	0.0156	Q15029	Human	http://www.uniprot.org/uniprot/Q15029	EFTUD2	Nucleus	Component of the U5 snRNP and the U4/U6-U5 tri-snRNP complex required for pre-mRNA splicing. Binds GTP.
GPI transamidase component PIG-S	1	1.61	1.83	1	0.2149	0.0034	0.0208	Q96S52	Human	http://www.uniprot.org/uniprot/Q96S52	PIGS	Endoplasmic reticulum membrane	Component of the GPI transamidase complex. Essential for transfer of GPI to proteins, particularly for formation of carbonyl intermediates.
Common contaminant in samples	1	3.54	1.89	1	0.0635	0.0037	0.303	CRAP0074	Other	http://www.uniprot.org/uniprot/CRAP0074
Endoplasmic reticulum protein SC65	1	2.03	2.52	1	0.2033	0.0042	0.0304	Q92791	Human	http://www.uniprot.org/uniprot/Q92791	P3H4	Nucleus
Signal transducer and activator of transcription 1-alpha/beta	1	1.08	1	1.79	0.6651	0.0053	0.0044	P42224	Human	http://www.uniprot.org/uniprot/P42224	STAT1	Cytoplasm	Signal transducer and transcription activator that mediates cellular responses to interferons (IFNs), cytokine KITLG/SCF and other cytokines and other growth factors. Following type I IFN (IFN-alpha and IFN-beta) binding to cell surface receptors, signaling via protein kinases leads to activation of Jak kinases (TYK2 and JAK1) and to tyrosine phosphorylation of STAT1 and STAT2. The phosphorylated…
N(G),N(G)-dimethylarginine dimethylaminohydrolase 1	1	2.47	2.62	1	0.8279	0.0058	0.0653	O94760	Human	http://www.uniprot.org/uniprot/O94760	DDAH1		Hydrolyzes N(G),N(G)-dimethyl-L-arginine (ADMA) and N(G)-monomethyl-L-arginine (MMA) which act as inhibitors of NOS. Has therefore a role in the regulation of nitric oxide generation.
Mothers against decapentaplegic homolog 3	1	3.01	3.19	1	0.7266	0.006	0.0027	P84022	Human	http://www.uniprot.org/uniprot/P84022	SMAD3	Cytoplasm	Receptor-regulated SMAD (R-SMAD) that is an intracellular signal transducer and transcriptional modulator activated by TGF-beta (transforming growth factor) and activin type 1 receptor kinases. Binds the TRE element in the promoter region of many genes that are regulated by TGF-beta and, on formation of the SMAD3/SMAD4 complex, activates transcription. Also can form a SMAD3/SMAD4/JUN/FOS complex …
Exportin-1	1	1.54	1.61	1	0.6738	0.0062	0.1339	O14980	Human	http://www.uniprot.org/uniprot/O14980	XPO1	Cytoplasm	Mediates the nuclear export of cellular proteins (cargos) bearing a leucine-rich nuclear export signal (NES) and of RNAs. In the nucleus, in association with RANBP3, binds cooperatively to the NES on its target protein and to the GTPase RAN in its active GTP-bound form (Ran-GTP). Docking of this complex to the nuclear pore complex (NPC) is mediated through binding to nucleoporins. Upon transit of…
NADH-cytochrome b5 reductase 1	1	1.44	1.3	1	0.4244	0.0069	0.3126	Q9UHQ9	Human	http://www.uniprot.org/uniprot/Q9UHQ9	CYB5R1	Membrane	NADH-cytochrome b5 reductases are involved in desaturation and elongation of fatty acids, cholesterol biosynthesis, drug metabolism, and, in erythrocyte, methemoglobin reduction.
Endothelial cell-selective adhesion molecule	1	3.85	5.56	1	0.037	0.0089	0.0006	Q96AP7	Human	http://www.uniprot.org/uniprot/Q96AP7	ESAM	Cell junction	Can mediate aggregation most likely through a homophilic molecular interaction.
Signal recognition particle subunit SRP68	1	3.02	3.21	1	0.8653	0.0092	0.0534	Q9UHB9	Human	http://www.uniprot.org/uniprot/Q9UHB9	SRP68	Cytoplasm	Signal-recognition-particle assembly has a crucial role in targeting secretory proteins to the rough endoplasmic reticulum membrane. SRP68 binds the 7S RNA, SRP72 binds to this complex subsequently. This ribonucleoprotein complex might interact directly with the docking protein in the ER membrane and possibly participate in the elongation arrest function.
Cell division cycle protein 27 homolog	1	2.85	2.66	1	0.402	0.0108	0.391	P30260	Human	http://www.uniprot.org/uniprot/P30260	CDC27	Nucleus	Component of the anaphase promoting complex/cyclosome (APC/C), a cell cycle-regulated E3 ubiquitin ligase that controls progression through mitosis and the G1 phase of the cell cycle. The APC/C complex acts by mediating ubiquitination and subsequent degradation of target proteins: it mainly mediates the formation of 'Lys-11'-linked polyubiquitin chains and, to a lower extent, the formation of 'Ly…
Lysosomal alpha-glucosidase	1	2.13	1.91	1	0.822	0.0115	0.1226	P10253	Human	http://www.uniprot.org/uniprot/P10253	GAA	Lysosome	Essential for the degradation of glygogen to glucose in lysosomes.
FERM domain-containing protein 8	1	1.46	1.07	1	0.0421	0.012	0.6093	Q9BZ67	Human	http://www.uniprot.org/uniprot/Q9BZ67	FRMD8
Plastin-1	1	2.49	2.82	1	0.4076	0.0127	0.0428	Q14651	Human	http://www.uniprot.org/uniprot/Q14651	PLS1	Cytoplasm	Actin-bundling protein in the absence of calcium.
Thioredoxin-related transmembrane protein 2	1	1	1.02	1.24	0.4633	0.0128	0.281	Q9Y320	Human	http://www.uniprot.org/uniprot/Q9Y320	TMX2	Membrane
Calponin-3	1	1.05	1	1.6	0.7217	0.0129	0.0278	Q15417	Human	http://www.uniprot.org/uniprot/Q15417	CNN3		Thin filament-associated protein that is implicated in the regulation and modulation of smooth muscle contraction. It is capable of binding to actin, calmodulin, troponin C and tropomyosin. The interaction of calponin with actin inhibits the actomyosin Mg-ATPase activity.
Ubiquitin carboxyl-terminal hydrolase 5	3	1	1.05	1.4	0.6866	0.0132	0.1347	P45974	Human	http://www.uniprot.org/uniprot/P45974	USP5		Cleaves linear and branched multiubiquitin polymers with a marked preference for branched polymers. Involved in unanchored 'Lys-48'-linked polyubiquitin disassembly. Binds linear and 'Lys-63'-linked polyubiquitin with a lower affinity. Knock-down of USP5 causes the accumulation of p53/TP53 and an increase in p53/TP53 transcriptional activity because the unanchored polyubiquitin that accumulates i…
U4/U6 small nuclear ribonucleoprotein Prp3	1	1.73	1	2.26	0.084	0.0133	0.034	O43395	Human	http://www.uniprot.org/uniprot/O43395	PRPF3	Nucleus speckle	Participates in pre-mRNA splicing. Part of the U4/U5/U6 tri-snRNP complex, one of the building blocks of the spliceosome.
General transcription factor 3C polypeptide 3	1	2.35	1.68	1	0.4153	0.0135	0.0552	Q9Y5Q9	Human	http://www.uniprot.org/uniprot/Q9Y5Q9	GTF3C3	Nucleus	Involved in RNA polymerase III-mediated transcription. Integral, tightly associated component of the DNA-binding TFIIIC2 subcomplex that directly binds tRNA and virus-associated RNA promoters.
Serine/threonine-protein kinase receptor R3	1	2.05	1.54	1	0.1492	0.0137	0.081	P37023	Human	http://www.uniprot.org/uniprot/P37023	ACVRL1	Cell membrane	Type I receptor for TGF-beta family ligands BMP9/GDF2 and BMP10 and important regulator of normal blood vessel development. On ligand binding, forms a receptor complex consisting of two type II and two type I transmembrane serine/threonine kinases. Type II receptors phosphorylate and activate type I receptors which autophosphorylate, then bind and activate SMAD transcriptional regulators. May bin…
pre-rRNA 2'-O-ribose RNA methyltransferase FTSJ3	1	1.9	1.52	1	0.1644	0.0137	0.0502	Q8IY81	Human	http://www.uniprot.org/uniprot/Q8IY81	FTSJ3	Nucleus	Probable methyltransferase involved in the processing of the 34S pre-rRNA to 18S rRNA and in 40S ribosomal subunit formation.
Keratin, type II cytoskeletal 6C	1	3.07	6.35	1	0.1529	0.0141	0.0551	P48668	Human	http://www.uniprot.org/uniprot/P48668	KRT6C
Bystin	1	1	1.2	1.55	0.1101	0.0142	0.0926	Q13895	Human	http://www.uniprot.org/uniprot/Q13895	BYSL	Cytoplasm	Required for processing of 20S pre-rRNA precursor and biogenesis of 40S ribosomal subunits. May be required for trophinin-dependent regulation of cell adhesion during implantation of human embryos.
Rho-associated protein kinase 2	1	2.46	1.92	1	0.0115	0.0157	0.0379	O75116	Human	http://www.uniprot.org/uniprot/O75116	ROCK2	Cytoplasm	Protein kinase which is a key regulator of actin cytoskeleton and cell polarity. Involved in regulation of smooth muscle contraction, actin cytoskeleton organization, stress fiber and focal adhesion formation, neurite retraction, cell adhesion and motility via phosphorylation of ADD1, BRCA2, CNN1, EZR, DPYSL2, EP300, MSN, MYL9/MLC2, NPM1, RDX, PPP1R12A and VIM. Phosphorylates SORL1 and IRF4. Acts…
D-dopachrome decarboxylase	1	4.73	4.33	1	0.5519	0.0165	0.0139	P30046	Human	http://www.uniprot.org/uniprot/P30046	DDT	Cytoplasm	Tautomerization of D-dopachrome with decarboxylation to give 5,6-dihydroxyindole (DHI).
Protein DDI1 homolog 2	1	2.56	2.16	1	0.2941	0.017	0.4616	Q5TDH0	Human	http://www.uniprot.org/uniprot/Q5TDH0	DDI2
1-acyl-sn-glycerol-3-phosphate acyltransferase epsilon	1	1	1.46	1.3	0.1475	0.0179	0.5345	Q9NUQ2	Human	http://www.uniprot.org/uniprot/Q9NUQ2	AGPAT5	Endoplasmic reticulum membrane	Converts lysophosphatidic acid (LPA) into phosphatidic acid by incorporating an acyl moiety at the sn-2 position of the glycerol backbone. Acts on LPA containing saturated or unsaturated fatty acids C15:0-C20:4 at the sn-1 position using C18:1-CoA as the acyl donor. Also acts on lysophosphatidylethanolamine using oleoyl-CoA, but not arachidonoyl-CoA, and lysophosphatidylinositol using arachidonoy…
Histone H2B type 1-J	1	1.82	2.45	1	0.2716	0.0187	0.0636	P06899	Human	http://www.uniprot.org/uniprot/P06899	HIST1H2BJ	Nucleus	Core component of nucleosome. Nucleosomes wrap and compact DNA into chromatin, limiting DNA accessibility to the cellular machineries which require DNA as a template. Histones thereby play a central role in transcription regulation, DNA repair, DNA replication and chromosomal stability. DNA accessibility is regulated via a complex set of post-translational modifications of histones, also called h…
Cleavage stimulation factor subunit 1	1	2.86	2.57	1	0.5856	0.0199	0.0037	Q05048	Human	http://www.uniprot.org/uniprot/Q05048	CSTF1	Nucleus	One of the multiple factors required for polyadenylation and 3'-end cleavage of mammalian pre-mRNAs. May be responsible for the interaction of CSTF with other factors to form a stable complex on the pre-mRNA.
Ubiquitin carboxyl-terminal hydrolase 47	1	1.96	1.64	1	0.4779	0.0214	0.3244	Q96K76	Human	http://www.uniprot.org/uniprot/Q96K76	USP47	Cytoplasm	Ubiquitin-specific protease that specifically deubiquitinates monoubiquitinated DNA polymerase beta (POLB), stabilizing POLB thereby playing a role in base-excision repair (BER). Acts as a regulator of cell growth and genome integrity. May also indirectly regulates CDC25A expression at a transcriptional level.
Stabilin-1	1	1.47	2.04	1	0.1158	0.0216	0.03	Q9NY15	Human	http://www.uniprot.org/uniprot/Q9NY15	STAB1	Membrane	Acts as a scavenger receptor for acetylated low density lipoprotein. Binds to both Gram-positive and Gram-negative bacteria and may play a role in defense against bacterial infection. When inhibited in endothelial tube formation assays, there is a marked decrease in cell-cell interactions, suggesting a role in angiogenesis. Involved in the delivery of newly synthesized CHID1/SI-CLP from the biosy…
Hemoglobin subunit beta	1	6.68	1	317.29	0.2288	0.0216	0.0213	P68871	Human	http://www.uniprot.org/uniprot/P68871	HBB		Involved in oxygen transport from the lung to the various peripheral tissues.
39S ribosomal protein L32, mitochondrial	1	1.07	1	0	0.9685	0.0216	0.011	Q9BYC8	Human	http://www.uniprot.org/uniprot/Q9BYC8	MRPL32	Mitochondrion
Endothelial differentiation-related factor 1	1	2.08	2.01	1	0.9192	0.0217	0.0399	O60869	Human	http://www.uniprot.org/uniprot/O60869	EDF1	Cytoplasm	Transcriptional coactivator stimulating NR5A1 and ligand-dependent NR1H3/LXRA and PPARG transcriptional activities. Enhances the DNA-binding activity of ATF1, ATF2, CREB1 and NR5A1. Regulates nitric oxid synthase activity probably by sequestering calmodulin in the cytoplasm. May function in endothelial cells differentiation, hormone-induced cardiomyocytes hypertrophy and lipid metabolism.
Mothers against decapentaplegic homolog 1	1	2.43	1.82	1	0.2591	0.0233	0.378	Q15797	Human	http://www.uniprot.org/uniprot/Q15797	SMAD1	Cytoplasm	Transcriptional modulator activated by BMP (bone morphogenetic proteins) type 1 receptor kinase. SMAD1 is a receptor-regulated SMAD (R-SMAD). SMAD1/OAZ1/PSMB4 complex mediates the degradation of the CREBBP/EP300 repressor SNIP1. May act synergistically with SMAD4 and YY1 in bone morphogenetic protein (BMP)-mediated cardiac-specific gene expression.
Oxysterol-binding protein-related protein 8	1	1.57	1.13	1	0.1819	0.0236	0.604	Q9BZF1	Human	http://www.uniprot.org/uniprot/Q9BZF1	OSBPL8
Sphingolipid delta(4)-desaturase DES1	1	2.26	2.09	1	0.8861	0.0251	0.0299	O15121	Human	http://www.uniprot.org/uniprot/O15121	DEGS1	Mitochondrion	Has sphingolipid-delta-4-desaturase activity. Converts D-erythro-sphinganine to D-erythro-sphingosine (E-sphing-4-enine).
Exosome complex component RRP45	1	1.76	1.31	1	0.23	0.0254	0.0657	Q06265	Human	http://www.uniprot.org/uniprot/Q06265	EXOSC9	Cytoplasm	Non-catalytic component of the RNA exosome complex which has 3'->5' exoribonuclease activity and participates in a multitude of cellular RNA processing and degradation events. In the nucleus, the RNA exosome complex is involved in proper maturation of stable RNA species such as rRNA, snRNA and snoRNA, in the elimination of RNA processing by-products and non-coding 'pervasive' transcripts, such as…
UDP-N-acetylhexosamine pyrophosphorylase	1	1.35	1.2	1	0.2791	0.0255	0.2072	Q16222	Human	http://www.uniprot.org/uniprot/Q16222	UAP1	Cytoplasm	Converts UDP and GlcNAc-1-P into UDP-GlcNAc, and UDP and GalNAc-1-P into UDP-GalNAc. Isoform AGX1 has 2 to 3 times higher activity towards GalNAc-1-P, while isoform AGX2 has 8 times more activity towards GlcNAc-1-P.
WAS/WASL-interacting protein family member 1	1	0	1	1	0.2213	0.0262	0.5738	O43516	Human	http://www.uniprot.org/uniprot/O43516	WIPF1	Cytoplasmic vesicle	Plays a role in the reorganization of the actin cytoskeleton. Contributes with NCK1 and GRB2 in the recruitment and activation of WASL. May participate in regulating the subcellular localization of WASL, resulting in the disassembly of stress fibers in favor of filopodia formation. Plays a role in the formation of cell ruffles (By similarity). Plays an important role in the intracellular motility…
BRI3-binding protein	1	1	1.2	1.4	0.3087	0.0269	0.3884	Q8WY22	Human	http://www.uniprot.org/uniprot/Q8WY22	BRI3BP	Mitochondrion outer membrane	Involved in tumorigenesis and may function by stabilizing p53/TP53.
NADH dehydrogenase [ubiquinone] 1 alpha subcomplex subunit 12	1	4.54	7.76	1	0.0787	0.0284	0.0137	Q9UI09	Human	http://www.uniprot.org/uniprot/Q9UI09	NDUFA12	Mitochondrion inner membrane	Accessory subunit of the mitochondrial membrane respiratory chain NADH dehydrogenase (Complex I), that is believed not to be involved in catalysis. Complex I functions in the transfer of electrons from NADH to the respiratory chain. The immediate electron acceptor for the enzyme is believed to be ubiquinone.
3-beta-hydroxysteroid-Delta(8),Delta(7)-isomerase	1	1.74	1.41	1	0.3428	0.0286	0.0603	Q15125	Human	http://www.uniprot.org/uniprot/Q15125	EBP	Endoplasmic reticulum membrane	Catalyzes the conversion of Delta(8)-sterols to their corresponding Delta(7)-isomers.
2-oxoglutarate and iron-dependent oxygenase domain-containing protein 3	1	1.85	1.8	1	0.9445	0.0286	0.0598	Q6PK18	Human	http://www.uniprot.org/uniprot/Q6PK18	OGFOD3	Membrane
26S proteasome regulatory subunit 8	1	1.28	1.02	1	0.0507	0.0292	0.7345	P62195	Human	http://www.uniprot.org/uniprot/P62195	PSMC5	Cytoplasm	The 26S protease is involved in the ATP-dependent degradation of ubiquitinated proteins. The regulatory (or ATPase) complex confers ATP dependency and substrate specificity to the 26S complex.
40S ribosomal protein S27-like	1	1.7	1.57	1	0.7475	0.0292	0.2586	Q71UM5	Human	http://www.uniprot.org/uniprot/Q71UM5	RPS27L
Tropomyosin beta chain	1	1	1.13	1.35	0.133	0.03	0.1024	P07951	Human	http://www.uniprot.org/uniprot/P07951	TPM2	Cytoplasm	Binds to actin filaments in muscle and non-muscle cells. Plays a central role, in association with the troponin complex, in the calcium dependent regulation of vertebrate striated muscle contraction. Smooth muscle contraction is regulated by interaction with caldesmon. In non-muscle cells is implicated in stabilizing cytoskeleton actin filaments. The non-muscle isoform may have a role in agonist-…
Nucleobindin-2	1	1.42	1.37	1	0.6675	0.0304	0.0345	P80303	Human	http://www.uniprot.org/uniprot/P80303	NUCB2	Golgi apparatus	Calcium-binding protein. May have a role in calcium homeostasis.
Pigment epithelium-derived factor	2	1	1.18	0	0.5092	0.0318	0.2599	P36955	Human	http://www.uniprot.org/uniprot/P36955	SERPINF1	Secreted	Neurotrophic protein; induces extensive neuronal differentiation in retinoblastoma cells. Potent inhibitor of angiogenesis. As it does not undergo the S (stressed) to R (relaxed) conformational transition characteristic of active serpins, it exhibits no serine protease inhibitory activity.
Pre-mRNA 3'-end-processing factor FIP1	1	1.36	1	1.99	0.1004	0.0331	0.006	Q6UN15	Human	http://www.uniprot.org/uniprot/Q6UN15	FIP1L1	Nucleus	Component of the cleavage and polyadenylation specificity factor (CPSF) complex that plays a key role in pre-mRNA 3'-end formation, recognizing the AAUAAA signal sequence and interacting with poly(A) polymerase and other factors to bring about cleavage and poly(A) addition. FIP1L1 contributes to poly(A) site recognition and stimulates poly(A) addition. Binds to U-rich RNA sequence elements surrou…
Protein MEMO1	1	1.36	1.48	1	0.8399	0.0332	0.0718	Q9Y316	Human	http://www.uniprot.org/uniprot/Q9Y316	MEMO1		May control cell migration by relaying extracellular chemotactic signals to the microtubule cytoskeleton. Mediator of ERBB2 signaling. The MEMO1-RHOA-DIAPH1 signaling pathway plays an important role in ERBB2-dependent stabilization of microtubules at the cell cortex. It controls the localization of APC and CLASP2 to the cell membrane, via the regulation of GSK3B activity. In turn, membrane-bound …
Probable ubiquitin carboxyl-terminal hydrolase FAF-X	1	1.57	1.43	1	0.8331	0.0342	0.0776	Q93008	Human	http://www.uniprot.org/uniprot/Q93008	USP9X	Cytoplasm	Deubiquitinase involved both in the processing of ubiquitin precursors and of ubiquitinated proteins. May therefore play an important role regulatory role at the level of protein turnover by preventing degradation of proteins through the removal of conjugated ubiquitin. Essential component of TGF-beta/BMP signaling cascade. Regulates chromosome alignment and segregation in mitosis by regulating t…
Phosphatidylinositol transfer protein alpha isoform	1	1.93	1.69	1	0.4966	0.035	0.0506	Q00169	Human	http://www.uniprot.org/uniprot/Q00169	PITPNA	Cytoplasm	Catalyzes the transfer of PtdIns and phosphatidylcholine between membranes.
Haloacid dehalogenase-like hydrolase domain-containing 5	1	1.95	2.12	1	0.7379	0.0365	0.0151	Q9BXW7	Human	http://www.uniprot.org/uniprot/Q9BXW7	CECR5
Nuclear autoantigen Sp-100	1	1.5	1.32	1	0.2217	0.0366	0.1149	P23497	Human	http://www.uniprot.org/uniprot/P23497	SP100	Nucleus	Together with PML, this tumor suppressor is a major constituent of the PML bodies, a subnuclear organelle involved in a large number of physiological processes including cell growth, differentiation and apoptosis. Functions as a transcriptional coactivator of ETS1 and ETS2 according to PubMed:11909962. Under certain conditions, it may also act as a corepressor of ETS1 preventing its binding to DN…
Keratin, type I cytoskeletal 13	3	2.7	2.18	1	0.2737	0.0369	0.38	P13646	Human	http://www.uniprot.org/uniprot/P13646	KRT13
Lysosomal acid glucosylceramidase	1	1.43	1	1.01	0.148	0.0384	0.6517	P04062	Human	http://www.uniprot.org/uniprot/P04062	GBA	Lysosome membrane
Mitochondrial carrier homolog 2	1	1.54	1.79	1	0.437	0.0385	0.0495	Q9Y6C9	Human	http://www.uniprot.org/uniprot/Q9Y6C9	MTCH2	Mitochondrion inner membrane	The substrate transported is not yet known. Induces mitochondrial depolarization.
Protein NOXP20	1	1.22	1	1.82	0.3055	0.0387	0.0074	Q8IWE2	Human	http://www.uniprot.org/uniprot/Q8IWE2	FAM114A1	Cytoplasm	May play a role in neuronal cell development.
NADH-ubiquinone oxidoreductase 75 kDa subunit, mitochondrial	1	1.44	1.44	1	0.3332	0.039	0.0082	P28331	Human	http://www.uniprot.org/uniprot/P28331	NDUFS1	Mitochondrion inner membrane	Core subunit of the mitochondrial membrane respiratory chain NADH dehydrogenase (Complex I) that is believed to belong to the minimal assembly required for catalysis. Complex I functions in the transfer of electrons from NADH to the respiratory chain. The immediate electron acceptor for the enzyme is believed to be ubiquinone (By similarity). This is the largest subunit of complex I and it is a c…
Anoctamin-10	1	1.61	1.71	1	0.1654	0.0393	0.0271	Q9NW15	Human	http://www.uniprot.org/uniprot/Q9NW15	ANO10	Cell membrane	Does not exhibit calcium-activated chloride channel (CaCC) activity. Can inhibit the activity of ANO1.
Epoxide hydrolase 1	1	1.68	2.19	1	0.2274	0.0398	0.0106	P07099	Human	http://www.uniprot.org/uniprot/P07099	EPHX1	Microsome membrane	Biotransformation enzyme that catalyzes the hydrolysis of arene and aliphatic epoxides to less reactive and more water soluble dihydrodiols by the trans addition of water.
Cysteine--tRNA ligase, cytoplasmic	1	1.25	1.18	1	0.6254	0.04	0.5142	P49589	Human	http://www.uniprot.org/uniprot/P49589	CARS	Cytoplasm
Putative small nuclear ribonucleoprotein G-like protein 15	1	1.09	1	0	0.2028	0.0405	0.4226	A8MWD9	Human	http://www.uniprot.org/uniprot/A8MWD9	SNRPGP15	Nucleus	Associated with snRNP U1, U2, U4/U6 and U5.
Ubiquitin carboxyl-terminal hydrolase 7	3	1.17	1	1.23	0.4689	0.0406	0.0825	Q93009	Human	http://www.uniprot.org/uniprot/Q93009	USP7	Nucleus	Hydrolase that deubiquitinates target proteins such as FOXO4, p53/TP53, MDM2, ERCC6, DNMT1, UHRF1, PTEN and DAXX. Together with DAXX, prevents MDM2 self-ubiquitination and enhances the E3 ligase activity of MDM2 towards p53/TP53, thereby promoting p53/TP53 ubiquitination and proteasomal degradation. Deubiquitinates p53/TP53 and MDM2 and strongly stabilizes p53/TP53 even in the presence of excess …
60S ribosomal protein L21	4	1.82	1.9	1	0.831	0.0416	0.079	P46778	Human	http://www.uniprot.org/uniprot/P46778	RPL21
Far upstream element-binding protein 3	3	2.3	1.73	1	0.4221	0.0424	0.1666	Q96I24	Human	http://www.uniprot.org/uniprot/Q96I24	FUBP3	Nucleus	May interact with single-stranded DNA from the far-upstream element (FUSE). May activate gene expression.
14 kDa phosphohistidine phosphatase	1	2.53	2.1	1	0.2891	0.0426	0.4595	Q9NRX4	Human	http://www.uniprot.org/uniprot/Q9NRX4	PHPT1	Cytoplasm	Exhibits phosphohistidine phosphatase activity.
A-kinase anchor protein 2	2	1.12	1.2	1	0.3694	0.0426	0.3882	Q9Y2D5	Human	http://www.uniprot.org/uniprot/Q9Y2D5	AKAP2		Binds to regulatory subunit (RII) of protein kinase A. May be involved in establishing polarity in signaling systems or in integrating PKA-RII isoforms with downstream effectors to capture, amplify and focus diffuse, trans-cellular signals carried by cAMP (By similarity).
Phosphatidylinositol 4-phosphate 5-kinase type-1 gamma	1	1.68	1.74	1	0.5414	0.0428	0.3	O60331	Human	http://www.uniprot.org/uniprot/O60331	PIP5K1C	Cell membrane	Catalyzes the phosphorylation of phosphatidylinositol 4-phosphate (PtdIns4P) to form phosphatidylinositol 4,5-bisphosphate (PtdIns(4,5)P2). PtdIns(4,5)P2 is involved in a variety of cellular processes and is the substrate to form phosphatidylinositol 3,4,5-trisphosphate (PtdIns(3,4,5)P3), another second messenger. The majority of PtdIns(4,5)P2 is thought to occur via type I phosphatidylinositol 4…
Protein RER1	1	1.7	1.92	1	0.3096	0.0431	0.0328	O15258	Human	http://www.uniprot.org/uniprot/O15258	RER1	Golgi apparatus membrane	Involved in the retrieval of endoplasmic reticulum membrane proteins from the early Golgi compartment.
Glypican-1	1	2.58	1.46	1	0.2171	0.0433	0.1208	P35052	Human	http://www.uniprot.org/uniprot/P35052	GPC1	Cell membrane	Cell surface proteoglycan that bears heparan sulfate. Binds, via the heparan sulfate side chains, alpha-4 (V) collagen and participates in Schwann cell myelination (By similarity). May act as a catalyst in increasing the rate of conversion of prion protein PRPN(C) to PRNP(Sc) via associating (via the heparan sulfate side chains) with both forms of PRPN, targeting them to lipid rafts and facilitat…
Rho guanine nucleotide exchange factor 10	3	1.18	1.05	1	0.3453	0.0434	0.4513	O15013	Human	http://www.uniprot.org/uniprot/O15013	ARHGEF10		May play a role in developmental myelination of peripheral nerves.
TBC1 domain family member 10B	1	1.54	1.17	1	0.1516	0.0439	0.5383	Q4KMP7	Human	http://www.uniprot.org/uniprot/Q4KMP7	TBC1D10B	Cytoplasm	Acts as GTPase-activating protein for RAB3A, RAB22A, RAB27A, AND RAB35. Does not act on RAB2A and RAB6A.
Pyrroline-5-carboxylate reductase 3	2	1.41	1.37	1	0.517	0.044	0.3692	Q53H96	Human	http://www.uniprot.org/uniprot/Q53H96	PYCRL
Translocon-associated protein subunit gamma	1	5.11	6.58	1	0.2633	0.0443	0.0078	Q9UNL2	Human	http://www.uniprot.org/uniprot/Q9UNL2	SSR3	Endoplasmic reticulum membrane	TRAP proteins are part of a complex whose function is to bind calcium to the ER membrane and thereby regulate the retention of ER resident proteins.
Guanine nucleotide-binding protein G(q) subunit alpha	1	1.48	1.54	1	0.6482	0.0453	0.0288	P50148	Human	http://www.uniprot.org/uniprot/P50148	GNAQ	Nucleus	Guanine nucleotide-binding proteins (G proteins) are involved as modulators or transducers in various transmembrane signaling systems. Regulates B-cell selection and survival and is required to prevent B-cell-dependent autoimmunity. Regulates chemotaxis of BM-derived neutrophils and dendritic cells (in vitro) (By similarity).
60S ribosomal protein L15	5	1.58	1.95	1	0.2388	0.0457	0.0174	P61313	Human	http://www.uniprot.org/uniprot/P61313	RPL15
Transmembrane emp24 domain-containing protein 7	1	3.84	4.63	1	0.6077	0.0457	0.0666	Q9Y3B3	Human	http://www.uniprot.org/uniprot/Q9Y3B3	TMED7	Endoplasmic reticulum membrane	Potential role in vesicular protein trafficking, mainly in the early secretory pathway. Appears to play a role in the biosynthesis of secreted cargo including processing and post-translational modifications.
Partner of Y14 and mago	1	1	1.35	1.4	0.0149	0.0467	0.9815	Q9BRP8	Human	http://www.uniprot.org/uniprot/Q9BRP8	WIBG	Cytoplasm	Key regulator of the exon junction complex (EJC), a multiprotein complex that associates immediately upstream of the exon-exon junction on mRNAs and serves as a positional landmarks for the intron exon structure of genes and directs post-transcriptional processes in the cytoplasm such as mRNA export, nonsense-mediated mRNA decay (NMD) or translation. Acts as a EJC disassembly factor, allowing tra…
3-hydroxybutyrate dehydrogenase type 2	1	1	1.3	1.66	0.1847	0.0468	0.4665	Q9BUT1	Human	http://www.uniprot.org/uniprot/Q9BUT1	BDH2	Cytoplasm	Dehydrogenase that mediates the formation of 2,5-dihydroxybenzoic acid (2,5-DHBA), a siderophore that shares structural similarities with bacterial enterobactin and associates with LCN2, thereby playing a key role in iron homeostasis and transport. Also acts as a 3-hydroxybutyrate dehydrogenase (By similarity).
CD81 antigen	1	3.74	5.1	1	0.2462	0.0471	0.0009	P60033	Human	http://www.uniprot.org/uniprot/P60033	CD81	Membrane	May play an important role in the regulation of lymphoma cell growth. Interacts with a 16-kDa Leu-13 protein to form a complex possibly involved in signal transduction. May act as the viral receptor for HCV.
Prenylcysteine oxidase 1	3	1.66	1.88	1	0.444	0.0473	0.0787	Q9UHG3	Human	http://www.uniprot.org/uniprot/Q9UHG3	PCYOX1	Lysosome	Involved in the degradation of prenylated proteins. Cleaves the thioether bond of prenyl-L-cysteines, such as farnesylcysteine and geranylgeranylcysteine.
Phosducin-like protein 3	1	1.67	1.9	1	0.3337	0.0495	0.0215	Q9H2J4	Human	http://www.uniprot.org/uniprot/Q9H2J4	PDCL3	Cytoplasm	Acts as a chaperone for the angiogenic VEGF receptor KDR/VEGFR2, controlling its abundance and inhibiting its ubiquitination and degradation. Modulates the activation of caspases during apoptosis. Is a substrate for Orgyia pseudotsugata multicapsid polyhedrosis virus (OpMNPV) IAP-mediated ubiquitination.
Microfibrillar-associated protein 1	1	1.06	1	1.36	0.7128	0.0497	0.0269	P55081	Human	http://www.uniprot.org/uniprot/P55081	MFAP1	Secreted	Component of the elastin-associated microfibrils.
Common contaminant in samples	1	4.08	1	417.03	0.1258	0.0506	0.0498	CRAP0073	Other	http://www.uniprot.org/uniprot/CRAP0073
Ephrin type-B receptor 2	2	1.01	1	Low S/N	0.3379	0.0506	0.1968	P29323	Human	http://www.uniprot.org/uniprot/P29323	EPHB2	Cell membrane	Receptor tyrosine kinase which binds promiscuously transmembrane ephrin-B family ligands residing on adjacent cells, leading to contact-dependent bidirectional signaling into neighboring cells. The signaling pathway downstream of the receptor is referred to as forward signaling while the signaling pathway downstream of the ephrin ligand is referred to as reverse signaling. Functions in axon guida…
Ras-related C3 botulinum toxin substrate 2	1	2.41	2.73	1	0.4128	0.0506	0.0522	P15153	Human	http://www.uniprot.org/uniprot/P15153	RAC2	Cytoplasm	Plasma membrane-associated small GTPase which cycles between an active GTP-bound and inactive GDP-bound state. In active state binds to a variety of effector proteins to regulate cellular responses, such as secretory processes, phagocytose of apoptotic cells and epithelial cell polarization. Augments the production of reactive oxygen species (ROS) by NADPH oxidase.
B-cell lymphoma/leukemia 10	1	1.48	1.13	1	0.5846	0.051	0.1926	O95999	Human	http://www.uniprot.org/uniprot/O95999	BCL10	Cytoplasm	Involved in adaptive immune response (PubMed:25365219). Promotes apoptosis, pro-caspase-9 maturation and activation of NF-kappa-B via NIK and IKK. May be an adapter protein between upstream TNFR1-TRADD-RIP complex and the downstream NIK-IKK-IKAP complex. Is a substrate for MALT1 (PubMed:18264101).
ATP-binding cassette sub-family F member 1	1	1.16	1	1.51	0.2967	0.0513	0.0084	Q8NE71	Human	http://www.uniprot.org/uniprot/Q8NE71	ABCF1	Cytoplasm	Isoform 2 is required for efficient Cap- and IRES-mediated mRNA translation initiation. Isoform 2 is not involved in the ribosome biogenesis.
Protein DEK	1	1.22	1.5	1	0.6908	0.0513	0.4994	P35659	Human	http://www.uniprot.org/uniprot/P35659	DEK	Nucleus	Involved in chromatin organization.
Importin subunit alpha-4	1	1.83	1.97	1	0.662	0.0517	0.0374	O00505	Human	http://www.uniprot.org/uniprot/O00505	KPNA3	Cytoplasm	Functions in nuclear protein import as an adapter protein for nuclear receptor KPNB1. Binds specifically and directly to substrates containing either a simple or bipartite NLS motif. Docking of the importin/substrate complex to the nuclear pore complex (NPC) is mediated by KPNB1 through binding to nucleoporin FxFG repeats and the complex is subsequently translocated through the pore by an energy …
Tropomodulin-3	1	1	1.19	1.36	0.6089	0.0525	0.4302	Q9NYL9	Human	http://www.uniprot.org/uniprot/Q9NYL9	TMOD3	Cytoplasm	Blocks the elongation and depolymerization of the actin filaments at the pointed end. The Tmod/TM complex contributes to the formation of the short actin protofilament, which in turn defines the geometry of the membrane skeleton (By similarity).
Nuclear pore complex protein Nup85	1	1.51	1.46	1	0.9853	0.0527	0.1059	Q9BW27	Human	http://www.uniprot.org/uniprot/Q9BW27	NUP85	Nucleus	Essential component of the nuclear pore complex (NPC) that seems to be required for NPC assembly and maintenance. As part of the NPC Nup107-160 subcomplex plays a role in RNA export and in tethering NUP98/Nup98 and NUP153 to the nucleus. The Nup107-160 complex seems to be required for spindle assembly during mitosis. NUP85 is required for membrane clustering of CCL2-activated CCR2. Seems to be in…
Quinone oxidoreductase	2	1	1.38	1.19	0.3503	0.0532	0.4468	Q08257	Human	http://www.uniprot.org/uniprot/Q08257	CRYZ	Cytoplasm	Does not have alcohol dehydrogenase activity. Binds NADP and acts through a one-electron transfer process. Orthoquinones, such as 1,2-naphthoquinone or 9,10-phenanthrenequinone, are the best substrates (in vitro). May act in the detoxification of xenobiotics. Interacts with (AU)-rich elements (ARE) in the 3'-UTR of target mRNA species. Enhances the stability of mRNA coding for BCL2. NADPH binding…
Myosin regulatory light chain 12A	1	1.7	1.89	1	0.3474	0.0536	0.0548	P19105	Human	http://www.uniprot.org/uniprot/P19105	MYL12A		Myosin regulatory subunit that plays an important role in regulation of both smooth muscle and nonmuscle cell contractile activity via its phosphorylation. Implicated in cytokinesis, receptor capping, and cell locomotion (By similarity).
26S proteasome regulatory subunit 7	2	1.07	1	1.22	0.4837	0.054	0.0527	P35998	Human	http://www.uniprot.org/uniprot/P35998	PSMC2	Cytoplasm	The 26S protease is involved in the ATP-dependent degradation of ubiquitinated proteins. The regulatory (or ATPase) complex confers ATP dependency and substrate specificity to the 26S complex. In case of HIV-1 infection, positive modulator of Tat-mediated transactivation.
Peroxisomal acyl-coenzyme A oxidase 1	1	1.53	2.15	1	0.1703	0.0544	0.0223	Q15067	Human	http://www.uniprot.org/uniprot/Q15067	ACOX1	Peroxisome	Catalyzes the desaturation of acyl-CoAs to 2-trans-enoyl-CoAs. Isoform 1 shows highest activity against medium-chain fatty acyl-CoAs and activity decreases with increasing chain length. Isoform 2 is active against a much broader range of substrates and shows activity towards very long-chain acyl-CoAs. Isoform 2 is twice as active as isoform 1 against 16-hydroxy-palmitoyl-CoA and is 25% more activ…
Sideroflexin-1	1	1.21	1.15	1	0.8547	0.0544	0.6017	Q9H9B4	Human	http://www.uniprot.org/uniprot/Q9H9B4	SFXN1	Mitochondrion membrane	Might be involved in the transport of a component required for iron utilization into or out of the mitochondria.
CCR4-NOT transcription complex subunit 2	1	1.08	1	1.33	0.6782	0.0553	0.2397	Q9NZN8	Human	http://www.uniprot.org/uniprot/Q9NZN8	CNOT2	Cytoplasm	Component of the CCR4-NOT complex which is one of the major cellular mRNA deadenylases and is linked to various cellular processes including bulk mRNA degradation, miRNA-mediated repression, translational repression during translational initiation and general transcription regulation. Additional complex functions may be a consequence of its influence on mRNA expression. Required for the CCR4-NOT …
40S ribosomal protein S18	4	1.3	1.38	1	0.153	0.0554	0.106	P62269	Human	http://www.uniprot.org/uniprot/P62269	RPS18	Cytoplasm	Located at the top of the head of the 40S subunit, it contacts several helices of the 18S rRNA.
Signal peptidase complex catalytic subunit SEC11A	1	1.84	1.94	1	0.7756	0.0574	0.0774	P67812	Human	http://www.uniprot.org/uniprot/P67812	SEC11A	Microsome membrane	Component of the microsomal signal peptidase complex which removes signal peptides from nascent proteins as they are translocated into the lumen of the endoplasmic reticulum.
Neuroguidin	1	1	1.85	1.49	0.3019	0.058	0.6675	Q8NEJ9	Human	http://www.uniprot.org/uniprot/Q8NEJ9	NGDN	Nucleus	Involved in the translational repression of cytoplasmic polyadenylation element (CPE)-containing mRNAs.
NADH dehydrogenase [ubiquinone] flavoprotein 1, mitochondrial	3	1.04	1.06	1	0.2615	0.0581	0.1076	P49821	Human	http://www.uniprot.org/uniprot/P49821	NDUFV1	Mitochondrion inner membrane	Core subunit of the mitochondrial membrane respiratory chain NADH dehydrogenase (Complex I) that is believed to belong to the minimal assembly required for catalysis. Complex I functions in the transfer of electrons from NADH to the respiratory chain. The immediate electron acceptor for the enzyme is believed to be ubiquinone (By similarity).
GTP-binding nuclear protein Ran	3	1	1.23	1.17	0.2315	0.0585	0.4285	P62826	Human	http://www.uniprot.org/uniprot/P62826	RAN	Nucleus	GTP-binding protein involved in nucleocytoplasmic transport. Required for the import of protein into the nucleus and also for RNA export. Involved in chromatin condensation and control of cell cycle (By similarity). The complex with BIRC5/ survivin plays a role in mitotic spindle formation by serving as a physical scaffold to help deliver the RAN effector molecule TPX2 to microtubules. Acts as a …
Mitochondrial import inner membrane translocase subunit TIM44	2	1.56	1.43	1	0.2412	0.0594	0.6114	O43615	Human	http://www.uniprot.org/uniprot/O43615	TIMM44	Mitochondrion inner membrane	Essential component of the PAM complex, a complex required for the translocation of transit peptide-containing proteins from the inner membrane into the mitochondrial matrix in an ATP-dependent manner. Recruits mitochondrial HSP70 to drive protein translocation into the matrix using ATP as an energy source.
Stromal cell-derived factor 2	4	2.39	2.13	1	0.3017	0.0601	0.3174	Q99470	Human	http://www.uniprot.org/uniprot/Q99470	SDF2	Secreted
Transmembrane protein 43	8	1.58	1.81	1	0.5755	0.0602	0.181	Q9BTV4	Human	http://www.uniprot.org/uniprot/Q9BTV4	TMEM43	Endoplasmic reticulum	May have an important role in maintaining nuclear envelope structure by organizing protein complexes at the inner nuclear membrane. Required for retaining emerin at the inner nuclear membrane (By similarity).
1,4-alpha-glucan-branching enzyme	5	2.08	2.14	1	0.7369	0.0603	0.014	Q04446	Human	http://www.uniprot.org/uniprot/Q04446	GBE1		Required for sufficient glycogen accumulation. The alpha 1-6 branches of glycogen play an important role in increasing the solubility of the molecule and, consequently, in reducing the osmotic pressure within cells.
Sodium/hydrogen exchanger 1	1	1.28	1	1.55	0.217	0.0605	0.0362	P19634	Human	http://www.uniprot.org/uniprot/P19634	SLC9A1	Membrane	Involved in pH regulation to eliminate acids generated by active metabolism or to counter adverse environmental conditions. Major proton extruding system driven by the inward sodium ion chemical gradient. Plays an important role in signal transduction.
Peptidyl-prolyl cis-trans isomerase FKBP3	1	1.06	1	1.27	0.4253	0.0606	0.0151	Q00688	Human	http://www.uniprot.org/uniprot/Q00688	FKBP3	Nucleus	FK506- and rapamycin-binding proteins (FKBPs) constitute a family of receptors for the two immunosuppressants which inhibit T-cell proliferation by arresting two distinct cytoplasmic signal transmission pathways. PPIases accelerate the folding of proteins.
NF-kappa-B essential modulator	2	1.34	1.85	1	0.6924	0.061	0.113	Q9Y6K9	Human	http://www.uniprot.org/uniprot/Q9Y6K9	IKBKG	Cytoplasm	Regulatory subunit of the IKK core complex which phosphorylates inhibitors of NF-kappa-B thus leading to the dissociation of the inhibitor/NF-kappa-B complex and ultimately the degradation of the inhibitor. Its binding to scaffolding polyubiquitin seems to play a role in IKK activation by multiple signaling receptor pathways. However, the specific type of polyubiquitin recognized upon cell stimul…
Ras-related protein Rab-2A	2	2.39	2.35	1	0.7574	0.0612	0.0073	P61019	Human	http://www.uniprot.org/uniprot/P61019	RAB2A	Endoplasmic reticulum-Golgi intermediate compartment membrane	Required for protein transport from the endoplasmic reticulum to the Golgi complex.
Mannose-1-phosphate guanyltransferase beta	2	1.06	1	Low S/N	0.3171	0.0614	0.3409	Q9Y5P6	Human	http://www.uniprot.org/uniprot/Q9Y5P6	GMPPB	Cytoplasm
1-phosphatidylinositol 4,5-bisphosphate phosphodiesterase beta-3	1	1.11	1	1.44	0.6696	0.0614	0.0765	Q01970	Human	http://www.uniprot.org/uniprot/Q01970	PLCB3	Membrane	The production of the second messenger molecules diacylglycerol (DAG) and inositol 1,4,5-trisphosphate (IP3) is mediated by activated phosphatidylinositol-specific phospholipase C enzymes.
Paraneoplastic antigen Ma2	1	3.09	3.65	1	0.5001	0.062	0.0002	Q9UL42	Human	http://www.uniprot.org/uniprot/Q9UL42	PNMA2	Nucleus
Mothers against decapentaplegic homolog 2	2	1	1.29	0	0.4396	0.0624	0.0128	Q15796	Human	http://www.uniprot.org/uniprot/Q15796	SMAD2	Cytoplasm	Receptor-regulated SMAD (R-SMAD) that is an intracellular signal transducer and transcriptional modulator activated by TGF-beta (transforming growth factor) and activin type 1 receptor kinases. Binds the TRE element in the promoter region of many genes that are regulated by TGF-beta and, on formation of the SMAD2/SMAD4 complex, activates transcription. May act as a tumor suppressor in colorectal …
60S ribosomal protein L4	7	1.04	1.1	1	0.3521	0.0628	0.1669	P36578	Human	http://www.uniprot.org/uniprot/P36578	RPL4
Ephrin-B1	1	1	1.17	1.51	0.7045	0.0629	0.2588	P98172	Human	http://www.uniprot.org/uniprot/P98172	EFNB1	Membrane	Binds to the receptor tyrosine kinases EPHB1 and EPHA1. Binds to, and induce the collapse of, commissural axons/growth cones in vitro. May play a role in constraining the orientation of longitudinally projecting axons (By similarity).
NADH dehydrogenase [ubiquinone] 1 alpha subcomplex subunit 10, mitochondrial	1	1	1	1.04	0.4604	0.0638	0.3574	O95299	Human	http://www.uniprot.org/uniprot/O95299	NDUFA10	Mitochondrion matrix	Accessory subunit of the mitochondrial membrane respiratory chain NADH dehydrogenase (Complex I), that is believed not to be involved in catalysis. Complex I functions in the transfer of electrons from NADH to the respiratory chain. The immediate electron acceptor for the enzyme is believed to be ubiquinone.
m7GpppX diphosphatase	1	1.09	1	1.3	0.4743	0.0639	0.0361	Q96C86	Human	http://www.uniprot.org/uniprot/Q96C86	DCPS	Cytoplasm	Decapping scavenger enzyme that catalyzes the cleavage of a residual cap structure following the degradation of mRNAs by the 3'->5' exosome-mediated mRNA decay pathway. Hydrolyzes cap analog structures like 7-methylguanosine nucleoside triphosphate (m7GpppG) with up to 10 nucleotide substrates (small capped oligoribonucleotides) and specifically releases 5'-phosphorylated RNA fragments and 7-meth…
Methylsterol monooxygenase 1	1	1.46	1.81	1	0.202	0.0646	0.0093	Q15800	Human	http://www.uniprot.org/uniprot/Q15800	MSMO1	Endoplasmic reticulum membrane
C-1-tetrahydrofolate synthase, cytoplasmic	2	1	1.03	1.35	0.4784	0.0662	0.0692	P11586	Human	http://www.uniprot.org/uniprot/P11586	MTHFD1	Cytoplasm
Centromere/kinetochore protein zw10 homolog	3	1.77	1.18	1	0.2852	0.0667	0.932	O43264	Human	http://www.uniprot.org/uniprot/O43264	ZW10	Cytoplasm	Essential component of the mitotic checkpoint, which prevents cells from prematurely exiting mitosis. Required for the assembly of the dynein-dynactin and MAD1-MAD2 complexes onto kinetochores. Involved in regulation of membrane traffic between the Golgi and the endoplasmic reticulum.
Arpin	1	1.12	1	1.53	0.5837	0.0668	0.1053	Q7Z6K5	Human	http://www.uniprot.org/uniprot/Q7Z6K5	ARPIN	Cell projection	Regulates actin polymerization by inhibiting the actin-nucleating activity of the Arp2/3 complex; the function is competetive with nucleation promoting factors. Participates in an incoherent feedforward loop at the lamellipodium tip where it inhibits the ARP2/2 complex in response to Rac signaling and where Rac also stimulates actin polymerization through the WAVE complex. Involved in steering ce…
Replication protein A 70 kDa DNA-binding subunit	1	1	1.17	1.23	0.1299	0.0669	0.795	P27694	Human	http://www.uniprot.org/uniprot/P27694	RPA1	Nucleus	As part of the heterotrimeric replication protein A complex (RPA/RP-A), binds and stabilizes single-stranded DNA intermediates, that form during DNA replication or upon DNA stress. It prevents their reannealing and in parallel, recruits and activates different proteins and complexes involved in DNA metabolism. Thereby, it plays an essential role both in DNA replication and the cellular response t…
Pyridoxal phosphate homeostasis protein	1	1	1.01	1.33	0.9474	0.0673	0.0608	O94903	Human	http://www.uniprot.org/uniprot/O94903	PROSC
Exosome complex component RRP43	1	1	1.37	1.75	0.7062	0.0677	0.1773	Q96B26	Human	http://www.uniprot.org/uniprot/Q96B26	EXOSC8	Cytoplasm	Non-catalytic component of the RNA exosome complex which has 3'->5' exoribonuclease activity and participates in a multitude of cellular RNA processing and degradation events. In the nucleus, the RNA exosome complex is involved in proper maturation of stable RNA species such as rRNA, snRNA and snoRNA, in the elimination of RNA processing by-products and non-coding 'pervasive' transcripts, such as…
Cancer-related nucleoside-triphosphatase	1	1.41	1	1.08	0.2199	0.0684	0.7746	Q9BSD7	Human	http://www.uniprot.org/uniprot/Q9BSD7	NTPCR		Has nucleotide phosphatase activity towards ATP, GTP, CTP, TTP and UTP. Hydrolyzes nucleoside diphosphates with lower efficiency.
Tubulin beta chain	1	12.97	11.01	1	0.6741	0.0688	0.066	P07437	Human	http://www.uniprot.org/uniprot/P07437	TUBB	Cytoplasm	Tubulin is the major constituent of microtubules. It binds two moles of GTP, one at an exchangeable site on the beta chain and one at a non-exchangeable site on the alpha chain.
3'-5' exoribonuclease 1	1	1.86	1.51	1	0.2247	0.0691	0.1712	Q8IV48	Human	http://www.uniprot.org/uniprot/Q8IV48	ERI1	Cytoplasm	RNA exonuclease that binds to the 3'-end of histone mRNAs and degrades them, suggesting that it plays an essential role in histone mRNA decay after replication. A 2' and 3'-hydroxyl groups at the last nucleotide of the histone 3'-end is required for efficient degradation of RNA substrates. Also able to degrade the 3'-overhangs of short interfering RNAs (siRNAs) in vitro, suggesting a possible rol…
CD276 antigen	1	1	1.49	1.36	0.0355	0.0694	0.6334	Q5ZPR3	Human	http://www.uniprot.org/uniprot/Q5ZPR3	CD276	Membrane	May participate in the regulation of T-cell-mediated immune response. May play a protective role in tumor cells by inhibiting natural-killer mediated cell lysis as well as a role of marker for detection of neuroblastoma cells. May be involved in the development of acute and chronic transplant rejection and in the regulation of lymphocytic activity at mucosal surfaces. Could also play a key role i…
High mobility group protein B3	1	1.34	1.37	1	0.3914	0.0695	0.0348	O15347	Human	http://www.uniprot.org/uniprot/O15347	HMGB3	Nucleus	Binds preferentially single-stranded DNA and unwinds double-stranded DNA.
Probable rRNA-processing protein EBP2	1	1	1.17	1.82	0.6569	0.0697	0.2434	Q99848	Human	http://www.uniprot.org/uniprot/Q99848	EBNA1BP2	Nucleus	Required for the processing of the 27S pre-rRNA.
Delta-aminolevulinic acid dehydratase	1	1	1.23	1.44	0.0942	0.0703	0.6731	P13716	Human	http://www.uniprot.org/uniprot/P13716	ALAD		Catalyzes an early step in the biosynthesis of tetrapyrroles. Binds two molecules of 5-aminolevulinate per subunit, each at a distinct site, and catalyzes their condensation to form porphobilinogen.
Proteasome activator complex subunit 1	2	1.22	1.39	1	0.747	0.0706	0.1374	Q06323	Human	http://www.uniprot.org/uniprot/Q06323	PSME1		Implicated in immunoproteasome assembly and required for efficient antigen processing. The PA28 activator complex enhances the generation of class I binding peptides by altering the cleavage pattern of the proteasome.
40S ribosomal protein S15a	2	1.48	1.36	1	0.7929	0.0712	0.2063	P62244	Human	http://www.uniprot.org/uniprot/P62244	RPS15A
HLA class I histocompatibility antigen, alpha chain E	1	1.51	1.27	1	0.0987	0.0719	0.2175	P13747	Human	http://www.uniprot.org/uniprot/P13747	HLA-E	Membrane	Preferably binds to a peptide derived from the signal sequence of most HLA-A, -B, -C and -G molecules.
Succinate--CoA ligase [GDP-forming] subunit beta, mitochondrial	1	1.29	1.37	1	0.8462	0.0723	0.2912	Q96I99	Human	http://www.uniprot.org/uniprot/Q96I99	SUCLG2	Mitochondrion	Catalyzes the GTP-dependent ligation of succinate and CoA to form succinyl-CoA.
Branched-chain-amino-acid aminotransferase, cytosolic	1	1.13	1	1.62	0.3381	0.0724	0.0568	P54687	Human	http://www.uniprot.org/uniprot/P54687	BCAT1	Cytoplasm	Catalyzes the first reaction in the catabolism of the essential branched chain amino acids leucine, isoleucine, and valine.
Very-long-chain enoyl-CoA reductase	3	1.49	1.67	1	0.2765	0.073	0.0936	Q9NZ01	Human	http://www.uniprot.org/uniprot/Q9NZ01	TECR	Endoplasmic reticulum membrane	Catalyzes the last of the four reactions of the long-chain fatty acids elongation cycle. This endoplasmic reticulum-bound enzymatic process, allows the addition of 2 carbons to the chain of long- and very long-chain fatty acids/VLCFAs per cycle. This enzyme reduces the trans-2,3-enoyl-CoA fatty acid intermediate to an acyl-CoA that can be further elongated by entering a new cycle of elongation. T…
Protein kinase C alpha type	1	1.03	1	0	0.9591	0.0742	0.0074	P17252	Human	http://www.uniprot.org/uniprot/P17252	PRKCA	Cytoplasm	Calcium-activated, phospholipid- and diacylglycerol (DAG)-dependent serine/threonine-protein kinase that is involved in positive and negative regulation of cell proliferation, apoptosis, differentiation, migration and adhesion, tumorigenesis, cardiac hypertrophy, angiogenesis, platelet function and inflammation, by directly phosphorylating targets such as RAF1, BCL2, CSPG4, TNNT2/CTNT, or activat…
Transmembrane emp24 domain-containing protein 2	2	1.82	2.17	1	0.4976	0.0744	0.0095	Q15363	Human	http://www.uniprot.org/uniprot/Q15363	TMED2	Cytoplasmic vesicle membrane	Involved in vesicular protein trafficking. Mainly functions in the early secretory pathway but also in post-Golgi membranes. Thought to act as cargo receptor at the lumenal side for incorporation of secretory cargo molecules into transport vesicles and to be involved in vesicle coat formation at the cytoplasmic side. In COPII vesicle-mediated anterograde transport involved in the transport of GPI…
Inactive C-alpha-formylglycine-generating enzyme 2	1	1.9	1.92	1	0.854	0.0744	0.0907	Q8NBJ7	Human	http://www.uniprot.org/uniprot/Q8NBJ7	SUMF2	Endoplasmic reticulum lumen	Lacks formyl-glycine generating activity and is unable to convert newly synthesized inactive sulfatases to their active form. Inhibits the activation of sulfatases by SUMF1.
AP-2 complex subunit sigma	2	1.26	1	0	0.1594	0.0753	0.3044	P53680	Human	http://www.uniprot.org/uniprot/P53680	AP2S1	Cell membrane	Component of the adaptor protein complex 2 (AP-2). Adaptor protein complexes function in protein Transport via Transport vesicles in different membrane traffic pathways. Adaptor protein complexes are vesicle coat components and appear to be involved in cargo selection and vesicle formation. AP-2 is involved in clathrin-dependent endocytosis in which cargo proteins are incorporated into vesicles s…
Vesicle-associated membrane protein-associated protein A	3	1.43	1.5	1	0.6101	0.0759	0.2408	Q9P0L0	Human	http://www.uniprot.org/uniprot/Q9P0L0	VAPA	Endoplasmic reticulum membrane	May play a role in vesicle trafficking.
SUN domain-containing protein 2	1	1.37	1.3	1	0.4675	0.0761	0.1073	Q9UH99	Human	http://www.uniprot.org/uniprot/Q9UH99	SUN2	Nucleus inner membrane	Component of SUN-protein-containing multivariate complexes also called LINC complexes which link the nucleoskeleton and cytoskeleton by providing versatile outer nuclear membrane attachment sites for cytoskeletal filaments. Specifically, SYNE2 and SUN2 assemble in arrays of transmembrane actin-associated nuclear (TAN) lines which are bound to F-actin cables and couple the nucleus to retrograde ac…
Actin-related protein 2/3 complex subunit 2	4	2.13	2.25	1	0.6541	0.0773	0.1444	O15144	Human	http://www.uniprot.org/uniprot/O15144	ARPC2	Cytoplasm	Functions as actin-binding component of the Arp2/3 complex which is involved in regulation of actin polymerization and together with an activating nucleation-promoting factor (NPF) mediates the formation of branched actin networks. Seems to contact the mother actin filament.
General vesicular transport factor p115	5	1.18	1	1.22	0.4946	0.0774	0.2078	O60763	Human	http://www.uniprot.org/uniprot/O60763	USO1	Cytoplasm	General vesicular transport factor required for intercisternal transport in the Golgi stack; it is required for transcytotic fusion and/or subsequent binding of the vesicles to the target membrane. May well act as a vesicular anchor by interacting with the target membrane and holding the vesicular and target membranes in proximity (By similarity).
Ras-related protein Rab-10	4	1.37	1.29	1	0.3069	0.0775	0.2845	P61026	Human	http://www.uniprot.org/uniprot/P61026	RAB10	Cytoplasmic vesicle membrane	The small GTPases Rab are key regulators of intracellular membrane trafficking, from the formation of transport vesicles to their fusion with membranes. Rabs cycle between an inactive GDP-bound form and an active GTP-bound form that is able to recruit to membranes different set of downstream effectors directly responsible for vesicle formation, movement, tethering and fusion (By similarity). That…
Proteasome subunit beta type-1	1	1.28	1.03	1	0.0851	0.0778	0.7848	P20618	Human	http://www.uniprot.org/uniprot/P20618	PSMB1	Cytoplasm	The proteasome is a multicatalytic proteinase complex which is characterized by its ability to cleave peptides with Arg, Phe, Tyr, Leu, and Glu adjacent to the leaving group at neutral or slightly basic pH. The proteasome has an ATP-dependent proteolytic activity.
Protein unc-45 homolog A	3	1.06	1	1.1	0.3764	0.0778	0.0565	Q9H3U1	Human	http://www.uniprot.org/uniprot/Q9H3U1	UNC45A	Cytoplasm	Acts as co-chaperone for HSP90. Prevents the stimulation of HSP90AB1 ATPase activity by AHSA1. Positive factor in promoting PGR function in the cell. May be necessary for proper folding of myosin (Potential). Necessary for normal cell proliferation. Necessary for normal myotube formation and myosin accumulation during muscle cell development. May play a role in erythropoiesis in stroma cells in t…
NADH dehydrogenase [ubiquinone] 1 alpha subcomplex assembly factor 2	1	1.77	0	1	0.0706	0.079	0.4226	Q8N183	Human	http://www.uniprot.org/uniprot/Q8N183	NDUFAF2	Mitochondrion	Acts as a molecular chaperone for mitochondrial complex I assembly.
Probable glutathione peroxidase 8	3	1.14	1.32	1	0.6561	0.0796	0.0157	Q8TED1	Human	http://www.uniprot.org/uniprot/Q8TED1	GPX8	Membrane
Heterogeneous nuclear ribonucleoprotein Q	7	1.33	1.23	1	0.4824	0.0804	0.0419	O60506	Human	http://www.uniprot.org/uniprot/O60506	SYNCRIP	Cytoplasm	Heterogenous nuclear ribonucleoprotein (hnRNP) implicated in mRNA processing mechanisms. Component of the CRD-mediated complex that promotes MYC mRNA stability. Isoform 1, isoform 2 and isoform 3 are associated in vitro with pre-mRNA, splicing intermediates and mature mRNA protein complexes. Isoform 1 binds to apoB mRNA AU-rich sequences. Isoform 1 is part of the APOB mRNA editosome complex and m…
Plasma membrane calcium-transporting ATPase 1	1	1	1.09	1.38	0.7751	0.0805	0.3307	P20020	Human	http://www.uniprot.org/uniprot/P20020	ATP2B1	Cell membrane	This magnesium-dependent enzyme catalyzes the hydrolysis of ATP coupled with the transport of calcium out of the cell.
39S ribosomal protein L19, mitochondrial	1	2.04	1.83	1	0.7313	0.0809	0.0474	P49406	Human	http://www.uniprot.org/uniprot/P49406	MRPL19	Mitochondrion
Keratinocyte-associated protein 2	2	1.93	2.75	1	0.4771	0.0815	0.1812	Q8N6L1	Human	http://www.uniprot.org/uniprot/Q8N6L1	KRTCAP2	Endoplasmic reticulum membrane
Dolichyl-diphosphooligosaccharide--protein glycosyltransferase subunit STT3B	1	1.34	1.64	1	0.1133	0.0817	0.0015	Q8TCJ2	Human	http://www.uniprot.org/uniprot/Q8TCJ2	STT3B	Endoplasmic reticulum membrane	Catalytic subunit of the N-oligosaccharyl transferase (OST) complex which catalyzes the transfer of a high mannose oligosaccharide from a lipid-linked oligosaccharide donor to an asparagine residue within an Asn-X-Ser/Thr consensus motif in nascent polypeptide chains. N-glycosylation occurs cotranslationally and the complex associates with the Sec61 complex at the channel-forming translocon compl…
Hsc70-interacting protein	3	1.23	1.17	1	0.5511	0.0819	0.2762	P50502	Human	http://www.uniprot.org/uniprot/P50502	ST13	Cytoplasm	One HIP oligomer binds the ATPase domains of at least two HSC70 molecules dependent on activation of the HSC70 ATPase by HSP40. Stabilizes the ADP state of HSC70 that has a high affinity for substrate protein. Through its own chaperone activity, it may contribute to the interaction of HSC70 with various target proteins (By similarity).
Caveolin-1	9	1.35	1.09	1	0.1961	0.0825	0.3499	Q03135	Human	http://www.uniprot.org/uniprot/Q03135	CAV1	Golgi apparatus membrane	May act as a scaffolding protein within caveolar membranes. Interacts directly with G-protein alpha subunits and can functionally regulate their activity (By similarity). Involved in the costimulatory signal essential for T-cell receptor (TCR)-mediated T-cell activation. Its binding to DPP4 induces T-cell proliferation and NF-kappa-B activation in a T-cell receptor/CD3-dependent manner. Recruits …
Glycine--tRNA ligase	2	1.29	1	1.17	0.0615	0.083	0.2739	P41250	Human	http://www.uniprot.org/uniprot/P41250	GARS	Cytoplasm	Catalyzes the attachment of glycine to tRNA(Gly). Is also able produce diadenosine tetraphosphate (Ap4A), a universal pleiotropic signaling molecule needed for cell regulation pathways, by direct condensation of 2 ATPs.
Endonuclease domain-containing 1 protein	1	1.79	1.91	1	0.7717	0.083	0.0728	O94919	Human	http://www.uniprot.org/uniprot/O94919	ENDOD1	Secreted	May act as a DNase and a RNase.
NudC domain-containing protein 2	1	1.05	1	0	0.4795	0.0838	0.1889	Q8WVJ2	Human	http://www.uniprot.org/uniprot/Q8WVJ2	NUDCD2	Chromosome	May regulate the LIS1/dynein pathway by stabilizing LIS1 with Hsp90 chaperone.
Nucleoside diphosphate kinase B	1	1.22	1.32	1	0.9753	0.0843	0.1098	P22392	Human	http://www.uniprot.org/uniprot/P22392	NME2	Cytoplasm	Major role in the synthesis of nucleoside triphosphates other than ATP. Negatively regulates Rho activity by interacting with AKAP13/LBC. Acts as a transcriptional activator of the MYC gene; binds DNA non-specifically (PubMed:8392752). Exhibits histidine protein kinase activity.
V-type proton ATPase catalytic subunit A	1	1	1.07	1.34	0.3754	0.0844	0.108	P38606	Human	http://www.uniprot.org/uniprot/P38606	ATP6V1A		Catalytic subunit of the peripheral V1 complex of vacuolar ATPase. V-ATPase vacuolar ATPase is responsible for acidifying a variety of intracellular compartments in eukaryotic cells.
Flavin reductase (NADPH)	2	1.24	1	1.94	0.2462	0.0847	0.0577	P30043	Human	http://www.uniprot.org/uniprot/P30043	BLVRB	Cytoplasm	Broad specificity oxidoreductase that catalyzes the NADPH-dependent reduction of a variety of flavins, such as riboflavin, FAD or FMN, biliverdins, methemoglobin and PQQ (pyrroloquinoline quinone). Contributes to heme catabolism and metabolizes linear tetrapyrroles. Can also reduce the complexed Fe(3+) iron to Fe(2+) in the presence of FMN and NADPH. In the liver, converts biliverdin to bilirubin.
40S ribosomal protein S27	3	1.23	1.07	1	0.4031	0.0847	0.6398	P42677	Human	http://www.uniprot.org/uniprot/P42677	RPS27
Protein FAM98A	1	1.66	2.02	1	0.451	0.0848	0.0267	Q8NCA5	Human	http://www.uniprot.org/uniprot/Q8NCA5	FAM98A
N(4)-(beta-N-acetylglucosaminyl)-L-asparaginase	1	5.64	7.35	1	0.4231	0.085	0.0051	P20933	Human	http://www.uniprot.org/uniprot/P20933	AGA	Lysosome	Cleaves the GlcNAc-Asn bond which joins oligosaccharides to the peptide of asparagine-linked glycoproteins.
Transformer-2 protein homolog alpha	1	1.9	2.69	1	0.191	0.0851	0.0475	Q13595	Human	http://www.uniprot.org/uniprot/Q13595	TRA2A	Nucleus	Sequence-specific RNA-binding protein which participates in the control of pre-mRNA splicing.
Transportin-1	2	1.72	1	1.06	0.5052	0.0852	0.5344	Q92973	Human	http://www.uniprot.org/uniprot/Q92973	TNPO1	Cytoplasm	Functions in nuclear protein import as nuclear transport receptor. Serves as receptor for nuclear localization signals (NLS) in cargo substrates. Is thought to mediate docking of the importin/substrate complex to the nuclear pore complex (NPC) through binding to nucleoporin and the complex is subsequently translocated through the pore by an energy requiring, Ran-dependent mechanism. At the nucleo…
Hypoxanthine-guanine phosphoribosyltransferase	1	2.13	2.73	1	0.852	0.0855	0.3069	P00492	Human	http://www.uniprot.org/uniprot/P00492	HPRT1	Cytoplasm	Converts guanine to guanosine monophosphate, and hypoxanthine to inosine monophosphate. Transfers the 5-phosphoribosyl group from 5-phosphoribosylpyrophosphate onto the purine. Plays a central role in the generation of purine nucleotides through the purine salvage pathway.
Volume-regulated anion channel subunit LRRC8A	1	1.54	1.35	1	0.4967	0.0872	0.407	Q8IWT6	Human	http://www.uniprot.org/uniprot/Q8IWT6	LRRC8A	Cell membrane	Essential component of the volume-regulated anion channel (VRAC, also named VSOAC channel), an anion channel required to maintain a constant cell volume in response to extracellular or intracellular osmotic changes. The VRAC channel conducts iodide better than chloride and may also conduct organic osmolytes like taurine. It is unclear whether LRRC8A constitutes a pore-forming subunit or whether i…
40S ribosomal protein S15	1	1	1.07	1.14	0.3267	0.0887	0.9499	P62841	Human	http://www.uniprot.org/uniprot/P62841	RPS15
Glutathione S-transferase kappa 1	1	1.51	2.25	1	0.4363	0.0899	0.2402	Q9Y2Q3	Human	http://www.uniprot.org/uniprot/Q9Y2Q3	GSTK1	Peroxisome	Significant glutathione conjugating activity is found only with the model substrate, 1-chloro-2,4-dinitrobenzene (CDNB).
Breast cancer anti-estrogen resistance protein 1	1	1	1.36	1.56	0.2224	0.0907	0.2767	P56945	Human	http://www.uniprot.org/uniprot/P56945	BCAR1	Cell junction	Docking protein which plays a central coordinating role for tyrosine kinase-based signaling related to cell adhesion. Implicated in induction of cell migration. Overexpression confers antiestrogen resistance on breast cancer cells.
Microtubule-associated proteins 1A/1B light chain 3 beta 2	1	1.71	1.49	1	0.308	0.091	0.6576	A6NCE7	Human	http://www.uniprot.org/uniprot/A6NCE7	MAP1LC3B2	Cytoplasm	Ubiquitin-like modifier involved in formation of autophagosomal vacuoles (autophagosomes). Plays a role in mitophagy which contributes to regulate mitochondrial quantity and quality by eliminating the mitochondria to a basal level to fulfill cellular energy requirements and preventing excess ROS production. Whereas LC3s are involved in elongation of the phagophore membrane, the GABARAP/GATE-16 su…
Integrin alpha-3	1	1.27	1.21	1	0.3713	0.0918	0.1161	P26006	Human	http://www.uniprot.org/uniprot/P26006	ITGA3	Cell membrane	Integrin alpha-3/beta-1 is a receptor for fibronectin, laminin, collagen, epiligrin, thrombospondin and CSPG4. Integrin alpha-3/beta-1 provides a docking site for FAP (seprase) at invadopodia plasma membranes in a collagen-dependent manner and hence may participate in the adhesion, formation of invadopodia and matrix degradation processes, promoting cell invasion. Alpha-3/beta-1 may mediate with …
Complement component 1 Q subcomponent-binding protein, mitochondrial	1	1	1.07	1.29	0.7754	0.0931	0.2096	Q07021	Human	http://www.uniprot.org/uniprot/Q07021	C1QBP	Mitochondrion matrix	Is believed to be a multifunctional and multicompartmental protein involved in inflammation and infection processes, ribosome biogenesis, regulation of apoptosis, transcriptional regulation and pre-mRNA splicing. At the cell surface is thought to act as an endothelial receptor for plasma proteins of the complement and kallikrein-kinin cascades. Putative receptor for C1q; specifically binds to the…
Protein farnesyltransferase/geranylgeranyltransferase type-1 subunit alpha	1	1.5	1.28	1	0.706	0.0932	0.4557	P49354	Human	http://www.uniprot.org/uniprot/P49354	FNTA		Essential subunit of both the farnesyltransferase and the geranylgeranyltransferase complex. Contributes to the transfer of a farnesyl or geranylgeranyl moiety from farnesyl or geranylgeranyl diphosphate to a cysteine at the fourth position from the C-terminus of several proteins having the C-terminal sequence Cys-aliphatic-aliphatic-X. May positively regulate neuromuscular junction development d…
EH domain-containing protein 2	9	1.27	1.24	1	0.5393	0.0938	0.1408	Q9NZN4	Human	http://www.uniprot.org/uniprot/Q9NZN4	EHD2	Cell membrane	Plays a role in membrane reorganization in response to nucleotide hydrolysis. Binds to liposomes and deforms them into tubules. Plays a role in membrane trafficking between the plasma membrane and endosomes. Important for the internalization of GLUT4. Required for normal fusion of myoblasts to skeletal muscle myotubes. Required for translocation of FER1L5 to the plasma membrane. Binds ATP; does n…
Adenylosuccinate lyase	1	1.25	1.32	1	0.5177	0.0944	0.7967	P30566	Human	http://www.uniprot.org/uniprot/P30566	ADSL		Catalyzes two non-sequential steps in de novo AMP synthesis: converts (S)-2-(5-amino-1-(5-phospho-D-ribosyl)imidazole-4-carboxamido)succinate (SAICAR) to fumarate plus 5-amino-1-(5-phospho-D-ribosyl)imidazole-4-carboxamide, and thereby also contributes to de novo IMP synthesis, and converts succinyladenosine monophosphate (SAMP) to AMP and fumarate.
Alpha-ketoglutarate-dependent dioxygenase FTO	1	1.27	1.65	1	0.2763	0.0946	0.7858	Q9C0B1	Human	http://www.uniprot.org/uniprot/Q9C0B1	FTO	Nucleus	Dioxygenase that repairs alkylated DNA and RNA by oxidative demethylation. Has highest activity towards single-stranded RNA containing 3-methyluracil, followed by single-stranded DNA containing 3-methylthymine. Has low demethylase activity towards single-stranded DNA containing 1-methyladenine or 3-methylcytosine. Specifically demethylates N(6)-methyladenosine (m6A) RNA, the most prevalent intern…
Lysosome-associated membrane glycoprotein 2	1	1	3.08	1.85	0.32	0.0947	0.5205	P13473	Human	http://www.uniprot.org/uniprot/P13473	LAMP2	Cell membrane	Implicated in tumor cell metastasis. May function in protection of the lysosomal membrane from autodigestion, maintenance of the acidic environment of the lysosome, adhesion when expressed on the cell surface (plasma membrane), and inter- and intracellular signal transduction. Protects cells from the toxic effects of methylating mutagens.
Microtubule-associated protein 1B	14	1	1.04	1.24	0.5495	0.0949	0.3208	P46821	Human	http://www.uniprot.org/uniprot/P46821	MAP1B	Cytoplasm	Facilitates tyrosination of alpha-tubulin in neuronal microtubules (By similarity). Phosphorylated MAP1B may play a role in the cytoskeletal changes that accompany neurite extension. Possibly MAP1B binds to at least two tubulin subunits in the polymer, and this bridging of subunits might be involved in nucleating microtubule polymerization and in stabilizing microtubules. Acts as a positive cofac…
Heterogeneous nuclear ribonucleoprotein U-like protein 1	5	1.15	1	1.27	0.5384	0.095	0.102	Q9BUJ2	Human	http://www.uniprot.org/uniprot/Q9BUJ2	HNRNPUL1	Nucleus	Acts as a basic transcriptional regulator. Represses basic transcription driven by several virus and cellular promoters. When associated with BRD7, activates transcription of glucocorticoid-responsive promoter in the absence of ligand-stimulation. Plays also a role in mRNA processing and transport. Binds avidly to poly(G) and poly(C) RNA homopolymers in vitro.
Serpin B9	4	1.09	1.23	1	0.6845	0.0954	0.1342	P50453	Human	http://www.uniprot.org/uniprot/P50453	SERPINB9	Cytoplasm	Granzyme B inhibitor.
Actin-related protein 2/3 complex subunit 1A	1	1.3	1.31	1	0.4822	0.0957	0.0346	Q92747	Human	http://www.uniprot.org/uniprot/Q92747	ARPC1A	Cytoplasm	Probably functions as component of the Arp2/3 complex which is involved in regulation of actin polymerization and together with an activating nucleation-promoting factor (NPF) mediates the formation of branched actin networks.
Four and a half LIM domains protein 2	1	1.48	1.58	1	0.4868	0.0962	0.0435	Q14192	Human	http://www.uniprot.org/uniprot/Q14192	FHL2	Cytoplasm	May function as a molecular transmitter linking various signaling pathways to transcriptional regulation. Negatively regulates the transcriptional repressor E4F1 and may function in cell growth. Inhibits the transcriptional activity of FOXO1 and its apoptotic function by enhancing the interaction of FOXO1 with SIRT1 and FOXO1 deacetylation.
Mannosyl-oligosaccharide glucosidase	4	1.33	1.16	1	0.7695	0.0963	0.2588	Q13724	Human	http://www.uniprot.org/uniprot/Q13724	MOGS	Endoplasmic reticulum membrane	Cleaves the distal alpha 1,2-linked glucose residue from the Glc(3)Man(9)GlcNAc(2) oligosaccharide precursor in a highly specific manner.
Protein phosphatase 1G	1	1	1.09	1.31	0.6032	0.0965	0.3246	O15355	Human	http://www.uniprot.org/uniprot/O15355	PPM1G	Cytoplasm
T-complex protein 1 subunit alpha	5	1.31	1.11	1	0.3862	0.0969	0.5499	P17987	Human	http://www.uniprot.org/uniprot/P17987	TCP1	Cytoplasm	Molecular chaperone; assists the folding of proteins upon ATP hydrolysis. As part of the BBS/CCT complex may play a role in the assembly of BBSome, a complex involved in ciliogenesis regulating transports vesicles to the cilia. Known to play a role, in vitro, in the folding of actin and tubulin.
T-complex protein 1 subunit delta	4	1.11	1	1.4	0.315	0.0972	0.0908	P50991	Human	http://www.uniprot.org/uniprot/P50991	CCT4	Cytoplasm	Molecular chaperone; assists the folding of proteins upon ATP hydrolysis. As part of the BBS/CCT complex may play a role in the assembly of BBSome, a complex involved in ciliogenesis regulating transports vesicles to the cilia. Known to play a role, in vitro, in the folding of actin and tubulin.
Persulfide dioxygenase ETHE1, mitochondrial	2	2.06	1.87	1	0.6715	0.0978	0.1288	O95571	Human	http://www.uniprot.org/uniprot/O95571	ETHE1	Cytoplasm	Sulfur dioxygenase that plays an essential role in hydrogen sulfide catabolism in the mitochondrial matrix. Hydrogen sulfide (H(2)S) is first oxidized by SQRDL, giving rise to cysteine persulfide residues. ETHE1 consumes molecular oxygen to catalyze the oxidation of the persulfide, once it has been transferred to a thiophilic acceptor, such as glutathione (R-SSH). Plays an important role in metab…
Aldo-keto reductase family 1 member C2	1	7.5	6.94	1	0.4846	0.098	0.0185	P52895	Human	http://www.uniprot.org/uniprot/P52895	AKR1C2	Cytoplasm	Works in concert with the 5-alpha/5-beta-steroid reductases to convert steroid hormones into the 3-alpha/5-alpha and 3-alpha/5-beta-tetrahydrosteroids. Catalyzes the inactivation of the most potent androgen 5-alpha-dihydrotestosterone (5-alpha-DHT) to 5-alpha-androstane-3-alpha,17-beta-diol (3-alpha-diol). Has a high bile-binding ability.
AP-1 complex subunit beta-1	1	1.28	1	1.05	0.148	0.0982	0.4071	Q10567	Human	http://www.uniprot.org/uniprot/Q10567	AP1B1	Golgi apparatus	Subunit of clathrin-associated adaptor protein complex 1 that plays a role in protein sorting in the late-Golgi/trans-Golgi network (TGN) and/or endosomes. The AP complexes mediate both the recruitment of clathrin to membranes and the recognition of sorting signals within the cytosolic tails of transmembrane cargo molecules.
Transmembrane 9 superfamily member 2	4	1.21	1	1	0.137	0.0985	0.4226	Q99805	Human	http://www.uniprot.org/uniprot/Q99805	TM9SF2	Endosome membrane	In the intracellular compartments, may function as a channel or small molecule transporter.
Amine oxidase [flavin-containing] A	3	1.34	1	1.13	0.4718	0.0996	0.064	P21397	Human	http://www.uniprot.org/uniprot/P21397	MAOA	Mitochondrion outer membrane	Catalyzes the oxidative deamination of biogenic and xenobiotic amines and has important functions in the metabolism of neuroactive and vasoactive amines in the central nervous system and peripheral tissues. MAOA preferentially oxidizes biogenic amines such as 5-hydroxytryptamine (5-HT), norepinephrine and epinephrine.
Endoplasmic reticulum lectin 1	1	1.71	1.71	1	0.9796	0.0996	0.0936	Q96DZ1	Human	http://www.uniprot.org/uniprot/Q96DZ1	ERLEC1	Endoplasmic reticulum lumen	Probable lectin that binds selectively to improperly folded lumenal proteins. May function in endoplasmic reticulum quality control and endoplasmic reticulum-associated degradation (ERAD) of both non-glycosylated proteins and glycoproteins.
Ubiquitin-conjugating enzyme E2 H	1	2.41	3.42	1	0.9523	0.1002	0.3948	P62256	Human	http://www.uniprot.org/uniprot/P62256	UBE2H		Accepts ubiquitin from the E1 complex and catalyzes its covalent attachment to other proteins. In vitro catalyzes 'Lys-11'- and 'Lys-48'-linked polyubiquitination. Capable, in vitro, to ubiquitinate histone H2A.
DNA fragmentation factor subunit alpha	1	1.23	1.38	1	0.2608	0.1004	0.0675	O00273	Human	http://www.uniprot.org/uniprot/O00273	DFFA	Cytoplasm	Inhibitor of the caspase-activated DNase (DFF40).
Polypyrimidine tract-binding protein 1	1	1.46	1.48	1	0.922	0.1004	0.0937	P26599	Human	http://www.uniprot.org/uniprot/P26599	PTBP1	Nucleus	Plays a role in pre-mRNA splicing and in the regulation of alternative splicing events. Activates exon skipping of its own pre-mRNA during muscle cell differentiation. Binds to the polypyrimidine tract of introns. May promote RNA looping when bound to two separate polypyrimidine tracts in the same pre-mRNA. May promote the binding of U2 snRNP to pre-mRNA. Cooperates with RAVER1 to modulate switch…
Protein lin-7 homolog C	1	1	1.42	2.08	0.9478	0.1011	0.1437	Q9NUP9	Human	http://www.uniprot.org/uniprot/Q9NUP9	LIN7C	Cell membrane	Plays a role in establishing and maintaining the asymmetric distribution of channels and receptors at the plasma membrane of polarized cells. Forms membrane-associated multiprotein complexes that may regulate delivery and recycling of proteins to the correct membrane domains. The tripartite complex composed of LIN7 (LIN7A, LIN7B or LIN7C), CASK and APBA1 may have the potential to couple synaptic …
Exportin-T	2	1	1.26	1.04	0.1956	0.1016	0.2276	O43592	Human	http://www.uniprot.org/uniprot/O43592	XPOT	Nucleus	Mediates the nuclear export of aminoacylated tRNAs. In the nucleus binds to tRNA and to the GTPase Ran in its active GTP-bound form. Docking of this trimeric complex to the nuclear pore complex (NPC) is mediated through binding to nucleoporins. Upon transit of a nuclear export complex into the cytoplasm, disassembling of the complex and hydrolysis of Ran-GTP to Ran-GDP (induced by RANBP1 and RANG…
Dihydropyrimidinase-related protein 3	3	1	1.23	1.09	0.7533	0.102	0.1323	Q14195	Human	http://www.uniprot.org/uniprot/Q14195	DPYSL3	Cytoplasm	Necessary for signaling by class 3 semaphorins and subsequent remodeling of the cytoskeleton. Plays a role in axon guidance, neuronal growth cone collapse and cell migration (By similarity).
SWI/SNF complex subunit SMARCC2	1	1.48	1.74	1	0.2632	0.1022	0.0444	Q8TAQ2	Human	http://www.uniprot.org/uniprot/Q8TAQ2	SMARCC2	Nucleus	Involved in transcriptional activation and repression of select genes by chromatin remodeling (alteration of DNA-nucleosome topology). Can stimulate the ATPase activity of the catalytic subunit of these complexes. May be required for CoREST dependent repression of neuronal specific gene promoters in non-neuronal cells. Belongs to the neural progenitors-specific chromatin remodeling complex (npBAF…
Eukaryotic translation initiation factor 6	1	1	1.11	1.32	0.4099	0.103	0.0303	P56537	Human	http://www.uniprot.org/uniprot/P56537	EIF6	Cytoplasm	Binds to the 60S ribosomal subunit and prevents its association with the 40S ribosomal subunit to form the 80S initiation complex in the cytoplasm. May behave as a stimulatory translation initiation factor downstream insulin/growth factors. Is also involved in ribosome biogenesis. Associates with pre-60S subunits in the nucleus and is involved in its nuclear export. Cytoplasmic release of TIF6 fr…
Double-stranded RNA-binding protein Staufen homolog 1	2	1.1	1.17	1	0.2778	0.1031	0.4655	O95793	Human	http://www.uniprot.org/uniprot/O95793	STAU1	Cytoplasm	Binds double-stranded RNA (regardless of the sequence) and tubulin. May play a role in specific positioning of mRNAs at given sites in the cell by cross-linking cytoskeletal and RNA components, and in stimulating their translation at the site.
Valine--tRNA ligase	4	1.32	1.16	1	0.5246	0.1032	0.2653	P26640	Human	http://www.uniprot.org/uniprot/P26640	VARS
PDZ and LIM domain protein 3	1	1.35	1.44	1	0.7903	0.1032	0.0741	Q53GG5	Human	http://www.uniprot.org/uniprot/Q53GG5	PDLIM3	Cytoplasm	May play a role in the organization of actin filament arrays within muscle cells.
Interleukin enhancer-binding factor 3	10	1.22	1.02	1	0.4313	0.1033	0.1312	Q12906	Human	http://www.uniprot.org/uniprot/Q12906	ILF3	Nucleus	May facilitate double-stranded RNA-regulated gene expression at the level of post-transcription. Can act as a translation inhibitory protein which binds to coding sequences of acid beta-glucosidase (GCase) and other mRNAs and functions at the initiation phase of GCase mRNA translation, probably by inhibiting its binding to polysomes. Can regulate protein arginine N-methyltransferase 1 activity. M…
Twinfilin-2	2	1.95	1.59	1	0.3827	0.1034	0.0606	Q6IBS0	Human	http://www.uniprot.org/uniprot/Q6IBS0	TWF2	Cytoplasm	Actin-binding protein involved in motile and morphological processes. Inhibits actin polymerization, likely by sequestering G-actin. By capping the barbed ends of filaments, it also regulates motility. Seems to play an important role in clathrin-mediated endocytosis and distribution of endocytic organelles. May play a role in regulating the mature length of the middle and short rows of stereocili…
Proteasome subunit alpha type-5	4	1.1	1.07	1	0.47	0.104	0.0862	P28066	Human	http://www.uniprot.org/uniprot/P28066	PSMA5	Cytoplasm	The proteasome is a multicatalytic proteinase complex which is characterized by its ability to cleave peptides with Arg, Phe, Tyr, Leu, and Glu adjacent to the leaving group at neutral or slightly basic pH. The proteasome has an ATP-dependent proteolytic activity.
Cysteine and glycine-rich protein 2	1	1.49	1.03	1	0.1223	0.1052	0.7582	Q16527	Human	http://www.uniprot.org/uniprot/Q16527	CSRP2	Nucleus	Drastically down-regulated in response to PDGF-BB or cell injury, that promote smooth muscle cell proliferation and dedifferentiation. Seems to play a role in the development of the embryonic vascular system.
Peroxiredoxin-4	5	2	1.2	1	0.2966	0.1053	0.7019	Q13162	Human	http://www.uniprot.org/uniprot/Q13162	PRDX4	Cytoplasm	Probably involved in redox regulation of the cell. Regulates the activation of NF-kappa-B in the cytosol by a modulation of I-kappa-B-alpha phosphorylation.
Choline-phosphate cytidylyltransferase A	1	1.24	1	1.44	0.1139	0.106	0.0246	P49585	Human	http://www.uniprot.org/uniprot/P49585	PCYT1A	Cytoplasm	Controls phosphatidylcholine synthesis.
HAUS augmin-like complex subunit 4	1	0	0	1	N/A	0.1064	0.1064	Q9H6D7	Human	http://www.uniprot.org/uniprot/Q9H6D7	HAUS4	Cytoplasm	Contributes to mitotic spindle assembly, maintenance of centrosome integrity and completion of cytokinesis as part of the HAUS augmin-like complex.
Rab5 GDP/GTP exchange factor	2	1	1.02	0	0.4195	0.1065	0.4226	Q9UJ41	Human	http://www.uniprot.org/uniprot/Q9UJ41	RABGEF1	Cytoplasm	Rab effector protein acting as linker between gamma-adaptin, RAB4A or RAB5A. Involved in endocytic membrane fusion and membrane trafficking of recycling endosomes. Stimulates nucleotide exchange on RAB5A. Can act as a ubiquitin ligase (By similarity).
Peptidyl-prolyl cis-trans isomerase FKBP8	1	1.74	1.86	1	0.6787	0.1074	0.0566	Q14318	Human	http://www.uniprot.org/uniprot/Q14318	FKBP8	Mitochondrion membrane	Constitutively inactive PPiase, which becomes active when bound to calmodulin and calcium. Seems to act as a chaperone for BCL2, targets it to the mitochondria and modulates its phosphorylation state. The BCL2/FKBP8/calmodulin/calcium complex probably interferes with the binding of BCL2 to its targets. The active form of FKBP8 may therefore play a role in the regulation of apoptosis.
Lys-63-specific deubiquitinase BRCC36	1	1.61	1.39	1	0.292	0.108	0.7144	P46736	Human	http://www.uniprot.org/uniprot/P46736	BRCC3	Nucleus	Metalloprotease that specifically cleaves 'Lys-63'-linked polyubiquitin chains. Does not have activity toward 'Lys-48'-linked polyubiquitin chains. Component of the BRCA1-A complex, a complex that specifically recognizes 'Lys-63'-linked ubiquitinated histones H2A and H2AX at DNA lesions sites, leading to target the BRCA1-BARD1 heterodimer to sites of DNA damage at double-strand breaks (DSBs). In …
3-ketodihydrosphingosine reductase	1	1.83	1.74	1	0.5344	0.108	0.7399	Q06136	Human	http://www.uniprot.org/uniprot/Q06136	KDSR	Endoplasmic reticulum membrane	Catalyzes the reduction of 3-ketodihydrosphingosine (KDS) to dihydrosphingosine (DHS).
Phosphoglycerate mutase 1	7	1.78	1.65	1	0.5701	0.1081	0.05	P18669	Human	http://www.uniprot.org/uniprot/P18669	PGAM1		Interconversion of 3- and 2-phosphoglycerate with 2,3-bisphosphoglycerate as the primer of the reaction. Can also catalyze the reaction of EC 5.4.2.4 (synthase) and EC 3.1.3.13 (phosphatase), but with a reduced activity.
NADH dehydrogenase [ubiquinone] 1 alpha subcomplex subunit 11	2	1	1.18	0	0.4847	0.1083	0.0651	Q86Y39	Human	http://www.uniprot.org/uniprot/Q86Y39	NDUFA11	Mitochondrion inner membrane	Accessory subunit of the mitochondrial membrane respiratory chain NADH dehydrogenase (Complex I), that is believed not to be involved in catalysis. Complex I functions in the transfer of electrons from NADH to the respiratory chain. The immediate electron acceptor for the enzyme is believed to be ubiquinone (By similarity).
Syntaxin-binding protein 1	1	1.1	1	1.41	0.5376	0.1084	0.0503	P61764	Human	http://www.uniprot.org/uniprot/P61764	STXBP1	Cytoplasm	May participate in the regulation of synaptic vesicle docking and fusion, possibly through interaction with GTP-binding proteins. Essential for neurotransmission and binds syntaxin, a component of the synaptic vesicle fusion machinery probably in a 1:1 ratio. Can interact with syntaxins 1, 2, and 3 but not syntaxin 4. May play a role in determining the specificity of intracellular fusion reaction…
Cysteine-rich protein 2	5	1.43	1.37	1	0.3431	0.1086	0.5424	P52943	Human	http://www.uniprot.org/uniprot/P52943	CRIP2
SEC23-interacting protein	1	1	1.18	1.44	0.4827	0.1088	0.4261	Q9Y6Y8	Human	http://www.uniprot.org/uniprot/Q9Y6Y8	SEC23IP	Cytoplasmic vesicle	Plays a role in the organization of endoplasmic reticulum exit sites. Specifically binds to phosphatidylinositol 3-phosphate (PI(3)P), phosphatidylinositol 4-phosphate (PI(4)P) and phosphatidylinositol 5-phosphate (PI(5)P).
39S ribosomal protein L13, mitochondrial	2	1	1.11	0	0.4023	0.1089	0.4226	Q9BYD1	Human	http://www.uniprot.org/uniprot/Q9BYD1	MRPL13	Mitochondrion
Striatin	1	2.1	1.71	1	0.1954	0.109	0.7063	O43815	Human	http://www.uniprot.org/uniprot/O43815	STRN	Cytoplasm	Calmodulin-binding protein which may function as scaffolding or signaling protein and may play a role in dendritic Ca(2+) signaling.
Mitogen-activated protein kinase kinase kinase kinase 4	2	1.07	1	1.08	0.0705	0.1097	0.5909	O95819	Human	http://www.uniprot.org/uniprot/O95819	MAP4K4	Cytoplasm	Serine/threonine kinase that may play a role in the response to environmental stress and cytokines such as TNF-alpha. Appears to act upstream of the JUN N-terminal pathway. Phosphorylates SMAD1 on Thr-322.
Double-stranded RNA-binding protein Staufen homolog 2	1	1	1.22	1.46	0.3302	0.1101	0.3577	Q9NUL3	Human	http://www.uniprot.org/uniprot/Q9NUL3	STAU2	Cytoplasm	RNA-binding protein required for the microtubule-dependent transport of neuronal RNA from the cell body to the dendrite. As protein synthesis occurs within the dendrite, the localization of specific mRNAs to dendrites may be a prerequisite for neurite outgrowth and plasticity at sites distant from the cell body (By similarity).
26S proteasome regulatory subunit 10B	2	1.76	1.38	1	0.2714	0.1104	0.3966	P62333	Human	http://www.uniprot.org/uniprot/P62333	PSMC6	Cytoplasm	The 26S protease is involved in the ATP-dependent degradation of ubiquitinated proteins. The regulatory (or ATPase) complex confers ATP dependency and substrate specificity to the 26S complex.
Protein lifeguard 3	1	1.28	1.53	1	0.1887	0.1105	0.0618	Q969X1	Human	http://www.uniprot.org/uniprot/Q969X1	TMBIM1	Membrane	Negatively regulates aortic matrix metalloproteinase-9 (MMP9) production and may play a protective role in vascular remodeling.
Focal adhesion kinase 1	1	1.45	1.11	1	0.4223	0.1112	0.06	Q05397	Human	http://www.uniprot.org/uniprot/Q05397	PTK2	Cell junction	Non-receptor protein-tyrosine kinase that plays an essential role in regulating cell migration, adhesion, spreading, reorganization of the actin cytoskeleton, formation and disassembly of focal adhesions and cell protrusions, cell cycle progression, cell proliferation and apoptosis. Required for early embryonic development and placenta development. Required for embryonic angiogenesis, normal card…
Vacuolar protein sorting-associated protein 51 homolog	1	1.22	1.07	1	0.272	0.1115	0.4081	Q9UID3	Human	http://www.uniprot.org/uniprot/Q9UID3	VPS51	Golgi apparatus	Acts as component of the GARP complex that is involved in retrograde transport from early and late endosomes to the trans-Golgi networkl (TGN). The GARP complex is required for the maintenance of protein retrieval from endosomes to the TGN, acid hydrolase sorting, lysosome function, endosomal cholesterol traffic and autophagy. VPS51 participates in retrograde transport of acid hydrolase receptors…
Protein transport protein Sec24C	4	1	1.26	1.2	0.4607	0.1116	0.4582	P53992	Human	http://www.uniprot.org/uniprot/P53992	SEC24C	Cytoplasm	Component of the COPII coat, that covers ER-derived vesicles involved in transport from the endoplasmic reticulum to the Golgi apparatus. COPII acts in the cytoplasm to promote the transport of secretory, plasma membrane, and vacuolar proteins from the endoplasmic reticulum to the Golgi complex.
Myeloid-associated differentiation marker	1	1.47	1.45	1	0.6245	0.1119	0.138	Q96S97	Human	http://www.uniprot.org/uniprot/Q96S97	MYADM	Membrane
1-acyl-sn-glycerol-3-phosphate acyltransferase beta	1	1.02	1	1.28	0.8562	0.1121	0.1473	O15120	Human	http://www.uniprot.org/uniprot/O15120	AGPAT2	Endoplasmic reticulum membrane	Converts lysophosphatidic acid (LPA) into phosphatidic acid by incorporating an acyl moiety at the sn-2 position of the glycerol backbone.
3-ketoacyl-CoA thiolase, mitochondrial	5	1.55	1.95	1	0.4591	0.1122	0.3222	P42765	Human	http://www.uniprot.org/uniprot/P42765	ACAA2	Mitochondrion	Abolishes BNIP3-mediated apoptosis and mitochondrial damage.
Phosphoglucomutase-1	5	1.34	1.26	1	0.7874	0.113	0.396	P36871	Human	http://www.uniprot.org/uniprot/P36871	PGM1	Cytoplasm	This enzyme participates in both the breakdown and synthesis of glucose.
Lon protease homolog, mitochondrial	2	1.09	1	1.3	0.5758	0.1133	0.091	P36776	Human	http://www.uniprot.org/uniprot/P36776	LONP1	Mitochondrion matrix	ATP-dependent serine protease that mediates the selective degradation of misfolded, unassembled or oxidatively damaged polypeptides as well as certain short-lived regulatory proteins in the mitochondrial matrix. May also have a chaperone function in the assembly of inner membrane protein complexes. Participates in the regulation of mitochondrial gene expression and in the maintenance of the integ…
60S ribosomal protein L9	1	1.43	1.3	1	0.6987	0.1134	0.3206	P32969	Human	http://www.uniprot.org/uniprot/P32969	RPL9
Charged multivesicular body protein 4b	1	1.02	1	1.18	0.9334	0.1135	0.1231	Q9H444	Human	http://www.uniprot.org/uniprot/Q9H444	CHMP4B	Cytoplasm	Probable core component of the endosomal sorting required for transport complex III (ESCRT-III) which is involved in multivesicular bodies (MVBs) formation and sorting of endosomal cargo proteins into MVBs. MVBs contain intraluminal vesicles (ILVs) that are generated by invagination and scission from the limiting membrane of the endosome and mostly are delivered to lysosomes enabling degradation …
WASH complex subunit 2D	1	1	1.03	1.24	0.2387	0.1139	0.1543	Q5SRD0	Human	http://www.uniprot.org/uniprot/Q5SRD0	FAM21D
Bifunctional 3'-phosphoadenosine 5'-phosphosulfate synthase 1	4	1.18	1.5	1	0.4769	0.1139	0.5396	O43252	Human	http://www.uniprot.org/uniprot/O43252	PAPSS1		Bifunctional enzyme with both ATP sulfurylase and APS kinase activity, which mediates two steps in the sulfate activation pathway. The first step is the transfer of a sulfate group to ATP to yield adenosine 5'-phosphosulfate (APS), and the second step is the transfer of a phosphate group from ATP to APS yielding 3'-phosphoadenylylsulfate (PAPS: activated sulfate donor used by sulfotransferase). I…
Golgi reassembly-stacking protein 2	1	1.51	1.34	1	0.7121	0.1139	0.2274	Q9H8Y8	Human	http://www.uniprot.org/uniprot/Q9H8Y8	GORASP2	Golgi apparatus membrane	Plays a role in the assembly and membrane stacking of the Golgi cisternae, and in the process by which Golgi stacks reform after mitotic breakdown. May regulate the intracellular transport and presentation of a defined set of transmembrane proteins, such as transmembrane TGFA.
Peroxisomal multifunctional enzyme type 2	4	1.24	1.44	1	0.3754	0.1141	0.0545	P51659	Human	http://www.uniprot.org/uniprot/P51659	HSD17B4	Peroxisome	Bifunctional enzyme acting on the peroxisomal beta-oxidation pathway for fatty acids. Catalyzes the formation of 3-ketoacyl-CoA intermediates from both straight-chain and 2-methyl-branched-chain fatty acids.
Tumor necrosis factor alpha-induced protein 8-like protein 1	1	1	1.22	1.25	0.304	0.1147	0.1553	Q8WVP5	Human	http://www.uniprot.org/uniprot/Q8WVP5	TNFAIP8L1	Cytoplasm	Acts as a negative regulator of mTOR activity.
Sorting nexin-12	1	1	1.16	1.41	0.5217	0.1148	0.0321	Q9UMY4	Human	http://www.uniprot.org/uniprot/Q9UMY4	SNX12	Membrane	May be involved in several stages of intracellular trafficking.
E3 ubiquitin-protein ligase UBR4	3	1.22	1.07	1	0.0192	0.1151	0.2986	Q5T4S7	Human	http://www.uniprot.org/uniprot/Q5T4S7	UBR4	Membrane	E3 ubiquitin-protein ligase which is a component of the N-end rule pathway. Recognizes and binds to proteins bearing specific N-terminal residues that are destabilizing according to the N-end rule, leading to their ubiquitination and subsequent degradation. Together with clathrin, forms meshwork structures involved in membrane morphogenesis and cytoskeletal organization. Regulates integrin-mediat…
Leukocyte elastase inhibitor	3	2.02	2.18	1	0.3169	0.1152	0.4091	P30740	Human	http://www.uniprot.org/uniprot/P30740	SERPINB1	Cytoplasm	Regulates the activity of the neutrophil proteases elastase, cathepsin G, proteinase-3, chymase, chymotrypsin, and kallikrein-3. Also functions as a potent intracellular inhibitor of granzyme H.
40S ribosomal protein S26	1	1.18	1.18	1	0.8174	0.1153	0.2477	P62854	Human	http://www.uniprot.org/uniprot/P62854	RPS26
40S ribosomal protein S9	5	1.33	1.17	1	0.2496	0.1154	0.2493	P46781	Human	http://www.uniprot.org/uniprot/P46781	RPS9	Cytoplasm
Leucine-rich repeat flightless-interacting protein 1	2	1.14	1	1.36	0.6764	0.116	0.069	Q32MZ4	Human	http://www.uniprot.org/uniprot/Q32MZ4	LRRFIP1	Nucleus	Transcriptional repressor which preferentially binds to the GC-rich consensus sequence (5'-AGCCCCCGGCG-3') and may regulate expression of TNF, EGFR and PDGFA. May control smooth muscle cells proliferation following artery injury through PDGFA repression. May also bind double-stranded RNA. Positively regulates Toll-like receptor (TLR) signaling in response to agonist probably by competing with the…
Transcriptional regulator ERG	2	2	2.69	1	0.548	0.1168	0.0984	P11308	Human	http://www.uniprot.org/uniprot/P11308	ERG	Nucleus	Transcriptional regulator. May participate in transcriptional regulation through the recruitment of SETDB1 histone methyltransferase and subsequent modification of local chromatin structure.
Liprin-beta-1	1	1	1	1.49	0.8633	0.1173	0.1335	Q86W92	Human	http://www.uniprot.org/uniprot/Q86W92	PPFIBP1		May regulate the disassembly of focal adhesions. Did not bind receptor-like tyrosine phosphatases type 2A.
Transducin beta-like protein 3	1	1	1.19	1.23	0.301	0.1175	0.846	Q12788	Human	http://www.uniprot.org/uniprot/Q12788	TBL3	Nucleus
mRNA export factor	1	1.91	1.79	1	0.8687	0.1179	0.1137	P78406	Human	http://www.uniprot.org/uniprot/P78406	RAE1	Cytoplasm	Binds mRNA. May function in nucleocytoplasmic transport and in directly or indirectly attaching cytoplasmic mRNPs to the cytoskeleton.
NAD(P) transhydrogenase, mitochondrial	1	1.63	1.33	1	0.3183	0.118	0.2089	Q13423	Human	http://www.uniprot.org/uniprot/Q13423	NNT	Mitochondrion inner membrane	The transhydrogenation between NADH and NADP is coupled to respiration and ATP hydrolysis and functions as a proton pump across the membrane. May play a role in reactive oxygen species (ROS) detoxification in the adrenal gland.
Calreticulin	11	1.34	1.67	1	0.491	0.1181	0.044	P27797	Human	http://www.uniprot.org/uniprot/P27797	CALR	Endoplasmic reticulum lumen	Calcium-binding chaperone that promotes folding, oligomeric assembly and quality control in the endoplasmic reticulum (ER) via the calreticulin/calnexin cycle. This lectin interacts transiently with almost all of the monoglucosylated glycoproteins that are synthesized in the ER. Interacts with the DNA-binding domain of NR3C1 and mediates its nuclear export. Involved in maternal gene expression re…
Macrophage-capping protein	2	1.09	1	1.49	0.6349	0.1181	0.0785	P40121	Human	http://www.uniprot.org/uniprot/P40121	CAPG	Cytoplasm	Calcium-sensitive protein which reversibly blocks the barbed ends of actin filaments but does not sever preformed actin filaments. May play an important role in macrophage function. May play a role in regulating cytoplasmic and/or nuclear structures through potential interactions with actin. May bind DNA.
Tripeptidyl-peptidase 1	2	1.44	1.32	1	0.3385	0.1184	0.395	O14773	Human	http://www.uniprot.org/uniprot/O14773	TPP1	Lysosome	Lysosomal serine protease with tripeptidyl-peptidase I activity. May act as a non-specific lysosomal peptidase which generates tripeptides from the breakdown products produced by lysosomal proteinases. Requires substrates with an unsubstituted N-terminus (By similarity).
60S ribosomal protein L10	2	6.05	5.87	1	0.8192	0.1188	0.1793	P27635	Human	http://www.uniprot.org/uniprot/P27635	RPL10
Ribose-phosphate pyrophosphokinase 3	1	1.45	1.37	1	0.8499	0.1189	0.1335	P21108	Human	http://www.uniprot.org/uniprot/P21108	PRPS1L1		Catalyzes the synthesis of phosphoribosylpyrophosphate (PRPP) that is essential for nucleotide synthesis.
60S ribosomal protein L23a	7	1.3	1.2	1	0.5068	0.1198	0.2168	P62750	Human	http://www.uniprot.org/uniprot/P62750	RPL23A		This protein binds to a specific region on the 26S rRNA.
Endoplasmic reticulum resident protein 29	4	1.2	1.37	1	0.43	0.1199	0.0793	P30040	Human	http://www.uniprot.org/uniprot/P30040	ERP29	Endoplasmic reticulum lumen	Does not seem to be a disulfide isomerase. Plays an important role in the processing of secretory proteins within the endoplasmic reticulum (ER), possibly by participating in the folding of proteins in the ER.
G-patch domain and KOW motifs-containing protein	1	1	1.09	1.11	0.2358	0.1201	0.341	Q92917	Human	http://www.uniprot.org/uniprot/Q92917	GPKOW	Nucleus
D-aminoacyl-tRNA deacylase 1	1	1	1.02	1.25	0.7053	0.1207	0.186	Q8TEA8	Human	http://www.uniprot.org/uniprot/Q8TEA8	DTD1	Nucleus	ATPase involved in DNA replication, may facilitate loading of CDC45 onto pre-replication complexes. May hydrolyze D-tyrosyl-tRNA(Tyr) into D-tyrosine and free tRNA(Tyr), a possible defense mechanism against a harmful effect of D-tyrosine.
Coatomer subunit delta	3	1.38	1.47	1	0.7239	0.1219	0.2511	P48444	Human	http://www.uniprot.org/uniprot/P48444	ARCN1	Cytoplasm	The coatomer is a cytosolic protein complex that binds to dilysine motifs and reversibly associates with Golgi non-clathrin-coated vesicles, which further mediate biosynthetic protein transport from the ER, via the Golgi up to the trans Golgi network. Coatomer complex is required for budding from Golgi membranes, and is essential for the retrograde Golgi-to-ER transport of dilysine-tagged protein…
Protein PAXX	1	1.21	1	1.49	0.4706	0.1221	0.0797	Q9BUH6	Human	http://www.uniprot.org/uniprot/Q9BUH6	C9orf142	Nucleus	Involved in DNA non-homologous end joining (NHEJ). May act as a scaffold required to stabilize the Ku heterodimer, composed of XRCC5/Ku80 and XRCC6/Ku70, at DNA ends and thus promote assembly and/or stability of the NHEJ machinery at double-strand break (DSB) sites.
Contactin-associated protein 1	6	1.49	1.81	1	0.6033	0.1222	0.3452	P78357	Human	http://www.uniprot.org/uniprot/P78357	CNTNAP1	Membrane	Seems to play a role in the formation of functional distinct domains critical for saltatory conduction of nerve impulses in myelinated nerve fibers. Seems to demarcate the paranodal region of the axo-glial junction. In association with contactin may have a role in the signaling between axons and myelinating glial cells.
Phosphatidylinositol-3-phosphatase SAC1	1	1.17	1.3	1	0.5614	0.1226	0.3844	Q9NTJ5	Human	http://www.uniprot.org/uniprot/Q9NTJ5	SACM1L	Endoplasmic reticulum membrane	Phosphoinositide phosphatase that hydrolyzes PtdIns(3)P and PtdIns(4)P. Has low activity towards PtdIns(3,5)P2 (By similarity).
cAMP-dependent protein kinase catalytic subunit alpha	1	1	1.01	1.51	0.4277	0.1227	0.124	P17612	Human	http://www.uniprot.org/uniprot/P17612	PRKACA	Cytoplasm	Phosphorylates a large number of substrates in the cytoplasm and the nucleus. Regulates the abundance of compartmentalized pools of its regulatory subunits through phosphorylation of PJA2 which binds and ubiquitinates these subunits, leading to their subsequent proteolysis. Phosphorylates CDC25B, ABL1, NFKB1, CLDN3, PSMC5/RPT6, PJA2, RYR2, RORA and VASP. RORA is activated by phosphorylation. Requ…
Transmembrane protein 165	1	1.25	1.29	1	0.9311	0.1232	0.1418	Q9HC07	Human	http://www.uniprot.org/uniprot/Q9HC07	TMEM165	Golgi apparatus membrane	May function as a calcium/proton transporter involved in calcium and in lysosomal pH homeostasis. Therefore, it may play an indirect role in protein glycosylation.
5'-3' exoribonuclease 2	2	1.39	1.54	1	0.3255	0.1233	0.0939	Q9H0D6	Human	http://www.uniprot.org/uniprot/Q9H0D6	XRN2	Nucleus	Possesses 5'->3' exoribonuclease activity (By similarity). May promote the termination of transcription by RNA polymerase II. During transcription termination, cleavage at the polyadenylation site liberates a 5' fragment which is subsequently processed to form the mature mRNA and a 3' fragment which remains attached to the elongating polymerase. The processive degradation of this 3' fragment by t…
Translocon-associated protein subunit delta	1	1	1.11	1.35	0.3043	0.1237	0.2828	P51571	Human	http://www.uniprot.org/uniprot/P51571	SSR4	Endoplasmic reticulum membrane	TRAP proteins are part of a complex whose function is to bind calcium to the ER membrane and thereby regulate the retention of ER resident proteins.
Dehydrogenase/reductase SDR family member 7B	1	1.64	1.2	1	0.0714	0.1249	0.5172	Q6IAN0	Human	http://www.uniprot.org/uniprot/Q6IAN0	DHRS7B	Endoplasmic reticulum membrane	Putative oxidoreductase.
Staphylococcal nuclease domain-containing protein 1	9	1.03	1.14	1	0.2909	0.1249	0.1335	Q7KZF4	Human	http://www.uniprot.org/uniprot/Q7KZF4	SND1	Cytoplasm	Functions as a bridging factor between STAT6 and the basal transcription factor. Plays a role in PIM1 regulation of MYB activity. Functions as a transcriptional coactivator for the Epstein-Barr virus nuclear antigen 2 (EBNA2).
Beta-1,3-glucosyltransferase	2	1.59	1.78	1	0.4761	0.1249	0.761	Q6Y288	Human	http://www.uniprot.org/uniprot/Q6Y288	B3GALTL	Endoplasmic reticulum membrane	O-fucosyltransferase that transfers glucose toward fucose with a beta-1,3 linkage. Specifically glucosylates O-linked fucosylglycan on TSP type-1 domains of proteins, thereby contributing to elongation of O-fucosylglycan.
ATP-dependent RNA helicase DHX29	1	1.63	1.56	1	0.9746	0.125	0.1066	Q7Z478	Human	http://www.uniprot.org/uniprot/Q7Z478	DHX29	Cytoplasm	ATP-binding RNA helicase involved in translation initiation. Part of the 43S preinitiation complex that is required for efficient initiation on mammalian mRNAs with structured 5'-UTRs by promoting efficient NTPase-dependent 48S complex formation. Specifically binds to the 40S ribosome near the mRNA entrance. Does not possess a processive helicase activity.
NADH dehydrogenase [ubiquinone] 1 alpha subcomplex subunit 2	1	1	1.4	1.75	0.1982	0.1252	0.5938	O43678	Human	http://www.uniprot.org/uniprot/O43678	NDUFA2	Mitochondrion inner membrane	Accessory subunit of the mitochondrial membrane respiratory chain NADH dehydrogenase (Complex I), that is believed not to be involved in catalysis. Complex I functions in the transfer of electrons from NADH to the respiratory chain. The immediate electron acceptor for the enzyme is believed to be ubiquinone.
Eukaryotic initiation factor 4A-I	12	1.32	1.33	1	0.2487	0.1253	0.3815	P60842	Human	http://www.uniprot.org/uniprot/P60842	EIF4A1		ATP-dependent RNA helicase which is a subunit of the eIF4F complex involved in cap recognition and is required for mRNA binding to ribosome. In the current model of translation initiation, eIF4A unwinds RNA secondary structures in the 5'-UTR of mRNAs which is necessary to allow efficient binding of the small ribosomal subunit, and subsequent scanning for the initiator codon.
Structural maintenance of chromosomes protein 3	3	1.06	1	1.39	0.6272	0.1254	0.1303	Q9UQE7	Human	http://www.uniprot.org/uniprot/Q9UQE7	SMC3	Nucleus	Central component of cohesin, a complex required for chromosome cohesion during the cell cycle. The cohesin complex may form a large proteinaceous ring within which sister chromatids can be trapped. At anaphase, the complex is cleaved and dissociates from chromatin, allowing sister chromatids to segregate. Cohesion is coupled to DNA replication and is involved in DNA repair. The cohesin complex p…
Disabled homolog 2	3	1	1.29	1.11	0.277	0.1258	0.059	P98082	Human	http://www.uniprot.org/uniprot/P98082	DAB2	Cytoplasm	Adapter protein that functions as clathrin-associated sorting protein (CLASP) required for clathrin-mediated endocytosis of selected cargo proteins. Can bind and assemble clathrin, and binds simultaneously to phosphatidylinositol 4,5-bisphosphate (PtdIns(4,5)P2) and cargos containg non-phosphorylated NPXY internalization motifs, such as the LDL receptor, to recruit them to clathrin-coated pits. C…
Charged multivesicular body protein 2b	1	1.16	1.11	1	0.3627	0.1261	0.4788	Q9UQN3	Human	http://www.uniprot.org/uniprot/Q9UQN3	CHMP2B	Cytoplasm	Probable core component of the endosomal sorting required for transport complex III (ESCRT-III) which is involved in multivesicular bodies (MVBs) formation and sorting of endosomal cargo proteins into MVBs. MVBs contain intraluminal vesicles (ILVs) that are generated by invagination and scission from the limiting membrane of the endosome and mostly are delivered to lysosomes enabling degradation …
Nck-associated protein 1	2	1.07	1	1.45	0.6091	0.1261	0.1086	Q9Y2A7	Human	http://www.uniprot.org/uniprot/Q9Y2A7	NCKAP1	Cell membrane	Part of the WAVE complex that regulates lamellipodia formation. The WAVE complex regulates actin filament reorganization via its interaction with the Arp2/3 complex. Actin remodeling activity is regulated by RAC1.
L-lactate dehydrogenase A chain	8	1.25	1.12	1	0.5478	0.1262	0.3327	P00338	Human	http://www.uniprot.org/uniprot/P00338	LDHA	Cytoplasm
Presequence protease, mitochondrial	3	1.25	1.02	1	0.4198	0.1263	0.0904	Q5JRX3	Human	http://www.uniprot.org/uniprot/Q5JRX3	PITRM1	Mitochondrion matrix	ATP-independent protease that degrades mitochondrial transit peptides after their cleavage. Also degrades other unstructured peptides. Specific for peptides in the range of 10 to 65 residues. Able to degrade amyloid beta A4 (APP) protein when it accumulates in mitochondrion, suggesting a link with Alzheimer disease. Shows a preference for cleavage after small polar residues and before basic resid…
Alpha-adducin	3	1.14	1.13	1	0.4282	0.1263	0.1088	P35611	Human	http://www.uniprot.org/uniprot/P35611	ADD1	Cytoplasm	Membrane-cytoskeleton-associated protein that promotes the assembly of the spectrin-actin network. Binds to calmodulin.
Caspase-7	1	1.83	1	1.52	0.028	0.1264	0.7708	P55210	Human	http://www.uniprot.org/uniprot/P55210	CASP7	Cytoplasm	Involved in the activation cascade of caspases responsible for apoptosis execution. Cleaves and activates sterol regulatory element binding proteins (SREBPs). Proteolytically cleaves poly(ADP-ribose) polymerase (PARP) at a '216-Asp-|-Gly-217' bond. Overexpression promotes programmed cell death.
Mitochondrial import receptor subunit TOM40 homolog	1	1.94	2.36	1	0.6002	0.127	0.0458	O96008	Human	http://www.uniprot.org/uniprot/O96008	TOMM40	Mitochondrion outer membrane	Channel-forming protein essential for import of protein precursors into mitochondria.
Guanine nucleotide-binding protein-like 3	1	1.71	1.61	1	0.7857	0.1277	0.1215	Q9BVP2	Human	http://www.uniprot.org/uniprot/Q9BVP2	GNL3	Nucleus	May be required to maintain the proliferative capacity of stem cells. Stabilizes MDM2 by preventing its ubiquitination, and hence proteasomal degradation (By similarity).
Phosphatidylinositol 5-phosphate 4-kinase type-2 alpha	2	1.54	1.01	1	0.1035	0.1278	0.555	P48426	Human	http://www.uniprot.org/uniprot/P48426	PIP4K2A	Cell membrane	Catalyzes the phosphorylation of phosphatidylinositol 5-phosphate (PtdIns5P) on the fourth hydroxyl of the myo-inositol ring, to form phosphatidylinositol 4,5-bisphosphate (PtdIns(4,5)P2). May exert its function by regulating the levels of PtdIns5P, which functions in the cytosol by increasing AKT activity and in the nucleus signals through ING2. May regulate the pool of cytosolic PtdIns5P in res…
Ribosomal biogenesis protein LAS1L	1	1.45	1.26	1	0.3995	0.1286	0.7293	Q9Y4W2	Human	http://www.uniprot.org/uniprot/Q9Y4W2	LAS1L	Nucleus	Involved in the biogenesis of the 60S ribosomal subunit. Required for maturation of the 28S rRNA. Functions as a component of the Five Friends of Methylated CHTOP (5FMC) complex; the 5FMC complex is recruited to ZNF148 by methylated CHTOP, leading to desumoylation of ZNF148 and subsequent transactivation of ZNF148 target genes.
Splicing factor 3B subunit 3	1	3.49	3.11	1	0.7929	0.1286	0.0518	Q15393	Human	http://www.uniprot.org/uniprot/Q15393	SF3B3	Nucleus	Subunit of the splicing factor SF3B required for 'A' complex assembly formed by the stable binding of U2 snRNP to the branchpoint sequence (BPS) in pre-mRNA. Sequence independent binding of SF3A/SF3B complex upstream of the branch site is essential, it may anchor U2 snRNP to the pre-mRNA. May also be involved in the assembly of the 'E' complex. Belongs also to the minor U12-dependent spliceosome,…
Nucleoside diphosphate kinase A	7	1.26	1.23	1	0.9359	0.1288	0.2952	P15531	Human	http://www.uniprot.org/uniprot/P15531	NME1	Cytoplasm	Major role in the synthesis of nucleoside triphosphates other than ATP. The ATP gamma phosphate is transferred to the NDP beta phosphate via a ping-pong mechanism, using a phosphorylated active-site intermediate. Possesses nucleoside-diphosphate kinase, serine/threonine-specific protein kinase, geranyl and farnesyl pyrophosphate kinase, histidine protein kinase and 3'-5' exonuclease activities. I…
COP9 signalosome complex subunit 5	1	2.25	3.13	1	0.2913	0.129	0.0262	Q92905	Human	http://www.uniprot.org/uniprot/Q92905	COPS5	Cytoplasm	Probable protease subunit of the COP9 signalosome complex (CSN), a complex involved in various cellular and developmental processes. The CSN complex is an essential regulator of the ubiquitin (Ubl) conjugation pathway by mediating the deneddylation of the cullin subunits of the SCF-type E3 ligase complexes, leading to decrease the Ubl ligase activity of SCF-type complexes such as SCF, CSA or DDB2…
SRA stem-loop-interacting RNA-binding protein, mitochondrial	2	1.63	1.44	1	0.1352	0.1293	0.7096	Q9GZT3	Human	http://www.uniprot.org/uniprot/Q9GZT3	SLIRP	Mitochondrion	RNA-binding protein that acts as a nuclear receptor corepressor. Probably acts by binding the SRA RNA, and repressing the SRA-mediated nuclear receptor coactivation. Binds the STR7 loop of SRA RNA. Also able to repress glucocorticoid (GR), androgen (AR), thyroid (TR) and VDR-mediated transactivation.
Small acidic protein	1	1.03	1	1.32	0.9094	0.1293	0.2039	O00193	Human	http://www.uniprot.org/uniprot/O00193	SMAP
ATP-binding cassette sub-family F member 3	2	1	1.47	1.26	0.3669	0.1299	0.3583	Q9NUQ8	Human	http://www.uniprot.org/uniprot/Q9NUQ8	ABCF3		Displays an antiviral effect against flaviviruses such as west Nile virus (WNV) in the presence of OAS1B.
Protein transport protein Sec31A	3	1.07	1	1.28	0.8073	0.1299	0.2039	O94979	Human	http://www.uniprot.org/uniprot/O94979	SEC31A	Cytoplasm	Component of the coat protein complex II (COPII) which promotes the formation of transport vesicles from the endoplasmic reticulum (ER). The coat has two main functions, the physical deformation of the endoplasmic reticulum membrane into vesicles and the selection of cargo molecules (By similarity).
LIM/homeobox protein Lhx6	1	1.1	1	1.34	0.6032	0.1303	0.09	Q9UPM6	Human	http://www.uniprot.org/uniprot/Q9UPM6	LHX6	Nucleus	Probable transcription factor required for the expression of a subset of genes involved in interneurons migration and development. Functions in the specification of cortical interneuron subtypes and in the migration of GABAergic interneuron precursors from the subpallium to the cerebral cortex (By similarity).
60S ribosomal protein L26-like 1	1	2.1	2.3	1	0.6802	0.1304	0.1123	Q9UNX3	Human	http://www.uniprot.org/uniprot/Q9UNX3	RPL26L1
Leukotriene A-4 hydrolase	5	1.92	1.71	1	0.8196	0.1304	0.0736	P09960	Human	http://www.uniprot.org/uniprot/P09960	LTA4H	Cytoplasm	Epoxide hydrolase that catalyzes the final step in the biosynthesis of the proinflammatory mediator leukotriene B4. Has also aminopeptidase activity.
Arginine--tRNA ligase, cytoplasmic	2	1.05	1	1.25	0.7539	0.1309	0.1318	P54136	Human	http://www.uniprot.org/uniprot/P54136	RARS	Cytoplasm	Forms part of a macromolecular complex that catalyzes the attachment of specific amino acids to cognate tRNAs during protein synthesis. Modulates the secretion of AIMP1 and may be involved in generation of the inflammatory cytokine EMAP2 from AIMP1.
Rho GTPase-activating protein 18	1	1.14	1	1.31	0.3544	0.1314	0.0719	Q8N392	Human	http://www.uniprot.org/uniprot/Q8N392	ARHGAP18		GTPase activator for the Rho-type GTPases by converting them to an inactive GDP-bound state.
Cytoplasmic dynein 1 light intermediate chain 1	1	1	1.03	1.39	0.2601	0.1315	0.1746	Q9Y6G9	Human	http://www.uniprot.org/uniprot/Q9Y6G9	DYNC1LI1	Cytoplasm	Acts as one of several non-catalytic accessory components of the cytoplasmic dynein 1 complex that are thought to be involved in linking dynein to cargos and to adapter proteins that regulate dynein function. Cytoplasmic dynein 1 acts as a motor for the intracellular retrograde motility of vesicles and organelles along microtubules. May play a role in binding dynein to membranous organelles or ch…
E3 ubiquitin-protein ligase UHRF2	1	1	1.05	1.39	0.6259	0.1315	0.1817	Q96PU4	Human	http://www.uniprot.org/uniprot/Q96PU4	UHRF2	Nucleus	E3 ubiquitin-protein ligase that is an intermolecular hub protein in the cell cycle network. Through cooperative DNA and histone binding, may contribute to a tighter epigenetic control of gene expression in differentiated cells. Ubiquitinates cyclins, CCND1 and CCNE1, in an apparently phosphorylation-independent manner and induces G1 arrest. Also ubiquitinates PCNP leading to its degradation by t…
Protein disulfide-isomerase	19	1.43	1.43	1	0.7058	0.1323	0.0683	P07237	Human	http://www.uniprot.org/uniprot/P07237	P4HB	Endoplasmic reticulum lumen	This multifunctional protein catalyzes the formation, breakage and rearrangement of disulfide bonds. At the cell surface, seems to act as a reductase that cleaves disulfide bonds of proteins attached to the cell. May therefore cause structural modifications of exofacial proteins. Inside the cell, seems to form/rearrange disulfide bonds of nascent proteins. At high concentrations, functions as a c…
Procollagen-lysine,2-oxoglutarate 5-dioxygenase 1	4	1.42	1.51	1	0.6496	0.1325	0.1567	Q02809	Human	http://www.uniprot.org/uniprot/Q02809	PLOD1	Rough endoplasmic reticulum membrane	Forms hydroxylysine residues in -Xaa-Lys-Gly- sequences in collagens. These hydroxylysines serve as sites of attachment for carbohydrate units and are essential for the stability of the intermolecular collagen cross-links.
Histone chaperone ASF1A	1	1.84	1.62	1	0.6125	0.133	0.1659	Q9Y294	Human	http://www.uniprot.org/uniprot/Q9Y294	ASF1A	Nucleus	Histone chaperone that facilitates histone deposition and histone exchange and removal during nucleosome assembly and disassembly. Cooperates with chromatin assembly factor 1 (CAF-1) to promote replication-dependent chromatin assembly and with HIRA to promote replication-independent chromatin assembly. Required for the formation of senescence-associated heterochromatin foci (SAHF) and efficient s…
BRISC complex subunit Abraxas 2	2	1	1.26	0	0.8914	0.1332	0.2597	Q15018	Human	http://www.uniprot.org/uniprot/Q15018	FAM175B		Component of the BRISC complex, a multiprotein complex that specifically cleaves 'Lys-63'-linked ubiquitin. May act as a central scaffold protein that assembles the various components of the BRISC complex.
Programmed cell death protein 4	1	1.15	1	1.04	0.2922	0.1335	0.5575	Q53EL6	Human	http://www.uniprot.org/uniprot/Q53EL6	PDCD4	Nucleus	Inhibits translation initiation and cap-dependent translation. May excert its function by hindering the interaction between EIF4A1 and EIF4G. Inhibits the helicase activity of EIF4A. Modulates the activation of JUN kinase. Down-regulates the expression of MAP4K1, thus inhibiting events important in driving invasion, namely, MAPK85 activation and consequent JUN-dependent transcription. May play a …
Annexin A11	1	1	1.17	1.05	0.0749	0.1341	0.366	P50995	Human	http://www.uniprot.org/uniprot/P50995	ANXA11	Cytoplasm	Binds specifically to calcyclin in a calcium-dependent manner (By similarity). Required for midbody formation and completion of the terminal phase of cytokinesis.
Nucleolar protein 4-like	1	1.62	1.68	1	0.5248	0.1348	0.5337	Q96MY1	Human	http://www.uniprot.org/uniprot/Q96MY1	NOL4L
Serine/threonine-protein phosphatase PP1-alpha catalytic subunit	1	1.51	1.7	1	0.5414	0.1349	0.0561	P62136	Human	http://www.uniprot.org/uniprot/P62136	PPP1CA	Cytoplasm	Protein phosphatase that associates with over 200 regulatory proteins to form highly specific holoenzymes which dephosphorylate hundreds of biological targets. Protein phosphatase 1 (PP1) is essential for cell division, and participates in the regulation of glycogen metabolism, muscle contractility and protein synthesis. Involved in regulation of ionic conductances and long-term synaptic plastici…
ADP-ribosylation factor-like protein 8A	1	1.32	1.27	1	0.6956	0.1354	0.3243	Q96BM9	Human	http://www.uniprot.org/uniprot/Q96BM9	ARL8A	Late endosome membrane	May play a role in lysosomes motility. Alternatively, may play a role in chromosome segregation (By similarity).
Malectin	2	1.14	1.26	1	0.4972	0.1355	0.0971	Q14165	Human	http://www.uniprot.org/uniprot/Q14165	MLEC	Endoplasmic reticulum membrane	Carbohydrate-binding protein with a strong ligand preference for Glc2-N-glycan. May play a role in the early steps of protein N-glycosylation (By similarity).
Plasminogen activator inhibitor 1 RNA-binding protein	4	1.18	1	1.09	0.5301	0.1358	0.2608	Q8NC51	Human	http://www.uniprot.org/uniprot/Q8NC51	SERBP1	Cytoplasm	May play a role in the regulation of mRNA stability. Binds to the 3'-most 134 nt of the SERPINE1/PAI1 mRNA, a region which confers cyclic nucleotide regulation of message decay.
Rho guanine nucleotide exchange factor 1	2	1.16	1.19	1	0.8233	0.1361	0.1319	Q92888	Human	http://www.uniprot.org/uniprot/Q92888	ARHGEF1	Cytoplasm	Seems to play a role in the regulation of RhoA GTPase by guanine nucleotide-binding alpha-12 (GNA12) and alpha-13 (GNA13) subunits. Acts as GTPase-activating protein (GAP) for GNA12 and GNA13, and as guanine nucleotide exchange factor (GEF) for RhoA GTPase. Activated G alpha 13/GNA13 stimulates the RhoGEF activity through interaction with the RGS-like domain. This GEF activity is inhibited by bin…
Leucine-rich repeat-containing protein 57	1	4	3.99	1	0.9113	0.1365	0.0204	Q8N9N7	Human	http://www.uniprot.org/uniprot/Q8N9N7	LRRC57
Dihydropyrimidinase-related protein 2	14	1.24	1.3	1	0.3164	0.1368	0.1507	Q16555	Human	http://www.uniprot.org/uniprot/Q16555	DPYSL2	Cytoplasm	Plays a role in neuronal development and polarity, as well as in axon growth and guidance, neuronal growth cone collapse and cell migration. Necessary for signaling by class 3 semaphorins and subsequent remodeling of the cytoskeleton. May play a role in endocytosis.
Thioredoxin-like protein 4A	1	1.74	1.24	1	0.1953	0.1373	0.768	P83876	Human	http://www.uniprot.org/uniprot/P83876	TXNL4A	Nucleus	Essential role in pre-mRNA splicing as component of the U5 snRNP and U4/U6-U5 tri-snRNP complexes that are involved in spliceosome assembly.
Tumor protein D54	2	1.12	1.17	1	0.3623	0.1382	0.0285	O43399	Human	http://www.uniprot.org/uniprot/O43399	TPD52L2
Protein kinase C and casein kinase substrate in neurons protein 2	2	1.09	1	1.56	0.5523	0.1384	0.1137	Q9UNF0	Human	http://www.uniprot.org/uniprot/Q9UNF0	PACSIN2	Cytoplasm	Lipid-binding protein that is able to promote the tubulation of the phosphatidic acid-containing membranes it preferentially binds. Plays a role in intracellular vesicle-mediated transport. Involved in the endocytosis of cell-surface receptors like the EGF receptor, contributing to its internalization in the absence of EGF stimulus. May also play a role in the formation of caveolae at the cell me…
NADH dehydrogenase [ubiquinone] 1 beta subcomplex subunit 9	2	1.45	2.18	1	0.3233	0.1386	0.1979	Q9Y6M9	Human	http://www.uniprot.org/uniprot/Q9Y6M9	NDUFB9	Mitochondrion inner membrane	Accessory subunit of the mitochondrial membrane respiratory chain NADH dehydrogenase (Complex I), that is believed to be not involved in catalysis. Complex I functions in the transfer of electrons from NADH to the respiratory chain. The immediate electron acceptor for the enzyme is believed to be ubiquinone.
Peptidyl-prolyl cis-trans isomerase FKBP1B	1	1	1.14	1.35	0.2964	0.1389	0.328	P68106	Human	http://www.uniprot.org/uniprot/P68106	FKBP1B	Cytoplasm	Has the potential to contribute to the immunosuppressive and toxic effects of FK506 and rapamycin. PPIases accelerate the folding of proteins. It catalyzes the cis-trans isomerization of proline imidic peptide bonds in oligopeptides.
Aflatoxin B1 aldehyde reductase member 2	1	1.42	1.39	1	0.6317	0.1391	0.1136	O43488	Human	http://www.uniprot.org/uniprot/O43488	AKR7A2	Golgi apparatus	Catalyzes the NADPH-dependent reduction of succinic semialdehyde to gamma-hydroxybutyrate. May have an important role in producing the neuromodulator gamma-hydroxybutyrate (GHB). Has broad substrate specificity. Has NADPH-dependent aldehyde reductase activity towards 2-carboxybenzaldehyde, 2-nitrobenzaldehyde and pyridine-2-aldehyde (in vitro). Can reduce 1,2-naphthoquinone and 9,10-phenanthreneq…
Leucine--tRNA ligase, cytoplasmic	6	1.22	1	1.03	0.6579	0.1392	0.1011	Q9P2J5	Human	http://www.uniprot.org/uniprot/Q9P2J5	LARS	Cytoplasm	Catalyzes the specific attachment of an amino acid to its cognate tRNA in a two step reaction: the amino acid (AA) is first activated by ATP to form AA-AMP and then transferred to the acceptor end of the tRNA. Exhibits a post-transfer editing activity to hydrolyze mischarged tRNAs.
EARP and GARP complex-interacting protein 1	1	1.36	1	1.12	0.1589	0.1396	0.6767	Q53HC9	Human	http://www.uniprot.org/uniprot/Q53HC9	TSSC1
Beta-parvin	1	1	1.22	1.24	0.3063	0.1397	0.8253	Q9HBI1	Human	http://www.uniprot.org/uniprot/Q9HBI1	PARVB	Cell junction	Adapter protein that plays a role in integrin signaling via ILK and in activation of the GTPases CDC42 and RAC1 by guanine exchange factors, such as ARHGEF6. Is involved in the reorganization of the actin cytoskeleton and formation of lamellipodia. Plays a role in cell adhesion, cell spreading, establishment or maintenance of cell polarity, and cell migration.
Guanine nucleotide-binding protein G(i) subunit alpha	1	1.45	1.58	1	0.6977	0.1407	0.1068	P08754	Human	http://www.uniprot.org/uniprot/P08754	GNAI3	Cytoplasm	Guanine nucleotide-binding proteins (G proteins) are involved as modulators or transducers in various transmembrane signaling systems. G(k) is the stimulatory G protein of receptor-regulated K(+) channels. The active GTP-bound form prevents the association of RGS14 with centrosomes and is required for the translocation of RGS14 from the cytoplasm to the plasma membrane. May play a role in cell di…
Rho GTPase-activating protein 29	1	1.03	1	1.27	0.8381	0.1407	0.1642	Q52LW3	Human	http://www.uniprot.org/uniprot/Q52LW3	ARHGAP29		GTPase activator for the Rho-type GTPases by converting them to an inactive GDP-bound state. Has strong activity toward RHOA, and weaker activity toward RAC1 and CDC42. May act as a specific effector of RAP2A to regulate Rho. In concert with RASIP1, suppresses RhoA signaling and dampens ROCK and MYH9 activities in endothelial cells and plays an essential role in blood vessel tubulogenesis.
Basement membrane-specific heparan sulfate proteoglycan core protein	16	1.11	1.03	1	0.6934	0.1409	0.2352	P98160	Human	http://www.uniprot.org/uniprot/P98160	HSPG2	Secreted	Integral component of basement membranes. Component of the glomerular basement membrane (GBM), responsible for the fixed negative electrostatic membrane charge, and which provides a barrier which is both size- and charge-selective. It serves as an attachment substrate for cells. Plays essential roles in vascularization. Critical for normal heart development and for regulating the vascular respons…
RNA-binding protein FUS	5	1.13	1	1.28	0.4464	0.141	0.1112	P35637	Human	http://www.uniprot.org/uniprot/P35637	FUS	Nucleus	Binds both single-stranded and double-stranded DNA and promotes ATP-independent annealing of complementary single-stranded DNAs and D-loop formation in superhelical double-stranded DNA. May play a role in maintenance of genomic integrity.
Proto-oncogene tyrosine-protein kinase Src	1	1.1	1	1.19	0.3763	0.1413	0.0393	P12931	Human	http://www.uniprot.org/uniprot/P12931	SRC	Cell membrane	Non-receptor protein tyrosine kinase which is activated following engagement of many different classes of cellular receptors including immune response receptors, integrins and other adhesion receptors, receptor protein tyrosine kinases, G protein-coupled receptors as well as cytokine receptors. Participates in signaling pathways that control a diverse spectrum of biological activities including g…
Filamin-binding LIM protein 1	1	1.79	2.12	1	0.2331	0.1419	0.0435	Q8WUP2	Human	http://www.uniprot.org/uniprot/Q8WUP2	FBLIM1	Cytoplasm	Serves as an anchoring site for cell-ECM adhesion proteins and filamin-containing actin filaments. Is implicated in cell shape modulation (spreading) and motility. May participate in the regulation of filamin-mediated cross-linking and stabilization of actin filaments. May also regulate the assembly of filamin-containing signaling complexes that control actin assembly. Promotes dissociation of FL…
Nucleoporin SEH1	1	1.17	1.34	1	0.1137	0.1421	0.0234	Q96EE3	Human	http://www.uniprot.org/uniprot/Q96EE3	SEH1L	Chromosome	Component of the Nup107-160 subcomplex of the nuclear pore complex (NPC). The Nup107-160 subcomplex is required for the assembly of a functional NPC. The Nup107-160 subcomplex is also required for normal kinetochore microtubule attachment, mitotic progression and chromosome segregation. This subunit plays a role in recruitment of the Nup107-160 subcomplex to the kinetochore. As a component of the…
Glycogen synthase kinase-3 alpha	2	1.18	1	1.5	0.1108	0.1422	0.1698	P49840	Human	http://www.uniprot.org/uniprot/P49840	GSK3A		Constitutively active protein kinase that acts as a negative regulator in the hormonal control of glucose homeostasis, Wnt signaling and regulation of transcription factors and microtubules, by phosphorylating and inactivating glycogen synthase (GYS1 or GYS2), CTNNB1/beta-catenin, APC and AXIN1. Requires primed phosphorylation of the majority of its substrates. Contributes to insulin regulation o…
Common contaminant in samples	4	1.14	1.27	1	0.6361	0.1425	0.2835	CRAP0092	Other	http://www.uniprot.org/uniprot/CRAP0092
RNA-binding protein 15	1	1.17	1	1.47	0.2815	0.1426	0.1337	Q96T37	Human	http://www.uniprot.org/uniprot/Q96T37	RBM15	Nucleus	May function as an mRNA export factor, stimulating export and expression of RTE-containing mRNAs which are present in many retrotransposons that require to be exported prior to splicing. High affinity binding of pre-mRNA to RBM15 may allow targeting of the mRNP to the export helicase DBP5 in a manner that is independent of splicing-mediated NXF1 deposition, resulting in export prior to splicing. …
Protein phosphatase 1F	3	1.37	1.55	1	0.618	0.1426	0.2514	P49593	Human	http://www.uniprot.org/uniprot/P49593	PPM1F		Dephosphorylates and concomitantly deactivates CaM-kinase II activated upon autophosphorylation, and CaM-kinases IV and I activated upon phosphorylation by CaM-kinase kinase. Promotes apoptosis.
SUMO-activating enzyme subunit 2	1	1.07	1	1.44	0.7876	0.1439	0.0231	Q9UBT2	Human	http://www.uniprot.org/uniprot/Q9UBT2	UBA2	Cytoplasm	The heterodimer acts as a E1 ligase for SUMO1, SUMO2, SUMO3, and probably SUMO4. It mediates ATP-dependent activation of SUMO proteins followed by formation of a thioester bond between a SUMO protein and a conserved active site cysteine residue on UBA2/SAE2.
PRA1 family protein 3	2	1.23	1.25	1	0.8434	0.1442	0.1212	O75915	Human	http://www.uniprot.org/uniprot/O75915	ARL6IP5	Endoplasmic reticulum membrane	Regulates intracellular concentrations of taurine and glutamate. Negatively modulates SLC1A1/EAAC1 glutamate transport activity by decreasing its affinity for glutamate. May be involved in membrane traffic (By similarity).
Heterogeneous nuclear ribonucleoprotein R	3	1.56	1.56	1	0.8945	0.1444	0.1432	O43390	Human	http://www.uniprot.org/uniprot/O43390	HNRNPR	Nucleus	Component of ribonucleosomes, which are complexes of at least 20 other different heterogenious nuclear ribonucleoproteins (hnRNP). hnRNP play an important role in processing of precursor mRNA in the nucleus.
Cyclin-dependent kinase 17	5	1.46	1.12	1	0.7399	0.1448	0.6777	Q00537	Human	http://www.uniprot.org/uniprot/Q00537	CDK17		May play a role in terminally differentiated neurons. Has a Ser/Thr-phosphorylating activity for histone H1 (By similarity).
Amyloid-beta precursor protein	2	1.05	1.12	1	0.6941	0.145	0.4723	P05067	Human	http://www.uniprot.org/uniprot/P05067	APP	Membrane	Functions as a cell surface receptor and performs physiological functions on the surface of neurons relevant to neurite growth, neuronal adhesion and axonogenesis. Involved in cell mobility and transcription regulation through protein-protein interactions. Can promote transcription activation through binding to APBB1-KAT5 and inhibits Notch signaling through interaction with Numb. Couples to apop…
Actin-histidine N-methyltransferase	1	1.75	2.67	1	0.1588	0.1453	0.0032	Q86TU7	Human	http://www.uniprot.org/uniprot/Q86TU7	SETD3	Nucleus	Histone methyltransferase that methylates 'Lys-36' of histone H3 (H3K36me). H3 'Lys-36' methylation represents a specific tag for epigenetic transcriptional activation (By similarity).
Aladin	1	1	1.27	1.25	0.2328	0.1455	0.9722	Q9NRG9	Human	http://www.uniprot.org/uniprot/Q9NRG9	AAAS	Nucleus	Plays a role in the normal development of the peripheral and central nervous system.
Prolyl 4-hydroxylase subunit alpha-1	9	1.44	1.4	1	0.6122	0.1467	0.2006	P13674	Human	http://www.uniprot.org/uniprot/P13674	P4HA1	Endoplasmic reticulum lumen	Catalyzes the post-translational formation of 4-hydroxyproline in -Xaa-Pro-Gly- sequences in collagens and other proteins.
40S ribosomal protein S23	3	2.18	1.98	1	0.8533	0.1468	0.1052	P62266	Human	http://www.uniprot.org/uniprot/P62266	RPS23
Ras-related protein Rab-21	1	1	1.01	1.15	0.9649	0.1471	0.3715	Q9UL25	Human	http://www.uniprot.org/uniprot/Q9UL25	RAB21	Endoplasmic reticulum membrane	Regulates integrin internalization and recycling, but does not influence the traffic of endosomally translocated receptors in general. As a result, may regulate cell adhesion and migration (By similarity). During the mitosis of adherent cells, controls the endosomal trafficking of integrins which is required for the successful completion of cytokinesis. Involved in neurite growth (By similarity).
ER membrane protein complex subunit 3	1	1.43	1.05	1	0.3631	0.1472	0.8687	Q9P0I2	Human	http://www.uniprot.org/uniprot/Q9P0I2	EMC3	Membrane
Tubulin beta-3 chain	2	1.46	1.22	1	0.535	0.1476	0.4131	Q13509	Human	http://www.uniprot.org/uniprot/Q13509	TUBB3	Cytoplasm	Tubulin is the major constituent of microtubules. It binds two moles of GTP, one at an exchangeable site on the beta chain and one at a non-exchangeable site on the alpha chain. TUBB3 plays a critical role in proper axon guidance and mantainance.
F-actin-capping protein subunit alpha-2	2	1	1.36	1.05	0.0665	0.1481	0.3568	P47755	Human	http://www.uniprot.org/uniprot/P47755	CAPZA2		F-actin-capping proteins bind in a Ca(2+)-independent manner to the fast growing ends of actin filaments (barbed end) thereby blocking the exchange of subunits at these ends. Unlike other capping proteins (such as gelsolin and severin), these proteins do not sever actin filaments.
2,4-dienoyl-CoA reductase, mitochondrial	4	1.14	1.45	1	0.3006	0.149	0.3176	Q16698	Human	http://www.uniprot.org/uniprot/Q16698	DECR1	Mitochondrion	Auxiliary enzyme of beta-oxidation. It participates in the metabolism of unsaturated fatty enoyl-CoA esters having double bonds in both even- and odd-numbered positions. Catalyzes the NADP-dependent reduction of 2,4-dienoyl-CoA to yield trans-3-enoyl-CoA.
Zinc finger protein ubi-d4	1	1.03	1.64	1	0.0687	0.1491	0.3297	Q92785	Human	http://www.uniprot.org/uniprot/Q92785	DPF2	Nucleus	May be a transcription factor required for the apoptosis response following survival factor withdrawal from myeloid cells. Might also have a role in the development and maturation of lymphoid cells.
GTPase IMAP family member 1	2	1.59	1.82	1	0.5258	0.1493	0.6343	Q8WWP7	Human	http://www.uniprot.org/uniprot/Q8WWP7	GIMAP1	Endoplasmic reticulum membrane	May regulate lymphocyte survival. Required for normal levels of mature T-lymphocytes and mature B-cells (By similarity).
Caveolae-associated protein 2	5	1.17	1	1.08	0.6937	0.1496	0.1741	O95810	Human	http://www.uniprot.org/uniprot/O95810	SDPR	Cytoplasm	May play a role in targeting PRKCA to caveolae.
Probable C-mannosyltransferase DPY19L1	2	1.76	1.58	1	0.7968	0.1497	0.2488	Q2PZI1	Human	http://www.uniprot.org/uniprot/Q2PZI1	DPY19L1	Membrane	Probable C-mannosyltransferase that mediates C-mannosylation of tryptophan residues on target proteins.
Nucleosome assembly protein 1-like 4	3	1.53	1.56	1	0.7838	0.1498	0.0483	Q99733	Human	http://www.uniprot.org/uniprot/Q99733	NAP1L4	Nucleus
Glucosamine-6-phosphate isomerase 2	1	1.31	1.15	1	0.6633	0.1504	0.8465	Q8TDQ7	Human	http://www.uniprot.org/uniprot/Q8TDQ7	GNPDA2	Cytoplasm
Zinc finger Ran-binding domain-containing protein 2	3	1	1.42	1.71	0.5947	0.1506	0.4811	O95218	Human	http://www.uniprot.org/uniprot/O95218	ZRANB2	Nucleus	Splice factor required for alternative splicing of TRA2B/SFRS10 transcripts. May interfere with constitutive 5'-splice site selection.
Alpha-soluble NSF attachment protein	1	1.81	1.72	1	0.9522	0.1512	0.0275	P54920	Human	http://www.uniprot.org/uniprot/P54920	NAPA	Membrane	Required for vesicular transport between the endoplasmic reticulum and the Golgi apparatus.
SH3 and PX domain-containing protein 2B	1	1.35	1.45	1	0.3285	0.1513	0.0701	A1X283	Human	http://www.uniprot.org/uniprot/A1X283	SH3PXD2B	Cytoplasm	Adapter protein involved in invadopodia and podosome formation and extracellular matrix degradation. Binds matrix metalloproteinases (ADAMs), NADPH oxidases (NOXs) and phosphoinositides. Acts as an organizer protein that allows NOX1- or NOX3-dependent reactive oxygen species (ROS) generation and ROS localization. Plays a role in mitotic clonal expansion during the immediate early stage of adipocy…
Leucine-rich repeat-containing protein 40	1	1.46	1.2	1	0.2191	0.1517	0.4378	Q9H9A6	Human	http://www.uniprot.org/uniprot/Q9H9A6	LRRC40
ATP synthase subunit gamma, mitochondrial	5	1.37	1.27	1	0.2827	0.1518	0.375	P36542	Human	http://www.uniprot.org/uniprot/P36542	ATP5C1	Mitochondrion	Mitochondrial membrane ATP synthase (F(1)F(0) ATP synthase or Complex V) produces ATP from ADP in the presence of a proton gradient across the membrane which is generated by electron transport complexes of the respiratory chain. F-type ATPases consist of two structural domains, F(1) - containing the extramembraneous catalytic core, and F(0) - containing the membrane proton channel, linked togethe…
Regulation of nuclear pre-mRNA domain-containing protein 1B	1	1	1.01	1.1	0.9234	0.1521	0.1775	Q9NQG5	Human	http://www.uniprot.org/uniprot/Q9NQG5	RPRD1B	Nucleus	Interacts with phosphorylated C-terminal heptapeptide repeat domain (CTD) of the largest RNA polymerase II subunit POLR2A, and participates in dephosphorylation of the CTD. Transcriptional regulator which enhances expression of CCND1. Promotes binding of RNA polymerase II to the CCDN1 promoter and to the termination region before the poly-A site but decreases its binding after the poly-A site. Pr…
Stromal interaction molecule 1	2	1.43	1.24	1	0.4439	0.1522	0.307	Q13586	Human	http://www.uniprot.org/uniprot/Q13586	STIM1	Cell membrane	Plays a role in mediating store-operated Ca(2+) entry (SOCE), a Ca(2+) influx following depletion of intracellular Ca(2+) stores. Acts as Ca(2+) sensor in the endoplasmic reticulum via its EF-hand domain. Upon Ca(2+) depletion, translocates from the endoplasmic reticulum to the plasma membrane where it activates the Ca(2+) release-activated Ca(2+) (CRAC) channel subunit, TMEM142A/ORAI1.
Importin-5	1	3.57	4.38	1	0.5459	0.1522	0.0043	O00410	Human	http://www.uniprot.org/uniprot/O00410	IPO5	Cytoplasm	Functions in nuclear protein import as nuclear transport receptor. Serves as receptor for nuclear localization signals (NLS) in cargo substrates. Is thought to mediate docking of the importin/substrate complex to the nuclear pore complex (NPC) through binding to nucleoporin and the complex is subsequently translocated through the pore by an energy requiring, Ran-dependent mechanism. At the nucleo…
Nuclear cap-binding protein subunit 2	2	1	1.07	1.29	0.8033	0.1526	0.3309	P52298	Human	http://www.uniprot.org/uniprot/P52298	NCBP2	Nucleus	Component of the cap-binding complex (CBC), which binds co-transcriptionally to the 5' cap of pre-mRNAs and is involved in various processes such as pre-mRNA splicing, translation regulation, nonsense-mediated mRNA decay, RNA-mediated gene silencing (RNAi) by microRNAs (miRNAs) and mRNA export. The CBC complex is involved in mRNA export from the nucleus via its interaction with ALYREF/THOC4/ALY, …
DNA replication licensing factor MCM6	1	1	1.07	1.15	0.399	0.1527	0.1284	Q14566	Human	http://www.uniprot.org/uniprot/Q14566	MCM6	Nucleus	Acts as component of the MCM2-7 complex (MCM complex) which is the putative replicative helicase essential for 'once per cell cycle' DNA replication initiation and elongation in eukaryotic cells. The active ATPase sites in the MCM2-7 ring are formed through the interaction surfaces of two neighboring subunits such that a critical structure of a conserved arginine finger motif is provided in trans…
Isocitrate dehydrogenase [NAD] subunit alpha, mitochondrial	2	1.36	1.19	1	0.2224	0.1528	0.4548	P50213	Human	http://www.uniprot.org/uniprot/P50213	IDH3A	Mitochondrion
Thyroxine-binding globulin	1	1	1	2.33	0.867	0.1529	0.1003	P05543	Human	http://www.uniprot.org/uniprot/P05543	SERPINA7	Secreted	Major thyroid hormone transport protein in serum.
Protein NDRG1	7	1.29	1.04	1	0.5861	0.1538	0.3748	Q92597	Human	http://www.uniprot.org/uniprot/Q92597	NDRG1	Cytoplasm	Stress-responsive protein involved in hormone responses, cell growth, and differentiation. Acts as a tumor suppressor in many cell types. Necessary but not sufficient for p53/TP53-mediated caspase activation and apoptosis. Has a role in cell trafficking, notably of the Schwann cell, and is necessary for the maintenance and development of the peripheral nerve myelin sheath. Required for vesicular …
Nuclear migration protein nudC	4	1	1.01	1.21	0.6224	0.1538	0.1306	Q9Y266	Human	http://www.uniprot.org/uniprot/Q9Y266	NUDC	Cytoplasm	Plays a role in neurogenesis and neuronal migration (By similarity). Necessary for correct formation of mitotic spindles and chromosome separation during mitosis. Necessary for cytokinesis and cell proliferation.
Casein kinase I isoform epsilon	1	1	1.1	1.09	0.9772	0.1539	0.1714	P49674	Human	http://www.uniprot.org/uniprot/P49674	CSNK1E	Cytoplasm	Casein kinases are operationally defined by their preferential utilization of acidic proteins such as caseins as substrates. Can phosphorylate a large number of proteins. Participates in Wnt signaling. Phosphorylates DVL1. Central component of the circadian clock. In balance with PP1, determines the circadian period length, through the regulation of the speed and rhythmicity of PER1 and PER2 phos…
Very-long-chain (3R)-3-hydroxyacyl-CoA dehydratase 3	1	1.08	1	1.12	0.7767	0.154	0.1617	Q9P035	Human	http://www.uniprot.org/uniprot/Q9P035	PTPLAD1	Endoplasmic reticulum membrane	Catalyzes the third of the four reactions of the long-chain fatty acids elongation cycle. This endoplasmic reticulum-bound enzymatic process, allows the addition of two carbons to the chain of long- and very long-chain fatty acids/VLCFAs per cycle. This enzyme catalyzes the dehydration of the 3-hydroxyacyl-CoA intermediate into trans-2,3-enoyl-CoA, within each cycle of fatty acid elongation. Ther…
BAG family molecular chaperone regulator 3	1	1	1.11	1.17	0.4973	0.1543	0.4305	O95817	Human	http://www.uniprot.org/uniprot/O95817	BAG3		Inhibits the chaperone activity of HSP70/HSC70 by promoting substrate release. Has anti-apoptotic activity.
Reticulon-4	4	1.76	1.1	1	0.2009	0.1544	0.3252	Q9NQC3	Human	http://www.uniprot.org/uniprot/Q9NQC3	RTN4	Endoplasmic reticulum membrane	Developmental neurite growth regulatory factor with a role as a negative regulator of axon-axon adhesion and growth, and as a facilitator of neurite branching. Regulates neurite fasciculation, branching and extension in the developing nervous system. Involved in down-regulation of growth, stabilization of wiring and restriction of plasticity in the adult CNS. Regulates the radial migration of cor…
Homer protein homolog 3	1	1.62	1	1.24	0.0179	0.1545	0.2646	Q9NSC5	Human	http://www.uniprot.org/uniprot/Q9NSC5	HOMER3	Cytoplasm	Postsynaptic density scaffolding protein. Binds and cross-links cytoplasmic regions of GRM1, GRM5, ITPR1, DNM3, RYR1, RYR2, SHANK1 and SHANK3. By physically linking GRM1 and GRM5 with ER-associated ITPR1 receptors, it aids the coupling of surface receptors to intracellular calcium release. Isoforms can be differently regulated and may play an important role in maintaining the plasticity at glutam…
ARF GTPase-activating protein GIT1	4	1	1.02	Low S/N	0.2124	0.1546	0.2195	Q9Y2X7	Human	http://www.uniprot.org/uniprot/Q9Y2X7	GIT1	Cytoplasm	GTPase-activating protein for the ADP ribosylation factor family. May serve as a scaffold to bring together molecules to form signaling modules controlling vesicle trafficking, adhesion and cytoskeletal organization. Increases the speed of cell migration, as well as the size and rate of formation of protrusions, possibly by targeting PAK1 to adhesions and the leading edge of lamellipodia. Sequest…
Sorting nexin-3	1	1.11	1	1.48	0.692	0.1547	0.1262	O60493	Human	http://www.uniprot.org/uniprot/O60493	SNX3	Early endosome	Phosphoinositide-binding protein required for multivesicular body formation. Specifically binds phosphatidylinositol 3-phosphate (PtdIns(P3)). Also can bind phosphatidylinositol 4-phosphate (PtdIns(P4)), phosphatidylinositol 5-phosphate (PtdIns(P5)) and phosphatidylinositol 3,5-biphosphate (PtdIns(3,5)P2) (By similarity). Plays a role in protein transport between cellular compartments. Together w…
60S ribosomal protein L37a	1	2.45	2.16	1	0.9305	0.1547	0.0475	P61513	Human	http://www.uniprot.org/uniprot/P61513	RPL37A
Serine/arginine-rich splicing factor 7	2	1.07	1.14	1	0.8174	0.1548	0.0411	Q16629	Human	http://www.uniprot.org/uniprot/Q16629	SRSF7	Nucleus	Required for pre-mRNA splicing. Can also modulate alternative splicing in vitro. Represses the splicing of MAPT/Tau exon 10. May function as export adapter involved in mRNA nuclear export such as of histone H2A. Binds mRNA which is thought to be transferred to the NXF1-NXT1 heterodimer for export (TAP/NXF1 pathway); enhances NXF1-NXT1 RNA-binding activity. RNA-binding is semi-sequence specific.
Copper chaperone for superoxide dismutase	1	2.48	1	1.63	0.0938	0.1551	0.8764	O14618	Human	http://www.uniprot.org/uniprot/O14618	CCS	Cytoplasm	Delivers copper to copper zinc superoxide dismutase (SOD1).
Mixed lineage kinase domain-like protein	1	1	1.25	1.37	0.1847	0.1553	0.7438	Q8NB16	Human	http://www.uniprot.org/uniprot/Q8NB16	MLKL	Cytoplasm	Pseudokinase that plays a key role in TNF-induced necroptosis, a programmed cell death process. Activated following phosphorylation by RIPK3, leading to homotrimerization, localization to the plasma membrane and execution of programmed necrosis characterized by calcium influx and plasma membrane damage. Does not have protein kinase activity.
Poliovirus receptor	1	1	1.23	1.43	0.1864	0.1557	0.648	P15151	Human	http://www.uniprot.org/uniprot/P15151	PVR	Cell membrane	Mediates NK cell adhesion and triggers NK cell effector functions. Binds two different NK cell receptors: CD96 and CD226. These interactions accumulates at the cell-cell contact site, leading to the formation of a mature immunological synapse between NK cell and target cell. This may trigger adhesion and secretion of lytic granules and IFN-gamma and activate cytoxicity of activated NK cells. May …
Heterogeneous nuclear ribonucleoprotein U	8	1.39	1.27	1	0.4907	0.1566	0.197	Q00839	Human	http://www.uniprot.org/uniprot/Q00839	HNRNPU	Nucleus	Component of the CRD-mediated complex that promotes MYC mRNA stabilization. Binds to pre-mRNA. Has high affinity for scaffold-attached region (SAR) DNA. Binds to double- and single-stranded DNA and RNA. Plays a role in the circadian regulation of the core clock component ARNTL/BMAL1 transcription (By similarity).
Ribosome biogenesis protein BMS1 homolog	1	1.07	1.98	1	0.2892	0.1569	0.7943	Q14692	Human	http://www.uniprot.org/uniprot/Q14692	BMS1	Nucleus	May act as a molecular switch during maturation of the 40S ribosomal subunit in the nucleolus.
Cytochrome c-type heme lyase	2	1	1.16	1.24	0.2666	0.1571	0.4425	P53701	Human	http://www.uniprot.org/uniprot/P53701	HCCS	Mitochondrion inner membrane	Links covalently the heme group to the apoprotein of cytochrome c.
Glycerol-3-phosphate dehydrogenase 1-like protein	1	1	1.14	1.1	0.4522	0.1573	0.8009	Q8N335	Human	http://www.uniprot.org/uniprot/Q8N335	GPD1L	Cytoplasm	Plays a role in regulating cardiac sodium current; decreased enzymatic activity with resulting increased levels of glycerol 3-phosphate activating the DPD1L-dependent SCN5A phosphorylation pathway, may ultimately lead to decreased sodium current; cardiac sodium current may also be reduced due to alterations of NAD(H) balance induced by DPD1L.
High mobility group protein B2	2	1.29	1.25	1	0.6599	0.1573	0.0785	P26583	Human	http://www.uniprot.org/uniprot/P26583	HMGB2	Nucleus	DNA binding proteins that associates with chromatin and has the ability to bend DNA. Binds preferentially single-stranded DNA. Involved in V(D)J recombination by acting as a cofactor of the RAG complex. Acts by stimulating cleavage and RAG protein binding at the 23 bp spacer of conserved recombination signal sequences (RSS) (By similarity).
Adipogenesis regulatory factor	2	1.15	1	1.93	0.4081	0.1574	0.095	Q15847	Human	http://www.uniprot.org/uniprot/Q15847	ADIRF	Nucleus	Plays a role in fat cell development; promotes adipogenic differentiation and stimulates transcription initiation of master adipogenesis factors like PPARG and CEBPA at early stages of preadipocyte differentiation. Its overexpression confers resistance to the anticancer chemotherapeutic drug cisplatin.
Probable bifunctional dTTP/UTP pyrophosphatase/methyltransferase protein	2	1.3	1.45	1	0.4219	0.1574	0.6232	O95671	Human	http://www.uniprot.org/uniprot/O95671	ASMTL		Unknown. The presence of the putative catalytic domain of S-adenosyl-L-methionine binding argues for a methyltransferase activity.
Apolipoprotein C-III	1	3.42	2.45	1	0.5193	0.1577	0.0882	P02656	Human	http://www.uniprot.org/uniprot/P02656	APOC3	Secreted	Component of triglyceride-rich very low density lipoproteins (VLDL) and high density lipoproteins (HDL) in plasma. Plays a multifaceted role in triglyceride homeostasis. Intracellularly, promotes hepatic very low density lipoprotein 1 (VLDL1) assembly and secretion; extracellularly, attenuates hydrolysis and clearance of triglyceride-rich lipoproteins (TRLs). Impairs the lipolysis of TRLs by inhi…
Tropomodulin-2	1	1.33	1.12	1	0.1102	0.1578	0.5442	Q9NZR1	Human	http://www.uniprot.org/uniprot/Q9NZR1	TMOD2	Cytoplasm	Blocks the elongation and depolymerization of the actin filaments at the pointed end. The Tmod/TM complex contributes to the formation of the short actin protofilament, which in turn defines the geometry of the membrane skeleton (By similarity).
Protein quaking	3	1.41	1.63	1	0.3316	0.1578	0.7805	Q96PU8	Human	http://www.uniprot.org/uniprot/Q96PU8	QKI	Nucleus	RNA-binding protein that plays a central role in myelinization. Binds to the 5'-NACUAAY-N(1,20)-UAAY-3' RNA core sequence. Acts by regulating pre-mRNA splicing, mRNA export, mRNA stability and protein translation. Required to protect and promote stability of mRNAs such as MBP and CDKN1B. Regulator of oligodendrocyte differentiation and maturation in the brain that may play a role in myelin and ol…
Paxillin	3	1.46	1.14	1	0.1483	0.1579	0.2586	P49023	Human	http://www.uniprot.org/uniprot/P49023	PXN	Cytoplasm	Cytoskeletal protein involved in actin-membrane attachment at sites of cell adhesion to the extracellular matrix (focal adhesion).
Elongation factor Tu, mitochondrial	3	1	1.13	1.05	0.1584	0.1589	0.5481	P49411	Human	http://www.uniprot.org/uniprot/P49411	TUFM	Mitochondrion	This protein promotes the GTP-dependent binding of aminoacyl-tRNA to the A-site of ribosomes during protein biosynthesis.
GTP-binding protein Rheb	1	1.1	1	1.26	0.5242	0.1589	0.098	Q15382	Human	http://www.uniprot.org/uniprot/Q15382	RHEB	Endomembrane system	Activates the protein kinase activity of mTORC1, and thereby plays a role in the regulation of apoptosis. Stimulates the phosphorylation of S6K1 and EIF4EBP1 through activation of mTORC1 signaling. Has low intrinsic GTPase activity.
X-ray repair cross-complementing protein 6	2	1.18	1	1.23	0.3329	0.1591	0.1089	P12956	Human	http://www.uniprot.org/uniprot/P12956	XRCC6	Nucleus	Single-stranded DNA-dependent ATP-dependent helicase. Has a role in chromosome translocation. The DNA helicase II complex binds preferentially to fork-like ends of double-stranded DNA in a cell cycle-dependent manner. It works in the 3'-5' direction. Binding to DNA may be mediated by XRCC6. Involved in DNA non-homologous end joining (NHEJ) required for double-strand break repair and V(D)J recombi…
Non-POU domain-containing octamer-binding protein	8	1.86	1.99	1	0.5006	0.1594	0.1188	Q15233	Human	http://www.uniprot.org/uniprot/Q15233	NONO	Nucleus	DNA- and RNA binding protein, involved in several nuclear processes. Binds the conventional octamer sequence in double-stranded DNA. Also binds single-stranded DNA and RNA at a site independent of the duplex site. Involved in pre-mRNA splicing, probably as a heterodimer with SFPQ. Interacts with U5 snRNA, probably by binding to a purine-rich sequence located on the 3' side of U5 snRNA stem 1b. To…
Immunoglobulin-binding protein 1	1	1	1.12	1.42	0.757	0.1603	0.1188	P78318	Human	http://www.uniprot.org/uniprot/P78318	IGBP1	Cytoplasm	Associated to surface IgM-receptor; may be involved in signal transduction. Involved in regulation of the catalytic activity of the phosphatases PP2A, PP4 and PP6 by protecting their partially folded catalytic subunits from degradative polyubiquitination until they associate with regulatory subunits.
Splicing factor U2AF 65 kDa subunit	2	1.07	1	1.46	0.2531	0.1604	0.3708	P26368	Human	http://www.uniprot.org/uniprot/P26368	U2AF2	Nucleus	Necessary for the splicing of pre-mRNA. By recruiting PRPF19 and the PRP19C/Prp19 complex/NTC/Nineteen complex to the RNA polymerase II C-terminal domain (CTD), and thereby pre-mRNA, may couple transcription to splicing (PubMed:21536736). Induces cardiac troponin-T (TNNT2) pre-mRNA exon inclusion in muscle. Regulates the TNNT2 exon 5 inclusion through competition with MBNL1. Binds preferentially …
Dual specificity protein phosphatase 3	1	1.07	1	1.53	0.9514	0.1609	0.1369	P51452	Human	http://www.uniprot.org/uniprot/P51452	DUSP3	Nucleus	Shows activity both for tyrosine-protein phosphate and serine-protein phosphate, but displays a strong preference toward phosphotyrosines. Specifically dephosphorylates and inactivates ERK1 and ERK2.
Adenosine deaminase	1	1.38	1.35	1	0.9683	0.1614	0.2309	P00813	Human	http://www.uniprot.org/uniprot/P00813	ADA	Cell membrane	Catalyzes the hydrolytic deamination of adenosine and 2-deoxyadenosine. Plays an important role in purine metabolism and in adenosine homeostasis. Modulates signaling by extracellular adenosine, and so contributes indirectly to cellular signaling events. Acts as a positive regulator of T-cell coactivation, by binding DPP4. Its interaction with DPP4 regulates lymphocyte-epithelial cell adhesion.
Sorting nexin-1	2	1.18	1	1.64	0.4965	0.1621	0.0804	Q13596	Human	http://www.uniprot.org/uniprot/Q13596	SNX1	Endosome membrane	Involved in several stages of intracellular trafficking. Interacts with membranes containing phosphatidylinositol 3-phosphate (PtdIns(3P)) or phosphatidylinositol 3,5-bisphosphate (PtdIns(3,5)P2) (PubMed:12198132). Acts in part as component of the retromer membrane-deforming SNX-BAR subcomplex. The SNX-BAR retromer mediates retrograde transport of cargo proteins from endosomes to the trans-Golgi …
Y-box-binding protein 1	5	1.19	1	1.3	0.7413	0.1621	0.1334	P67809	Human	http://www.uniprot.org/uniprot/P67809	YBX1	Cytoplasm	Mediates pre-mRNA alternative splicing regulation. Binds to splice sites in pre-mRNA and regulates splice site selection. Binds and stabilizes cytoplasmic mRNA. Contributes to the regulation of translation by modulating the interaction between the mRNA and eukaryotic initiation factors (By similarity). Regulates the transcription of numerous genes. Its transcriptional activity on the multidrug re…
RNA-binding protein 25	1	1	1.23	1.17	0.2624	0.1622	0.7982	P49756	Human	http://www.uniprot.org/uniprot/P49756	RBM25	Nucleus speckle	RNA-binding protein that acts as a regulator of alternative pre-mRNA splicing. Involved in apoptotic cell death through the regulation of the apoptotic factor BCL2L1 isoform expression. Modulates the ratio of proapoptotic BCL2L1 isoform S to antiapoptotic BCL2L1 isoform L mRNA expression. When overexpressed, stimulates proapoptotic BCL2L1 isoform S 5'-splice site (5'-ss) selection, whereas its de…
RNA-binding protein 14	5	1	1.19	1.17	0.1235	0.1625	0.7574	Q96PK6	Human	http://www.uniprot.org/uniprot/Q96PK6	RBM14	Nucleus	Isoform 1 may function as a nuclear receptor coactivator, enhancing transcription through other coactivators such as NCOA6 and CITED1. Isoform 2, functions as a transcriptional repressor, modulating transcriptional activities of coactivators including isoform 1, NCOA6 and CITED1.
Cytoplasmic dynein 1 light intermediate chain 2	3	1	1.09	1.15	0.4189	0.1642	0.8254	O43237	Human	http://www.uniprot.org/uniprot/O43237	DYNC1LI2	Cytoplasm	Acts as one of several non-catalytic accessory components of the cytoplasmic dynein 1 complex that are thought to be involved in linking dynein to cargos and to adapter proteins that regulate dynein function. Cytoplasmic dynein 1 acts as a motor for the intracellular retrograde motility of vesicles and organelles along microtubules. May play a role in binding dynein to membranous organelles or ch…
COP9 signalosome complex subunit 1	3	1.17	1	1.24	0.2799	0.1646	0.0768	Q13098	Human	http://www.uniprot.org/uniprot/Q13098	GPS1	Cytoplasm	Essential component of the COP9 signalosome complex (CSN), a complex involved in various cellular and developmental processes. The CSN complex is an essential regulator of the ubiquitin (Ubl) conjugation pathway by mediating the deneddylation of the cullin subunits of SCF-type E3 ligase complexes, leading to decrease the Ubl ligase activity of SCF-type complexes such as SCF, CSA or DDB2. The comp…
Histone H2A type 1-H	1	1.96	1	6.24	0.3223	0.1647	0.1148	Q96KK5	Human	http://www.uniprot.org/uniprot/Q96KK5	HIST1H2AH	Nucleus	Core component of nucleosome. Nucleosomes wrap and compact DNA into chromatin, limiting DNA accessibility to the cellular machineries which require DNA as a template. Histones thereby play a central role in transcription regulation, DNA repair, DNA replication and chromosomal stability. DNA accessibility is regulated via a complex set of post-translational modifications of histones, also called h…
Protein KTI12 homolog	1	1	1.19	1	0.4649	0.1647	0.5186	Q96EK9	Human	http://www.uniprot.org/uniprot/Q96EK9	KTI12
60S ribosomal protein L19	1	1.76	1.62	1	0.8153	0.1657	0.0916	P84098	Human	http://www.uniprot.org/uniprot/P84098	RPL19
Histone H2A.Z	1	1	1.01	1.6	0.9901	0.1658	0.173	P0C0S5	Human	http://www.uniprot.org/uniprot/P0C0S5	H2AFZ	Nucleus	Variant histone H2A which replaces conventional H2A in a subset of nucleosomes. Nucleosomes wrap and compact DNA into chromatin, limiting DNA accessibility to the cellular machineries which require DNA as a template. Histones thereby play a central role in transcription regulation, DNA repair, DNA replication and chromosomal stability. DNA accessibility is regulated via a complex set of post-tran…
Neuroplastin	1	1.56	2.02	1	0.7965	0.1659	0.6968	Q9Y639	Human	http://www.uniprot.org/uniprot/Q9Y639	NPTN	Cell membrane	Probable homophilic and heterophilic cell adhesion molecule involved in long term potentiation at hippocampal excitatory synapses through activation of p38MAPK. May also regulate neurite outgrowth by activating the FGFR1 signaling pathway. May play a role in synaptic plasticity (By similarity).
Glutamine amidotransferase-like class 1 domain-containing protein 1	2	1.78	1.77	1	0.282	0.1661	0.5846	Q8NB37	Human	http://www.uniprot.org/uniprot/Q8NB37	PDDC1	Secreted
Ribosome production factor 2 homolog	1	1.48	1.61	1	0.5038	0.1661	0.0179	Q9H7B2	Human	http://www.uniprot.org/uniprot/Q9H7B2	RPF2	Nucleus
Programmed cell death protein 5	1	2.76	1	1.1	0.1592	0.1662	0.9235	O14737	Human	http://www.uniprot.org/uniprot/O14737	PDCD5		May function in the process of apoptosis.
Serine/threonine-protein phosphatase 2A catalytic subunit beta isoform	1	1	0	1.9	0.4226	0.1665	0.1314	P62714	Human	http://www.uniprot.org/uniprot/P62714	PPP2CB	Cytoplasm	PP2A can modulate the activity of phosphorylase B kinase casein kinase 2, mitogen-stimulated S6 kinase, and MAP-2 kinase.
Phosphatidylethanolamine-binding protein 1	7	1.45	1.65	1	0.6584	0.1666	0.064	P30086	Human	http://www.uniprot.org/uniprot/P30086	PEBP1	Cytoplasm	Binds ATP, opioids and phosphatidylethanolamine. Has lower affinity for phosphatidylinositol and phosphatidylcholine. Serine protease inhibitor which inhibits thrombin, neuropsin and chymotrypsin but not trypsin, tissue type plasminogen activator and elastase (By similarity). Inhibits the kinase activity of RAF1 by inhibiting its activation and by dissociating the RAF1/MEK complex and acting as a…
THUMP domain-containing protein 1	2	1.52	1.53	1	0.5577	0.1669	0.4887	Q9NXG2	Human	http://www.uniprot.org/uniprot/Q9NXG2	THUMPD1
Xaa-Pro aminopeptidase 1	5	1.41	1.08	1	0.5125	0.167	0.5435	Q9NQW7	Human	http://www.uniprot.org/uniprot/Q9NQW7	XPNPEP1	Cytoplasm	Contributes to the degradation of bradykinin. Catalyzes the removal of a penultimate prolyl residue from the N-termini of peptides, such as Arg-Pro-Pro.
Nicalin	2	1.63	1.43	1	0.6989	0.167	0.1715	Q969V3	Human	http://www.uniprot.org/uniprot/Q969V3	NCLN	Endoplasmic reticulum membrane	May antagonize Nodal signaling and subsequent organization of axial structures during mesodermal patterning.
Rho GTPase-activating protein 17	2	1.1	1	1.08	0.558	0.1674	0.185	Q68EM7	Human	http://www.uniprot.org/uniprot/Q68EM7	ARHGAP17	Membrane	Rho GTPase-activating protein involved in the maintenance of tight junction by regulating the activity of CDC42, thereby playing a central role in apical polarity of epithelial cells. Specifically acts as a GTPase activator for the CDC42 GTPase by converting it to an inactive GDP-bound state. The complex formed with AMOT acts by regulating the uptake of polarity proteins at tight junctions, possi…
Lipoma-preferred partner	2	1.51	1.38	1	0.2956	0.1677	0.3892	Q93052	Human	http://www.uniprot.org/uniprot/Q93052	LPP	Nucleus	May play a structural role at sites of cell adhesion in maintaining cell shape and motility. In addition to these structural functions, it may also be implicated in signaling events and activation of gene transcription. May be involved in signal transduction from cell adhesion sites to the nucleus allowing successful integration of signals arising from soluble factors and cell-cell adhesion sites…
Intersectin-1	3	1	1.08	1.39	0.7701	0.1677	0.1944	Q15811	Human	http://www.uniprot.org/uniprot/Q15811	ITSN1	Endomembrane system	Acts as guanine nucleotide exchange factor (GEF) specific for the CDC42 GTPase (By similarity). Adapter protein that may provide indirect link between the endocytic membrane traffic and the actin assembly machinery. May regulate the formation of clathrin-coated vesicles. Involved in endocytosis of integrin beta-1 (ITGB1) and transferrin receptor (TFR); internalization of ITGB1 as DAB2-dependent c…
Proteasome subunit beta type-3	1	2.17	1	1.38	0.0205	0.1678	0.3257	P49720	Human	http://www.uniprot.org/uniprot/P49720	PSMB3	Cytoplasm	The proteasome is a multicatalytic proteinase complex which is characterized by its ability to cleave peptides with Arg, Phe, Tyr, Leu, and Glu adjacent to the leaving group at neutral or slightly basic pH. The proteasome has an ATP-dependent proteolytic activity.
ATP-dependent Clp protease proteolytic subunit, mitochondrial	1	6.29	1	1.36	0.1798	0.1685	0.8078	Q16740	Human	http://www.uniprot.org/uniprot/Q16740	CLPP	Mitochondrion matrix	Protease component of the Clp complex that cleaves peptides and various proteins in an ATP-dependent process. Has low peptidase activity in the absence of CLPX. The Clp complex can degrade CSN1S1, CSN2 and CSN3, as well as synthetic peptides (in vitro) and may be responsible for a fairly general and central housekeeping function rather than for the degradation of specific substrates.
Zinc finger CCCH-type antiviral protein 1	3	1.23	1	1.38	0.4781	0.1686	0.078	Q7Z2W4	Human	http://www.uniprot.org/uniprot/Q7Z2W4	ZC3HAV1	Cytoplasm	Antiviral protein which inhibits the replication of viruses by recruiting the cellular RNA degradation machineries to degrade the viral mRNAs. Binds to a ZAP-responsive element (ZRE) present in the target viral mRNA, recruits cellular poly(A)-specific ribonuclease PARN to remove the poly(A) tail, and the 3'-5' exoribonuclease complex exosome to degrade the RNA body from the 3'-end. It also recrui…
Uncharacterized protein FLJ45252	1	1.09	1	1.28	0.6704	0.1687	0.2089	Q6ZSR9	Human	http://www.uniprot.org/uniprot/Q6ZSR9
Basic leucine zipper and W2 domain-containing protein 2	1	1.34	1.96	1	0.9943	0.169	0.4416	Q9Y6E2	Human	http://www.uniprot.org/uniprot/Q9Y6E2	BZW2		May be involved in neuronal differentiation.
Ras GTPase-activating protein-binding protein 2	1	1	1.08	1.25	0.6791	0.1693	0.4839	Q9UN86	Human	http://www.uniprot.org/uniprot/Q9UN86	G3BP2	Cytoplasm	Probable scaffold protein that may be involved in mRNA transport.
Supervillin	1	1.03	1	1.69	0.8955	0.1697	0.1203	O95425	Human	http://www.uniprot.org/uniprot/O95425	SVIL	Cell membrane	Forms a high-affinity link between the actin cytoskeleton and the membrane. Isoform 1 (archvillin) is among the first costameric proteins to assemble during myogenesis and it contributes to myogenic membrane structure and differentiation. Appears to be involved in myosin II assembly. May modulate myosin II regulation through MLCK during cell spreading, an initial step in cell migration. May play …
AP-3 complex subunit delta-1	6	2.13	1.36	1	0.3485	0.1699	0.4996	O14617	Human	http://www.uniprot.org/uniprot/O14617	AP3D1	Cytoplasm	Part of the AP-3 complex, an adaptor-related complex which is not clathrin-associated. The complex is associated with the Golgi region as well as more peripheral structures. It facilitates the budding of vesicles from the Golgi membrane and may be directly involved in trafficking to lysosomes. In concert with the BLOC-1 complex, AP-3 is required to target cargos into vesicles assembled at cell bo…
WD repeat-containing protein 82	1	1.34	1.51	1	0.3006	0.17	0.0537	Q6UXN9	Human	http://www.uniprot.org/uniprot/Q6UXN9	WDR82	Nucleus	Regulatory component of the SET1 complex implicated in the tethering of this complex to transcriptional start sites of active genes. Facilitates histone H3 'Lys-4' methylation via recruitment of the SETD1A or SETD1B to the 'Ser-5' phosphorylated C-terminal domain (CTD) of RNA polymerase II large subunit (POLR2A). Component of PTW/PP1 phosphatase complex, which plays a role in the control of chrom…
Pre-mRNA-processing-splicing factor 8	9	1.47	1.3	1	0.4722	0.1703	0.181	Q6P2Q9	Human	http://www.uniprot.org/uniprot/Q6P2Q9	PRPF8	Nucleus speckle	Functions as a scaffold that mediates the ordered assembly of spliceosomal proteins and snRNAs. Required for the assembly of the U4/U6-U5 tri-snRNP complex. Functions as scaffold that positions spliceosomal U2, U5 and U6 snRNAs at splice sites on pre-mRNA substrates, so that splicing can occur. Interacts with both the 5' and the 3' splice site.
Splicing factor 1	2	1.08	1.05	1	0.6919	0.1703	0.1104	Q15637	Human	http://www.uniprot.org/uniprot/Q15637	SF1	Nucleus	Necessary for the ATP-dependent first step of spliceosome assembly. Binds to the intron branch point sequence (BPS) 5'-UACUAAC-3' of the pre-mRNA. May act as transcription repressor.
rRNA 2'-O-methyltransferase fibrillarin	2	1.25	1	1.1	0.2654	0.1707	0.3042	P22087	Human	http://www.uniprot.org/uniprot/P22087	FBL	Nucleus	S-adenosyl-L-methionine-dependent methyltransferase that has the ability to methylate both RNAs and proteins. Involved in pre-rRNA processing by catalyzing the site-specific 2'-hydroxyl methylation of ribose moieties in pre-ribosomal RNA. Site specificity is provided by a guide RNA that base pairs with the substrate. Methylation occurs at a characteristic distance from the sequence involved in ba…
Inositol polyphosphate 5-phosphatase K	3	1.11	1	Low S/N	0.442	0.1708	0.4226	Q9BT40	Human	http://www.uniprot.org/uniprot/Q9BT40	INPP5K	Endoplasmic reticulum	Inositol 5-phosphatase which acts on inositol 1,4,5-trisphosphate, inositol 1,3,4,5-tetrakisphosphate, phosphatidylinositol 4,5-bisphosphate and phosphatidylinositol 3,4,5-trisphosphate. Has 6-fold higher affinity for phosphatidylinositol 4,5-bisphosphate than for inositol 1,4,5-trisphosphate. May negatively regulate assembly of the actin cytoskeleton.
Ras-related protein Rab-34	1	1	1	1.43	0.4739	0.1712	0.1636	Q9BZG1	Human	http://www.uniprot.org/uniprot/Q9BZG1	RAB34	Cytoplasm	Protein transport. Involved in the redistribution of lysosomes to the peri-Golgi region (By similarity). Plays a role in the maturation of phagosomes that engulf pathogens, such as S.aureus and M.tuberculosis. Plays a role in the fusion of phagosomes with lysosomes.
Protein LYRIC	3	1	1.04	1.53	0.4867	0.1712	0.0743	Q86UE4	Human	http://www.uniprot.org/uniprot/Q86UE4	MTDH	Endoplasmic reticulum membrane	Downregulates SLC1A2/EAAT2 promoter activity when expressed ectopically. Activates the nuclear factor kappa-B (NF-kappa-B) transcription factor. Promotes anchorage-independent growth of immortalized melanocytes and astrocytes which is a key component in tumor cell expansion. Promotes lung metastasis and also has an effect on bone and brain metastasis, possibly by enhancing the seeding of tumor ce…
Thioredoxin domain-containing protein 12	1	1.82	1	1.02	0.2579	0.1713	0.5748	O95881	Human	http://www.uniprot.org/uniprot/O95881	TXNDC12	Endoplasmic reticulum lumen	Possesses significant protein thiol-disulfide oxidase activity.
Histone H3.1	6	1.78	1.4	1	0.5873	0.1713	0.0634	P68431	Human	http://www.uniprot.org/uniprot/P68431	HIST1H3A	Nucleus	Core component of nucleosome. Nucleosomes wrap and compact DNA into chromatin, limiting DNA accessibility to the cellular machineries which require DNA as a template. Histones thereby play a central role in transcription regulation, DNA repair, DNA replication and chromosomal stability. DNA accessibility is regulated via a complex set of post-translational modifications of histones, also called h…
Transformer-2 protein homolog beta	1	1.2	1.15	1	0.6296	0.1713	0.6218	P62995	Human	http://www.uniprot.org/uniprot/P62995	TRA2B	Nucleus	Sequence-specific RNA-binding protein which participates in the control of pre-mRNA splicing. Can either activate or suppress exon inclusion. Acts additively with RBMX to promote exon 7 inclusion of the survival motor neuron SMN2. Activates the splicing of MAPT/Tau exon 10. Alters pre-mRNA splicing patterns by antagonizing the effects of splicing regulators, like RBMX. Binds to the AG-rich SE2 do…
Nucleoporin Nup43	2	1.71	2.19	1	0.6241	0.1716	0.1496	Q8NFH3	Human	http://www.uniprot.org/uniprot/Q8NFH3	NUP43	Chromosome	Component of the Nup107-160 subcomplex of the nuclear pore complex (NPC). The Nup107-160 subcomplex is required for the assembly of a functional NPC. The Nup107-160 subcomplex is also required for normal kinetochore microtubule attachment, mitotic progression and chromosome segregation.
Common contaminant in samples	1	1.31	1.21	1	0.6259	0.1718	0.2514	CRAP0083	Other	http://www.uniprot.org/uniprot/CRAP0083
GrpE protein homolog 1, mitochondrial	2	1.08	1	1	0.6122	0.172	0.0709	Q9HAV7	Human	http://www.uniprot.org/uniprot/Q9HAV7	GRPEL1	Mitochondrion matrix	Essential component of the PAM complex, a complex required for the translocation of transit peptide-containing proteins from the inner membrane into the mitochondrial matrix in an ATP-dependent manner. Seems to control the nucleotide-dependent binding of mitochondrial HSP70 to substrate proteins.
Endophilin-B2	1	1	1.13	1.27	0.5431	0.1721	0.2413	Q9NR46	Human	http://www.uniprot.org/uniprot/Q9NR46	SH3GLB2	Cytoplasm
Eukaryotic translation initiation factor 3 subunit J	1	1.2	1	1.46	0.2956	0.1727	0.0627	O75822	Human	http://www.uniprot.org/uniprot/O75822	EIF3J	Cytoplasm	Component of the eukaryotic translation initiation factor 3 (eIF-3) complex, which is required for several steps in the initiation of protein synthesis. The eIF-3 complex associates with the 40S ribosome and facilitates the recruitment of eIF-1, eIF-1A, eIF-2:GTP:methionyl-tRNAi and eIF-5 to form the 43S preinitiation complex (43S PIC). The eIF-3 complex stimulates mRNA recruitment to the 43S PIC…
Guanine nucleotide-binding protein G(I)/G(S)/G(T) subunit beta-2	2	1	1.13	Low S/N	0.6614	0.173	0.1909	P62879	Human	http://www.uniprot.org/uniprot/P62879	GNB2	Cytoplasm	Guanine nucleotide-binding proteins (G proteins) are involved as a modulator or transducer in various transmembrane signaling systems. The beta and gamma chains are required for the GTPase activity, for replacement of GDP by GTP, and for G protein-effector interaction.
Eukaryotic translation initiation factor 3 subunit C	6	1.28	1.16	1	0.651	0.1731	0.4357	Q99613	Human	http://www.uniprot.org/uniprot/Q99613	EIF3C	Cytoplasm	Component of the eukaryotic translation initiation factor 3 (eIF-3) complex, which is required for several steps in the initiation of protein synthesis. The eIF-3 complex associates with the 40S ribosome and facilitates the recruitment of eIF-1, eIF-1A, eIF-2:GTP:methionyl-tRNAi and eIF-5 to form the 43S preinitiation complex (43S PIC). The eIF-3 complex stimulates mRNA recruitment to the 43S PIC…
Formylglycine-generating enzyme	1	1.18	1.05	1	0.6006	0.1732	0.7497	Q8NBK3	Human	http://www.uniprot.org/uniprot/Q8NBK3	SUMF1	Endoplasmic reticulum lumen	Using molecular oxygen and an unidentified reducing agent, oxidizes a cysteine residue in the substrate sulfatase to an active site 3-oxoalanine residue, which is also called C(alpha)-formylglycine. Known substrates include GALNS, ARSA, STS and ARSE.
Zinc finger RNA-binding protein	3	1.05	1.02	1	0.7778	0.1746	0.3213	Q96KR1	Human	http://www.uniprot.org/uniprot/Q96KR1	ZFR	Nucleus	Involved in postimplantation and gastrulation stages of development. Involved in the nucleocytoplasmic shuttling of STAU2. Binds to DNA and RNA (By similarity).
Heterogeneous nuclear ribonucleoprotein C-like 3	1	10.77	14.48	1	0.5152	0.1749	0.0896	B7ZW38	Human	http://www.uniprot.org/uniprot/B7ZW38	HNRNPCL3	Nucleus
Leucine zipper protein 1	7	1.12	1	1.2	0.3699	0.1751	0.1333	Q86V48	Human	http://www.uniprot.org/uniprot/Q86V48	LUZP1	Nucleus
Common contaminant in samples	2	2.32	1.96	1	0.7165	0.1754	0.2238	CRAP0100	Other	http://www.uniprot.org/uniprot/CRAP0100
TAR DNA-binding protein 43	1	1.29	1.24	1	0.242	0.1756	0.3616	Q13148	Human	http://www.uniprot.org/uniprot/Q13148	TARDBP	Nucleus	DNA and RNA-binding protein which regulates transcription and splicing. Involved in the regulation of CFTR splicing. It promotes CFTR exon 9 skipping by binding to the UG repeated motifs in the polymorphic region near the 3'-splice site of this exon. The resulting aberrant splicing is associated with pathological features typical of cystic fibrosis. May also be involved in microRNA biogenesis, ap…
Methylmalonate-semialdehyde dehydrogenase [acylating], mitochondrial	1	1.08	1	1	0.4372	0.1756	0.5724	Q02252	Human	http://www.uniprot.org/uniprot/Q02252	ALDH6A1	Mitochondrion	Plays a role in valine and pyrimidine metabolism. Binds fatty acyl-CoA.
WD40 repeat-containing protein SMU1	2	1	1.21	1.38	0.3823	0.1757	0.4524	Q2TAY7	Human	http://www.uniprot.org/uniprot/Q2TAY7	SMU1	Cytoplasm
Guanylate-binding protein 2	1	1.41	1.48	1	0.9362	0.1758	0.2974	P32456	Human	http://www.uniprot.org/uniprot/P32456	GBP2	Cytoplasm	Hydrolyzes GTP to GMP in two consecutive cleavage reactions. Exhibits antiviral activity against influenza virus. Promote oxidative killing and deliver antimicrobial peptides to autophagolysosomes, providing broad host protection against different pathogen classes (By similarity).
Annexin A3	6	1.23	1	1.13	0.5076	0.176	0.3366	P12429	Human	http://www.uniprot.org/uniprot/P12429	ANXA3		Inhibitor of phospholipase A2, also possesses anti-coagulant properties. Also cleaves the cyclic bond of inositol 1,2-cyclic phosphate to form inositol 1-phosphate.
Tyrosine--tRNA ligase, cytoplasmic	4	1.11	1	1.24	0.3157	0.1765	0.3461	P54577	Human	http://www.uniprot.org/uniprot/P54577	YARS	Cytoplasm	Catalyzes the attachment of tyrosine to tRNA(Tyr) in a two-step reaction: tyrosine is first activated by ATP to form Tyr-AMP and then transferred to the acceptor end of tRNA(Tyr).
Endoplasmic reticulum resident protein 44	2	1.19	1.33	1	0.5493	0.177	0.2216	Q9BS26	Human	http://www.uniprot.org/uniprot/Q9BS26	ERP44	Endoplasmic reticulum lumen	Mediates thiol-dependent retention in the early secretory pathway, forming mixed disulfides with substrate proteins through its conserved CRFS motif. Inhibits the calcium channel activity of ITPR1. May have a role in the control of oxidative protein folding in the endoplasmic reticulum. Required to retain ERO1L and ERO1LB in the endoplasmic reticulum.
Aldehyde dehydrogenase X, mitochondrial	1	1.25	1	1.24	0.0378	0.1771	0.0193	P30837	Human	http://www.uniprot.org/uniprot/P30837	ALDH1B1	Mitochondrion matrix	ALDHs play a major role in the detoxification of alcohol-derived acetaldehyde. They are involved in the metabolism of corticosteroids, biogenic amines, neurotransmitters, and lipid peroxidation.
NEDD8-activating enzyme E1 catalytic subunit	1	1.21	1	1.39	0.1365	0.1773	0.036	Q8TBC4	Human	http://www.uniprot.org/uniprot/Q8TBC4	UBA3		Catalytic subunit of the dimeric UBA3-NAE1 E1 enzyme. E1 activates NEDD8 by first adenylating its C-terminal glycine residue with ATP, thereafter linking this residue to the side chain of the catalytic cysteine, yielding a NEDD8-UBA3 thioester and free AMP. E1 finally transfers NEDD8 to the catalytic cysteine of UBE2M. Down-regulates steroid receptor activity. Necessary for cell cycle progression.
COP9 signalosome complex subunit 8	1	1.53	1.06	1	0.2442	0.1775	0.9105	Q99627	Human	http://www.uniprot.org/uniprot/Q99627	COPS8	Cytoplasm	Component of the COP9 signalosome complex (CSN), a complex involved in various cellular and developmental processes. The CSN complex is an essential regulator of the ubiquitin (Ubl) conjugation pathway by mediating the deneddylation of the cullin subunits of SCF-type E3 ligase complexes, leading to decrease the Ubl ligase activity of SCF-type complexes such as SCF, CSA or DDB2. The complex is als…
Programmed cell death 6-interacting protein	6	1.17	1	1.44	0.5014	0.1777	0.1394	Q8WUM4	Human	http://www.uniprot.org/uniprot/Q8WUM4	PDCD6IP	Cytoplasm	Class E VPS protein involved in concentration and sorting of cargo proteins of the multivesicular body (MVB) for incorporation into intralumenal vesicles (ILVs) that are generated by invagination and scission from the limiting membrane of the endosome. Binds to the phospholipid lysobisphosphatidic acid (LBPA) which is abundant in MVBs internal membranes. The MVB pathway appears to require the seq…
Nuclear ubiquitous casein and cyclin-dependent kinase substrate 1	2	1	1.2	1.38	0.4544	0.1783	0.3369	Q9H1E3	Human	http://www.uniprot.org/uniprot/Q9H1E3	NUCKS1	Nucleus
Nuclear pore complex protein Nup107	2	1.56	1.52	1	0.8438	0.1792	0.1929	P57740	Human	http://www.uniprot.org/uniprot/P57740	NUP107	Nucleus membrane	Plays a role in the nuclear pore complex (NPC) assembly and/or maintenance. Required for the assembly of peripheral proteins into the NPC. May anchor NUP62 to the NPC.
Triosephosphate isomerase	7	1.1	1.07	1	0.5718	0.1793	0.182	P60174	Human	http://www.uniprot.org/uniprot/P60174	TPI1
60S ribosomal protein L27	6	1.66	1.73	1	0.7322	0.1793	0.102	P61353	Human	http://www.uniprot.org/uniprot/P61353	RPL27
Thioredoxin-interacting protein	1	4.11	1.71	1	0.3075	0.1801	0.3798	Q9H3M7	Human	http://www.uniprot.org/uniprot/Q9H3M7	TXNIP	Cytoplasm	May act as an oxidative stress mediator by inhibiting thioredoxin activity or by limiting its bioavailability. Interacts with COPS5 and restores COPS5-induced suppression of CDKN1B stability, blocking the COPS5-mediated translocation of CDKN1B from the nucleus to the cytoplasm. Functions as a transcriptional repressor, possibly by acting as a bridge molecule between transcription factors and core…
Dihydrolipoyllysine-residue acetyltransferase component of pyruvate dehydrogenase complex, mitochondrial	2	2.43	4.43	1	0.6734	0.1805	0.2801	P10515	Human	http://www.uniprot.org/uniprot/P10515	DLAT	Mitochondrion matrix	The pyruvate dehydrogenase complex catalyzes the overall conversion of pyruvate to acetyl-CoA and CO(2), and thereby links the glycolytic pathway to the tricarboxylic cycle.
Actin-related protein 3	2	1.03	1.03	1	0.3236	0.1811	0.5106	P61158	Human	http://www.uniprot.org/uniprot/P61158	ACTR3	Cytoplasm	Functions as ATP-binding component of the Arp2/3 complex which is involved in regulation of actin polymerization and together with an activating nucleation-promoting factor (NPF) mediates the formation of branched actin networks. Seems to contact the pointed end of the daughter actin filament. Plays a role in ciliogenesis.
Stromal cell-derived factor 2-like protein 1	1	1.88	1.55	1	0.5902	0.182	0.2025	Q9HCN8	Human	http://www.uniprot.org/uniprot/Q9HCN8	SDF2L1	Endoplasmic reticulum lumen
Fatty acyl-CoA reductase 1	1	1.56	1.47	1	0.8522	0.1821	0.205	Q8WVX9	Human	http://www.uniprot.org/uniprot/Q8WVX9	FAR1	Peroxisome membrane	Catalyzes the reduction of saturated fatty acyl-CoA with chain length C16 or C18 to fatty alcohols.
Eukaryotic translation initiation factor 5B	1	1	1.14	1.45	0.5409	0.1822	0.2162	O60841	Human	http://www.uniprot.org/uniprot/O60841	EIF5B	Cytoplasm	Function in general translation initiation by promoting the binding of the formylmethionine-tRNA to ribosomes. Seems to function along with eIF-2 (By similarity).
Glyoxalase domain-containing protein 4	1	1.07	1	1.17	0.8282	0.183	0.1838	Q9HC38	Human	http://www.uniprot.org/uniprot/Q9HC38	GLOD4	Mitochondrion
Insulin-like growth factor-binding protein 7	3	1.07	1	Low S/N	0.439	0.1835	0.0225	Q16270	Human	http://www.uniprot.org/uniprot/Q16270	IGFBP7	Secreted	Binds IGF-I and IGF-II with a relatively low affinity. Stimulates prostacyclin (PGI2) production. Stimulates cell adhesion.
Methylthioribulose-1-phosphate dehydratase	1	1.24	1	0	0.3989	0.1836	0.4226	Q96GX9	Human	http://www.uniprot.org/uniprot/Q96GX9	APIP	Cytoplasm	Catalyzes the dehydration of methylthioribulose-1-phosphate (MTRu-1-P) into 2,3-diketo-5-methylthiopentyl-1-phosphate (DK-MTP-1-P). Functions in the methionine salvage pathway, which plays a key role in cancer, apoptosis, microbial proliferation and inflammation. May inhibit the CASP1-related inflammatory response (pyroptosis), the CASP9-dependent apoptotic pathway and the cytochrome c-dependent …
Protein disulfide-isomerase A6	3	1.2	1.65	1	0.4727	0.1839	0.1063	Q15084	Human	http://www.uniprot.org/uniprot/Q15084	PDIA6	Endoplasmic reticulum lumen	May function as a chaperone that inhibits aggregation of misfolded proteins. Plays a role in platelet aggregation and activation by agonists such as convulxin, collagen and thrombin.
Sperm equatorial segment protein 1	1	2.02	1	0	0.4703	0.1843	0.2021	Q6UW49	Human	http://www.uniprot.org/uniprot/Q6UW49	SPESP1	Cytoplasmic vesicle
Enoyl-CoA delta isomerase 2	1	1	1.1	1.4	0.5892	0.1843	0.2587	O75521	Human	http://www.uniprot.org/uniprot/O75521	ECI2	Mitochondrion	Able to isomerize both 3-cis and 3-trans double bonds into the 2-trans form in a range of enoyl-CoA species. Has a preference for 3-trans substrates (By similarity).
NADH dehydrogenase [ubiquinone] iron-sulfur protein 4, mitochondrial	1	1	2.4	0	0.8865	0.1843	0.4226	O43181	Human	http://www.uniprot.org/uniprot/O43181	NDUFS4	Mitochondrion inner membrane	Accessory subunit of the mitochondrial membrane respiratory chain NADH dehydrogenase (Complex I), that is believed not to be involved in catalysis. Complex I functions in the transfer of electrons from NADH to the respiratory chain. The immediate electron acceptor for the enzyme is believed to be ubiquinone.
39S ribosomal protein L14, mitochondrial	3	1.38	1	1	0.184	0.1844	0.4226	Q6P1L8	Human	http://www.uniprot.org/uniprot/Q6P1L8	MRPL14	Mitochondrion	Forms part of 2 intersubunit bridges in the assembled ribosome. Upon binding to MALSU1 intersubunit bridge formation is blocked, preventing ribosome formation and repressing translation (Probable).
28S ribosomal protein S14, mitochondrial	1	1.34	1	0	0.7083	0.1844	0.1835	O60783	Human	http://www.uniprot.org/uniprot/O60783	MRPS14	Mitochondrion
Structural maintenance of chromosomes protein 1A	2	1.27	1.27	1	0.8852	0.1844	0.2459	Q14683	Human	http://www.uniprot.org/uniprot/Q14683	SMC1A	Nucleus	Involved in chromosome cohesion during cell cycle and in DNA repair. Central component of cohesin complex. The cohesin complex is required for the cohesion of sister chromatids after DNA replication. The cohesin complex apparently forms a large proteinaceous ring within which sister chromatids can be trapped. At anaphase, the complex is cleaved and dissociates from chromatin, allowing sister chro…
Transmembrane emp24 domain-containing protein 5	2	1.38	1	0	0.8261	0.1845	0.0874	Q9Y3A6	Human	http://www.uniprot.org/uniprot/Q9Y3A6	TMED5	Endoplasmic reticulum membrane	Potential role in vesicular protein trafficking, mainly in the early secretory pathway. Required for the maintenance of the Golgi apparatus; involved in protein exchange between Golgi stacks during assembly. Probably not required for COPI-vesicle-mediated retrograde transport.
Hemoglobin subunit gamma-1	1	0	0	1	N/A	0.1845	0.1845	P69891	Human	http://www.uniprot.org/uniprot/P69891	HBG1		Gamma chains make up the fetal hemoglobin F, in combination with alpha chains.
Golgi-resident adenosine 3',5'-bisphosphate 3'-phosphatase	1	1.21	1	1.52	0.2062	0.1851	0.0795	Q9NX62	Human	http://www.uniprot.org/uniprot/Q9NX62	IMPAD1	Golgi apparatus	May play a role in the formation of skeletal elements derived through endochondral ossification, possibly by clearing adenosine 3',5'-bisphosphate produced by Golgi sulfotransferases during glycosaminoglycan sulfation.
Voltage-dependent anion-selective channel protein 1	6	1.65	1.8	1	0.705	0.1852	0.1403	P21796	Human	http://www.uniprot.org/uniprot/P21796	VDAC1	Mitochondrion outer membrane	Forms a channel through the mitochondrial outer membrane and also the plasma membrane. The channel at the outer mitochondrial membrane allows diffusion of small hydrophilic molecules; in the plasma membrane it is involved in cell volume regulation and apoptosis. It adopts an open conformation at low or zero membrane potential and a closed conformation at potentials above 30-40 mV. The open state …
Haloacid dehalogenase-like hydrolase domain-containing protein 2	1	1.21	1	0	0.6579	0.1856	0.2552	Q9H0R4	Human	http://www.uniprot.org/uniprot/Q9H0R4	HDHD2
Galactokinase	1	1.36	1	1.53	0.1415	0.1857	0.0269	P51570	Human	http://www.uniprot.org/uniprot/P51570	GALK1		Major enzyme for galactose metabolism.
GDP-L-fucose synthase	2	1.01	1	1.14	0.8578	0.1858	0.2471	Q13630	Human	http://www.uniprot.org/uniprot/Q13630	TSTA3		Catalyzes the two-step NADP-dependent conversion of GDP-4-dehydro-6-deoxy-D-mannose to GDP-fucose, involving an epimerase and a reductase reaction.
Pachytene checkpoint protein 2 homolog	2	1	1.11	Low S/N	0.4704	0.1859	0.2117	Q15645	Human	http://www.uniprot.org/uniprot/Q15645	TRIP13		Plays a key role in chromosome recombination and chromosome structure development during meiosis. Required at early steps in meiotic recombination that leads to non-crossovers pathways. Also needed for efficient completion of homologous synapsis by influencing crossover distribution along the chromosomes affecting both crossovers and non-crossovers pathways. Also required for development of highe…
Hippocalcin-like protein 1	6	2.46	3.93	1	0.601	0.1861	0.5179	P37235	Human	http://www.uniprot.org/uniprot/P37235	HPCAL1		May be involved in the calcium-dependent regulation of rhodopsin phosphorylation.
Calpain-2 catalytic subunit	8	1.28	1.36	1	0.465	0.1864	0.3404	P17655	Human	http://www.uniprot.org/uniprot/P17655	CAPN2	Cytoplasm	Calcium-regulated non-lysosomal thiol-protease which catalyze limited proteolysis of substrates involved in cytoskeletal remodeling and signal transduction. Proteolytically cleaves MYOC at 'Arg-226' (PubMed:17650508).
DNA-directed RNA polymerases I, II, and III subunit RPABC1	1	1.22	1	1.4	0.4268	0.1869	0.0211	P19388	Human	http://www.uniprot.org/uniprot/P19388	POLR2E	Nucleus	DNA-dependent RNA polymerase catalyzes the transcription of DNA into RNA using the four ribonucleoside triphosphates as substrates. Common component of RNA polymerases I, II and III which synthesize ribosomal RNA precursors, mRNA precursors and many functional non-coding RNAs, and small RNAs, such as 5S rRNA and tRNAs, respectively. Pol II is the central component of the basal RNA polymerase II t…
Translin-associated protein X	1	1.71	1	0	0.325	0.187	0.4226	Q99598	Human	http://www.uniprot.org/uniprot/Q99598	TSNAX	Cytoplasm	Acts in combination with TSN as an endonuclease involved in the activation of the RNA-induced silencing complex (RISC). Possible role in spermatogenesis.
Nucleolar GTP-binding protein 1	4	1	1.75	1.12	0.4951	0.1871	0.7176	Q9BZE4	Human	http://www.uniprot.org/uniprot/Q9BZE4	GTPBP4	Nucleus	Involved in the biogenesis of the 60S ribosomal subunit.
Pleckstrin homology-like domain family B member 1	1	1	2.06	1.61	0.0714	0.1875	0.2275	Q86UU1	Human	http://www.uniprot.org/uniprot/Q86UU1	PHLDB1
Exocyst complex component 5	1	1.17	1	0	0.5706	0.1875	0.0248	O00471	Human	http://www.uniprot.org/uniprot/O00471	EXOC5	Cytoplasm	Component of the exocyst complex involved in the docking of exocytic vesicles with fusion sites on the plasma membrane.
Acylpyruvase FAHD1, mitochondrial	1	1.17	1	0	0.5891	0.1876	0.0388	Q6P587	Human	http://www.uniprot.org/uniprot/Q6P587	FAHD1	Mitochondrion	Probable mitochondrial acylpyruvase which is able to hydrolyze acetylpyruvate and fumarylpyruvate in vitro.
Phosphoglycerate kinase 2	2	1	1.04	Low S/N	0.429	0.188	0.3143	P07205	Human	http://www.uniprot.org/uniprot/P07205	PGK2	Cytoplasm
Transcription factor jun-B	1	0	1	1.29	0.186	0.1891	0.7764	P17275	Human	http://www.uniprot.org/uniprot/P17275	JUNB	Nucleus	Transcription factor involved in regulating gene activity following the primary growth factor response. Binds to the DNA sequence 5'-TGA[CG]TCA-3'.
Tyrosine-protein phosphatase non-receptor type 1	1	1	1.27	1.36	0.1989	0.1891	0.6333	P18031	Human	http://www.uniprot.org/uniprot/P18031	PTPN1	Endoplasmic reticulum membrane	Tyrosine-protein phosphatase which acts as a regulator of endoplasmic reticulum unfolded protein response. Mediates dephosphorylation of EIF2AK3/PERK; inactivating the protein kinase activity of EIF2AK3/PERK. May play an important role in CKII- and p60c-src-induced signal transduction cascades. May regulate the EFNA5-EPHA3 signaling pathway which modulates cell reorganization and cell-cell repuls…
Histidine--tRNA ligase, cytoplasmic	2	1	1.2	1	0.1948	0.1893	0.4275	P12081	Human	http://www.uniprot.org/uniprot/P12081	HARS	Cytoplasm
Hornerin	4	1.16	1.66	1	0.6249	0.1893	0.1421	Q86YZ3	Human	http://www.uniprot.org/uniprot/Q86YZ3	HRNR	Cytoplasmic granule	Component of the epidermal cornified cell envelopes.
Guanine nucleotide-binding protein G(i) subunit alpha-2	5	1.31	1.25	1	0.5938	0.1894	0.3469	P04899	Human	http://www.uniprot.org/uniprot/P04899	GNAI2	Cytoplasm	Guanine nucleotide-binding proteins (G proteins) are involved as modulators or transducers in various transmembrane signaling systems. The G(i) proteins are involved in hormonal regulation of adenylate cyclase: they inhibit the cyclase in response to beta-adrenergic stimuli. May play a role in cell division.
Glutamate--cysteine ligase regulatory subunit	2	4.37	7.7	1	0.2552	0.1904	0.1613	P48507	Human	http://www.uniprot.org/uniprot/P48507	GCLM
Oxysterol-binding protein 1	1	1	1.07	1.23	0.672	0.1908	0.1209	P22059	Human	http://www.uniprot.org/uniprot/P22059	OSBP	Cytoplasm	Binds cholesterol and a range of oxysterols. Cholesterol binding promotes the formation of a complex with PP2A and a tyrosine phosphatase which dephosphorylate ERK1/2, whereas 25-hydroxycholesterol causes its disassembly. Regulates cholesterol efflux by decreasing ABCA1 stability.
DnaJ homolog subfamily C member 8	3	1.21	1	1.06	0.1952	0.1909	0.7284	O75937	Human	http://www.uniprot.org/uniprot/O75937	DNAJC8
Caprin-1	5	1	1.04	1.12	0.6065	0.1911	0.3318	Q14444	Human	http://www.uniprot.org/uniprot/Q14444	CAPRIN1	Cytoplasm	May regulate the transport and translation of mRNAs of proteins involved in synaptic plasticity in neurons and cell proliferation and migration in multiple cell types.
U4/U6.U5 tri-snRNP-associated protein 2	3	1	1.27	Low S/N	0.7781	0.1911	0.2243	Q53GS9	Human	http://www.uniprot.org/uniprot/Q53GS9	USP39	Nucleus	Plays a role in pre-mRNA splicing as a component of the U4/U6-U5 tri-snRNP, one of the building blocks of the spliceosome. Regulates AURKB mRNA levels, and thereby plays a role in cytokinesis and in the spindle checkpoint. Does not have ubiquitin-specific peptidase activity, but could be a competitor of ubiquitin C-terminal hydrolases (UCHs).
Homeobox protein Hox-D8	1	1.07	1	1.24	0.5124	0.1917	0.1228	P13378	Human	http://www.uniprot.org/uniprot/P13378	HOXD8	Nucleus	Sequence-specific transcription factor which is part of a developmental regulatory system that provides cells with specific positional identities on the anterior-posterior axis.
Fatty acid-binding protein, adipocyte	1	1	1.42	1.31	0.6498	0.192	0.5593	P15090	Human	http://www.uniprot.org/uniprot/P15090	FABP4	Cytoplasm	Lipid transport protein in adipocytes. Binds both long chain fatty acids and retinoic acid. Delivers long-chain fatty acids and retinoic acid to their cognate receptors in the nucleus (By similarity).
Isocitrate dehydrogenase [NADP], mitochondrial	4	1.28	1.18	1	0.5458	0.1922	0.0997	P48735	Human	http://www.uniprot.org/uniprot/P48735	IDH2	Mitochondrion	Plays a role in intermediary metabolism and energy production. It may tightly associate or interact with the pyruvate dehydrogenase complex.
Cysteine and histidine-rich domain-containing protein 1	4	1.47	1	1	0.2837	0.1924	0.4226	Q9UHD1	Human	http://www.uniprot.org/uniprot/Q9UHD1	CHORDC1		Regulates centrosome duplication, probably by inhibiting the kinase activity of ROCK2. Proposed to act as co-chaperone for HSP90. May play a role in the regulation of NOD1 via a HSP90 chaperone complex. In vitro, has intrinsic chaperone activity. This function may be achieved by inhibiting association of ROCK2 with NPM1. Involved in stress response. Prevents tumorigenesis.
Beta-catenin-like protein 1	2	1	1.49	0	0.3246	0.1924	0.1031	Q8WYA6	Human	http://www.uniprot.org/uniprot/Q8WYA6	CTNNBL1	Nucleus	Component of the PRP19-CDC5L complex that forms an integral part of the spliceosome and is required for activating pre-mRNA splicing. Participates in AID/AICDA-mediated Ig class switching recombination (CSR). May induce apoptosis.
Apolipoprotein E	1	1	1.08	0	0.5766	0.1925	0.4226	P02649	Human	http://www.uniprot.org/uniprot/P02649	APOE	Secreted	Mediates the binding, internalization, and catabolism of lipoprotein particles. It can serve as a ligand for the LDL (apo B/E) receptor and for the specific apo-E receptor (chylomicron remnant) of hepatic tissues.
Telomerase RNA component interacting RNase	1	1.9	1	4.7	0.0704	0.1927	0.0952	Q9BQ61	Human	http://www.uniprot.org/uniprot/Q9BQ61	C19orf43
Phosphatidylserine synthase 1	1	1	1.57	0	0.5694	0.193	0.1958	P48651	Human	http://www.uniprot.org/uniprot/P48651	PTDSS1	Endoplasmic reticulum membrane	Catalyzes a base-exchange reaction in which the polar head group of phosphatidylethanolamine (PE) or phosphatidylcholine (PC) is replaced by L-serine. In membranes, PTDSS1 catalyzes mainly the conversion of phosphatidylcholine. Also converts, in vitro and to a lesser extent, phosphatidylethanolamine.
Coronin-7	2	1.04	1	1.02	0.2425	0.1931	0.5765	P57737	Human	http://www.uniprot.org/uniprot/P57737	CORO7	Golgi apparatus membrane	F-actin regulator involved in anterograde Golgi to endosome transport: upon ubiquitination via 'Lys-33'-linked ubiquitin chains by the BCR(KLHL20) E3 ubiquitin ligase complex, interacts with EPS15 and localizes to the trans-Golgi network, where it promotes actin polymerization, thereby facilitating post-Golgi trafficking. May play a role in the maintenance of the Golgi apparatus morphology.
Ras-related protein Rab-7a	3	1.07	1	1.05	0.5997	0.1932	0.6086	P51149	Human	http://www.uniprot.org/uniprot/P51149	RAB7A	Late endosome	Key regulator in endo-lysosomal trafficking. Governs early-to-late endosomal maturation, microtubule minus-end as well as plus-end directed endosomal migration and positioning, and endosome-lysosome transport through different protein-protein interaction cascades. Plays a central role, not only in endosomal traffic, but also in many other cellular and physiological events, such as growth-factor-m…
Nucleoside diphosphate kinase 3	1	1.28	1.32	1	0.5132	0.1933	0.7983	Q13232	Human	http://www.uniprot.org/uniprot/Q13232	NME3		Major role in the synthesis of nucleoside triphosphates other than ATP. The ATP gamma phosphate is transferred to the NDP beta phosphate via a ping-pong mechanism, using a phosphorylated active-site intermediate. Probably has a role in normal hematopoiesis by inhibition of granulocyte differentiation and induction of apoptosis.
Nucleolysin TIA-1 isoform p40	1	1.21	1	1.21	0.6423	0.1933	0.2856	P31483	Human	http://www.uniprot.org/uniprot/P31483	TIA1	Cytoplasmic granule	Involved in alternative pre-RNA splicing and regulation of mRNA translation by binding to AU-rich elements (AREs) located in mRNA 3' untranslated regions (3' UTRs). Possesses nucleolytic activity against cytotoxic lymphocyte target cells. May be involved in apoptosis.
Lamina-associated polypeptide 2, isoforms beta/gamma	4	1.03	1.03	1	0.4776	0.1937	0.4489	P42167	Human	http://www.uniprot.org/uniprot/P42167	TMPO	Nucleus inner membrane	May help direct the assembly of the nuclear lamina and thereby help maintain the structural organization of the nuclear envelope. Possible receptor for attachment of lamin filaments to the inner nuclear membrane. May be involved in the control of initiation of DNA replication through its interaction with NAKAP95.
Lysosomal alpha-mannosidase	5	1.46	1.02	1	0.4782	0.1943	0.4197	O00754	Human	http://www.uniprot.org/uniprot/O00754	MAN2B1	Lysosome	Necessary for the catabolism of N-linked carbohydrates released during glycoprotein turnover. Cleaves all known types of alpha-mannosidic linkages.
Serpin B6	3	1.2	1.28	1	0.7147	0.1945	0.1107	P35237	Human	http://www.uniprot.org/uniprot/P35237	SERPINB6	Cytoplasm	May be involved in the regulation of serine proteinases present in the brain or extravasated from the blood (By similarity). Inhibitor of cathepsin G, kallikrein-8 and thrombin. May play an important role in the inner ear in the protection against leakage of lysosomal content during stress and loss of this protection results in cell death and sensorineural hearing loss.
Inosine triphosphate pyrophosphatase	1	1.59	1	1.14	0.047	0.1946	0.4278	Q9BY32	Human	http://www.uniprot.org/uniprot/Q9BY32	ITPA	Cytoplasm	Pyrophosphatase that hydrolyzes the non-canonical purine nucleotides inosine triphosphate (ITP), deoxyinosine triphosphate (dITP) as well as 2'-deoxy-N-6-hydroxylaminopurine triposphate (dHAPTP) and xanthosine 5'-triphosphate (XTP) to their respective monophosphate derivatives. The enzyme does not distinguish between the deoxy- and ribose forms. Probably excludes non-canonical purines from RNA an…
ATP synthase subunit alpha, mitochondrial	10	1	1.06	1.02	0.6041	0.1947	0.1886	P25705	Human	http://www.uniprot.org/uniprot/P25705	ATP5A1	Mitochondrion inner membrane	Mitochondrial membrane ATP synthase (F(1)F(0) ATP synthase or Complex V) produces ATP from ADP in the presence of a proton gradient across the membrane which is generated by electron transport complexes of the respiratory chain. F-type ATPases consist of two structural domains, F(1) - containing the extramembraneous catalytic core, and F(0) - containing the membrane proton channel, linked togethe…
Importin-8	1	1.85	1	1.4	0.0611	0.1949	0.6534	O15397	Human	http://www.uniprot.org/uniprot/O15397	IPO8	Cytoplasm	Seems to function in nuclear protein import, either by acting as autonomous nuclear transport receptor or as an adapter-like protein in association with the importin-beta subunit KPNB1. Acting autonomously, is thought to serve itself as receptor for nuclear localization signals (NLS) and to promote translocation of import substrates through the nuclear pore complex (NPC) by an energy requiring, R…
CLIP-associating protein 1	1	1.55	1	1.21	0.0186	0.1952	0.622	Q7Z460	Human	http://www.uniprot.org/uniprot/Q7Z460	CLASP1	Cytoplasm	Microtubule plus-end tracking protein that promotes the stabilization of dynamic microtubules. Involved in the nucleation of noncentrosomal microtubules originating from the trans-Golgi network (TGN). Required for the polarization of the cytoplasmic microtubule arrays in migrating cells towards the leading edge of the cell. May act at the cell cortex to enhance the frequency of rescue of depolyme…
Phospholipase D1	2	1	1	Low S/N	0.3398	0.1952	0.0089	Q13393	Human	http://www.uniprot.org/uniprot/Q13393	PLD1	Cytoplasm	Implicated as a critical step in numerous cellular pathways, including signal transduction, membrane trafficking, and the regulation of mitosis. May be involved in the regulation of perinuclear intravesicular membrane traffic (By similarity).
Ras-interacting protein 1	4	1.27	1.29	1	0.2823	0.1955	0.3093	Q5U651	Human	http://www.uniprot.org/uniprot/Q5U651	RASIP1	Cytoplasm	Required for the proper formation of vascular structures that develop via both vasculogenesis and angiogenesis. Acts as a critical and vascular-specific regulator of GTPase signaling, cell architecture, and adhesion, which is essential for endothelial cell morphogenesis and blood vessel tubulogenesis. Regulates the activity of Rho GTPases in part by recruiting ARHGAP29 and suppressing RhoA signal…
MICOS complex subunit MIC60	6	1.27	1.18	1	0.2581	0.1957	0.1876	Q16891	Human	http://www.uniprot.org/uniprot/Q16891	IMMT	Mitochondrion inner membrane	Component of the MICOS complex, a large protein complex of the mitochondrial inner membrane that plays crucial roles in the maintenance of crista junctions, inner membrane architecture, and formation of contact sites to the outer membrane.
Casein kinase II subunit alpha'	4	1.02	1	Low S/N	0.449	0.1957	0.2504	P19784	Human	http://www.uniprot.org/uniprot/P19784	CSNK2A2		Catalytic subunit of a constitutively active serine/threonine-protein kinase complex that phosphorylates a large number of substrates containing acidic residues C-terminal to the phosphorylated serine or threonine. Regulates numerous cellular processes, such as cell cycle progression, apoptosis and transcription, as well as viral infection. May act as a regulatory node which integrates and coordi…
Nicotinamide phosphoribosyltransferase	3	1.32	1.09	1	0.4493	0.1959	0.3651	P43490	Human	http://www.uniprot.org/uniprot/P43490	NAMPT	Nucleus	Catalyzes the condensation of nicotinamide with 5-phosphoribosyl-1-pyrophosphate to yield nicotinamide mononucleotide, an intermediate in the biosynthesis of NAD. It is the rate limiting component in the mammalian NAD biosynthesis pathway. The secreted form behaves both as a cytokine with immunomodulating properties and an adipokine with anti-diabetic properties, it has no enzymatic activity, par…
Eukaryotic initiation factor 4A-II	5	1.38	1.41	1	0.6546	0.1959	0.1419	Q14240	Human	http://www.uniprot.org/uniprot/Q14240	EIF4A2		ATP-dependent RNA helicase which is a subunit of the eIF4F complex involved in cap recognition and is required for mRNA binding to ribosome. In the current model of translation initiation, eIF4A unwinds RNA secondary structures in the 5'-UTR of mRNAs which is necessary to allow efficient binding of the small ribosomal subunit, and subsequent scanning for the initiator codon.
Neutral alpha-glucosidase AB	9	1.14	1.28	1	0.5754	0.1965	0.2852	Q14697	Human	http://www.uniprot.org/uniprot/Q14697	GANAB	Endoplasmic reticulum	Cleaves sequentially the 2 innermost alpha-1,3-linked glucose residues from the Glc(2)Man(9)GlcNAc(2) oligosaccharide precursor of immature glycoproteins.
DISP complex protein LRCH3	3	1.67	1	0	0.3562	0.1968	0.4226	Q96II8	Human	http://www.uniprot.org/uniprot/Q96II8	LRCH3	Secreted
Fructose-bisphosphate aldolase C	1	1	1.13	1.2	0.3274	0.1976	0.6319	P09972	Human	http://www.uniprot.org/uniprot/P09972	ALDOC
Sodium/potassium-transporting ATPase subunit alpha-1	9	1.03	1.16	1	0.3623	0.1978	0.1997	P05023	Human	http://www.uniprot.org/uniprot/P05023	ATP1A1	Cell membrane	This is the catalytic component of the active enzyme, which catalyzes the hydrolysis of ATP coupled with the exchange of sodium and potassium ions across the plasma membrane. This action creates the electrochemical gradient of sodium and potassium ions, providing the energy for active transport of various nutrients.
Endoplasmin	16	1.4	1.24	1	0.558	0.1981	0.3036	P14625	Human	http://www.uniprot.org/uniprot/P14625	HSP90B1	Endoplasmic reticulum lumen	Molecular chaperone that functions in the processing and transport of secreted proteins. When associated with CNPY3, required for proper folding of Toll-like receptors (By similarity). Functions in endoplasmic reticulum associated degradation (ERAD). Has ATPase activity.
Solute carrier family 2, facilitated glucose transporter member 14	1	1.38	1	0	0.7385	0.1982	0.0455	Q8TDB8	Human	http://www.uniprot.org/uniprot/Q8TDB8	SLC2A14	Membrane	Facilitative glucose transporter (By similarity). May have a specific function related to spermatogenesis.
ADP-ribosylation factor GTPase-activating protein 3	4	1.88	1	Low S/N	0.2322	0.1986	0.4226	Q9NP61	Human	http://www.uniprot.org/uniprot/Q9NP61	ARFGAP3	Cytoplasm	GTPase-activating protein (GAP) for ADP ribosylation factor 1 (ARF1). Hydrolysis of ARF1-bound GTP may lead to dissociation of coatomer from Golgi-derived membranes to allow fusion with target membranes.
Peptidyl-prolyl cis-trans isomerase H	1	1.63	1	2.11	0.266	0.1987	0.0252	O43447	Human	http://www.uniprot.org/uniprot/O43447	PPIH	Nucleus speckle	PPIases accelerate the folding of proteins. It catalyzes the cis-trans isomerization of proline imidic peptide bonds in oligopeptides. Participates in pre-mRNA splicing. May play a role in the assembly of the U4/U5/U6 tri-snRNP complex, one of the building blocks of the spliceosome. May act as a chaperone.
Ubiquitin-60S ribosomal protein L40	2	1.5	1.83	1	0.3138	0.1987	0.0111	P62987	Human	http://www.uniprot.org/uniprot/P62987	UBA52	Cytoplasm	Ubiquitin: Exists either covalently attached to another protein, or free (unanchored). When covalently bound, it is conjugated to target proteins via an isopeptide bond either as a monomer (monoubiquitin), a polymer linked via different Lys residues of the ubiquitin (polyubiquitin chains) or a linear polymer linked via the initiator Met of the ubiquitin (linear polyubiquitin chains). Polyubiquiti…
Early endosome antigen 1	3	1	1.09	1.2	0.4412	0.1987	0.6994	Q15075	Human	http://www.uniprot.org/uniprot/Q15075	EEA1	Cytoplasm	Binds phospholipid vesicles containing phosphatidylinositol 3-phosphate and participates in endosomal trafficking.
Biliverdin reductase A	3	1.18	1.32	1	0.3231	0.1988	0.117	P53004	Human	http://www.uniprot.org/uniprot/P53004	BLVRA	Cytoplasm	Reduces the gamma-methene bridge of the open tetrapyrrole, biliverdin IX alpha, to bilirubin with the concomitant oxidation of a NADH or NADPH cofactor.
14-3-3 protein gamma	6	1.04	1	1.03	0.6358	0.1994	0.2086	P61981	Human	http://www.uniprot.org/uniprot/P61981	YWHAG	Cytoplasm	Adapter protein implicated in the regulation of a large spectrum of both general and specialized signaling pathways. Binds to a large number of partners, usually by recognition of a phosphoserine or phosphothreonine motif. Binding generally results in the modulation of the activity of the binding partner.
X-ray repair cross-complementing protein 5	2	1	1.25	1.03	0.2949	0.1997	0.3218	P13010	Human	http://www.uniprot.org/uniprot/P13010	XRCC5	Nucleus	Single-stranded DNA-dependent ATP-dependent helicase. Has a role in chromosome translocation. The DNA helicase II complex binds preferentially to fork-like ends of double-stranded DNA in a cell cycle-dependent manner. It works in the 3'-5' direction. Binding to DNA may be mediated by XRCC6. Involved in DNA non-homologous end joining (NHEJ) required for double-strand break repair and V(D)J recombi…
RNA-binding protein Nova-2	5	1.09	1.47	1	0.6087	0.2008	0.7005	Q9UNW9	Human	http://www.uniprot.org/uniprot/Q9UNW9	NOVA2	Nucleus	May regulate RNA splicing or metabolism in a specific subset of developing neurons (By similarity). Binds single strand RNA.
Selenoprotein F	1	1.37	1	0	0.8347	0.2008	0.0812	O60613	Human	http://www.uniprot.org/uniprot/O60613	2021-09-15	Endoplasmic reticulum lumen	May be involved in redox reactions associated with the formation of disulfide bonds. May contribute to the quality control of protein folding in the endoplasmic reticulum (By similarity).
UPF0669 protein C6orf120	1	1.62	1	0	0.56	0.201	0.1864	Q7Z4R8	Human	http://www.uniprot.org/uniprot/Q7Z4R8	C6orf120	Secreted	May be involved in induction of apoptosis in CD4(+) T-cells, but not CD8(+) T-cells or hepatocytes.
Deoxynucleoside triphosphate triphosphohydrolase SAMHD1	3	1.23	1	1.34	0.5038	0.202	0.1034	Q9Y3Z3	Human	http://www.uniprot.org/uniprot/Q9Y3Z3	SAMHD1	Nucleus	Host restriction nuclease that blocks early-stage virus replication in dendritic and other myeloid cells. Likewise, suppresses LINE-1 retrotransposon activity. May function by reducing the cellular dNTP levels to levels too low for retroviral reverse transcription to occur. May play a role in mediating proinflammatory responses to TNF-alpha signaling.
RNA binding protein fox-1 homolog 2	2	1.03	1	Low S/N	0.6943	0.2021	0.2723	O43251	Human	http://www.uniprot.org/uniprot/O43251	RBFOX2	Nucleus	RNA-binding protein that regulates alternative splicing events by binding to 5'-UGCAUGU-3' elements. Prevents binding of U2AF2 to the 3'-splice site. Regulates alternative splicing of tissue-specific exons and of differentially spliced exons during erythropoiesis (By similarity). RNA-binding protein that seems to act as a coregulatory factor of ER-alpha.
Vesicle transport through interaction with t-SNAREs homolog 1B	2	1.93	2.78	1	0.4482	0.2026	0.7607	Q9UEU0	Human	http://www.uniprot.org/uniprot/Q9UEU0	VTI1B	Late endosome membrane	V-SNARE that mediates vesicle transport pathways through interactions with t-SNAREs on the target membrane. These interactions are proposed to mediate aspects of the specificity of vesicle trafficking and to promote fusion of the lipid bilayers. May be concerned with increased secretion of cytokines associated with cellular senescence.
AP-3 complex subunit sigma-1	2	1.61	1.08	1	0.5366	0.2028	0.058	Q92572	Human	http://www.uniprot.org/uniprot/Q92572	AP3S1	Golgi apparatus	Part of the AP-3 complex, an adaptor-related complex which is not clathrin-associated. The complex is associated with the Golgi region as well as more peripheral structures. It facilitates the budding of vesicles from the Golgi membrane and may be directly involved in trafficking to lysosomes. In concert with the BLOC-1 complex, AP-3 is required to target cargos into vesicles assembled at cell bo…
Unconventional myosin-Ic	7	1.2	1.32	1	0.4492	0.2029	0.0824	O00159	Human	http://www.uniprot.org/uniprot/O00159	MYO1C	Cytoplasm	Myosins are actin-based motor molecules with ATPase activity. Unconventional myosins serve in intracellular movements. Their highly divergent tails are presumed to bind to membranous compartments, which would be moved relative to actin filaments. Involved in glucose transporter recycling in response to insulin by regulating movement of intracellular GLUT4-containing vesicles to the plasma membran…
General transcription factor II-I	2	1.35	1.19	1	0.5637	0.2035	0.4018	P78347	Human	http://www.uniprot.org/uniprot/P78347	GTF2I	Cytoplasm	Interacts with the basal transcription machinery by coordinating the formation of a multiprotein complex at the C-FOS promoter, and linking specific signal responsive activator complexes. Promotes the formation of stable high-order complexes of SRF and PHOX1 and interacts cooperatively with PHOX1 to promote serum-inducible transcription of a reporter gene deriven by the C-FOS serum response eleme…
Clathrin heavy chain 1	16	1.24	1.37	1	0.6942	0.2036	0.1691	Q00610	Human	http://www.uniprot.org/uniprot/Q00610	CLTC	Cytoplasmic vesicle membrane	Clathrin is the major protein of the polyhedral coat of coated pits and vesicles. Two different adapter protein complexes link the clathrin lattice either to the plasma membrane or to the trans-Golgi network.
Intraflagellar transport protein 25 homolog	2	1	1.58	0	0.3788	0.2038	0.1266	Q9Y547	Human	http://www.uniprot.org/uniprot/Q9Y547	HSPB11	Cell projection	Component of the IFT complex B required for sonic hedgehog/SHH signaling. May mediate transport of SHH components: required for the export of SMO and PTCH1 receptors out of the cilium and the accumulation of GLI2 at the ciliary tip in response to activation of the SHH pathway, suggesting it is involved in the dynamic transport of SHH signaling molecules within the cilium. Not required for ciliary…
Fascin	5	1.35	1.09	1	0.6343	0.2039	0.6975	Q16658	Human	http://www.uniprot.org/uniprot/Q16658	FSCN1	Cytoplasm	Organizes filamentous actin into bundles with a minimum of 4.1:1 actin/fascin ratio. Plays a role in the organization of actin filament bundles and the formation of microspikes, membrane ruffles, and stress fibers. Important for the formation of a diverse set of cell protrusions, such as filopodia, and for cell motility and migration.
RNA-binding protein with multiple splicing	1	1.56	1	1	0.1374	0.2041	0.9892	Q93062	Human	http://www.uniprot.org/uniprot/Q93062	RBPMS	Nucleus	Acts as a coactivator of transcriptional activity. Required to increase TGFB1/Smad-mediated transactivation. Acts through SMAD2, SMAD3 and SMAD4 to increase transcriptional activity. Increases phosphorylation of SMAD2 and SMAD3 on their C-terminal SSXS motif, possibly through recruitment of TGFBR1. Promotes the nuclear accumulation of SMAD2, SMAD3 and SMAD4 proteins. Binds to poly(A) RNA.
Exocyst complex component 6B	1	1.12	1	0	0.621	0.2041	0.0116	Q9Y2D4	Human	http://www.uniprot.org/uniprot/Q9Y2D4	EXOC6B		Component of the exocyst complex involved in the docking of exocytic vesicles with fusion sites on the plasma membrane.
Eukaryotic translation initiation factor 1A, X-chromosomal	1	0	1.34	1	0.4226	0.2045	0.7749	P47813	Human	http://www.uniprot.org/uniprot/P47813	EIF1AX		Seems to be required for maximal rate of protein biosynthesis. Enhances ribosome dissociation into subunits and stabilizes the binding of the initiator Met-tRNA(I) to 40 S ribosomal subunits.
Prostaglandin G/H synthase 1	2	1.78	2.01	1	0.5397	0.205	0.0995	P23219	Human	http://www.uniprot.org/uniprot/P23219	PTGS1	Microsome membrane	Converts arachidonate to prostaglandin H2 (PGH2), a committed step in prostanoid synthesis. Involved in the constitutive production of prostanoids in particular in the stomach and platelets. In gastric epithelial cells, it is a key step in the generation of prostaglandins, such as prostaglandin E2 (PGE2), which plays an important role in cytoprotection. In platelets, it is involved in the generat…
Nucleoprotein TPR	7	1.16	1	1.11	0.3712	0.2051	0.2805	P12270	Human	http://www.uniprot.org/uniprot/P12270	TPR	Nucleus	Component of the nuclear pore complex (NPC), a complex required for the trafficking across the nuclear envelope. Functions as a scaffolding element in the nuclear phase of the NPC essential for normal nucleocytoplasmic transport of proteins and mRNAs, plays a role in the establishment of nuclear-peripheral chromatin compartmentalization in interphase, and in the mitotic spindle checkpoint signali…
ATP-dependent 6-phosphofructokinase, platelet type	12	1.24	1.25	1	0.6492	0.2055	0.4871	Q01813	Human	http://www.uniprot.org/uniprot/Q01813	PFKP	Cytoplasm	Catalyzes the phosphorylation of D-fructose 6-phosphate to fructose 1,6-bisphosphate by ATP, the first committing step of glycolysis.
Beta-centractin	1	1	0	0	0.2057	0.2057	N/A	P42025	Human	http://www.uniprot.org/uniprot/P42025	ACTR1B	Cytoplasm	Component of a multi-subunit complex involved in microtubule based vesicle motility. It is associated with the centrosome.
Asparagine synthetase [glutamine-hydrolyzing]	3	1	1.1	0	0.4398	0.2057	0.4226	P08243	Human	http://www.uniprot.org/uniprot/P08243	ASNS
Fermitin family homolog 3	3	1	1.19	1.11	0.9167	0.206	0.6543	Q86UX7	Human	http://www.uniprot.org/uniprot/Q86UX7	FERMT3	Cell projection	Plays a central role in cell adhesion in hematopoietic cells. Acts by activating the integrin beta-1-3 (ITGB1, ITGB2 and ITGB3). Required for integrin-mediated platelet adhesion and leukocyte adhesion to endothelial cells. Required for activation of integrin beta-2 (ITGB2) in polymorphonuclear granulocytes (PMNs) (By similarity).
Protein Red	1	1.33	1	1.46	0.2829	0.2061	0.6523	Q13123	Human	http://www.uniprot.org/uniprot/Q13123	IK	Nucleus	May bind to chromatin.
Heterogeneous nuclear ribonucleoprotein L	5	1.43	1.31	1	0.5296	0.2061	0.1015	P14866	Human	http://www.uniprot.org/uniprot/P14866	HNRNPL	Nucleus	Splicing factor binding to exonic or intronic sites and acting as either an activator or repressor of exon inclusion. Exhibits a binding preference for CA-rich elements. Component of the heterogeneous nuclear ribonucleoprotein (hnRNP) complexes and associated with most nascent transcripts. Associates, together with APEX1, to the negative calcium responsive element (nCaRE) B2 of the APEX2 promoter.
Splicing factor 3A subunit 3	2	1.42	1.47	1	0.7504	0.2062	0.0921	Q12874	Human	http://www.uniprot.org/uniprot/Q12874	SF3A3	Nucleus speckle	Subunit of the splicing factor SF3A required for 'A' complex assembly formed by the stable binding of U2 snRNP to the branchpoint sequence (BPS) in pre-mRNA. Sequence independent binding of SF3A/SF3B complex upstream of the branch site is essential, it may anchor U2 snRNP to the pre-mRNA. May also be involved in the assembly of the 'E' complex.
40S ribosomal protein S8	4	1.87	2.3	1	0.3523	0.2063	0.0486	P62241	Human	http://www.uniprot.org/uniprot/P62241	RPS8	Cytoplasm
Nucleolar protein 58	4	1.28	1.16	1	0.3371	0.2065	0.1148	Q9Y2X3	Human	http://www.uniprot.org/uniprot/Q9Y2X3	NOP58	Nucleus	Required for 60S ribosomal subunit biogenesis (By similarity). Core component of box C/D small nucleolar ribonucleoprotein (snoRNP) particles. Required for the biogenesis of box C/D snoRNAs such as U3, U8 and U14 snoRNAs.
DNA replication licensing factor MCM7	4	1.25	1.01	1	0.5502	0.2068	0.1803	P33993	Human	http://www.uniprot.org/uniprot/P33993	MCM7	Nucleus	Acts as component of the MCM2-7 complex (MCM complex) which is the putative replicative helicase essential for 'once per cell cycle' DNA replication initiation and elongation in eukaryotic cells. The active ATPase sites in the MCM2-7 ring are formed through the interaction surfaces of two neighboring subunits such that a critical structure of a conserved arginine finger motif is provided in trans…
Tight junction protein ZO-1	6	1	1.01	1.05	0.6584	0.2074	0.1086	Q07157	Human	http://www.uniprot.org/uniprot/Q07157	TJP1	Cell membrane	The N-terminal may be involved in transducing a signal required for tight junction assembly, while the C-terminal may have specific properties of tight junctions. The alpha domain might be involved in stabilizing junctions. Plays a role in the regulation of cell migration by targeting CDC42BPB to the leading edge of migrating cells.
ADP-ribosylation factor GTPase-activating protein 2	1	1.7	1	1.13	0.0182	0.2075	0.7337	Q8N6H7	Human	http://www.uniprot.org/uniprot/Q8N6H7	ARFGAP2	Cytoplasm	GTPase-activating protein (GAP) for ADP ribosylation factor 1 (ARF1). Implicated in coatomer-mediated protein transport between the Golgi complex and the endoplasmic reticulum. Hydrolysis of ARF1-bound GTP may lead to dissociation of coatomer from Golgi-derived membranes to allow fusion with target membranes.
Rho GDP-dissociation inhibitor 1	7	1.39	1.51	1	0.5503	0.2075	0.168	P52565	Human	http://www.uniprot.org/uniprot/P52565	ARHGDIA	Cytoplasm	Controls Rho proteins homeostasis. Regulates the GDP/GTP exchange reaction of the Rho proteins by inhibiting the dissociation of GDP from them, and the subsequent binding of GTP to them. Retains Rho proteins such as CDC42, RAC1 and RHOA in an inactive cytosolic pool, regulating their stability and protecting them from degradation. Actively involved in the recycling and distribution of activated R…
Regulator of nonsense transcripts 1	4	1.35	1.36	1	0.7596	0.2076	0.2074	Q92900	Human	http://www.uniprot.org/uniprot/Q92900	UPF1	Cytoplasm	RNA-dependent helicase and ATPase required for nonsense-mediated decay (NMD) of mRNAs containing premature stop codons. Is recruited to mRNAs upon translation termination and undergoes a cycle of phosphorylation and dephosphorylation; its phosphorylation appears to be a key step in NMD. Recruited by release factors to stalled ribosomes together with the SMG1C protein kinase complex to form the tr…
Signal peptidase complex subunit 2	1	1.49	1.42	1	0.2793	0.2077	0.1162	Q15005	Human	http://www.uniprot.org/uniprot/Q15005	SPCS2	Microsome membrane	Component of the microsomal signal peptidase complex which removes signal peptides from nascent proteins as they are translocated into the lumen of the endoplasmic reticulum.
Microtubule-associated protein 1S	3	1.02	1	1.16	0.8522	0.2079	0.3533	Q66K74	Human	http://www.uniprot.org/uniprot/Q66K74	MAP1S	Nucleus	Microtubule-associated protein that mediates aggregation of mitochondria resulting in cell death and genomic destruction (MAGD). Plays a role in anchoring the microtubule organizing center to the centrosomes. Binds to DNA. Plays a role in apoptosis. Involved in the formation of microtubule bundles (By similarity).
Transmembrane protein 214	1	4.86	5.79	1	0.339	0.2085	0.042	Q6NUQ4	Human	http://www.uniprot.org/uniprot/Q6NUQ4	TMEM214	Endoplasmic reticulum membrane	Critical mediator, in cooperation with CASP4, of endoplasmic reticulum-stress induced apoptosis. Required or the activation of CASP4 following endoplasmic reticulum stress.
Histone acetyltransferase type B catalytic subunit	2	2.06	2.16	1	0.9192	0.2085	0.2003	O14929	Human	http://www.uniprot.org/uniprot/O14929	HAT1	Nucleus matrix	Acetylates soluble but not nucleosomal histone H4 at 'Lys-5' (H4K5ac) and 'Lys-12' (H4K12ac) and, to a lesser extent, acetylates histone H2A at 'Lys-5' (H2AK5ac). Has intrinsic substrate specificity that modifies lysine in recognition sequence GXGKXG. May be involved in nucleosome assembly during DNA replication and repair as part of the histone H3.1 and H3.3 complexes. May play a role in DNA rep…
Small nuclear ribonucleoprotein E	1	1	1.49	2.32	0.392	0.2087	0.1123	P62304	Human	http://www.uniprot.org/uniprot/P62304	SNRPE	Cytoplasm	Core component of the spliceosomal U1, U2, U4 and U5 small nuclear ribonucleoproteins (snRNPs), the building blocks of the spliceosome. Thereby, plays an important role in the splicing of cellular pre-mRNAs. Most spliceosomal snRNPs contain a common set of Sm proteins SNRPB, SNRPD1, SNRPD2, SNRPD3, SNRPE, SNRPF and SNRPG that assemble in an heptameric protein ring on the Sm site of the small nucl…
Serum paraoxonase/arylesterase 2	4	1.56	2.2	1	0.4305	0.2088	0.7345	Q15165	Human	http://www.uniprot.org/uniprot/Q15165	PON2	Membrane	Capable of hydrolyzing lactones and a number of aromatic carboxylic acid esters. Has antioxidant activity. Is not associated with high density lipoprotein. Prevents LDL lipid peroxidation, reverses the oxidation of mildly oxidized LDL, and inhibits the ability of MM-LDL to induce monocyte chemotaxis.
Minor histocompatibility antigen H13	3	1.34	1.3	1	0.8097	0.2091	0.1011	Q8TCT9	Human	http://www.uniprot.org/uniprot/Q8TCT9	HM13	Endoplasmic reticulum membrane	Catalyzes intramembrane proteolysis of some signal peptides after they have been cleaved from a preprotein, resulting in the release of the fragment from the ER membrane into the cytoplasm. Required to generate lymphocyte cell surface (HLA-E) epitopes derived from MHC class I signal peptides. May play a role in graft rejection (By similarity). May be necessary for the removal of the signal peptid…
High mobility group protein B1	7	1.58	1.44	1	0.4968	0.2096	0.1309	P09429	Human	http://www.uniprot.org/uniprot/P09429	HMGB1	Nucleus	DNA binding proteins that associates with chromatin and has the ability to bend DNA. Binds preferentially single-stranded DNA. Involved in V(D)J recombination by acting as a cofactor of the RAG complex. Acts by stimulating cleavage and RAG protein binding at the 23 bp spacer of conserved recombination signal sequences (RSS). Heparin-binding protein that has a role in the extension of neurite-type…
Glutathione reductase, mitochondrial	1	1	1.38	1.41	0.0783	0.2098	0.9053	P00390	Human	http://www.uniprot.org/uniprot/P00390	GSR	Mitochondrion	Maintains high levels of reduced glutathione in the cytosol.
GDH/6PGL endoplasmic bifunctional protein	2	1.31	1.46	1	0.4619	0.21	0.0609	O95479	Human	http://www.uniprot.org/uniprot/O95479	H6PD	Endoplasmic reticulum lumen	Oxidizes glucose-6-phosphate and glucose, as well as other hexose-6-phosphates.
Plasminogen activator inhibitor 1	2	1.12	1.25	1	0.4704	0.2102	0.4681	P05121	Human	http://www.uniprot.org/uniprot/P05121	SERPINE1	Secreted	Serine protease inhibitor. This inhibitor acts as 'bait' for tissue plasminogen activator, urokinase, protein C and matriptase-3/TMPRSS7. Its rapid interaction with PLAT may function as a major control point in the regulation of fibrinolysis.
Solute carrier family 2, facilitated glucose transporter member 1	2	1.24	1.35	1	0.5547	0.2105	0.1748	P11166	Human	http://www.uniprot.org/uniprot/P11166	SLC2A1	Cell membrane	Facilitative glucose transporter. This isoform may be responsible for constitutive or basal glucose uptake. Has a very broad substrate specificity; can transport a wide range of aldoses including both pentoses and hexoses.
60S ribosomal protein L10a	4	1.65	1.88	1	0.4474	0.2109	0.515	P62906	Human	http://www.uniprot.org/uniprot/P62906	RPL10A
60S ribosomal protein L7a	7	1.11	1	1	0.3231	0.2114	0.0921	P62424	Human	http://www.uniprot.org/uniprot/P62424	RPL7A
IgG receptor FcRn large subunit p51	3	1.21	1	0	0.7699	0.2127	0.1836	P55899	Human	http://www.uniprot.org/uniprot/P55899	FCGRT	Cell membrane	Binds to the Fc region of monomeric immunoglobulins gamma. Mediates the uptake of IgG from milk. Possible role in transfer of immunoglobulin G from mother to fetus.
Signal transducing adapter molecule 2	2	1.75	1	1.45	0.5463	0.2128	0.1608	O75886	Human	http://www.uniprot.org/uniprot/O75886	STAM2	Cytoplasm	Involved in intracellular signal transduction mediated by cytokines and growth factors. Upon IL-2 and GM-CSL stimulation, it plays a role in signaling leading to DNA synthesis and MYC induction. May also play a role in T-cell development. Involved in down-regulation of receptor tyrosine kinase via multivesicular body (MVBs) when complexed with HGS (ESCRT-0 complex). The ESCRT-0 complex binds ubiq…
Mitochondrial import inner membrane translocase subunit Tim13	2	1	1.27	Low S/N	0.761	0.2128	0.3087	Q9Y5L4	Human	http://www.uniprot.org/uniprot/Q9Y5L4	TIMM13	Mitochondrion inner membrane	Mitochondrial intermembrane chaperone that participates in the import and insertion of some multi-pass transmembrane proteins into the mitochondrial inner membrane. Also required for the transfer of beta-barrel precursors from the TOM complex to the sorting and assembly machinery (SAM complex) of the outer membrane. Acts as a chaperone-like protein that protects the hydrophobic precursors from ag…
Histone-binding protein RBBP4	4	1.12	1	1.17	0.2879	0.214	0.5025	Q09028	Human	http://www.uniprot.org/uniprot/Q09028	RBBP4	Nucleus	Core histone-binding subunit that may target chromatin assembly factors, chromatin remodeling factors and histone deacetylases to their histone substrates in a manner that is regulated by nucleosomal DNA. Component of several complexes which regulate chromatin metabolism. These include the chromatin assembly factor 1 (CAF-1) complex, which is required for chromatin assembly following DNA replicat…
AP-3 complex subunit mu-1	1	1.08	1	1.34	0.7881	0.2141	0.177	Q9Y2T2	Human	http://www.uniprot.org/uniprot/Q9Y2T2	AP3M1	Golgi apparatus	Part of the AP-3 complex, an adaptor-related complex which is not clathrin-associated. The complex is associated with the Golgi region as well as more peripheral structures. It facilitates the budding of vesicles from the Golgi membrane and may be directly involved in trafficking to lysosomes. In concert with the BLOC-1 complex, AP-3 is required to target cargos into vesicles assembled at cell bo…
Synaptopodin	1	1.05	1	1.21	0.9632	0.2146	0.3084	Q8N3V7	Human	http://www.uniprot.org/uniprot/Q8N3V7	SYNPO	Cytoplasm	Actin-associated protein that may play a role in modulating actin-based shape and motility of dendritic spines and renal podocyte foot processes. Seems to be essential for the formation of spine apparatuses in spines of telencephalic neurons, which is involved in synaptic plasticity (By similarity).
WD repeat-containing protein 5	2	1.01	1	0	0.9523	0.215	0.1899	P61964	Human	http://www.uniprot.org/uniprot/P61964	WDR5	Nucleus	Contributes to histone modification. May position the N-terminus of histone H3 for efficient trimethylation at 'Lys-4'. As part of the MLL1/MLL complex it is involved in methylation and dimethylation at 'Lys-4' of histone H3. H3 'Lys-4' methylation represents a specific tag for epigenetic transcriptional activation. As part of the NSL complex it may be involved in acetylation of nucleosomal histo…
Prothymosin alpha	1	1	2.41	1.57	0.2947	0.2152	0.6134	P06454	Human	http://www.uniprot.org/uniprot/P06454	PTMA	Nucleus	Prothymosin alpha may mediate immune function by conferring resistance to certain opportunistic infections.
Exocyst complex component 8	1	1	1.06	1.36	0.696	0.2154	0.2544	Q8IYI6	Human	http://www.uniprot.org/uniprot/Q8IYI6	EXOC8	Cytoplasm	Component of the exocyst complex involved in the docking of exocytic vesicles with fusion sites on the plasma membrane.
PHD finger-like domain-containing protein 5A	1	1.43	1.14	1	0.443	0.2157	0.4413	Q7RTV0	Human	http://www.uniprot.org/uniprot/Q7RTV0	PHF5A	Nucleus	Acts as a transcriptional regulator by binding to the GJA1/Cx43 promoter and enhancing its up-regulation by ESR1/ER-alpha. Also involved in pre-mRNA splicing.
Exosome component 10	1	1.35	1	0	0.4448	0.2157	0.4226	Q01780	Human	http://www.uniprot.org/uniprot/Q01780	EXOSC10	Cytoplasm	Putative catalytic component of the RNA exosome complex which has 3'->5' exoribonuclease activity and participates in a multitude of cellular RNA processing and degradation events. In the nucleus, the RNA exosome complex is involved in proper maturation of stable RNA species such as rRNA, snRNA and snoRNA, in the elimination of RNA processing by-products and non-coding 'pervasive' transcripts, su…
Glycylpeptide N-tetradecanoyltransferase 1	3	1	1.01	1.55	0.1258	0.2159	0.1983	P30419	Human	http://www.uniprot.org/uniprot/P30419	NMT1	Cytoplasm	Adds a myristoyl group to the N-terminal glycine residue of certain cellular and viral proteins.
Glycogen [starch] synthase, muscle	1	1.54	1.04	1	0.4038	0.2162	0.3825	P13807	Human	http://www.uniprot.org/uniprot/P13807	GYS1		Transfers the glycosyl residue from UDP-Glc to the non-reducing end of alpha-1,4-glucan.
Serine/arginine-rich splicing factor 2	2	1	1.06	1.14	0.6493	0.2164	0.5197	Q01130	Human	http://www.uniprot.org/uniprot/Q01130	SRSF2	Nucleus	Necessary for the splicing of pre-mRNA. It is required for formation of the earliest ATP-dependent splicing complex and interacts with spliceosomal components bound to both the 5'- and 3'-splice sites during spliceosome assembly. It also is required for ATP-dependent interactions of both U1 and U2 snRNPs with pre-mRNA. Interacts with other spliceosomal components, via the RS domains, to form a br…
Argininosuccinate lyase	2	1.37	1.18	1	0.6115	0.2167	0.6902	P04424	Human	http://www.uniprot.org/uniprot/P04424	ASL
Charged multivesicular body protein 2a	2	1	1.39	1.51	0.2468	0.2169	0.063	O43633	Human	http://www.uniprot.org/uniprot/O43633	CHMP2A	Late endosome membrane	Probable core component of the endosomal sorting required for transport complex III (ESCRT-III) which is involved in multivesicular bodies (MVBs) formation and sorting of endosomal cargo proteins into MVBs. MVBs contain intraluminal vesicles (ILVs) that are generated by invagination and scission from the limiting membrane of the endosome and mostly are delivered to lysosomes enabling degradation …
Coronin-1C	3	1.14	1.01	1	0.687	0.2169	0.1543	Q9ULV4	Human	http://www.uniprot.org/uniprot/Q9ULV4	CORO1C	Cell membrane	May be involved in cytokinesis, motility, and signal transduction.
Arf-GAP domain and FG repeat-containing protein 1	1	1.03	1	1.22	0.8765	0.217	0.2827	P52594	Human	http://www.uniprot.org/uniprot/P52594	AGFG1	Nucleus	Required for vesicle docking or fusion during acrosome biogenesis (By similarity). May play a role in RNA trafficking or localization. In case of infection by HIV-1, acts as a cofactor for viral Rev and promotes movement of Rev-responsive element-containing RNAs from the nuclear periphery to the cytoplasm. This step is essential for HIV-1 replication.
Phenylalanine--tRNA ligase beta subunit	4	1	1.18	1.34	0.4533	0.2171	0.4409	Q9NSD9	Human	http://www.uniprot.org/uniprot/Q9NSD9	FARSB	Cytoplasm
Smoothelin	1	1.02	1	1.2	0.8769	0.2172	0.345	P53814	Human	http://www.uniprot.org/uniprot/P53814	SMTN	Cytoplasm	Structural protein of the cytoskeleton.
Cytoplasmic protein NCK1	1	1.05	1	1.71	0.9101	0.2173	0.2044	P16333	Human	http://www.uniprot.org/uniprot/P16333	NCK1	Cytoplasm	Adapter protein which associates with tyrosine-phosphorylated growth factor receptors, such as KDR and PDGFRB, or their cellular substrates. Maintains low levels of EIF2S1 phosphorylation by promoting its dephosphorylation by PP1. Plays a role in the DNA damage response, not in the detection of the damage by ATM/ATR, but for efficient activation of downstream effectors, such as that of CHEK2. Pla…
Common contaminant in samples	4	1.09	1.18	1	0.3338	0.2176	0.1871	CRAP0086	Other	http://www.uniprot.org/uniprot/CRAP0086
Biglycan	1	2.86	1	0	0.3679	0.2177	0.1835	P21810	Human	http://www.uniprot.org/uniprot/P21810	BGN	Secreted	May be involved in collagen fiber assembly.
Multifunctional procollagen lysine hydroxylase and glycosyltransferase LH3	3	1.08	1.1	1	0.3087	0.2183	0.2634	O60568	Human	http://www.uniprot.org/uniprot/O60568	PLOD3	Rough endoplasmic reticulum membrane	Forms hydroxylysine residues in -Xaa-Lys-Gly- sequences in collagens. These hydroxylysines serve as sites of attachment for carbohydrate units and are essential for the stability of the intermolecular collagen cross-links.
Thrombospondin-1	10	1.25	1.26	1	0.3881	0.2188	0.2895	P07996	Human	http://www.uniprot.org/uniprot/P07996	THBS1	Endoplasmic reticulum	Adhesive glycoprotein that mediates cell-to-cell and cell-to-matrix interactions. Binds heparin. May play a role in dentinogenesis and/or maintenance of dentin and dental pulp (By similarity). Ligand for CD36 mediating antiangiogenic properties. Plays a role in ER stress response, via its interaction with the activating transcription factor 6 alpha (ATF6) which produces adaptive ER stress respons…
MICOS complex subunit MIC26	1	1.13	1	1.24	0.6971	0.219	0.3202	Q9BUR5	Human	http://www.uniprot.org/uniprot/Q9BUR5	APOO	Membrane	Promotes cholesterol efflux from macrophage cells. Detected in HDL, LDL and VLDL. Secreted by a microsomal triglyceride transfer protein (MTTP)-dependent mechanism, probably as a VLDL-associated protein that is subsequently transferred to HDL. May be involved in myocardium-protective mechanisms against lipid accumulation.
Treacle protein	2	1.18	1	1.56	0.2612	0.2192	0.0949	Q13428	Human	http://www.uniprot.org/uniprot/Q13428	TCOF1	Nucleus	May be involved in nucleolar-cytoplasmic transport. May play a fundamental role in early embryonic development, particularly in development of the craniofacial complex (By similarity). May participate in certain stages of ribosome biogenesis.
Bcl2-associated agonist of cell death	2	1.16	1	1	0.1348	0.2193	0.7503	Q92934	Human	http://www.uniprot.org/uniprot/Q92934	BAD	Mitochondrion outer membrane	Promotes cell death. Successfully competes for the binding to Bcl-X(L), Bcl-2 and Bcl-W, thereby affecting the level of heterodimerization of these proteins with BAX. Can reverse the death repressor activity of Bcl-X(L), but not that of Bcl-2 (By similarity). Appears to act as a link between growth factor receptor signaling and the apoptotic pathways.
U6 snRNA-associated Sm-like protein LSm6	1	1	1.07	1.35	0.5172	0.2193	0.1963	P62312	Human	http://www.uniprot.org/uniprot/P62312	LSM6	Cytoplasm	Component of LSm protein complexes, which are involved in RNA processing and may function in a chaperone-like manner, facilitating the efficient association of RNA processing factors with their substrates. Component of the cytoplasmic LSM1-LSM7 complex, which is thought to be involved in mRNA degradation by activating the decapping step in the 5'-to-3' mRNA decay pathway. Component of the nuclear…
CD151 antigen	2	1.61	1.55	1	0.7588	0.2198	0.1271	P48509	Human	http://www.uniprot.org/uniprot/P48509	CD151	Membrane	Essential for the proper assembly of the glomerular and tubular basement membranes in kidney.
Transcription factor AP-1	1	1.44	2.15	1	0.0664	0.22	0.0014	P05412	Human	http://www.uniprot.org/uniprot/P05412	JUN	Nucleus	Transcription factor that recognizes and binds to the enhancer heptamer motif 5'-TGA[CG]TCA-3'. Promotes activity of NR5A1 when phosphorylated by HIPK3 leading to increased steroidogenic gene expression upon cAMP signaling pathway stimulation.
Endoplasmic reticulum junction formation protein lunapark	1	1.4	1.52	1	0.7185	0.2206	0.1296	Q9C0E8	Human	http://www.uniprot.org/uniprot/Q9C0E8	LNP	Endoplasmic reticulum membrane	Plays a role in tubular endoplasmic reticulum network formation and maintenance. May be involved in limb and central nervous system development.
Cleavage stimulation factor subunit 2	2	1	1.03	1.39	0.7661	0.2206	0.197	P33240	Human	http://www.uniprot.org/uniprot/P33240	CSTF2	Nucleus	One of the multiple factors required for polyadenylation and 3'-end cleavage of mammalian pre-mRNAs. This subunit is directly involved in the binding to pre-mRNAs (By similarity).
Glycogen synthase kinase-3 beta	1	1	1.2	1.28	0.5069	0.2207	0.7806	P49841	Human	http://www.uniprot.org/uniprot/P49841	GSK3B	Cytoplasm	Constitutively active protein kinase that acts as a negative regulator in the hormonal control of glucose homeostasis, Wnt signaling and regulation of transcription factors and microtubules, by phosphorylating and inactivating glycogen synthase (GYS1 or GYS2), EIF2B, CTNNB1/beta-catenin, APC, AXIN1, DPYSL2/CRMP2, JUN, NFATC1/NFATC, MAPT/TAU and MACF1. Requires primed phosphorylation of the majori…
Histone H2AX	2	1.34	1	2.6	0.2635	0.221	0.4744	P16104	Human	http://www.uniprot.org/uniprot/P16104	H2AFX	Nucleus	Variant histone H2A which replaces conventional H2A in a subset of nucleosomes. Nucleosomes wrap and compact DNA into chromatin, limiting DNA accessibility to the cellular machineries which require DNA as a template. Histones thereby play a central role in transcription regulation, DNA repair, DNA replication and chromosomal stability. DNA accessibility is regulated via a complex set of post-tran…
Engulfment and cell motility protein 1	2	1.56	1	0	0.3862	0.221	0.4226	Q92556	Human	http://www.uniprot.org/uniprot/Q92556	ELMO1	Cytoplasm	Involved in cytoskeletal rearrangements required for phagocytosis of apoptotic cells and cell motility. Acts in assocation with DOCK1 and CRK. Was initially proposed to be required in complex with DOCK1 to activate Rac Rho small GTPases. May enhance the guanine nucleotide exchange factor (GEF) activity of DOCK1.
40S ribosomal protein S14	2	1.03	1	1.2	0.7249	0.2218	0.0876	P62263	Human	http://www.uniprot.org/uniprot/P62263	RPS14
Cytochrome c1, heme protein, mitochondrial	2	1	1.01	0	0.5483	0.2219	0.0993	P08574	Human	http://www.uniprot.org/uniprot/P08574	CYC1	Mitochondrion inner membrane	This is the heme-containing component of the cytochrome b-c1 complex, which accepts electrons from Rieske protein and transfers electrons to cytochrome c in the mitochondrial respiratory chain.
Transmembrane emp24 domain-containing protein 10	2	1	1.01	1.05	0.7249	0.222	0.5166	P49755	Human	http://www.uniprot.org/uniprot/P49755	TMED10	Golgi apparatus	Involved in vesicular protein trafficking. Mainly functions in the early secretory pathway. Thought to act as cargo receptor at the lumenal side for incorporation of secretory cargo molecules into transport vesicles and to be involved in vesicle coat formation at the cytoplasmic side. In COPII vesicle-mediated anterograde transport involved in the transport of GPI-anchored proteins and proposed t…
26S proteasome non-ATPase regulatory subunit 7	1	1.2	1.24	1	0.7283	0.2222	0.1819	P51665	Human	http://www.uniprot.org/uniprot/P51665	PSMD7		Acts as a regulatory subunit of the 26S proteasome which is involved in the ATP-dependent degradation of ubiquitinated proteins.
Adenylate kinase 2, mitochondrial	1	1	1.27	1.28	0.103	0.2224	0.7766	P54819	Human	http://www.uniprot.org/uniprot/P54819	AK2	Mitochondrion intermembrane space	Catalyzes the reversible transfer of the terminal phosphate group between ATP and AMP. Plays an important role in cellular energy homeostasis and in adenine nucleotide metabolism. Adenylate kinase activity is critical for regulation of the phosphate utilization and the AMP de novo biosynthesis pathways. Plays a key role in hematopoiesis.
Phosphoinositide 3-kinase regulatory subunit 4	1	1.5	1.18	1	0.3389	0.2227	0.6158	Q99570	Human	http://www.uniprot.org/uniprot/Q99570	PIK3R4	Late endosome	Regulatory subunit of the PI3K complex. May regulate membrane trafficking late in the endocytic pathway.
Common contaminant in samples	4	1.36	1.33	1	0.4636	0.223	0.2756	CRAP0070	Other	http://www.uniprot.org/uniprot/CRAP0070
Eukaryotic translation initiation factor 2A	2	1	1.09	1.16	0.3605	0.2231	0.5886	Q9BY44	Human	http://www.uniprot.org/uniprot/Q9BY44	EIF2A		Functions in the early steps of protein synthesis of a small number of specific mRNAs. Acts by directing the binding of methionyl-tRNAi to 40S ribosomal subunits. In contrast to the eIF-2 complex, it binds methionyl-tRNAi to 40 S subunits in a codon-dependent manner, whereas the eIF-2 complex binds methionyl-tRNAi to 40 S subunits in a GTP-dependent manner. May act by impiging the expression of s…
Protein Hook homolog 3	3	1	1.07	1.38	0.4165	0.2232	0.2361	Q86VS8	Human	http://www.uniprot.org/uniprot/Q86VS8	HOOK3	Cytoplasm	Probably serves as a target for the spiC protein from Salmonella typhimurium, which inactivates it, leading to a strong alteration in cellular trafficking (By similarity). Component of the FTS/Hook/FHIP complex (FHF complex). The FHF complex may function to promote vesicle trafficking and/or fusion via the homotypic vesicular protein sorting complex (the HOPS complex). May regulate clearance of e…
Deoxyribose-phosphate aldolase	3	1.53	1	0	0.1986	0.2238	0.2847	Q9Y315	Human	http://www.uniprot.org/uniprot/Q9Y315	DERA	Cytoplasm	Catalyzes a reversible aldol reaction between acetaldehyde and D-glyceraldehyde 3-phosphate to generate 2-deoxy-D-ribose 5-phosphate. Participates in stress granule (SG) assembly. May allow ATP production from extracellular deoxyinosine in conditions of energy deprivation.
45 kDa calcium-binding protein	1	1.63	1.05	1	0.1201	0.2246	0.6007	Q9BRK5	Human	http://www.uniprot.org/uniprot/Q9BRK5	SDF4	Golgi apparatus lumen	May regulate calcium-dependent activities in the endoplasmic reticulum lumen or post-ER compartment.
Na(+)/H(+) exchange regulatory cofactor NHE-RF1	1	1.1	1	1.2	0.2507	0.2246	0.0526	O14745	Human	http://www.uniprot.org/uniprot/O14745	SLC9A3R1	Cytoplasm	Scaffold protein that connects plasma membrane proteins with members of the ezrin/moesin/radixin family and thereby helps to link them to the actin cytoskeleton and to regulate their surface expression. Necessary for recycling of internalized ADRB2. Was first known to play a role in the regulation of the activity and subcellular location of SLC9A3. Necessary for cAMP-mediated phosphorylation and …
Nuclear pore complex protein Nup205	8	1.49	1.66	1	0.3438	0.2248	0.6047	Q92621	Human	http://www.uniprot.org/uniprot/Q92621	NUP205	Nucleus membrane	Plays a role in the nuclear pore complex (NPC) assembly and/or maintenance. May anchor NUP62 and other nucleoporins, but not NUP153 and TPR, to the NPC.
40S ribosomal protein S25	2	1.04	1.27	1	0.5213	0.2249	0.1391	P62851	Human	http://www.uniprot.org/uniprot/P62851	RPS25
Ras-related protein Rab-6A	1	1.3	1	1.49	0.2704	0.225	0.1238	P20340	Human	http://www.uniprot.org/uniprot/P20340	RAB6A	Golgi apparatus	Protein transport. Regulator of membrane traffic from the Golgi apparatus towards the endoplasmic reticulum (ER). Has a low GTPase activity.
Tubulin beta-6 chain	4	1.03	1	1.18	0.7554	0.2251	0.2039	Q9BUF5	Human	http://www.uniprot.org/uniprot/Q9BUF5	TUBB6	Cytoplasm	Tubulin is the major constituent of microtubules. It binds two moles of GTP, one at an exchangeable site on the beta chain and one at a non-exchangeable site on the alpha chain (By similarity).
Actin, alpha skeletal muscle	2	1	1.62	Low S/N	0.8637	0.2258	0.3035	P68133	Human	http://www.uniprot.org/uniprot/P68133	ACTA1	Cytoplasm	Actins are highly conserved proteins that are involved in various types of cell motility and are ubiquitously expressed in all eukaryotic cells.
Caveolin-2	2	1	1.12	Low S/N	0.9302	0.2261	0.2665	P51636	Human	http://www.uniprot.org/uniprot/P51636	CAV2	Nucleus	May act as a scaffolding protein within caveolar membranes. Interacts directly with G-protein alpha subunits and can functionally regulate their activity. Acts as an accessory protein in conjunction with CAV1 in targeting to lipid rafts and driving caveolae formation. The Ser-36 phosphorylated form has a role in modulating mitosis in endothelial cells. Positive regulator of cellular mitogenesis o…
Integrin alpha-6	1	1.29	1.01	1	0.394	0.2267	0.9761	P23229	Human	http://www.uniprot.org/uniprot/P23229	ITGA6	Cell membrane	Integrin alpha-6/beta-1 is a receptor for laminin on platelets. Integrin alpha-6/beta-4 is a receptor for laminin in epithelial cells and it plays a critical structural role in the hemidesmosome.
Heterogeneous nuclear ribonucleoprotein H	4	1.2	1.02	1	0.4329	0.2269	0.4813	P31943	Human	http://www.uniprot.org/uniprot/P31943	HNRNPH1	Nucleus	This protein is a component of the heterogeneous nuclear ribonucleoprotein (hnRNP) complexes which provide the substrate for the processing events that pre-mRNAs undergo before becoming functional, translatable mRNAs in the cytoplasm. Mediates pre-mRNA alternative splicing regulation. Inhibits, together with CUGBP1, insulin receptor (IR) pre-mRNA exon 11 inclusion in myoblast. Binds to the IR RNA…
Na(+)/H(+) exchange regulatory cofactor NHE-RF2	1	1.36	1.41	1	0.3927	0.227	0.1013	Q15599	Human	http://www.uniprot.org/uniprot/Q15599	SLC9A3R2	Endomembrane system	Scaffold protein that connects plasma membrane proteins with members of the ezrin/moesin/radixin family and thereby helps to link them to the actin cytoskeleton and to regulate their surface expression. Necessary for cAMP-mediated phosphorylation and inhibition of SLC9A3. May also act as scaffold protein in the nucleus.
Dynactin subunit 3	1	1.9	1	1.45	0.1744	0.2274	0.7829	O75935	Human	http://www.uniprot.org/uniprot/O75935	DCTN3	Cytoplasm	Together with dynein may be involved in spindle assembly and cytokinesis.
Trifunctional enzyme subunit alpha, mitochondrial	14	1.29	1.23	1	0.4571	0.2282	0.3711	P40939	Human	http://www.uniprot.org/uniprot/P40939	HADHA	Mitochondrion	Bifunctional subunit.
Pre-mRNA-processing factor 19	2	1	1.04	1.33	0.6149	0.2282	0.3382	Q9UMS4	Human	http://www.uniprot.org/uniprot/Q9UMS4	PRPF19	Nucleus	Ubiquitin-protein ligase which is a core component of several complexes mainly involved pre-mRNA splicing and DNA repair. Core component of the PRP19C/Prp19 complex/NTC/Nineteen complex which is part of the spliceosome and participates in its assembly, its remodeling and is required for its activity. During assembly of the spliceosome, mediates 'Lys-63'-linked polyubiquitination of the U4 spliceo…
RNA-binding protein Raly	2	1.45	1.39	1	0.2936	0.2287	0.4676	Q9UKM9	Human	http://www.uniprot.org/uniprot/Q9UKM9	RALY	Nucleus	Probable-RNA binding protein. Could be a heterogeneous nuclear ribonucleoprotein (hnRNP). May be involved in pre-mRNA splicing (By similarity).
Nuclear cap-binding protein subunit 3	1	1	1.11	1.31	0.5645	0.2287	0.4254	Q53F19	Human	http://www.uniprot.org/uniprot/Q53F19	C17orf85
V-type proton ATPase subunit d 1	3	1.96	1	1.72	0.1154	0.2296	0.8854	P61421	Human	http://www.uniprot.org/uniprot/P61421	ATP6V0D1	Membrane	Subunit of the integral membrane V0 complex of vacuolar ATPase. Vacuolar ATPase is responsible for acidifying a variety of intracellular compartments in eukaryotic cells, thus providing most of the energy required for transport processes in the vacuolar system. May play a role in coupling of proton transport and ATP hydrolysis (By similarity). May play a role in cilium biogenesis through regulati…
60S ribosomal protein L37	1	1.45	1.56	1	0.8887	0.2296	0.191	P61927	Human	http://www.uniprot.org/uniprot/P61927	RPL37		Binds to the 23S rRNA.
Caveolae-associated protein 1	6	1.06	1.11	1	0.6756	0.2297	0.2712	Q6NZI2	Human	http://www.uniprot.org/uniprot/Q6NZI2	PTRF	Membrane	Plays an important role in caveolae formation and organization. Required for the sequestration of mobile caveolin into immobile caveolae. Termination of transcription by RNA polymerase I involves pausing of transcription by TTF1, and the dissociation of the transcription complex, releasing pre-rRNA and RNA polymerase I from the template. PTRF is required for dissociation of the ternary transcript…
Gamma-adducin	1	3.19	3.54	1	0.5155	0.2304	0.0467	Q9UEY8	Human	http://www.uniprot.org/uniprot/Q9UEY8	ADD3	Cytoplasm	Membrane-cytoskeleton-associated protein that promotes the assembly of the spectrin-actin network. Binds to calmodulin.
Charged multivesicular body protein 1a	1	1.18	1	1.51	0.3086	0.231	0.048	Q9HD42	Human	http://www.uniprot.org/uniprot/Q9HD42	CHMP1A	Cytoplasm	Probable peripherally associated component of the endosomal sorting required for transport complex III (ESCRT-III) which is involved in multivesicular bodies (MVBs) formation and sorting of endosomal cargo proteins into MVBs. MVBs contain intraluminal vesicles (ILVs) that are generated by invagination and scission from the limiting membrane of the endosome and mostly are delivered to lysosomes en…
Protein cornichon homolog 4	1	1.53	1	0	0.9509	0.2312	0.1296	Q9P003	Human	http://www.uniprot.org/uniprot/Q9P003	CNIH4	Membrane
U6 snRNA-associated Sm-like protein LSm4	1	2.83	2.14	1	0.8489	0.2315	0.2961	Q9Y4Z0	Human	http://www.uniprot.org/uniprot/Q9Y4Z0	LSM4	Nucleus	Binds specifically to the 3'-terminal U-tract of U6 snRNA.
Estradiol 17-beta-dehydrogenase 11	3	1	1.11	0	0.3023	0.232	0.11	Q8NBQ5	Human	http://www.uniprot.org/uniprot/Q8NBQ5	HSD17B11	Secreted	Can convert androstan-3-alpha,17-beta-diol (3-alpha-diol) to androsterone in vitro, suggesting that it may participate in androgen metabolism during steroidogenesis. May act by metabolizing compounds that stimulate steroid synthesis and/or by generating metabolites that inhibit it. Has no activity toward DHEA (dehydroepiandrosterone), or A-dione (4-androste-3,17-dione), and only a slight activity…
Dipeptidyl peptidase 1	1	1.87	1.46	1	0.1985	0.2326	0.7827	P53634	Human	http://www.uniprot.org/uniprot/P53634	CTSC	Lysosome	Thiol protease. Has dipeptidylpeptidase activity. Active against a broad range of dipeptide substrates composed of both polar and hydrophobic amino acids. Proline cannot occupy the P1 position and arginine cannot occupy the P2 position of the substrate. Can act as both an exopeptidase and endopeptidase. Activates serine proteases such as elastase, cathepsin G and granzymes A and B. Can also activ…
Keratin, type II cytoskeletal 6A	7	1.95	3.06	1	0.3282	0.2336	0.1325	P02538	Human	http://www.uniprot.org/uniprot/P02538	KRT6A		Epidermis-specific type I keratin involved in wound healing. Involved in the activation of follicular keratinocytes after wounding, while it does not play a major role in keratinocyte proliferation or migration. Participates in the regulation of epithelial migration by inhibiting the activity of SRC during wound repair.
Sorting nexin-2	1	1.57	1.18	1	0.3639	0.2336	0.7123	O60749	Human	http://www.uniprot.org/uniprot/O60749	SNX2	Early endosome membrane	Involved in several stages of intracellular trafficking. Interacts with membranes containing phosphatidylinositol 3-phosphate (PtdIns(3P)) or phosphatidylinositol 3,5-bisphosphate (PtdIns(3,5)P2) (PubMed:16179610). Acts in part as component of the retromer membrane-deforming SNX-BAR subcomplex (PubMed:17101778). The SNX-BAR retromer mediates retrograde transport of cargo proteins from endosomes t…
Protein disulfide-isomerase A4	16	1.09	1.02	1	0.499	0.2337	0.2345	P13667	Human	http://www.uniprot.org/uniprot/P13667	PDIA4	Endoplasmic reticulum lumen
Annexin A6	13	1.12	1.25	1	0.5754	0.2341	0.2782	P08133	Human	http://www.uniprot.org/uniprot/P08133	ANXA6	Cytoplasm	May associate with CD21. May regulate the release of Ca(2+) from intracellular stores.
Actin-like protein 6A	2	2.32	1	2.81	0.4428	0.2343	0.2031	O96019	Human	http://www.uniprot.org/uniprot/O96019	ACTL6A	Nucleus	Involved in transcriptional activation and repression of select genes by chromatin remodeling (alteration of DNA-nucleosome topology). Required for maximal ATPase activity of SMARCA4/BRG1/BAF190A and for association of the SMARCA4/BRG1/BAF190A containing remodeling complex BAF with chromatin/nuclear matrix. Belongs to the neural progenitors-specific chromatin remodeling complex (npBAF complex) an…
Ras-related protein Rab-14	2	1.9	1.72	1	0.3009	0.2344	0.3984	P61106	Human	http://www.uniprot.org/uniprot/P61106	RAB14	Recycling endosome	Involved in membrane trafficking between the Golgi complex and endosomes during early embryonic development. Regulates the Golgi to endosome transport of FGFR-containing vesicles during early development, a key process for developing basement membrane and epiblast and primitive endoderm lineages during early postimplantation development. May act by modulating the kinesin KIF16B-cargo association …
T-complex protein 1 subunit theta	10	1.39	1	1.21	0.3505	0.2349	0.0473	P50990	Human	http://www.uniprot.org/uniprot/P50990	CCT8	Cytoplasm	Molecular chaperone; assists the folding of proteins upon ATP hydrolysis. As part of the BBS/CCT complex may play a role in the assembly of BBSome, a complex involved in ciliogenesis regulating transports vesicles to the cilia. Known to play a role, in vitro, in the folding of actin and tubulin.
Target of Myb protein 1	1	1.18	1	1.69	0.6086	0.2351	0.1055	O60784	Human	http://www.uniprot.org/uniprot/O60784	TOM1	Cytoplasm	May be involved in intracellular trafficking. Probable association with membranes.
BAG family molecular chaperone regulator 5	1	1	1.01	1.02	0.9163	0.2353	0.324	Q9UL15	Human	http://www.uniprot.org/uniprot/Q9UL15	BAG5		Inhibits both auto-ubiquitination of PARK2 and ubiquitination of target proteins by PARK2 (By similarity). May function as a nucleotide exchange factor for HSP/HSP70, promoting ADP release, and activating Hsp70-mediated refolding.
Nucleoporin p58/p45	1	3.37	2.82	1	0.6517	0.2357	0.0064	Q9BVL2	Human	http://www.uniprot.org/uniprot/Q9BVL2	NUPL1	Nucleus	Component of the nuclear pore complex, a complex required for the trafficking across the nuclear membrane.
Proteasome adapter and scaffold protein ECM29	4	1.36	1.32	1	0.4807	0.2359	0.1583	Q5VYK3	Human	http://www.uniprot.org/uniprot/Q5VYK3	ECM29	Endoplasmic reticulum	Adapter/scaffolding protein that binds to the 26S proteasome, motor proteins and other compartment specific proteins. May couple the proteasome to different compartments including endosome, endoplasmic reticulum and centrosome. May play a role in ERAD and other enhanced proteolyis.
Hydroxyacylglutathione hydrolase, mitochondrial	1	1	1.06	1.21	0.4807	0.2364	0.3634	Q16775	Human	http://www.uniprot.org/uniprot/Q16775	HAGH	Mitochondrion matrix	Thiolesterase that catalyzes the hydrolysis of S-D-lactoyl-glutathione to form glutathione and D-lactic acid.
Insulin-like growth factor 2 mRNA-binding protein 3	3	1	1.12	1.46	0.6496	0.2368	0.3968	O00425	Human	http://www.uniprot.org/uniprot/O00425	IGF2BP3	Nucleus	RNA-binding factor that may recruits target transcripts to cytoplasmic protein-RNA complexes (mRNPs). This transcript 'caging' into mRNPs allows mRNA transport and transient storage. It also modulates the rate and location at which target transcripts encounter the translational apparatus and shields them from endonuclease attacks or microRNA-mediated degradation. Binds to the 3'-UTR of CD44 mRNA …
RNA cytidine acetyltransferase	1	1.55	1	1.15	0.0844	0.237	0.3805	Q9H0A0	Human	http://www.uniprot.org/uniprot/Q9H0A0	NAT10	Nucleus	Has protein acetyltransferase activity in vitro. Can acetylate both histones and microtubules. Histone acetylation may regulate transcription and mitotic chromosome de-condensation. Activates telomerase activity by stimulating the transcription of TERT, and may also regulate telomerase function by affecting the balance of telomerase subunit assembly, disassembly, and localization. Acetylates alph…
Cilia- and flagella-associated protein 20	2	1.41	1.6	1	0.4369	0.2373	0.0577	Q9Y6A4	Human	http://www.uniprot.org/uniprot/Q9Y6A4	CFAP20	Nucleus	Cilium- and flagellum-specific protein that plays a role in axonemal structure organization and motility. Involved in the regulation of the size and morphology of cilia (PubMed:24414207). Required for axonemal microtubules polyglutamylation (PubMed:24414207).
Dolichyl-diphosphooligosaccharide--protein glycosyltransferase subunit 1	7	1.28	1.45	1	0.2926	0.2374	0.1956	P04843	Human	http://www.uniprot.org/uniprot/P04843	RPN1	Endoplasmic reticulum membrane	Essential subunit of the N-oligosaccharyl transferase (OST) complex which catalyzes the transfer of a high mannose oligosaccharide from a lipid-linked oligosaccharide donor to an asparagine residue within an Asn-X-Ser/Thr consensus motif in nascent polypeptide chains.
Pentatricopeptide repeat domain-containing protein 3, mitochondrial	4	1	1.01	0	0.7447	0.2377	0.3078	Q96EY7	Human	http://www.uniprot.org/uniprot/Q96EY7	PTCD3	Mitochondrion	Mitochondrial RNA-binding protein that has a role in mitochondrial translation.
T-box brain protein 1	2	1.66	Low S/N	1	0.2174	0.2378	0.4226	Q16650	Human	http://www.uniprot.org/uniprot/Q16650	TBR1	Nucleus	Probable transcriptional regulator involved in developmental processes. Required for normal brain development.
UV excision repair protein RAD23 homolog A	1	1	1.89	2.85	0.335	0.2378	0.6498	P54725	Human	http://www.uniprot.org/uniprot/P54725	RAD23A	Nucleus	Multiubiquitin chain receptor involved in modulation of proteasomal degradation. Binds to 'Lys-48'-linked polyubiquitin chains in a length-dependent manner and with a lower affinity to 'Lys-63'-linked polyubiquitin chains. Proposed to be capable to bind simultaneously to the 26S proteasome and to polyubiquitinated substrates and to deliver ubiquitinated proteins to the proteasome.
Heat shock protein HSP 90-beta	17	1.18	1.26	1	0.5949	0.238	0.118	P08238	Human	http://www.uniprot.org/uniprot/P08238	HSP90AB1	Cytoplasm	Molecular chaperone that promotes the maturation, structural maintenance and proper regulation of specific target proteins involved for instance in cell cycle control and signal transduction. Undergoes a functional cycle that is linked to its ATPase activity. This cycle probably induces conformational changes in the client proteins, thereby causing their activation. Interacts dynamically with var…
Plexin-A2	1	1	1.12	1.18	0.9247	0.2381	0.2831	O75051	Human	http://www.uniprot.org/uniprot/O75051	PLXNA2	Cell membrane	Coreceptor for SEMA3A and SEMA6A. Necessary for signaling by SEMA6A and class 3 semaphorins and subsequent remodeling of the cytoskeleton. Plays a role in axon guidance, invasive growth and cell migration. Class 3 semaphorins bind to a complex composed of a neuropilin and a plexin. The plexin modulates the affinity of the complex for specific semaphorins, and its cytoplasmic domain is required fo…
2-hydroxyacyl-CoA lyase 2	1	1.56	1	1.07	0.2904	0.2385	0.6287	A1L0T0	Human	http://www.uniprot.org/uniprot/A1L0T0	ILVBL	Membrane
Rho GTPase-activating protein 24	3	1.37	1.1	1	0.6202	0.2385	0.9325	Q8N264	Human	http://www.uniprot.org/uniprot/Q8N264	ARHGAP24	Cytoplasm	Rho GTPase-activating protein involved in cell polarity, cell morphology and cytoskeletal organization. Acts as a GTPase activator for the Rac-type GTPase by converting it to an inactive GDP-bound state. Controls actin remodeling by inactivating Rac downstream of Rho leading to suppress leading edge protrusion and promotes cell retraction to achieve cellular polarity. Able to suppress RAC1 and CD…
E3 ubiquitin-protein ligase KCMF1	1	1.32	1.26	1	0.9286	0.2404	0.2106	Q9P0J7	Human	http://www.uniprot.org/uniprot/Q9P0J7	KCMF1		Has intrinsic E3 ubiquitin ligase activity and promotes ubiquitination.
Band 4.1-like protein 2	3	1.19	1	1.44	0.5586	0.2408	0.099	O43491	Human	http://www.uniprot.org/uniprot/O43491	EPB41L2	Cytoplasm
Aminopeptidase B	7	1.7	1.77	1	0.1402	0.2409	0.3186	Q9H4A4	Human	http://www.uniprot.org/uniprot/Q9H4A4	RNPEP	Secreted	Exopeptidase which selectively removes arginine and/or lysine residues from the N-terminus of several peptide substrates including Arg(0)-Leu-enkephalin, Arg(0)-Met-enkephalin and Arg(-1)-Lys(0)-somatostatin-14. Can hydrolyze leukotriene A4 (LTA-4) into leukotriene B4 (LTB-4) (By similarity).
Heat shock 70 kDa protein 1A	6	1.13	1	1	0.5366	0.241	0.2184	P0DMV8	Human	http://www.uniprot.org/uniprot/P0DMV8	HSPA1A	Cytoplasm	In cooperation with other chaperones, Hsp70s stabilize preexistent proteins against aggregation and mediate the folding of newly translated polypeptides in the cytosol as well as within organelles. These chaperones participate in all these processes through their ability to recognize nonnative conformations of other proteins. They bind extended peptide segments with a net hydrophobic character ex…
Phospholipid hydroperoxide glutathione peroxidase	2	1.35	1.16	1	0.6002	0.2413	0.07	P36969	Human	http://www.uniprot.org/uniprot/P36969	GPX4	Mitochondrion	Protects cells against membrane lipid peroxidation and cell death. Required for normal sperm development and male fertility. Could play a major role in protecting mammals from the toxicity of ingested lipid hydroperoxides. Essential for embryonic development. Protects from radiation and oxidative damage (By similarity).
60S ribosomal protein L36a	2	1.82	1.68	1	0.6607	0.2416	0.3	P83881	Human	http://www.uniprot.org/uniprot/P83881	RPL36A	Cytoplasm
Cytochrome b-c1 complex subunit 8	1	1	1.69	0	0.893	0.2426	0.4226	O14949	Human	http://www.uniprot.org/uniprot/O14949	UQCRQ	Mitochondrion inner membrane	This is a component of the ubiquinol-cytochrome c reductase complex (complex III or cytochrome b-c1 complex), which is part of the mitochondrial respiratory chain. This subunit, together with cytochrome b, binds to ubiquinone.
MOB kinase activator 1B	1	2.4	2.22	1	0.5503	0.2427	0.0374	Q7L9L4	Human	http://www.uniprot.org/uniprot/Q7L9L4	MOB1B	Cytoplasm	Activator of LATS1/2 in the Hippo signaling pathway which plays a pivotal role in organ size control and tumor suppression by restricting proliferation and promoting apoptosis. The core of this pathway is composed of a kinase cascade wherein STK3/MST2 and STK4/MST1, in complex with its regulatory protein SAV1, phosphorylates and activates LATS1/2 in complex with its regulatory protein MOB1, which…
Translocation protein SEC63 homolog	2	1.29	1.7	1	0.4456	0.2431	0.1079	Q9UGP8	Human	http://www.uniprot.org/uniprot/Q9UGP8	SEC63	Endoplasmic reticulum membrane	Required for integral membrane and secreted preprotein translocation across the endoplasmic reticulum membrane.
Signal transducer and activator of transcription 3	2	1.05	1.04	1	0.361	0.2432	0.6652	P40763	Human	http://www.uniprot.org/uniprot/P40763	STAT3	Cytoplasm	Signal transducer and transcription activator that mediates cellular responses to interleukins, KITLG/SCF and other growth factors. May mediate cellular responses to activated FGFR1, FGFR2, FGFR3 and FGFR4. Binds to the interleukin-6 (IL-6)-responsive elements identified in the promoters of various acute-phase protein genes. Activated by IL31 through IL31RA. Cytoplasmic STAT3 represses macroautop…
Radixin	11	1.5	1.05	1	0.4788	0.2435	0.5465	P35241	Human	http://www.uniprot.org/uniprot/P35241	RDX	Cell membrane	Probably plays a crucial role in the binding of the barbed end of actin filaments to the plasma membrane.
Cytoskeleton-associated protein 4	17	1.2	1.26	1	0.4472	0.2436	0.1379	Q07065	Human	http://www.uniprot.org/uniprot/Q07065	CKAP4	Endoplasmic reticulum membrane	High-affinity epithelial cell surface receptor for APF.
Monocarboxylate transporter 1	1	1.26	1.37	1	0.528	0.2437	0.7282	P53985	Human	http://www.uniprot.org/uniprot/P53985	SLC16A1	Cell membrane	Proton-coupled monocarboxylate transporter. Catalyzes the rapid transport across the plasma membrane of many monocarboxylates such as lactate, pyruvate, branched-chain oxo acids derived from leucine, valine and isoleucine, and the ketone bodies acetoacetate, beta-hydroxybutyrate and acetate. Depending on the tissue and on cicumstances, mediates the import or export of lactic acid and ketone bodie…
NADH dehydrogenase [ubiquinone] 1 beta subcomplex subunit 7	1	1	1.12	0	0.9227	0.2438	0.1925	P17568	Human	http://www.uniprot.org/uniprot/P17568	NDUFB7	Mitochondrion inner membrane	Accessory subunit of the mitochondrial membrane respiratory chain NADH dehydrogenase (Complex I), that is believed not to be involved in catalysis. Complex I functions in the transfer of electrons from NADH to the respiratory chain. The immediate electron acceptor for the enzyme is believed to be ubiquinone.
NAD(P)H dehydrogenase [quinone] 1	5	1	1.08	1.02	0.2429	0.244	0.3144	P15559	Human	http://www.uniprot.org/uniprot/P15559	NQO1	Cytoplasm	The enzyme apparently serves as a quinone reductase in connection with conjugation reactions of hydroquinons involved in detoxification pathways as well as in biosynthetic processes such as the vitamin K-dependent gamma-carboxylation of glutamate residues in prothrombin synthesis.
Clathrin interactor 1	8	1.07	1.02	1	0.3646	0.2441	0.1219	Q14677	Human	http://www.uniprot.org/uniprot/Q14677	CLINT1	Cytoplasm	Binds to membranes enriched in phosphatidylinositol 4,5-bisphosphate (PtdIns(4,5)P2). May have a role in transport via clathrin-coated vesicles from the trans-Golgi network to endosomes. Stimulates clathrin assembly.
Nucleobindin-1	3	1	1.12	1.05	0.8588	0.2443	0.5679	Q02818	Human	http://www.uniprot.org/uniprot/Q02818	NUCB1	Golgi apparatus	Major calcium-binding protein of the Golgi. May have a role in calcium homeostasis (By similarity).
Sorting and assembly machinery component 50 homolog	3	2.58	1.86	1	0.2703	0.2444	0.7529	Q9Y512	Human	http://www.uniprot.org/uniprot/Q9Y512	SAMM50	Mitochondrion outer membrane	May be required for the assembly pathway of mitochondrial outer membrane proteins.
PDZ domain-containing protein GIPC1	2	1.03	1	1.21	0.2688	0.2445	0.3487	O14908	Human	http://www.uniprot.org/uniprot/O14908	GIPC1	Cytoplasm	May be involved in G protein-linked signaling.
Phospholipase A-2-activating protein	1	1.15	1	1.2	0.3808	0.2449	0.1245	Q9Y263	Human	http://www.uniprot.org/uniprot/Q9Y263	PLAA		Involved in the maintenance of ubiquitin levels.
Peptidyl-prolyl cis-trans isomerase FKBP10	3	1	1.11	1.03	0.4588	0.2453	0.7729	Q96AY3	Human	http://www.uniprot.org/uniprot/Q96AY3	FKBP10	Endoplasmic reticulum lumen	PPIases accelerate the folding of proteins during protein synthesis.
GRB10-interacting GYF protein 2	1	1.44	1	1.04	0.105	0.2454	0.304	Q6Y7W6	Human	http://www.uniprot.org/uniprot/Q6Y7W6	GIGYF2		May act cooperatively with GRB10 to regulate tyrosine kinase receptor signaling, including IGF1 and insulin receptors.
Activator of 90 kDa heat shock protein ATPase homolog 1	6	1.81	1.69	1	0.5016	0.2456	0.5774	O95433	Human	http://www.uniprot.org/uniprot/O95433	AHSA1	Cytoplasm	Cochaperone that stimulates HSP90 ATPase activity (By similarity). May affect a step in the endoplasmic reticulum to Golgi trafficking.
Transcription factor BTF3	1	1.33	1.09	1	0.2244	0.2458	0.7069	P20290	Human	http://www.uniprot.org/uniprot/P20290	BTF3	Cytoplasm	When associated with NACA, prevents inappropriate targeting of non-secretory polypeptides to the endoplasmic reticulum (ER). Binds to nascent polypeptide chains as they emerge from the ribosome and blocks their interaction with the signal recognition particle (SRP), which normally targets nascent secretory peptides to the ER. BTF3 is also a general transcription factor that can form a stable comp…
Dynein light chain 1, cytoplasmic	1	2.09	1.18	1	0.307	0.246	0.6951	P63167	Human	http://www.uniprot.org/uniprot/P63167	DYNLL1	Cytoplasm	Acts as one of several non-catalytic accessory components of the cytoplasmic dynein 1 complex that are thought to be involved in linking dynein to cargos and to adapter proteins that regulate dynein function. Cytoplasmic dynein 1 acts as a motor for the intracellular retrograde motility of vesicles and organelles along microtubules. May play a role in changing or maintaining the spatial distribut…
Transketolase	11	1.23	1	1.01	0.3905	0.246	0.4336	P29401	Human	http://www.uniprot.org/uniprot/P29401	TKT		Catalyzes the transfer of a two-carbon ketol group from a ketose donor to an aldose acceptor, via a covalent intermediate with the cofactor thiamine pyrophosphate.
Filamin-C	22	1.03	1	1.04	0.4764	0.2461	0.2246	Q14315	Human	http://www.uniprot.org/uniprot/Q14315	FLNC	Cytoplasm	Muscle-specific filamin, which plays a central role in muscle cells, probably by functioning as a large actin-cross-linking protein. May be involved in reorganizing the actin cytoskeleton in response to signaling events, and may also display structural functions at the Z lines in muscle cells. Critical for normal myogenesis and for maintaining the structural integrity of the muscle fibers.
Phosphoglycerate kinase 1	14	1.16	1.11	1	0.4843	0.2461	0.2893	P00558	Human	http://www.uniprot.org/uniprot/P00558	PGK1	Cytoplasm	In addition to its role as a glycolytic enzyme, it seems that PGK-1 acts as a polymerase alpha cofactor protein (primer recognition protein).
Actin-related protein 2	5	1.2	1.44	1	0.7462	0.2462	0.2511	P61160	Human	http://www.uniprot.org/uniprot/P61160	ACTR2	Cytoplasm	Functions as ATP-binding component of the Arp2/3 complex which is involved in regulation of actin polymerization and together with an activating nucleation-promoting factor (NPF) mediates the formation of branched actin networks. Seems to contact the pointed end of the daughter actin filament.
SAP30-binding protein	1	1.31	1.59	1	0.7728	0.2464	0.0613	Q9UHR5	Human	http://www.uniprot.org/uniprot/Q9UHR5	SAP30BP	Nucleus	Induces cell death. May act as a transcriptional corepressor of a gene related to cell survival. May be involved in the regulation of beta-2-microglobulin genes.
AH receptor-interacting protein	5	1.34	1	1.19	0.1825	0.2472	0.4281	O00170	Human	http://www.uniprot.org/uniprot/O00170	AIP	Cytoplasm	May play a positive role in AHR-mediated (aromatic hydrocarbon receptor) signaling, possibly by influencing its receptivity for ligand and/or its nuclear targeting.
40S ribosomal protein S16	4	1.52	1.37	1	0.2115	0.2472	0.1363	P62249	Human	http://www.uniprot.org/uniprot/P62249	RPS16
Aldehyde dehydrogenase, mitochondrial	3	1.34	1.36	1	0.489	0.2472	0.2294	P05091	Human	http://www.uniprot.org/uniprot/P05091	ALDH2	Mitochondrion matrix
GPI-anchor transamidase	1	2.71	2.97	1	0.9389	0.2473	0.2404	Q92643	Human	http://www.uniprot.org/uniprot/Q92643	PIGK	Endoplasmic reticulum membrane	Mediates GPI anchoring in the endoplasmic reticulum, by replacing a protein's C-terminal GPI attachment signal peptide with a pre-assembled GPI. During this transamidation reaction, the GPI transamidase forms a carbonyl intermediate with the substrate protein.
Drebrin	10	1.1	1.17	1	0.5639	0.2474	0.3054	Q16643	Human	http://www.uniprot.org/uniprot/Q16643	DBN1	Cytoplasm	Drebrins might play some role in cell migration, extension of neuronal processes and plasticity of dendrites. Required for actin polymerization at immunological synapses (IS) and for CXCR4 recruitment to IS.
Eukaryotic initiation factor 4A-III	5	1.15	1	1.05	0.6625	0.2474	0.3591	P38919	Human	http://www.uniprot.org/uniprot/P38919	EIF4A3	Nucleus	ATP-dependent RNA helicase. Core component of the splicing-dependent multiprotein exon junction complex (EJC) deposited at splice junctions on mRNAs. The EJC is a dynamic structure consisting of core proteins and several peripheral nuclear and cytoplasmic associated factors that join the complex only transiently either during EJC assembly or during subsequent mRNA metabolism. The EJC marks the po…
NADH dehydrogenase [ubiquinone] iron-sulfur protein 2, mitochondrial	1	4.27	3.9	1	0.4869	0.2481	0.5435	O75306	Human	http://www.uniprot.org/uniprot/O75306	NDUFS2	Mitochondrion inner membrane	Core subunit of the mitochondrial membrane respiratory chain NADH dehydrogenase (Complex I) that is believed to belong to the minimal assembly required for catalysis. Complex I functions in the transfer of electrons from NADH to the respiratory chain. The immediate electron acceptor for the enzyme is believed to be ubiquinone (By similarity).
60S ribosomal protein L6	8	1.25	1.26	1	0.6524	0.2481	0.1368	Q02878	Human	http://www.uniprot.org/uniprot/Q02878	RPL6		Specifically binds to domain C of the Tax-responsive enhancer element in the long terminal repeat of HTLV-I.
F-actin-capping protein subunit alpha-1	2	1.55	1.39	1	0.641	0.2484	0.4981	P52907	Human	http://www.uniprot.org/uniprot/P52907	CAPZA1	Cytoplasm	F-actin-capping proteins bind in a Ca(2+)-independent manner to the fast growing ends of actin filaments (barbed end) thereby blocking the exchange of subunits at these ends. Unlike other capping proteins (such as gelsolin and severin), these proteins do not sever actin filaments.
Mitochondrial proton/calcium exchanger protein	2	1	1.03	1.46	0.4139	0.2487	0.4454	O95202	Human	http://www.uniprot.org/uniprot/O95202	LETM1	Mitochondrion inner membrane	Crucial for the maintenance of mitochondrial tubular networks and for the assembly of the supercomplexes of the respiratory chain. Required for the maintenance of the tubular shape and cristae organization.
Glycogenin-1	1	1.38	1.39	1	0.9014	0.2487	0.2726	P46976	Human	http://www.uniprot.org/uniprot/P46976	GYG1		Self-glucosylates, via an inter-subunit mechanism, to form an oligosaccharide primer that serves as substrate for glycogen synthase.
Glutathione S-transferase theta-2	1	1.54	1	0	0.9759	0.249	0.0827	P0CG29	Human	http://www.uniprot.org/uniprot/P0CG29	GSTT2	Cytoplasm	Conjugation of reduced glutathione to a wide number of exogenous and endogenous hydrophobic electrophiles. Has a sulfatase activity.
Succinate--CoA ligase [ADP-forming] subunit beta, mitochondrial	1	1.12	1.47	1	0.0897	0.2492	0.2707	Q9P2R7	Human	http://www.uniprot.org/uniprot/Q9P2R7	SUCLA2	Mitochondrion	Catalyzes the ATP-dependent ligation of succinate and CoA to form succinyl-CoA.
Heterogeneous nuclear ribonucleoproteins C1/C2	3	1.16	1.06	1	0.4514	0.2492	0.2621	P07910	Human	http://www.uniprot.org/uniprot/P07910	HNRNPC	Nucleus	Binds pre-mRNA and nucleates the assembly of 40S hnRNP particles. Single HNRNPC tetramers bind 230-240 nucleotides. Trimers of HNRNPC tetramers bind 700 nucleotides. May play a role in the early steps of spliceosome assembly and pre-mRNA splicing. Interacts with poly-U tracts in the 3'-UTR or 5'-UTR of mRNA and modulates the stability and the level of translation of bound mRNA molecules.
Prolactin regulatory element-binding protein	1	1.22	1.22	1	0.1866	0.2495	0.6434	Q9HCU5	Human	http://www.uniprot.org/uniprot/Q9HCU5	PREB	Nucleus	Was first identified based on its probable role in the regulation of pituitary gene transcription. Binds to the prolactin gene (PRL) promoter and seems to activate transcription (By similarity). Guanine nucleotide exchange factor that activates SARA2. Required for the formation of COPII transport vesicles from the ER.
Septin-9	2	1.13	1	1.34	0.5742	0.2499	0.1246	Q9UHD8	Human	http://www.uniprot.org/uniprot/Q9UHD8	2021-09-09	Cytoplasm	Filament-forming cytoskeletal GTPase (By similarity). May play a role in cytokinesis (Potential). May play a role in the internalization of 2 intracellular microbial pathogens, Listeria monocytogenes and Shigella flexneri.
Ras-related protein Rab-1B	4	1.25	1.19	1	0.7251	0.2499	0.3982	Q9H0U4	Human	http://www.uniprot.org/uniprot/Q9H0U4	RAB1B	Cytoplasm	The small GTPases Rab are key regulators of intracellular membrane trafficking, from the formation of transport vesicles to their fusion with membranes. Rabs cycle between an inactive GDP-bound form and an active GTP-bound form that is able to recruit to membranes different set of downstream effectors directly responsible for vesicle formation, movement, tethering and fusion. RAB1B regulates vesi…
Translocation protein SEC62	1	1	1.47	1.23	0.0939	0.2505	0.2939	Q99442	Human	http://www.uniprot.org/uniprot/Q99442	SEC62	Endoplasmic reticulum membrane	Required for preprotein translocation.
Common contaminant in samples	11	1.29	1.46	1	0.551	0.2506	0.2455	CRAP0087	Other	http://www.uniprot.org/uniprot/CRAP0087
Fragile X mental retardation syndrome-related protein 1	2	1.39	1.19	1	0.5424	0.2516	0.3904	P51114	Human	http://www.uniprot.org/uniprot/P51114	FXR1	Cytoplasm	RNA-binding protein required for embryonic and postnatal development of muscle tissue. May regulate intracellular transport and local translation of certain mRNAs (By similarity).
Inositol 1,4,5-trisphosphate receptor type 2	2	1.27	1.14	1	0.5154	0.2517	0.5922	Q14571	Human	http://www.uniprot.org/uniprot/Q14571	ITPR2	Endoplasmic reticulum membrane	Receptor for inositol 1,4,5-trisphosphate, a second messenger that mediates the release of intracellular calcium. This release is regulated by cAMP both dependently and independently of PKA (By similarity).
N-acetyl-D-glucosamine kinase	3	1.15	1	1.22	0.767	0.2519	0.5127	Q9UJ70	Human	http://www.uniprot.org/uniprot/Q9UJ70	NAGK		Converts endogenous N-acetylglucosamine (GlcNAc), a major component of complex carbohydrates, from lysosomal degradation or nutritional sources into GlcNAc 6-phosphate. Involved in the N-glycolylneuraminic acid (Neu5Gc) degradation pathway: although human is not able to catalyze formation of Neu5Gc due to the inactive CMAHP enzyme, Neu5Gc is present in food and must be degraded. Also has ManNAc k…
V-type proton ATPase 16 kDa proteolipid subunit	2	5.83	6	1	0.5894	0.252	0.4567	P27449	Human	http://www.uniprot.org/uniprot/P27449	ATP6V0C	Vacuole membrane	Proton-conducting pore forming subunit of the membrane integral V0 complex of vacuolar ATPase. V-ATPase is responsible for acidifying a variety of intracellular compartments in eukaryotic cells.
Exosome RNA helicase MTR4	1	1	1.23	1.25	0.4448	0.2522	0.9873	P42285	Human	http://www.uniprot.org/uniprot/P42285	SKIV2L2	Nucleus	May be involved in pre-mRNA splicing. Associated with the RNA exosome complex and involved in the 3'-processing of the 7S pre-RNA to the mature 5.8S rRNA.
Eukaryotic translation initiation factor 4E	1	1.22	1.89	1	0.061	0.2529	0.0251	P06730	Human	http://www.uniprot.org/uniprot/P06730	EIF4E	Cytoplasm	Recognizes and binds the 7-methylguanosine-containing mRNA cap during an early step in the initiation of protein synthesis and facilitates ribosome binding by inducing the unwinding of the mRNAs secondary structures. Component of the CYFIP1-EIF4E-FMR1 complex which binds to the mRNA cap and mediates translational repression. In the CYFIP1-EIF4E-FMR1 complex this subunit mediates the binding to th…
Common contaminant in samples	2	1	1.14	1.27	0.3589	0.2535	0.6338	CRAP0094	Other	http://www.uniprot.org/uniprot/CRAP0094
60S ribosomal protein L31	2	1.58	1.69	1	0.599	0.2535	0.3945	P62899	Human	http://www.uniprot.org/uniprot/P62899	RPL31
Calcium-binding mitochondrial carrier protein SCaMC-1	1	1.8	1.53	1	0.67	0.2535	0.0127	Q6NUK1	Human	http://www.uniprot.org/uniprot/Q6NUK1	SLC25A24	Mitochondrion inner membrane	Calcium-dependent mitochondrial solute carrier. Mediates the reversible, electroneutral exchange of Mg-ATP or Mg-ADP against phosphate ions, catalyzing the net uptake or efflux of adenine nucleotides across the mitochondrial inner membrane. Nucleotide transport is inactive when cytosolic calcium levels are low, and is activated by an increase in cytosolic calcium levels. May play a role in protec…
Multidrug resistance-associated protein 1	2	1.01	1	1.1	0.8072	0.2536	0.2118	P33527	Human	http://www.uniprot.org/uniprot/P33527	ABCC1	Cell membrane	Mediates export of organic anions and drugs from the cytoplasm. Mediates ATP-dependent transport of glutathione and glutathione conjugates, leukotriene C4, estradiol-17-beta-o-glucuronide, methotrexate, antiviral drugs and other xenobiotics. Confers resistance to anticancer drugs. Hydrolyzes ATP with low efficiency.
Alpha-actinin-4	13	1.23	1.17	1	0.7301	0.2537	0.2851	O43707	Human	http://www.uniprot.org/uniprot/O43707	ACTN4	Nucleus	F-actin cross-linking protein which is thought to anchor actin to a variety of intracellular structures. This is a bundling protein (Probable). Probably involved in vesicular trafficking via its association with the CART complex. The CART complex is necessary for efficient transferrin receptor recycling but not for EGFR degradation (PubMed:15772161). Involved in tight junction assembly in epithel…
Tyrosine-protein kinase CSK	2	1.34	1.37	1	0.8457	0.254	0.0759	P41240	Human	http://www.uniprot.org/uniprot/P41240	CSK	Cytoplasm	Non-receptor tyrosine-protein kinase that plays an important role in the regulation of cell growth, differentiation, migration and immune response. Phosphorylates tyrosine residues located in the C-terminal tails of Src-family kinases (SFKs) including LCK, SRC, HCK, FYN, LYN or YES1. Upon tail phosphorylation, Src-family members engage in intramolecular interactions between the phosphotyrosine ta…
26S proteasome regulatory subunit 6B	1	1.25	1.52	1	0.1474	0.2542	0.0544	P43686	Human	http://www.uniprot.org/uniprot/P43686	PSMC4	Cytoplasm	The 26S protease is involved in the ATP-dependent degradation of ubiquitinated proteins. The regulatory (or ATPase) complex confers ATP dependency and substrate specificity to the 26S complex.
ELAV-like protein 1	4	1.05	1	1.19	0.699	0.2545	0.1498	Q15717	Human	http://www.uniprot.org/uniprot/Q15717	ELAVL1	Cytoplasm	RNA-binding protein that binds to the 3'-UTR region of mRNAs and increases their stability. Involved in embryonic stem cells (ESCs) differentiation: preferentially binds mRNAs that are not methylated by N6-methyladenosine (m6A), stabilizing them, promoting ESCs differentiation. Binds to poly-U elements and AU-rich elements (AREs) in the 3'-UTR of target mRNAs. Binds avidly to the AU-rich element …
Very long-chain specific acyl-CoA dehydrogenase, mitochondrial	4	1.08	1.04	1	0.5614	0.2549	0.8062	P49748	Human	http://www.uniprot.org/uniprot/P49748	ACADVL	Mitochondrion inner membrane	Active toward esters of long-chain and very long chain fatty acids such as palmitoyl-CoA, mysritoyl-CoA and stearoyl-CoA. Can accommodate substrate acyl chain lengths as long as 24 carbons, but shows little activity for substrates of less than 12 carbons.
Stress-70 protein, mitochondrial	12	1.12	1.06	1	0.3953	0.2552	0.1671	P38646	Human	http://www.uniprot.org/uniprot/P38646	HSPA9	Mitochondrion	Implicated in the control of cell proliferation and cellular aging. May also act as a chaperone.
DNA topoisomerase 2-beta	2	1.51	1	1.05	0.2079	0.2556	0.6257	Q02880	Human	http://www.uniprot.org/uniprot/Q02880	TOP2B	Cytoplasm	Control of topological states of DNA by transient breakage and subsequent rejoining of DNA strands. Topoisomerase II makes double-strand breaks.
Glutaredoxin-1	1	1.1	1.26	1	0.5687	0.2563	0.4565	P35754	Human	http://www.uniprot.org/uniprot/P35754	GLRX	Cytoplasm	Has a glutathione-disulfide oxidoreductase activity in the presence of NADPH and glutathione reductase. Reduces low molecular weight disulfides and proteins.
Putative protein FAM10A5	1	1.14	1	1.19	0.2354	0.2566	0.101	Q8NFI4	Human	http://www.uniprot.org/uniprot/Q8NFI4	ST13P5	Cytoplasm
Succinate dehydrogenase [ubiquinone] iron-sulfur subunit, mitochondrial	1	1	1.77	1.41	0.5612	0.2569	0.3227	P21912	Human	http://www.uniprot.org/uniprot/P21912	SDHB	Mitochondrion inner membrane	Iron-sulfur protein (IP) subunit of succinate dehydrogenase (SDH) that is involved in complex II of the mitochondrial electron transport chain and is responsible for transferring electrons from succinate to ubiquinone (coenzyme Q).
U3 small nucleolar ribonucleoprotein protein IMP3	2	1	1.63	0	0.3332	0.2572	0.0595	Q9NV31	Human	http://www.uniprot.org/uniprot/Q9NV31	IMP3	Nucleus	Component of the 60-80S U3 small nucleolar ribonucleoprotein (U3 snoRNP). Required for the early cleavages during pre-18S ribosomal RNA processing.
Heme-binding protein 2	3	1	1.1	1.28	0.3035	0.2574	0.4904	Q9Y5Z4	Human	http://www.uniprot.org/uniprot/Q9Y5Z4	HEBP2	Cytoplasm	Can promote mitochondrial permeability transition and facilitate necrotic cell death under different types of stress conditions. Does not bind hemin.
Aminopeptidase N	10	1.26	1.18	1	0.4475	0.2576	0.2705	P15144	Human	http://www.uniprot.org/uniprot/P15144	ANPEP	Cell membrane	Broad specificity aminopeptidase. Plays a role in the final digestion of peptides generated from hydrolysis of proteins by gastric and pancreatic proteases. May play a critical role in the pathogenesis of cholesterol gallstone disease. May be involved in the metabolism of regulatory peptides of diverse cell types, responsible for the processing of peptide hormones, such as angiotensin III and IV,…
Annexin A4	6	1.15	1.05	1	0.7144	0.2576	0.3268	P09525	Human	http://www.uniprot.org/uniprot/P09525	ANXA4		Calcium/phospholipid-binding protein which promotes membrane fusion and is involved in exocytosis.
Emerin	4	1.3	1.24	1	0.4274	0.2577	0.145	P50402	Human	http://www.uniprot.org/uniprot/P50402	EMD	Nucleus inner membrane	Stabilizes and promotes the formation of a nuclear actin cortical network. Stimulates actin polymerization in vitro by binding and stabilizing the pointed end of growing filaments. Inhibits beta-catenin activity by preventing its accumulation in the nucleus. Acts by influencing the nuclear accumulation of beta-catenin through a CRM1-dependent export pathway. Links centrosomes to the nuclear envel…
Eukaryotic translation initiation factor 3 subunit F	2	1.09	1.36	1	0.1752	0.2585	0.3201	O00303	Human	http://www.uniprot.org/uniprot/O00303	EIF3F	Cytoplasm	Component of the eukaryotic translation initiation factor 3 (eIF-3) complex, which is required for several steps in the initiation of protein synthesis. The eIF-3 complex associates with the 40S ribosome and facilitates the recruitment of eIF-1, eIF-1A, eIF-2:GTP:methionyl-tRNAi and eIF-5 to form the 43S preinitiation complex (43S PIC). The eIF-3 complex stimulates mRNA recruitment to the 43S PIC…
60S ribosomal protein L30	3	1.41	1.44	1	0.7243	0.2593	0.1115	P62888	Human	http://www.uniprot.org/uniprot/P62888	RPL30
Protein TFG	2	1	1.25	1.17	0.6392	0.2596	0.5626	Q92734	Human	http://www.uniprot.org/uniprot/Q92734	TFG		Plays a role in the normal dynamic function of the endoplasmic reticulum (ER) and its associated microtubules.
Inter-alpha-trypsin inhibitor heavy chain H2	2	1.01	1	1.02	0.8776	0.2596	0.319	P19823	Human	http://www.uniprot.org/uniprot/P19823	ITIH2	Secreted	May act as a carrier of hyaluronan in serum or as a binding protein between hyaluronan and other matrix protein, including those on cell surfaces in tissues to regulate the localization, synthesis and degradation of hyaluronan which are essential to cells undergoing biological processes.
28S ribosomal protein S21, mitochondrial	1	1.26	1.11	1	0.6068	0.2598	0.7221	P82921	Human	http://www.uniprot.org/uniprot/P82921	MRPS21	Mitochondrion
ADP/ATP translocase 2	4	1.15	1.31	1	0.2325	0.26	0.1602	P05141	Human	http://www.uniprot.org/uniprot/P05141	SLC25A5	Mitochondrion inner membrane	Catalyzes the exchange of cytoplasmic ADP with mitochondrial ATP across the mitochondrial inner membrane. As part of the mitotic spindle-associated MMXD complex it may play a role in chromosome segregation.
ATP-dependent RNA helicase DDX3X	4	1.46	1.49	1	0.8278	0.26	0.1407	O00571	Human	http://www.uniprot.org/uniprot/O00571	DDX3X	Nucleus speckle	Multifunctional ATP-dependent RNA helicase. The ATPase activity can be stimulated by various ribo- and deoxynucleic acids indicative for a relaxed substrate specificity. In vitro can unwind partially double-stranded DNA with a preference for 5'-single-stranded DNA overhangs. Is involved in several steps of gene expression, such as transcription, mRNA maturation, mRNA export and translation. Howev…
Proteasome subunit beta type-2	3	1.89	1	1.24	0.351	0.2603	0.3912	P49721	Human	http://www.uniprot.org/uniprot/P49721	PSMB2	Cytoplasm	The proteasome is a multicatalytic proteinase complex which is characterized by its ability to cleave peptides with Arg, Phe, Tyr, Leu, and Glu adjacent to the leaving group at neutral or slightly basic pH. The proteasome has an ATP-dependent proteolytic activity. This subunit has a trypsin-like activity.
Probable ATP-dependent RNA helicase DDX46	1	1.13	1	1.41	0.3615	0.2604	0.148	Q7L014	Human	http://www.uniprot.org/uniprot/Q7L014	DDX46	Nucleus speckle	Plays an essential role in splicing, either prior to, or during splicing A complex formation.
Heat shock protein 105 kDa	2	1.45	1.27	1	0.7129	0.2604	0.5325	Q92598	Human	http://www.uniprot.org/uniprot/Q92598	HSPH1	Cytoplasm	Prevents the aggregation of denatured proteins in cells under severe stress, on which the ATP levels decrease markedly. Inhibits HSPA8/HSC70 ATPase and chaperone activities (By similarity).
Dysferlin	8	1.34	1.43	1	0.6655	0.2608	0.2983	O75923	Human	http://www.uniprot.org/uniprot/O75923	DYSF	Cell membrane	Key calcium ion sensor involved in the Ca(2+)-triggered synaptic vesicle-plasma membrane fusion. Plays a role in the sarcolemma repair mechanism of both skeletal muscle and cardiomyocytes that permits rapid resealing of membranes disrupted by mechanical stress (By similarity).
Spartin	6	1.32	1	1.45	0.4334	0.2618	0.4274	Q8N0X7	Human	http://www.uniprot.org/uniprot/Q8N0X7	SPG20	Cytoplasm	May be implicated in endosomal trafficking, or microtubule dynamics, or both.
Dehydrogenase/reductase SDR family member 1	1	1	1.39	1.43	0.5717	0.2618	0.8911	Q96LJ7	Human	http://www.uniprot.org/uniprot/Q96LJ7	DHRS1
RNA-binding motif protein, X chromosome	5	1.36	1.13	1	0.5938	0.2621	0.4835	P38159	Human	http://www.uniprot.org/uniprot/P38159	RBMX	Nucleus	RNA-binding protein that plays several role in the regulation of pre- and post-transcriptional processes. Implicated in tissue-specific regulation of gene transcription and alternative splicing of several pre-mRNAs. Binds to and stimulates transcription from the tumor suppressor TXNIP gene promoter; may thus be involved in tumor suppression. When associated with SAFB, binds to and stimulates tran…
Guanylate kinase	2	1.54	1	1.54	0.5832	0.2623	0.264	Q16774	Human	http://www.uniprot.org/uniprot/Q16774	GUK1		Essential for recycling GMP and indirectly, cGMP.
Calcium-binding protein 39	2	1.18	1	Low S/N	0.4437	0.2624	0.4226	Q9Y376	Human	http://www.uniprot.org/uniprot/Q9Y376	CAB39	Cytoplasm	Component of a complex that binds and activates STK11/LKB1. In the complex, required to stabilize the interaction between CAB39/MO25 (CAB39/MO25alpha or CAB39L/MO25beta) and STK11/LKB1.
DDB1- and CUL4-associated factor 16	1	1.35	1	1.02	0.3193	0.2625	0.9601	Q9NXF7	Human	http://www.uniprot.org/uniprot/Q9NXF7	DCAF16		May function as a substrate receptor for CUL4-DDB1 E3 ubiquitin-protein ligase complex.
Serine/threonine-protein phosphatase 2A 56 kDa regulatory subunit delta isoform	1	1.1	1	1.42	0.6984	0.2627	0.1962	Q14738	Human	http://www.uniprot.org/uniprot/Q14738	PPP2R5D	Cytoplasm	The B regulatory subunit might modulate substrate selectivity and catalytic activity, and also might direct the localization of the catalytic enzyme to a particular subcellular compartment.
Moesin	26	1.08	1.02	1	0.6482	0.2628	0.1866	P26038	Human	http://www.uniprot.org/uniprot/P26038	MSN	Cell membrane	Probably involved in connections of major cytoskeletal structures to the plasma membrane. May inhibit herpes simplex virus 1 infection at an early stage.
Serine incorporator 1	2	1.49	1.72	1	0.1914	0.2631	0.0096	Q9NRX5	Human	http://www.uniprot.org/uniprot/Q9NRX5	SERINC1	Endoplasmic reticulum membrane	Enhances the incorporation of serine into phosphatidylserine and sphingolipids.
Integrin beta-1	7	1.1	1.09	1	0.5977	0.2634	0.273	P05556	Human	http://www.uniprot.org/uniprot/P05556	ITGB1	Cell membrane	Integrins alpha-1/beta-1, alpha-2/beta-1, alpha-10/beta-1 and alpha-11/beta-1 are receptors for collagen. Integrins alpha-1/beta-1 and alpha-2/beta-2 recognize the proline-hydroxylated sequence G-F-P-G-E-R in collagen. Integrins alpha-2/beta-1, alpha-3/beta-1, alpha-4/beta-1, alpha-5/beta-1, alpha-8/beta-1, alpha-10/beta-1, alpha-11/beta-1 and alpha-V/beta-1 are receptors for fibronectin. Alpha-4…
Alpha-N-acetylgalactosaminidase	2	1.28	1.32	1	0.4277	0.2635	0.2687	P17050	Human	http://www.uniprot.org/uniprot/P17050	NAGA	Lysosome	Removes terminal alpha-N-acetylgalactosamine residues from glycolipids and glycopeptides. Required for the breakdown of glycolipids.
Protein RCC2	2	1.85	1.91	1	0.3332	0.2637	0.7542	Q9P258	Human	http://www.uniprot.org/uniprot/Q9P258	RCC2	Nucleus	Required for completion of mitosis and cytokinesis. May function as a guanine nucleotide exchange factor for the small GTPase RAC1.
Presenilin-1	2	1	1.47	Low S/N	0.5711	0.2637	0.2286	P49768	Human	http://www.uniprot.org/uniprot/P49768	PSEN1	Endoplasmic reticulum membrane	Probable catalytic subunit of the gamma-secretase complex, an endoprotease complex that catalyzes the intramembrane cleavage of integral membrane proteins such as Notch receptors and APP (beta-amyloid precursor protein). Requires the other members of the gamma-secretase complex to have a protease activity. May play a role in intracellular signaling and gene expression or in linking chromatin to t…
Transducin beta-like protein 2	1	1.16	1.18	1	0.8093	0.2638	0.6392	Q9Y4P3	Human	http://www.uniprot.org/uniprot/Q9Y4P3	TBL2
Protein YIF1A	1	1.2	1.21	1	0.9356	0.2638	0.3957	O95070	Human	http://www.uniprot.org/uniprot/O95070	YIF1A	Endoplasmic reticulum membrane	Possible role in transport between endoplasmic reticulum and Golgi.
DnaJ homolog subfamily C member 7	3	1	1.14	1.2	0.1753	0.2642	0.2482	Q99615	Human	http://www.uniprot.org/uniprot/Q99615	DNAJC7	Cytoplasm	Acts as co-chaperone regulating the molecular chaperones HSP70 and HSP90 in folding of steroid receptors, such as the glucocorticoid receptor and the progesterone receptor. Proposed to act as a recycling chaperone by facilitating the return of chaperone substrates to early stages of chaperoning if further folding is required. In vitro, induces ATP-independent dissociation of HSP90 but not of HSP7…
Phosphatidylserine lipase ABHD16A	1	1.31	1	1.31	0.1276	0.2651	0.8494	O95870	Human	http://www.uniprot.org/uniprot/O95870	ABHD16A	Membrane
Paraspeckle component 1	2	1.31	1	1.01	0.4146	0.2664	0.7794	Q8WXF1	Human	http://www.uniprot.org/uniprot/Q8WXF1	PSPC1	Nucleus	Regulates, cooperatively with NONO and SFPQ, androgen receptor-mediated gene transcription activity in Sertoli cell line (By similarity). Binds to poly(A), poly(G) and poly(U) RNA homopolymers. Regulates the circadian clock by repressing the transcriptional activator activity of the CLOCK-ARNTL/BMAL1 heterodimer (By similarity). Together with NONO, required for the formation of nuclear paraspeckl…
SEC14-like protein 2	5	1.29	1	1.14	0.435	0.2666	0.6243	O76054	Human	http://www.uniprot.org/uniprot/O76054	SEC14L2	Cytoplasm	Carrier protein. Binds to some hydrophobic molecules and promotes their transfer between the different cellular sites. Binds with high affinity to alpha-tocopherol. Also binds with a weaker affinity to other tocopherols and to tocotrienols. May have a transcriptional activatory activity via its association with alpha-tocopherol. Probably recognizes and binds some squalene structure, suggesting th…
Protein transport protein Sec24D	1	1.43	1.87	1	0.7354	0.2666	0.7735	O94855	Human	http://www.uniprot.org/uniprot/O94855	SEC24D	Cytoplasm	Component of the COPII coat, that covers ER-derived vesicles involved in transport from the endoplasmic reticulum to the Golgi apparatus. COPII acts in the cytoplasm to promote the transport of secretory, plasma membrane, and vacuolar proteins from the endoplasmic reticulum to the Golgi complex.
Ran GTPase-activating protein 1	4	1.05	1	1.22	0.3847	0.2668	0.1411	P46060	Human	http://www.uniprot.org/uniprot/P46060	RANGAP1	Cytoplasm	GTPase activator for the nuclear Ras-related regulatory protein Ran, converting it to the putatively inactive GDP-bound state.
Ribosome maturation protein SBDS	1	1.22	1	1.34	0.2927	0.2669	0.0866	Q9Y3A5	Human	http://www.uniprot.org/uniprot/Q9Y3A5	SBDS	Cytoplasm	Required for the assembly of mature ribosomes and ribosome biogenesis. Together with EFTUD1, triggers the GTP-dependent release of EIF6 from 60S pre-ribosomes in the cytoplasm, thereby activating ribosomes for translation competence by allowing 80S ribosome assembly and facilitating EIF6 recycling to the nucleus, where it is required for 60S rRNA processing and nuclear export. Required for normal…
Myc target protein 1	2	1.06	1.05	1	0.7847	0.267	0.1422	Q8N699	Human	http://www.uniprot.org/uniprot/Q8N699	MYCT1	Nucleus	May regulate certain MYC target genes, MYC seems to be a direct upstream transcriptional activator. Does not seem to significantly affect growth cell capacity. Overexpression seems to mediate many of the known phenotypic features associated with MYC, including promotion of apoptosis, alteration of morphology, enhancement of anchorage-independent growth, tumorigenic conversion, promotion of genomi…
Vesicle-associated membrane protein 5	1	1.28	1	1.91	0.2242	0.2671	0.0761	O95183	Human	http://www.uniprot.org/uniprot/O95183	VAMP5	Cell membrane	May participate in trafficking events that are associated with myogenesis, such as myoblast fusion and/or GLUT4 trafficking.
Lysosome-associated membrane glycoprotein 1	2	1.12	1.27	1	0.548	0.2671	0.3334	P11279	Human	http://www.uniprot.org/uniprot/P11279	LAMP1	Cell membrane	Presents carbohydrate ligands to selectins. Also implicated in tumor cell metastasis.
DNA-directed RNA polymerases I and III subunit RPAC1	2	1	1.33	1.17	0.3868	0.2676	0.7962	O15160	Human	http://www.uniprot.org/uniprot/O15160	POLR1C	Nucleus	DNA-dependent RNA polymerase catalyzes the transcription of DNA into RNA using the four ribonucleoside triphosphates as substrates. Common component of RNA polymerases I and III which synthesize ribosomal RNA precursors and small RNAs, such as 5S rRNA and tRNAs, respectively. RPAC1 is part of the Pol core element with the central large cleft and probably a clamp element that moves to open and clo…
Glutamine--fructose-6-phosphate aminotransferase [isomerizing] 1	3	1.23	1.23	1	0.3751	0.2677	0.7625	Q06210	Human	http://www.uniprot.org/uniprot/Q06210	GFPT1		Controls the flux of glucose into the hexosamine pathway. Most likely involved in regulating the availability of precursors for N- and O-linked glycosylation of proteins. Regulates the circadian expression of clock genes ARNTL/BMAL1 and CRY1.
Cold shock domain-containing protein E1	3	1.18	1.08	1	0.4207	0.2685	0.7901	O75534	Human	http://www.uniprot.org/uniprot/O75534	CSDE1	Cytoplasm	RNA-binding protein. Required for internal initiation of translation of human rhinovirus RNA. May be involved in translationally coupled mRNA turnover. Implicated with other RNA-binding proteins in the cytoplasmic deadenylation/translational and decay interplay of the FOS mRNA mediated by the major coding-region determinant of instability (mCRD) domain.
Golgi-associated plant pathogenesis-related protein 1	2	1	1.03	1.21	0.8417	0.2685	0.337	Q9H4G4	Human	http://www.uniprot.org/uniprot/Q9H4G4	GLIPR2	Golgi apparatus membrane
ATP synthase subunit ATP5MPL, mitochondrial	2	1.24	0	1	0.2437	0.269	0.223	P56378	Human	http://www.uniprot.org/uniprot/P56378	MP68	Mitochondrion
Tubulin alpha-3C chain	2	2.24	1	0	0.4808	0.2691	0.315	P0DPH7	Human	http://www.uniprot.org/uniprot/P0DPH7	TUBA3C	Cytoplasm	Tubulin is the major constituent of microtubules. It binds two moles of GTP, one at an exchangeable site on the beta chain and one at a non-exchangeable site on the alpha chain.
Reticulocalbin-2	1	2.16	1.32	1	0.5977	0.2702	0.3952	Q14257	Human	http://www.uniprot.org/uniprot/Q14257	RCN2	Endoplasmic reticulum lumen	Not known. Binds calcium.
Keratin, type II cytoskeletal 3	1	1.79	1.87	1	0.996	0.2702	0.3965	P12035	Human	http://www.uniprot.org/uniprot/P12035	KRT3
DnaJ homolog subfamily B member 3	1	1.32	1.23	1	0.4445	0.2705	0.857	Q8WWF6	Human	http://www.uniprot.org/uniprot/Q8WWF6	DNAJB3		May operate as a co-chaperone of the male germ cell- and haploid stage-specific Hsp70 proteins.
Crk-like protein	1	2.12	1.38	1	0.7179	0.2712	0.322	P46109	Human	http://www.uniprot.org/uniprot/P46109	CRKL		May mediate the transduction of intracellular signals.
NADH dehydrogenase [ubiquinone] 1 alpha subcomplex subunit 5	2	1.81	1	0	0.477	0.2713	0.2656	Q16718	Human	http://www.uniprot.org/uniprot/Q16718	NDUFA5	Mitochondrion inner membrane	Accessory subunit of the mitochondrial membrane respiratory chain NADH dehydrogenase (Complex I), that is believed not to be involved in catalysis. Complex I functions in the transfer of electrons from NADH to the respiratory chain. The immediate electron acceptor for the enzyme is believed to be ubiquinone.
Eukaryotic translation initiation factor 3 subunit H	1	1.39	1.07	1	0.1347	0.2714	0.7838	O15372	Human	http://www.uniprot.org/uniprot/O15372	EIF3H	Cytoplasm	Component of the eukaryotic translation initiation factor 3 (eIF-3) complex, which is required for several steps in the initiation of protein synthesis. The eIF-3 complex associates with the 40S ribosome and facilitates the recruitment of eIF-1, eIF-1A, eIF-2:GTP:methionyl-tRNAi and eIF-5 to form the 43S preinitiation complex (43S PIC). The eIF-3 complex stimulates mRNA recruitment to the 43S PIC…
Low molecular weight phosphotyrosine protein phosphatase	1	1	1.2	1.32	0.5749	0.2714	0.6854	P24666	Human	http://www.uniprot.org/uniprot/P24666	ACP1	Cytoplasm	Acts on tyrosine phosphorylated proteins, low-MW aryl phosphates and natural and synthetic acyl phosphates. Isoform 3 does not possess phosphatase activity.
Heterogeneous nuclear ribonucleoprotein M	10	1.1	1.15	1	0.3435	0.272	0.3148	P52272	Human	http://www.uniprot.org/uniprot/P52272	HNRNPM	Nucleus	Pre-mRNA binding protein in vivo, binds avidly to poly(G) and poly(U) RNA homopolymers in vitro. Involved in splicing. Acts as a receptor for carcinoembryonic antigen in Kupffer cells, may initiate a series of signaling events leading to tyrosine phosphorylation of proteins and induction of IL-1 alpha, IL-6, IL-10 and tumor necrosis factor alpha cytokines.
Protein-glutamine gamma-glutamyltransferase 2	7	1.05	1.04	1	0.6399	0.272	0.3434	P21980	Human	http://www.uniprot.org/uniprot/P21980	TGM2		Catalyzes the cross-linking of proteins and the conjugation of polyamines to proteins.
Nuclear receptor coactivator 5	1	1	1.1	1.24	0.3885	0.2723	0.6758	Q9HCD5	Human	http://www.uniprot.org/uniprot/Q9HCD5	NCOA5	Nucleus	Nuclear receptor coregulator that can have both coactivator and corepressor functions. Interacts with nuclear receptors for steroids (ESR1 and ESR2) independently of the steroid binding domain (AF-2) of the ESR receptors, and with the orphan nuclear receptor NR1D2. Involved in the coactivation of nuclear steroid receptors (ER) as well as the corepression of MYC in response to 17-beta-estradiol (E…
Mitochondrial import receptor subunit TOM22 homolog	1	2.47	1	1.09	0.3686	0.2724	0.6071	Q9NS69	Human	http://www.uniprot.org/uniprot/Q9NS69	TOMM22	Mitochondrion outer membrane	Central receptor component of the translocase of the outer membrane of mitochondria (TOM complex) responsible for the recognition and translocation of cytosolically synthesized mitochondrial preproteins. Together with the peripheral receptor TOM20 functions as the transit peptide receptor and facilitates the movement of preproteins into the translocation pore.
39S ribosomal protein L24, mitochondrial	2	1.41	1	1.03	0.437	0.2728	0.1628	Q96A35	Human	http://www.uniprot.org/uniprot/Q96A35	MRPL24	Mitochondrion
Poly(rC)-binding protein 1	4	1.16	1.27	1	0.5912	0.2733	0.3171	Q15365	Human	http://www.uniprot.org/uniprot/Q15365	PCBP1	Nucleus	Single-stranded nucleic acid binding protein that binds preferentially to oligo dC.
14-3-3 protein eta	3	1	1.07	1.29	0.7922	0.2733	0.6147	Q04917	Human	http://www.uniprot.org/uniprot/Q04917	YWHAH		Adapter protein implicated in the regulation of a large spectrum of both general and specialized signaling pathways. Binds to a large number of partners, usually by recognition of a phosphoserine or phosphothreonine motif. Binding generally results in the modulation of the activity of the binding partner. Negatively regulates the kinase activity of PDPK1.
Kinectin	10	1.11	1	1.22	0.5963	0.2734	0.3417	Q86UP2	Human	http://www.uniprot.org/uniprot/Q86UP2	KTN1	Endoplasmic reticulum membrane	Receptor for kinesin thus involved in kinesin-driven vesicle motility. Accumulates in integrin-based adhesion complexes (IAC) upon integrin aggregation by fibronectin.
Ragulator complex protein LAMTOR1	3	1.49	1	0	0.7157	0.2735	0.0205	Q6IAA8	Human	http://www.uniprot.org/uniprot/Q6IAA8	LAMTOR1	Late endosome membrane	As part of the Ragulator complex it is involved in amino acid sensing and activation of mTORC1, a signaling complex promoting cell growth in response to growth factors, energy levels, and amino acids. Activated by amino acids through a mechanism involving the lysosomal V-ATPase, the Ragulator functions as a guanine nucleotide exchange factor activating the small GTPases Rag. Activated Ragulator a…
Lysophosphatidylcholine acyltransferase 1	1	1	1.23	2.25	0.8656	0.2736	0.2898	Q8NF37	Human	http://www.uniprot.org/uniprot/Q8NF37	LPCAT1	Endoplasmic reticulum membrane	Possesses both acyltransferase and acetyltransferase activities. Activity is calcium-independent. Mediates the conversion of 1-acyl-sn-glycero-3-phosphocholine (LPC) into phosphatidylcholine (PC). Displays a clear preference for saturated fatty acyl-CoAs, and 1-myristoyl or 1-palmitoyl LPC as acyl donors and acceptors, respectively. May synthesize phosphatidylcholine in pulmonary surfactant, ther…
LIM domain and actin-binding protein 1	2	1.29	1	1.82	0.4918	0.2738	0.0417	Q9UHB6	Human	http://www.uniprot.org/uniprot/Q9UHB6	LIMA1	Cytoplasm	Binds to actin monomers and filaments. Increases the number and size of actin stress fibers and inhibits membrane ruffling. Inhibits actin filament depolymerization. Bundles actin filaments, delays filament nucleation and reduces formation of branched filaments.
Protein S100-A10	1	1.88	1	1.14	0.1851	0.274	0.5439	P60903	Human	http://www.uniprot.org/uniprot/P60903	S100A10		Because S100A10 induces the dimerization of ANXA2/p36, it may function as a regulator of protein phosphorylation in that the ANXA2 monomer is the preferred target (in vitro) of tyrosine-specific kinase.
Glucosidase 2 subunit beta	5	1.01	1	1.13	0.5226	0.2742	0.2449	P14314	Human	http://www.uniprot.org/uniprot/P14314	PRKCSH	Endoplasmic reticulum	Regulatory subunit of glucosidase II.
Microsomal glutathione S-transferase 1	2	1.83	3.62	1	0.7509	0.2744	0.3221	P10620	Human	http://www.uniprot.org/uniprot/P10620	MGST1	Microsome	Conjugation of reduced glutathione to a wide number of exogenous and endogenous hydrophobic electrophiles. Has a wide substrate specificity.
Parkinson disease protein 7	4	1.24	1.17	1	0.6051	0.2747	0.5069	Q99497	Human	http://www.uniprot.org/uniprot/Q99497	PARK7	Cell membrane	Protein deglycase that repairs methylglyoxal- and glyoxal-glycated amino acids and proteins, and releases repaired proteins and lactate or glycolate, respectively. Deglycates cysteines, arginines and lysines residues in proteins, and thus reactivates these proteins by reversing glycation by glyoxals. Acts on early glycation intermediates (hemithioacetals and aminocarbinols), preventing the format…
Talin-1	30	1.06	1	1.06	0.6249	0.2747	0.2959	Q9Y490	Human	http://www.uniprot.org/uniprot/Q9Y490	TLN1	Cell projection	Probably involved in connections of major cytoskeletal structures to the plasma membrane. High molecular weight cytoskeletal protein concentrated at regions of cell-substratum contact and, in lymphocytes, at cell-cell contacts (By similarity).
Core-binding factor subunit beta	1	1.37	1.28	1	0.4026	0.2749	0.7998	Q13951	Human	http://www.uniprot.org/uniprot/Q13951	CBFB	Nucleus	CBF binds to the core site, 5'-PYGPYGGT-3', of a number of enhancers and promoters, including murine leukemia virus, polyomavirus enhancer, T-cell receptor enhancers, LCK, IL3 and GM-CSF promoters. CBFB enhances DNA binding by RUNX1.
Sequestosome-1	2	1.56	1.31	1	0.6281	0.275	0.1996	Q13501	Human	http://www.uniprot.org/uniprot/Q13501	SQSTM1	Cytoplasm	Autophagy receptor that interacts directly with both the cargo to become degraded and an autophagy modifier of the MAP1 LC3 family. Required both for the formation and autophagic degradation of polyubiquitin-containing bodies, called ALIS (aggresome-like induced structures) and links ALIS to the autophagic machinery. Involved in midbody ring degradation. May regulate the activation of NFKB1 by TN…
Histone H1.5	5	1.27	1	1.2	0.2776	0.2751	0.0871	P16401	Human	http://www.uniprot.org/uniprot/P16401	HIST1H1B	Nucleus	Histone H1 protein binds to linker DNA between nucleosomes forming the macromolecular structure known as the chromatin fiber. Histones H1 are necessary for the condensation of nucleosome chains into higher-order structured fibers. Acts also as a regulator of individual gene transcription through chromatin remodeling, nucleosome spacing and DNA methylation (By similarity).
Leucine-rich repeat-containing protein 47	1	1.21	1	1.4	0.3422	0.2751	0.0572	Q8N1G4	Human	http://www.uniprot.org/uniprot/Q8N1G4	LRRC47
Hydroxymethylglutaryl-CoA lyase, mitochondrial	2	1	1.05	1.18	0.2315	0.2752	0.8761	P35914	Human	http://www.uniprot.org/uniprot/P35914	HMGCL	Mitochondrion matrix	Key enzyme in ketogenesis (ketone body formation). Terminal step in leucine catabolism. Ketone bodies (beta-hydroxybutyrate, acetoacetate and acetone) are essential as an alternative source of energy to glucose, as lipid precursors and as regulators of metabolism.
Vacuolar protein sorting-associated protein VTA1 homolog	1	2.16	1.34	1	0.568	0.2752	0.3746	Q9NP79	Human	http://www.uniprot.org/uniprot/Q9NP79	VTA1	Cytoplasm	Involved in the endosomal multivesicular bodies (MVB) pathway. MVBs contain intraluminal vesicles (ILVs) that are generated by invagination and scission from the limiting membrane of the endosome and mostly are delivered to lysosomes enabling degradation of membrane proteins, such as stimulated growth factor receptors, lysosomal enzymes and lipids. Thought to be a cofactor of VPS4A/B, which catal…
Vacuolar protein sorting-associated protein 4B	4	1.69	1.65	1	0.7724	0.2761	0.3293	O75351	Human	http://www.uniprot.org/uniprot/O75351	VPS4B	Prevacuolar compartment membrane	Involved in late steps of the endosomal multivesicular bodies (MVB) pathway. Recognizes membrane-associated ESCRT-III assemblies and catalyzes their disassembly, possibly in combination with membrane fission. Redistributes the ESCRT-III components to the cytoplasm for further rounds of MVB sorting. MVBs contain intraluminal vesicles (ILVs) that are generated by invagination and scission from the …
26S proteasome non-ATPase regulatory subunit 1	5	1.07	1	1.23	0.5524	0.2766	0.2392	Q99460	Human	http://www.uniprot.org/uniprot/Q99460	PSMD1		Acts as a regulatory subunit of the 26 proteasome which is involved in the ATP-dependent degradation of ubiquitinated proteins.
3-mercaptopyruvate sulfurtransferase	1	1.22	1.33	1	0.4846	0.2768	0.0925	P25325	Human	http://www.uniprot.org/uniprot/P25325	MPST	Cytoplasm	Transfer of a sulfur ion to cyanide or to other thiol compounds. Also has weak rhodanese activity. Detoxifies cyanide and is required for thiosulfate biosynthesis. Acts as an antioxidant. In combination with cysteine aminotransferase (CAT), contributes to the catabolism of cysteine and is an important producer of hydrogen sulfide in the brain, retina and vascular endothelial cells. Hydrogen sulfi…
Destrin	1	1	1.08	1	0.8563	0.2768	0.8171	P60981	Human	http://www.uniprot.org/uniprot/P60981	DSTN		Actin-depolymerizing protein. Severs actin filaments (F-actin) and binds to actin monomers (G-actin). Acts in a pH-independent manner.
Wiskott-Aldrich syndrome protein family member 2	3	1	1.25	1.54	0.2778	0.2769	0.0973	Q9Y6W5	Human	http://www.uniprot.org/uniprot/Q9Y6W5	WASF2	Cytoplasm	Downstream effector molecule involved in the transmission of signals from tyrosine kinase receptors and small GTPases to the actin cytoskeleton. Promotes formation of actin filaments. Part of the WAVE complex that regulates lamellipodia formation. The WAVE complex regulates actin filament reorganization via its interaction with the Arp2/3 complex.
Phosphoacetylglucosamine mutase	1	1.48	1.46	1	0.9454	0.2769	0.0301	O95394	Human	http://www.uniprot.org/uniprot/O95394	PGM3		Catalyzes the conversion of GlcNAc-6-P into GlcNAc-1-P during the synthesis of uridine diphosphate/UDP-GlcNAc, a sugar nucleotide critical to multiple glycosylation pathways including protein N- and O-glycosylation.
Mannose-P-dolichol utilization defect 1 protein	2	1	1.47	Low S/N	0.2907	0.2772	0.1178	O75352	Human	http://www.uniprot.org/uniprot/O75352	MPDU1	Membrane	Required for normal utilization of mannose-dolichol phosphate (Dol-P-Man) in the synthesis of N-linked and O-linked oligosaccharides and GPI anchors.
Inhibitor of nuclear factor kappa-B kinase-interacting protein	2	1	1.11	1.02	0.4527	0.278	0.3115	Q70UQ0	Human	http://www.uniprot.org/uniprot/Q70UQ0	IKBIP	Endoplasmic reticulum membrane	Target of p53/TP53 with pro-apoptotic function.
Importin subunit alpha-5	2	1.09	1.02	1	0.7679	0.278	0.315	P52294	Human	http://www.uniprot.org/uniprot/P52294	KPNA1	Cytoplasm	Functions in nuclear protein import as an adapter protein for nuclear receptor KPNB1. Binds specifically and directly to substrates containing either a simple or bipartite NLS motif. Docking of the importin/substrate complex to the nuclear pore complex (NPC) is mediated by KPNB1 through binding to nucleoporin FxFG repeats and the complex is subsequently translocated through the pore by an energy …
Electron transfer flavoprotein subunit beta	4	1	1.04	1.17	0.3799	0.2781	0.3878	P38117	Human	http://www.uniprot.org/uniprot/P38117	ETFB	Mitochondrion matrix	The electron transfer flavoprotein serves as a specific electron acceptor for several dehydrogenases, including five acyl-CoA dehydrogenases, glutaryl-CoA and sarcosine dehydrogenase. It transfers the electrons to the main mitochondrial respiratory chain via ETF-ubiquinone oxidoreductase (ETF dehydrogenase).
C-terminal-binding protein 1	1	1.62	1	1.21	0.0883	0.2782	0.4541	Q13363	Human	http://www.uniprot.org/uniprot/Q13363	CTBP1	Cytoplasm	Corepressor targeting diverse transcription regulators such as GLIS2 or BCL6. Has dehydrogenase activity. Involved in controlling the equilibrium between tubular and stacked structures in the Golgi complex. Functions in brown adipose tissue (BAT) differentiation.
Plexin-D1	4	1.12	1	1.06	0.2553	0.2782	0.2093	Q9Y4D7	Human	http://www.uniprot.org/uniprot/Q9Y4D7	PLXND1	Cell membrane	Cell surface receptor for SEMA4A and for class 3 semaphorins, such as SEMA3A, SEMA3C and SEMA3E. Plays an important role in cell-cell signaling, and in regulating the migration of a wide spectrum of cell types. Regulates the migration of thymocytes in the medulla. Regulates endothelial cell migration. Plays an important role in ensuring the specificity of synapse formation. Required for normal de…
Intercellular adhesion molecule 2	2	1.47	1.3	1	0.8347	0.2782	0.1605	P13598	Human	http://www.uniprot.org/uniprot/P13598	ICAM2	Membrane	ICAM proteins are ligands for the leukocyte adhesion protein LFA-1 (integrin alpha-L/beta-2). ICAM2 may play a role in lymphocyte recirculation by blocking LFA-1-dependent cell adhesion. It mediates adhesive interactions important for antigen-specific immune response, NK-cell mediated clearance, lymphocyte recirculation, and other cellular interactions important for immune response and surveillan…
26S proteasome non-ATPase regulatory subunit 8	2	1.03	1	0	0.5543	0.2785	0.4226	P48556	Human	http://www.uniprot.org/uniprot/P48556	PSMD8		Acts as a regulatory subunit of the 26S proteasome which is involved in the ATP-dependent degradation of ubiquitinated proteins. Necessary for activation of the CDC28 kinase.
Serine/threonine-protein kinase N2	1	1.31	1	1.81	0.3264	0.2789	0.1098	Q16513	Human	http://www.uniprot.org/uniprot/Q16513	PKN2	Cytoplasm	PKC-related serine/threonine-protein kinase and Rho/Rac effector protein that participates in specific signal transduction responses in the cell. Plays a role in the regulation of cell cycle progression, actin cytoskeleton assembly, cell migration, cell adhesion, tumor cell invasion and transcription activation signaling processes. Phosphorylates CTTN in hyaluronan-induced astrocytes and hence de…
Ribosome-binding protein 1	19	1.08	1	1.07	0.44	0.2789	0.3487	Q9P2E9	Human	http://www.uniprot.org/uniprot/Q9P2E9	RRBP1	Endoplasmic reticulum membrane	Acts as a ribosome receptor and mediates interaction between the ribosome and the endoplasmic reticulum membrane.
Transmembrane emp24 domain-containing protein 9	2	1.7	1.87	1	0.6019	0.279	0.1351	Q9BVK6	Human	http://www.uniprot.org/uniprot/Q9BVK6	TMED9	Endoplasmic reticulum membrane	Appears to be involved in vesicular protein trafficking, mainly in the early secretory pathway. In COPI vesicle-mediated retrograde transport involved in the coatomer recruitment to membranes of the early secretory pathway. Increases coatomer-dependent activity of ARFGAP2. Thought to play a crucial role in the specific retention of p24 complexes in cis-Golgi membranes; specifically contributes to…
COP9 signalosome complex subunit 6	2	1.24	Low S/N	1	0.1971	0.2791	0.4226	Q7L5N1	Human	http://www.uniprot.org/uniprot/Q7L5N1	COPS6	Nucleus	Component of the COP9 signalosome complex (CSN), a complex involved in various cellular and developmental processes. The CSN complex is an essential regulator of the ubiquitin (Ubl) conjugation pathway by mediating the deneddylation of the cullin subunits of SCF-type E3 ligase complexes, leading to decrease the Ubl ligase activity of SCF-type complexes such as SCF, CSA or DDB2. The complex is als…
Serine/threonine-protein phosphatase 2A activator	4	1.39	1.41	1	0.443	0.2792	0.1798	Q15257	Human	http://www.uniprot.org/uniprot/Q15257	PPP2R4	Cytoplasm	PPIases accelerate the folding of proteins. It catalyzes the cis-trans isomerization of proline imidic peptide bonds in oligopeptides. Acts as a regulatory subunit for serine/threonine-protein phosphatase 2A (PP2A) modulating its activity or substrate specificity, probably by inducing a conformational change in the catalytic subunit, a proposed direct target of the PPIase. Can reactivate inactive…
SRSF protein kinase 1	1	1.08	1	1.18	0.4773	0.2793	0.11	Q96SB4	Human	http://www.uniprot.org/uniprot/Q96SB4	SRPK1	Cytoplasm	Serine/arginine-rich protein-specific kinase which specifically phosphorylates its substrates at serine residues located in regions rich in arginine/serine dipeptides, known as RS domains and is involved in the phosphorylation of SR splicing factors and the regulation of splicing. Plays a central role in the regulatory network for splicing, controlling the intranuclear distribution of splicing fa…
Metastasis-associated protein MTA2	2	1.23	1.29	1	0.2072	0.2797	0.2915	O94776	Human	http://www.uniprot.org/uniprot/O94776	MTA2	Nucleus	May be involved in the regulation of gene expression as repressor and activator. The repression might be related to covalent modification of histone proteins.
Annexin A2	14	1.18	1.14	1	0.5621	0.2798	0.3437	P07355	Human	http://www.uniprot.org/uniprot/P07355	ANXA2	Secreted	Calcium-regulated membrane-binding protein whose affinity for calcium is greatly enhanced by anionic phospholipids. It binds two calcium ions with high affinity. May be involved in heat-stress response.
26S proteasome non-ATPase regulatory subunit 2	6	1.04	1.01	1	0.4125	0.28	0.4019	Q13200	Human	http://www.uniprot.org/uniprot/Q13200	PSMD2		Acts as a regulatory subunit of the 26 proteasome which is involved in the ATP-dependent degradation of ubiquitinated proteins.
Interferon-inducible double-stranded RNA-dependent protein kinase activator A	4	1.04	1	1.54	0.4292	0.2803	0.6586	O75569	Human	http://www.uniprot.org/uniprot/O75569	PRKRA	Cytoplasm	Activates EIF2AK2/PKR in the absence of double-stranded RNA (dsRNA), leading to phosphorylation of EIF2S1/EFI2-alpha and inhibition of translation and induction of apoptosis. Required for siRNA production by DICER1 and for subsequent siRNA-mediated post-transcriptional gene silencing. Does not seem to be required for processing of pre-miRNA to miRNA by DICER1. Promotes UBC9-p53/TP53 association a…
Cell division cycle 5-like protein	2	1.01	1	1.04	0.5535	0.2809	0.5516	Q99459	Human	http://www.uniprot.org/uniprot/Q99459	CDC5L	Nucleus	DNA-binding protein involved in cell cycle control. May act as a transcription activator. Component of the PRP19-CDC5L complex that forms an integral part of the spliceosome and is required for activating pre-mRNA splicing. The PRP19-CDC5L complex may also play a role in the response to DNA damage (DDR).
F-actin-capping protein subunit beta	10	1.07	1.04	1	0.3531	0.2815	0.199	P47756	Human	http://www.uniprot.org/uniprot/P47756	CAPZB	Cytoplasm	F-actin-capping proteins bind in a Ca(2+)-independent manner to the fast growing ends of actin filaments (barbed end) thereby blocking the exchange of subunits at these ends. Unlike other capping proteins (such as gelsolin and severin), these proteins do not sever actin filaments. Plays a role in the regulation of cell morphology and cytoskeletal organization.
V-type proton ATPase subunit B, brain isoform	3	1.17	1.01	1	0.5145	0.2818	0.5221	P21281	Human	http://www.uniprot.org/uniprot/P21281	ATP6V1B2	Endomembrane system	Non-catalytic subunit of the peripheral V1 complex of vacuolar ATPase. V-ATPase is responsible for acidifying a variety of intracellular compartments in eukaryotic cells.
Heterogeneous nuclear ribonucleoprotein F	3	1.27	1.14	1	0.2692	0.2819	0.4239	P52597	Human	http://www.uniprot.org/uniprot/P52597	HNRNPF	Nucleus	Component of the heterogeneous nuclear ribonucleoprotein (hnRNP) complexes which provide the substrate for the processing events that pre-mRNAs undergo before becoming functional, translatable mRNAs in the cytoplasm. Plays a role in the regulation of alternative splicing events. Binds G-rich sequences in pre-mRNAs and keeps target RNA in an unfolded state.
Guanine nucleotide-binding protein subunit alpha-11	1	1	1.02	1.28	0.9002	0.282	0.0697	P29992	Human	http://www.uniprot.org/uniprot/P29992	GNA11	Cell membrane	Guanine nucleotide-binding proteins (G proteins) are involved as modulators or transducers in various transmembrane signaling systems. Acts as an activator of phospholipase C.
Acid ceramidase	2	2.39	2.5	1	0.3974	0.2822	0.3399	Q13510	Human	http://www.uniprot.org/uniprot/Q13510	ASAH1	Lysosome	Hydrolyzes the sphingolipid ceramide into sphingosine and free fatty acid.
EH domain-containing protein 4	6	1.06	1	1.15	0.449	0.2823	0.6875	Q9H223	Human	http://www.uniprot.org/uniprot/Q9H223	EHD4	Cell membrane	Plays a role in early endosomal transport.
Golgi-associated PDZ and coiled-coil motif-containing protein	1	1.14	1	1.4	0.6129	0.2832	0.3547	Q9HD26	Human	http://www.uniprot.org/uniprot/Q9HD26	GOPC	Cytoplasm	Plays a role in intracellular protein trafficking and degradation. May regulate CFTR chloride currents and acid-induced ASIC3 currents by modulating cell surface expression of both channels. May also regulate the intracellular trafficking of the ADR1B receptor. May play a role in autophagy. Overexpression results in CFTR intracellular retention and degradation in the lysosomes.
Apolipoprotein A-I	3	1	Low S/N	Low S/N	0.2833	0.2833	N/A	P02647	Human	http://www.uniprot.org/uniprot/P02647	APOA1	Secreted	Participates in the reverse transport of cholesterol from tissues to the liver for excretion by promoting cholesterol efflux from tissues and by acting as a cofactor for the lecithin cholesterol acyltransferase (LCAT). As part of the SPAP complex, activates spermatozoa motility.
Neutral cholesterol ester hydrolase 1	6	1.59	1.42	1	0.532	0.2833	0.3202	Q6PIU2	Human	http://www.uniprot.org/uniprot/Q6PIU2	NCEH1	Membrane	Hydrolyzes 2-acetyl monoalkylglycerol ether, the penultimate precursor of the pathway for de novo synthesis of platelet-activating factor. May be responsible for cholesterol ester hydrolysis in macrophages, thereby contributing to the development of atherosclerosis. Also involved in organ detoxification by hydrolyzing exogenous organophosphorus compounds. May contribute to cancer pathogenesis by …
SPATS2-like protein	2	1.2	1	1.19	0.7679	0.2834	0.2372	Q9NUQ6	Human	http://www.uniprot.org/uniprot/Q9NUQ6	SPATS2L	Cytoplasm
Calpain-1 catalytic subunit	3	1.23	1	1.03	0.6331	0.2836	0.3031	P07384	Human	http://www.uniprot.org/uniprot/P07384	CAPN1	Cytoplasm	Calcium-regulated non-lysosomal thiol-protease which catalyze limited proteolysis of substrates involved in cytoskeletal remodeling and signal transduction.
Pentraxin-related protein PTX3	2	2.91	2.36	1	0.5209	0.2839	0.7667	P26022	Human	http://www.uniprot.org/uniprot/P26022	PTX3	Secreted	Plays a role in the regulation of innate resistance to pathogens, inflammatory reactions, possibly clearance of self-components and female fertility.
Protein kish-A	1	1.32	1.2	1	0.6574	0.2841	0.5652	Q8TBQ9	Human	http://www.uniprot.org/uniprot/Q8TBQ9	TMEM167A	Golgi apparatus membrane	Involved in the early part of the secretory pathway.
Pulmonary surfactant-associated protein D	1	2.04	1.56	1	0.4137	0.2848	0.7757	P35247	Human	http://www.uniprot.org/uniprot/P35247	SFTPD	Secreted	Contributes to the lung's defense against inhaled microorganisms, organic antigens and toxins. Interacts with compounds such as bacterial lipopolysaccharides, oligosaccharides and fatty acids and modulates leukocyte action in immune response. May participate in the extracellular reorganization or turnover of pulmonary surfactant. Binds strongly maltose residues and to a lesser extent other alpha-…
Tyrosine-protein phosphatase non-receptor type 12	1	1.43	1.15	1	0.5584	0.2855	0.1913	Q05209	Human	http://www.uniprot.org/uniprot/Q05209	PTPN12	Cytoplasm	Dephosphorylates cellular tyrosine kinases, including PTK2B/PYK2, and thereby regulates signaling via PTK2B/PYK2.
Eukaryotic translation initiation factor 4H	3	1.46	1.5	1	0.7771	0.2861	0.0949	Q15056	Human	http://www.uniprot.org/uniprot/Q15056	EIF4H	Cytoplasm	Stimulates the RNA helicase activity of EIF4A in the translation initiation complex. Binds weakly mRNA.
Serine--tRNA ligase, cytoplasmic	4	1.58	1.75	1	0.6939	0.2869	0.4975	P49591	Human	http://www.uniprot.org/uniprot/P49591	SARS	Cytoplasm	Catalyzes the attachment of serine to tRNA(Ser). Is also probably able to aminoacylate tRNA(Sec) with serine, to form the misacylated tRNA L-seryl-tRNA(Sec), which will be further converted into selenocysteinyl-tRNA(Sec).
26S proteasome non-ATPase regulatory subunit 5	3	1.21	1.11	1	0.4798	0.2871	0.1741	Q16401	Human	http://www.uniprot.org/uniprot/Q16401	PSMD5		Acts as a chaperone during the assembly of the 26S proteasome, specifically of the base subcomplex of the PA700/19S regulatory complex (RC). In the initial step of the base subcomplex assembly is part of an intermediate PSMD5:PSMC2:PSMC1:PSMD2 module which probably assembles with a PSMD10:PSMC4:PSMC5:PAAF1 module followed by dissociation of PSMD5.
E3 ubiquitin/ISG15 ligase TRIM25	2	1.04	1	1.05	0.5942	0.2871	0.4272	Q14258	Human	http://www.uniprot.org/uniprot/Q14258	TRIM25	Cytoplasm	Functions as a ubiquitin E3 ligase and as an ISG15 E3 ligase. Involved in innate immune defense against viruses by mediating ubiquitination of DDX58. Mediates 'Lys-63'-linked polyubiquitination of the DDX58 N-terminal CARD-like region which is crucial for triggering the cytosolic signal transduction that leads to the production of interferons in response to viral infection. Promotes ISGylation of…
2',5'-phosphodiesterase 12	3	1.28	1.12	1	0.2873	0.2874	0.4518	Q6L8Q7	Human	http://www.uniprot.org/uniprot/Q6L8Q7	PDE12	Mitochondrion matrix	Enzyme that cleaves 2',5'-phosphodiester bond linking adenosines of the 5'-triphosphorylated oligoadenylates, triphosphorylated oligoadenylates referred as 2-5A modulates the 2-5A system. This enzyme degraded triphosphorylated 2-5A to produce AMP and ATP. Also cleaves 3',5'-phosphodiester bond of oligoadenylates. Plays a role as a negative regulator of the The 2-5A system that is one of the major…
Stomatin	2	1.06	1.08	1	0.8122	0.2879	0.6426	P27105	Human	http://www.uniprot.org/uniprot/P27105	STOM	Cell membrane	Regulates ion channel activity and transmembrane ion transport. Regulates ASIC2 and ASIC3 channel activity.
28S ribosomal protein S23, mitochondrial	1	1	1.57	1.39	0.1381	0.2881	0.6434	Q9Y3D9	Human	http://www.uniprot.org/uniprot/Q9Y3D9	MRPS23	Mitochondrion
Protein phosphatase 1 regulatory subunit 12A	2	1.08	1	1.29	0.6936	0.2884	0.167	O14974	Human	http://www.uniprot.org/uniprot/O14974	PPP1R12A	Cytoplasm	Key regulator of protein phosphatase 1C (PPP1C). Mediates binding to myosin. As part of the PPP1C complex, involved in dephosphorylation of PLK1. Capable of inhibiting HIF1AN-dependent suppression of HIF1A activity.
40S ribosomal protein S13	4	1.31	1.28	1	0.7544	0.2884	0.2549	P62277	Human	http://www.uniprot.org/uniprot/P62277	RPS13
CD44 antigen	3	1.07	1	1.18	0.4023	0.2889	0.497	P16070	Human	http://www.uniprot.org/uniprot/P16070	CD44	Cell membrane	Receptor for hyaluronic acid (HA). Mediates cell-cell and cell-matrix interactions through its affinity for HA, and possibly also through its affinity for other ligands such as osteopontin, collagens, and matrix metalloproteinases (MMPs). Adhesion with HA plays an important role in cell migration, tumor growth and progression. In cancer cells, may play an important role in invadopodia formation. …
Immunoglobulin lambda variable 9-49	1	1.28	2.8	1	0.2639	0.2892	0.1441	A0A0B4J1Y8	Human	http://www.uniprot.org/uniprot/A0A0B4J1Y8	IGLV9-49	Secreted	V region of the variable domain of immunoglobulin light chains that participates in the antigen recognition. Immunoglobulins, also known as antibodies, are membrane-bound or secreted glycoproteins produced by B lymphocytes. In the recognition phase of humoral immunity, the membrane-bound immunoglobulins serve as receptors which, upon binding of a specific antigen, trigger the clonal expansion and…
Lambda-crystallin homolog	1	1.21	1.33	1	0.6842	0.2892	0.1478	Q9Y2S2	Human	http://www.uniprot.org/uniprot/Q9Y2S2	CRYL1	Cytoplasm
Peptidyl-prolyl cis-trans isomerase FKBP5	1	1.37	1.09	1	0.3289	0.2893	0.9337	Q13451	Human	http://www.uniprot.org/uniprot/Q13451	FKBP5	Cytoplasm	Immunophilin protein with PPIase and co-chaperone activities. Component of unligated steroid receptors heterocomplexes through interaction with heat-shock protein 90 (HSP90). Plays a role in the intracellular trafficking of heterooligomeric forms of steroid hormone receptors maintaining the complex into the cytoplasm when unliganded.
Glycylpeptide N-tetradecanoyltransferase 2	1	1.99	1.21	1	0.5259	0.2894	0.4689	O60551	Human	http://www.uniprot.org/uniprot/O60551	NMT2	Cytoplasm	Adds a myristoyl group to the N-terminal glycine residue of certain cellular and viral proteins.
Nucleoporin p54	1	1.48	1.78	1	0.6081	0.2894	0.1815	Q7Z3B4	Human	http://www.uniprot.org/uniprot/Q7Z3B4	NUP54	Nucleus	Component of the nuclear pore complex, a complex required for the trafficking across the nuclear membrane.
Transmembrane protein 109	2	1	1.31	1.1	0.3112	0.2895	0.5176	Q9BVC6	Human	http://www.uniprot.org/uniprot/Q9BVC6	TMEM109	Nucleus outer membrane
Eukaryotic translation initiation factor 3 subunit G	3	1.09	1	1.29	0.6686	0.2896	0.3421	O75821	Human	http://www.uniprot.org/uniprot/O75821	EIF3G	Cytoplasm	Component of the eukaryotic translation initiation factor 3 (eIF-3) complex, which is required for several steps in the initiation of protein synthesis. The eIF-3 complex associates with the 40S ribosome and facilitates the recruitment of eIF-1, eIF-1A, eIF-2:GTP:methionyl-tRNAi and eIF-5 to form the 43S preinitiation complex (43S PIC). The eIF-3 complex stimulates mRNA recruitment to the 43S PIC…
Histone-arginine methyltransferase CARM1	1	1.46	1	1.57	0.058	0.2901	0.0401	Q86X55	Human	http://www.uniprot.org/uniprot/Q86X55	CARM1	Nucleus	Methylates (mono- and asymmetric dimethylation) the guanidino nitrogens of arginyl residues in several proteins involved in DNA packaging, transcription regulation, pre-mRNA splicing, and mRNA stability. Recruited to promoters upon gene activation together with histone acetyltransferases from EP300/P300 and p160 families, methylates histone H3 at 'Arg-17' (H3R17me), forming mainly asymmetric dime…
Aspartate--tRNA ligase, cytoplasmic	5	1.16	1.37	1	0.3452	0.2909	0.1089	P14868	Human	http://www.uniprot.org/uniprot/P14868	DARS	Cytoplasm	Catalyzes the specific attachment of an amino acid to its cognate tRNA in a 2 step reaction: the amino acid (AA) is first activated by ATP to form AA-AMP and then transferred to the acceptor end of the tRNA.
Transaldolase	12	1.18	1.24	1	0.4352	0.2911	0.217	P37837	Human	http://www.uniprot.org/uniprot/P37837	TALDO1	Cytoplasm	Transaldolase is important for the balance of metabolites in the pentose-phosphate pathway.
Heterogeneous nuclear ribonucleoprotein A0	3	1.07	1	1.29	0.6789	0.2911	0.1869	Q13151	Human	http://www.uniprot.org/uniprot/Q13151	HNRNPA0	Nucleus	mRNA-binding component of ribonucleosomes. Specifically binds AU-rich element (ARE)-containing mRNAs. Involved in post-transcriptional regulation of cytokines mRNAs.
ATP synthase subunit e, mitochondrial	1	5.72	2.55	1	0.4884	0.2913	0.2608	P56385	Human	http://www.uniprot.org/uniprot/P56385	ATP5I	Mitochondrion	Mitochondrial membrane ATP synthase (F(1)F(0) ATP synthase or Complex V) produces ATP from ADP in the presence of a proton gradient across the membrane which is generated by electron transport complexes of the respiratory chain. F-type ATPases consist of two structural domains, F(1) - containing the extramembraneous catalytic core, and F(0) - containing the membrane proton channel, linked togethe…
Eukaryotic translation initiation factor 3 subunit I	5	1.16	1	1.08	0.6317	0.292	0.3069	Q13347	Human	http://www.uniprot.org/uniprot/Q13347	EIF3I	Cytoplasm	Component of the eukaryotic translation initiation factor 3 (eIF-3) complex, which is required for several steps in the initiation of protein synthesis. The eIF-3 complex associates with the 40S ribosome and facilitates the recruitment of eIF-1, eIF-1A, eIF-2:GTP:methionyl-tRNAi and eIF-5 to form the 43S preinitiation complex (43S PIC). The eIF-3 complex stimulates mRNA recruitment to the 43S PIC…
Chromatin complexes subunit BAP18	1	1	1.38	1.9	0.7863	0.292	0.4051	Q8IXM2	Human	http://www.uniprot.org/uniprot/Q8IXM2	BAP18	Nucleus	Component of chromatin complexes such as the MLL1/MLL and NURF complexes.
FK506-binding protein 15	2	1.15	1	1.33	0.1791	0.2921	0.1377	Q5T1M5	Human	http://www.uniprot.org/uniprot/Q5T1M5	FKBP15	Cytoplasm	May be involved in the cytoskeletal organization of neuronal growth cones. Seems to be inactive as a PPIase (By similarity). Involved in the transport of early endosomes at the level of transition between microfilament-based and microtubule-based movement.
Myoferlin	17	1.18	1.27	1	0.6182	0.2921	0.3958	Q9NZM1	Human	http://www.uniprot.org/uniprot/Q9NZM1	MYOF	Cell membrane	Calcium/phospholipid-binding protein that plays a role in the plasmalemma repair mechanism of endothelial cells that permits rapid resealing of membranes disrupted by mechanical stress. Involved in endocytic recycling. Implicated in VEGF signal transduction by regulating the levels of the receptor KDR (By similarity).
Small nuclear ribonucleoprotein-associated proteins B and B'	1	1.07	1	1.15	0.9057	0.2928	0.2992	P14678	Human	http://www.uniprot.org/uniprot/P14678	SNRPB	Cytoplasm	Core component of the spliceosomal U1, U2, U4 and U5 small nuclear ribonucleoproteins (snRNPs), the building blocks of the spliceosome. Thereby, plays an important role in the splicing of cellular pre-mRNAs. Most spliceosomal snRNPs contain a common set of Sm proteins SNRPB, SNRPD1, SNRPD2, SNRPD3, SNRPE, SNRPF and SNRPG that assemble in an heptameric protein ring on the Sm site of the small nucl…
Keratin, type I cytoskeletal 16	8	2.29	3.05	1	0.4714	0.2931	0.1163	P08779	Human	http://www.uniprot.org/uniprot/P08779	KRT16		Epidermis-specific type I keratin that plays a key role in skin. Acts as a regulator of innate immunity in response to skin barrier breach: required for some inflammatory checkpoint for the skin barrier maintenance.
Vimentin	19	1.18	1.19	1	0.365	0.2935	0.2614	P08670	Human	http://www.uniprot.org/uniprot/P08670	VIM	Cytoplasm	Vimentins are class-III intermediate filaments found in various non-epithelial cells, especially mesenchymal cells. Vimentin is attached to the nucleus, endoplasmic reticulum, and mitochondria, either laterally or terminally.
Tubulin alpha-1C chain	2	1.65	1	Low S/N	0.76	0.2936	0.3329	Q9BQE3	Human	http://www.uniprot.org/uniprot/Q9BQE3	TUBA1C	Cytoplasm	Tubulin is the major constituent of microtubules. It binds two moles of GTP, one at an exchangeable site on the beta chain and one at a non-exchangeable site on the alpha chain.
Branched-chain-amino-acid aminotransferase, mitochondrial	1	2.29	1.56	1	0.6425	0.2943	0.3916	O15382	Human	http://www.uniprot.org/uniprot/O15382	BCAT2	Mitochondrion	Catalyzes the first reaction in the catabolism of the essential branched chain amino acids leucine, isoleucine, and valine. May also function as a transporter of branched chain alpha-keto acids.
Sulfotransferase family cytosolic 1B member 1	1	1.04	1	1.5	0.9002	0.2943	0.2791	O43704	Human	http://www.uniprot.org/uniprot/O43704	SULT1B1	Cytoplasm	Sulfotransferase that utilizes 3'-phospho-5'-adenylyl sulfate (PAPS) as sulfonate donor to catalyze the sulfate conjugation of many hormones, neurotransmitters, drugs and xenobiotic compounds. Sulfonation increases the water solubility of most compounds, and therefore their renal excretion, but it can also result in bioactivation to form active metabolites. Sulfates dopamine, small phenols such a…
SWI/SNF-related matrix-associated actin-dependent regulator of chromatin subfamily D member 2	2	3.22	1	1.04	0.2574	0.2945	0.9663	Q92925	Human	http://www.uniprot.org/uniprot/Q92925	SMARCD2	Nucleus	Involved in transcriptional activation and repression of select genes by chromatin remodeling (alteration of DNA-nucleosome topology).
BRO1 domain-containing protein BROX	1	1.29	1	1.02	0.2464	0.2954	0.6083	Q5VW32	Human	http://www.uniprot.org/uniprot/Q5VW32	BROX	Membrane
UDP-glucose:glycoprotein glucosyltransferase 1	8	1.13	1	1	0.4567	0.2957	0.1437	Q9NYU2	Human	http://www.uniprot.org/uniprot/Q9NYU2	UGGT1	Endoplasmic reticulum lumen	Recognizes glycoproteins with minor folding defects. Reglucosylates single N-glycans near the misfolded part of the protein, thus providing quality control for protein folding in the endoplasmic reticulum. Reglucosylated proteins are recognized by calreticulin for recycling to the endoplasmic reticulum and refolding or degradation.
60S ribosomal export protein NMD3	2	1.18	1.19	1	0.2196	0.2961	0.8358	Q96D46	Human	http://www.uniprot.org/uniprot/Q96D46	NMD3	Cytoplasm	Acts as an adapter for the XPO1/CRM1-mediated export of the 60S ribosomal subunit.
Chromobox protein homolog 1	2	1.38	1.42	1	0.44	0.2962	0.7475	P83916	Human	http://www.uniprot.org/uniprot/P83916	CBX1	Nucleus	Component of heterochromatin. Recognizes and binds histone H3 tails methylated at 'Lys-9', leading to epigenetic repression. Interaction with lamin B receptor (LBR) can contribute to the association of the heterochromatin with the inner nuclear membrane.
Protein NipSnap homolog 2	1	1.14	1.25	1	0.4769	0.2964	0.1443	O75323	Human	http://www.uniprot.org/uniprot/O75323	GBAS
Ankycorbin	4	1.34	1.33	1	0.3707	0.297	0.3108	Q9P0K7	Human	http://www.uniprot.org/uniprot/Q9P0K7	RAI14	Cytoplasm
Golgi phosphoprotein 3	1	3.35	4.15	1	0.1709	0.2974	0.0035	Q9H4A6	Human	http://www.uniprot.org/uniprot/Q9H4A6	GOLPH3	Golgi apparatus	Phosphatidylinositol-4-phosphate-binding protein that links Golgi membranes to the cytoskeleton and may participate in the tensile force required for vesicle budding from the Golgi. Thereby, may play a role in Golgi membrane trafficking and could indirectly give its flattened shape to the Golgi apparatus. May also bind to the coatomer to regulate Golgi membrane trafficking. May play a role in ant…
Unconventional myosin-Ie	8	1.41	1.34	1	0.4934	0.2974	0.6021	Q12965	Human	http://www.uniprot.org/uniprot/Q12965	MYO1E	Cytoplasm	Myosins are actin-based motor molecules with ATPase activity. Unconventional myosins serve in intracellular movements. Their highly divergent tails bind to membranous compartments, which are then moved relative to actin filaments. Binds to membranes containing anionic phospholipids via its tail domain. Required for normal morphology of the glomerular basement membrane, normal development of foot …
Torsin-4A	1	1.13	1.2	1	0.8968	0.2976	0.2906	Q9NXH8	Human	http://www.uniprot.org/uniprot/Q9NXH8	TOR4A	Membrane
Bcl-2-associated transcription factor 1	2	1.08	1.17	1	0.7416	0.2981	0.2649	Q9NYF8	Human	http://www.uniprot.org/uniprot/Q9NYF8	BCLAF1	Cytoplasm	Death-promoting transcriptional repressor. May be involved in cyclin-D1/CCND1 mRNA stability through the SNARP complex which associates with both the 3'end of the CCND1 gene and its mRNA.
Importin subunit beta-1	7	1.33	1.31	1	0.5512	0.2982	0.4073	Q14974	Human	http://www.uniprot.org/uniprot/Q14974	KPNB1	Cytoplasm	Functions in nuclear protein import, either in association with an adapter protein, like an importin-alpha subunit, which binds to nuclear localization signals (NLS) in cargo substrates, or by acting as autonomous nuclear transport receptor. Acting autonomously, serves itself as NLS receptor. Docking of the importin/substrate complex to the nuclear pore complex (NPC) is mediated by KPNB1 through …
Golgi apparatus protein 1	4	1.21	1.17	1	0.7939	0.2983	0.4209	Q92896	Human	http://www.uniprot.org/uniprot/Q92896	GLG1	Golgi apparatus membrane	Binds fibroblast growth factor and E-selectin (cell-adhesion lectin on endothelial cells mediating the binding of neutrophils).
Calcineurin B homologous protein 1	2	6.86	3.73	1	0.7292	0.2987	0.1706	Q99653	Human	http://www.uniprot.org/uniprot/Q99653	CHP1	Nucleus	Calcium-binding protein involved in different processes such as regulation of vesicular trafficking, plasma membrane Na(+)/H(+) exchanger and gene transcription. Involved in the constitutive exocytic membrane traffic. Mediates the association between microtubules and membrane-bound organelles of the endoplasmic reticulum and Golgi apparatus and is also required for the targeting and fusion of tra…
Trifunctional enzyme subunit beta, mitochondrial	4	1.16	1	1.35	0.6454	0.2989	0.1701	P55084	Human	http://www.uniprot.org/uniprot/P55084	HADHB	Mitochondrion
Opioid growth factor receptor	6	1.31	1.17	1	0.4864	0.299	0.3177	Q9NZT2	Human	http://www.uniprot.org/uniprot/Q9NZT2	OGFR	Cytoplasm	Receptor for opioid growth factor (OGF), also known as Met-enkephalin. Seems to be involved in growth regulation.
Pyridoxal kinase	1	1.23	1.35	1	0.7352	0.2991	0.2093	O00764	Human	http://www.uniprot.org/uniprot/O00764	PDXK	Cytoplasm	Required for synthesis of pyridoxal-5-phosphate from vitamin B6.
ATP-dependent RNA helicase DDX1	5	1.08	1	1.32	0.5321	0.2994	0.3692	Q92499	Human	http://www.uniprot.org/uniprot/Q92499	DDX1	Nucleus	Acts as an ATP-dependent RNA helicase, able to unwind both RNA-RNA and RNA-DNA duplexes. Possesses 5' single-stranded RNA overhang nuclease activity. Possesses ATPase activity on various RNA, but not DNA polynucleotides. May play a role in RNA clearance at DNA double-strand breaks (DSBs), thereby facilitating the template-guided repair of transcriptionally active regions of the genome. Together w…
Reticulocalbin-1	8	1.36	1.45	1	0.6984	0.2994	0.2483	Q15293	Human	http://www.uniprot.org/uniprot/Q15293	RCN1	Endoplasmic reticulum lumen	May regulate calcium-dependent activities in the endoplasmic reticulum lumen or post-ER compartment.
Cytosolic non-specific dipeptidase	3	1.18	1	1.26	0.6025	0.2996	0.3989	Q96KP4	Human	http://www.uniprot.org/uniprot/Q96KP4	CNDP2	Cytoplasm	Hydrolyzes a variety of dipeptides including L-carnosine but has a strong preference for Cys-Gly. Isoform 2 may be play a role as tumor suppressor in hepatocellular carcinoma (HCC) cells.
Hypoxia up-regulated protein 1	8	1.34	1.31	1	0.5521	0.2997	0.1526	Q9Y4L1	Human	http://www.uniprot.org/uniprot/Q9Y4L1	HYOU1	Endoplasmic reticulum lumen	Has a pivotal role in cytoprotective cellular mechanisms triggered by oxygen deprivation. May play a role as a molecular chaperone and participate in protein folding.
Cytosolic acyl coenzyme A thioester hydrolase	4	1.21	1.09	1	0.7126	0.2997	0.141	O00154	Human	http://www.uniprot.org/uniprot/O00154	ACOT7	Cytoplasm	Acyl-CoA thioesterases are a group of enzymes that catalyze the hydrolysis of acyl-CoAs to the free fatty acid and coenzyme A (CoASH), providing the potential to regulate intracellular levels of acyl-CoAs, free fatty acids and CoASH. May play an important physiological function in brain. May play a regulatory role by modulating the cellular levels of fatty acyl-CoA ligands for certain transcripti…
Aldehyde dehydrogenase family 16 member A1	4	1.5	1.45	1	0.49	0.2998	0.6201	Q8IZ83	Human	http://www.uniprot.org/uniprot/Q8IZ83	ALDH16A1
Exocyst complex component 4	2	1.18	1	1.29	0.4817	0.3004	0.221	Q96A65	Human	http://www.uniprot.org/uniprot/Q96A65	EXOC4		Component of the exocyst complex involved in the docking of exocytic vesicles with fusion sites on the plasma membrane.
Cytosol aminopeptidase	5	1	1.2	1.26	0.4478	0.3012	0.3482	P28838	Human	http://www.uniprot.org/uniprot/P28838	LAP3	Cytoplasm	Presumably involved in the processing and regular turnover of intracellular proteins. Catalyzes the removal of unsubstituted N-terminal amino acids from various peptides.
Calumenin	11	1.26	1.44	1	0.4905	0.3014	0.1121	O43852	Human	http://www.uniprot.org/uniprot/O43852	CALU	Endoplasmic reticulum lumen	Involved in regulation of vitamin K-dependent carboxylation of multiple N-terminal glutamate residues. Seems to inhibit gamma-carboxylase GGCX. Binds 7 calcium ions with a low affinity (By similarity).
Protocadherin-1	2	1.05	1	1.24	0.7414	0.3016	0.2824	Q08174	Human	http://www.uniprot.org/uniprot/Q08174	PCDH1	Cell junction	May be involved in cell-cell interaction processes and in cell adhesion.
Solute carrier family 27 member 3	3	1.16	1	1.12	0.4816	0.3019	0.3291	Q5K4L6	Human	http://www.uniprot.org/uniprot/Q5K4L6	SLC27A3	Mitochondrion membrane	Has acyl-CoA ligase activity for long-chain and very-long-chain fatty acids. Does not exhibit fatty acid transport activity (By similarity).
Cystatin-C	1	1.24	1	1	0.1236	0.302	0.5234	P01034	Human	http://www.uniprot.org/uniprot/P01034	CST3	Secreted	As an inhibitor of cysteine proteinases, this protein is thought to serve an important physiological role as a local regulator of this enzyme activity.
Mitotic spindle assembly checkpoint protein MAD1	1	1.37	1	1.04	0.0783	0.3023	0.6831	Q9Y6D9	Human	http://www.uniprot.org/uniprot/Q9Y6D9	MAD1L1	Nucleus	Component of the spindle-assembly checkpoint that prevents the onset of anaphase until all chromosomes are properly aligned at the metaphase plate. May recruit MAD2L1 to unattached kinetochores. Has a role in the correct positioning of the septum. Required for anchoring MAD2L1 to the nuclear periphery. Binds to the TERT promoter and represses telomerase expression, possibly by interfering with MY…
Actin, cytoplasmic 1	6	1.68	1.99	1	0.6683	0.3023	0.2291	P60709	Human	http://www.uniprot.org/uniprot/P60709	ACTB	Cytoplasm	Actins are highly conserved proteins that are involved in various types of cell motility and are ubiquitously expressed in all eukaryotic cells.
Ribonucleoside-diphosphate reductase large subunit	5	1.14	1.46	1	0.1987	0.3024	0.589	P23921	Human	http://www.uniprot.org/uniprot/P23921	RRM1	Cytoplasm	Provides the precursors necessary for DNA synthesis. Catalyzes the biosynthesis of deoxyribonucleotides from the corresponding ribonucleotides.
Peptidyl-prolyl cis-trans isomerase FKBP9	2	1	1.26	1.07	0.4474	0.3025	0.328	O95302	Human	http://www.uniprot.org/uniprot/O95302	FKBP9	Endoplasmic reticulum	PPIases accelerate the folding of proteins during protein synthesis.
Vesicle-associated membrane protein 3	2	5.77	5.19	1	0.8839	0.3025	0.2698	Q15836	Human	http://www.uniprot.org/uniprot/Q15836	VAMP3	Membrane	SNARE involved in vesicular transport from the late endosomes to the trans-Golgi network.
Filamin-B	41	1.17	1.07	1	0.6086	0.3028	0.2006	O75369	Human	http://www.uniprot.org/uniprot/O75369	FLNB	Cytoplasm	Connects cell membrane constituents to the actin cytoskeleton. May promote orthogonal branching of actin filaments and links actin filaments to membrane glycoproteins. Anchors various transmembrane proteins to the actin cytoskeleton. Interaction with FLNA may allow neuroblast migration from the ventricular zone into the cortical plate. Various interactions and localizations of isoforms affect myo…
ATP synthase subunit g, mitochondrial	6	1.33	1.66	1	0.5047	0.3029	0.7048	O75964	Human	http://www.uniprot.org/uniprot/O75964	ATP5L	Mitochondrion	Mitochondrial membrane ATP synthase (F(1)F(0) ATP synthase or Complex V) produces ATP from ADP in the presence of a proton gradient across the membrane which is generated by electron transport complexes of the respiratory chain. F-type ATPases consist of two structural domains, F(1) - containing the extramembraneous catalytic core, and F(0) - containing the membrane proton channel, linked togethe…
Ubiquitin-conjugating enzyme E2 Z	2	1.17	1	Low S/N	0.4055	0.3031	0.4226	Q9H832	Human	http://www.uniprot.org/uniprot/Q9H832	UBE2Z	Cytoplasm	Catalyzes the covalent attachment of ubiquitin to other proteins (By similarity). Specific substrate for UBA6, not charged with ubiquitin by UBE1. May be involved in apoptosis regulation.
Osteoclast-stimulating factor 1	3	1.62	1	1	0.184	0.3032	0.1835	Q92882	Human	http://www.uniprot.org/uniprot/Q92882	OSTF1	Cytoplasm	Induces bone resorption, acting probably through a signaling cascade which results in the secretion of factor(s) enhancing osteoclast formation and activity.
39S ribosomal protein L40, mitochondrial	2	1.3	1	Low S/N	0.4664	0.3033	0.4226	Q9NQ50	Human	http://www.uniprot.org/uniprot/Q9NQ50	MRPL40	Mitochondrion
Replication factor C subunit 5	2	1.16	1	0	0.7135	0.3035	0.4226	P40937	Human	http://www.uniprot.org/uniprot/P40937	RFC5	Nucleus	The elongation of primed DNA templates by DNA polymerase delta and epsilon requires the action of the accessory proteins proliferating cell nuclear antigen (PCNA) and activator 1.
Dihydropteridine reductase	3	1	1.4	1.11	0.5633	0.3037	0.1754	P09417	Human	http://www.uniprot.org/uniprot/P09417	QDPR		The product of this enzyme, tetrahydrobiopterin (BH-4), is an essential cofactor for phenylalanine, tyrosine, and tryptophan hydroxylases.
Myosin-10	9	1.09	1.07	1	0.4813	0.3038	0.595	P35580	Human	http://www.uniprot.org/uniprot/P35580	MYH10	Cell projection	Cellular myosin that appears to play a role in cytokinesis, cell shape, and specialized functions such as secretion and capping. Involved with LARP6 in the stabilization of type I collagen mRNAs for CO1A1 and CO1A2. During cell spreading, plays an important role in cytoskeleton reorganization, focal contacts formation (in the central part but not the margins of spreading cells), and lamellipodial…
Elongation factor Ts, mitochondrial	2	1.05	1	0	0.5035	0.3038	0.4226	P43897	Human	http://www.uniprot.org/uniprot/P43897	TSFM	Mitochondrion	Associates with the EF-Tu.GDP complex and induces the exchange of GDP to GTP. It remains bound to the aminoacyl-tRNA.EF-Tu.GTP complex up to the GTP hydrolysis stage on the ribosome.
40S ribosomal protein S28	1	1	1.34	1.34	0.3047	0.3039	0.944	P62857	Human	http://www.uniprot.org/uniprot/P62857	RPS28
Catenin beta-1	2	1.03	1	1.19	0.4874	0.3039	0.1655	P35222	Human	http://www.uniprot.org/uniprot/P35222	CTNNB1	Cytoplasm	Key downstream component of the canonical Wnt signaling pathway. In the absence of Wnt, forms a complex with AXIN1, AXIN2, APC, CSNK1A1 and GSK3B that promotes phosphorylation on N-terminal Ser and Thr residues and ubiquitination of CTNNB1 via BTRC and its subsequent degradation by the proteasome. In the presence of Wnt ligand, CTNNB1 is not ubiquitinated and accumulates in the nucleus, where it …
GTP-binding protein 1	2	1.51	1.04	1	0.488	0.3039	0.5585	O00178	Human	http://www.uniprot.org/uniprot/O00178	GTPBP1	Cytoplasm	Promotes degradation of target mRNA species. Plays a role in the regulation of circadian mRNA stability. Binds GTP and has GTPase activity (By similarity).
Acidic leucine-rich nuclear phosphoprotein 32 family member B	2	1	2.46	1	0.2104	0.304	0.3057	Q92688	Human	http://www.uniprot.org/uniprot/Q92688	ANP32B	Nucleus	Multifunctional protein working as a cell cycle progression factor as well as a cell survival factor. Required for the progression from the G1 to the S phase. Anti-apoptotic protein which functions as a caspase-3 inhibitor. Has no phosphatase 2A (PP2A) inhibitor activity (By similarity). Exhibits histone chaperone properties, stimulating core histones to assemble into a nucleosome.
Adenylate kinase 4, mitochondrial	1	1.26	1.38	1	0.5961	0.304	0.3154	P27144	Human	http://www.uniprot.org/uniprot/P27144	AK4	Mitochondrion matrix	Involved in maintaining the homeostasis of cellular nucleotides by catalyzing the interconversion of nucleoside phosphates. Efficiently phosphorylates AMP and dAMP using ATP as phosphate donor, but phosphorylates only AMP when using GTP as phosphate donor. Also displays broad nucleoside diphosphate kinase activity.
Glutaminase kidney isoform, mitochondrial	4	1.5	1.71	1	0.3791	0.3045	0.2179	O94925	Human	http://www.uniprot.org/uniprot/O94925	GLS	Cytoplasm	Catalyzes the first reaction in the primary pathway for the renal catabolism of glutamine. Plays a role in maintaining acid-base homeostasis. Regulates the levels of the neurotransmitter glutamate in the brain. Isoform 2 lacks catalytic activity.
Catenin alpha-1	8	1.16	1	1.17	0.3681	0.3046	0.1791	P35221	Human	http://www.uniprot.org/uniprot/P35221	CTNNA1	Cytoplasm	Associates with the cytoplasmic domain of a variety of cadherins. The association of catenins to cadherins produces a complex which is linked to the actin filament network, and which seems to be of primary importance for cadherins cell-adhesion properties. Can associate with both E- and N-cadherins. Originally believed to be a stable component of E-cadherin/catenin adhesion complexes and to media…
Calcium/calmodulin-dependent protein kinase type II subunit delta	5	1	1.2	1.08	0.7717	0.3046	0.5125	Q13557	Human	http://www.uniprot.org/uniprot/Q13557	CAMK2D	Cell membrane	Calcium/calmodulin-dependent protein kinase involved in the regulation of Ca(2+) homeostatis and excitation-contraction coupling (ECC) in heart by targeting ion channels, transporters and accessory proteins involved in Ca(2+) influx into the myocyte, Ca(2+) release from the sarcoplasmic reticulum (SR), SR Ca(2+) uptake and Na(+) and K(+) channel transport. Targets also transcription factors and s…
Elongation factor G, mitochondrial	2	1	1.18	Low S/N	0.8536	0.3048	0.4226	Q96RP9	Human	http://www.uniprot.org/uniprot/Q96RP9	GFM1	Mitochondrion	Mitochondrial GTPase that catalyzes the GTP-dependent ribosomal translocation step during translation elongation. During this step, the ribosome changes from the pre-translocational (PRE) to the post-translocational (POST) state as the newly formed A-site-bound peptidyl-tRNA and P-site-bound deacylated tRNA move to the P and E sites, respectively. Catalyzes the coordinated movement of the two tRN…
Tubulointerstitial nephritis antigen-like	1	1.22	1.36	1	0.1045	0.3054	0.2008	Q9GZM7	Human	http://www.uniprot.org/uniprot/Q9GZM7	TINAGL1	Secreted	May be implicated in the adrenocortical zonation and in mechanisms for repressing the CYP11B1 gene expression in adrenocortical cells. This is a non catalytic peptidase C1 family protein (By similarity).
Tetranectin	2	1.4	1	1.11	0.2926	0.3056	0.492	P05452	Human	http://www.uniprot.org/uniprot/P05452	CLEC3B	Secreted	Tetranectin binds to plasminogen and to isolated kringle 4. May be involved in the packaging of molecules destined for exocytosis.
Podocalyxin	2	1	1.45	1.05	0.17	0.3059	0.2116	O00592	Human	http://www.uniprot.org/uniprot/O00592	PODXL	Apical cell membrane	Involved in the regulation of both adhesion and cell morphology and cancer progression. Function as an anti-adhesive molecule that maintains an open filtration pathway between neighboring foot processes in the podocyte by charge repulsion. Acts as a pro-adhesive molecule, enhancing the adherence of cells to immobilized ligands, increasing the rate of migration and cell-cell contacts in an integri…
CAD protein	2	1.69	1.46	1	0.451	0.306	0.2824	P27708	Human	http://www.uniprot.org/uniprot/P27708	CAD	Cytoplasm	This protein is a "fusion" protein encoding four enzymatic activities of the pyrimidine pathway (GATase, CPSase, ATCase and DHOase).
Splicing factor 3B subunit 1	7	1.01	1	1.16	0.6287	0.3063	0.1562	O75533	Human	http://www.uniprot.org/uniprot/O75533	SF3B1	Nucleus speckle	Subunit of the splicing factor SF3B required for 'A' complex assembly formed by the stable binding of U2 snRNP to the branchpoint sequence (BPS) in pre-mRNA. Sequence independent binding of SF3A/SF3B complex upstream of the branch site is essential, it may anchor U2 snRNP to the pre-mRNA. May also be involved in the assembly of the 'E' complex. Belongs also to the minor U12-dependent spliceosome,…
Tubulin alpha-4A chain	3	1.86	2.08	1	0.6425	0.3064	0.1243	P68366	Human	http://www.uniprot.org/uniprot/P68366	TUBA4A	Cytoplasm	Tubulin is the major constituent of microtubules. It binds two moles of GTP, one at an exchangeable site on the beta chain and one at a non-exchangeable site on the alpha chain.
Huntingtin-interacting protein 1-related protein	3	1	1.07	1	0.7185	0.3065	0.5915	O75146	Human	http://www.uniprot.org/uniprot/O75146	HIP1R	Cytoplasm	Component of clathrin-coated pits and vesicles, that may link the endocytic machinery to the actin cytoskeleton. Binds 3-phosphoinositides (via ENTH domain). May act through the ENTH domain to promote cell survival by stabilizing receptor tyrosine kinases following ligand-induced endocytosis.
Fumarate hydratase, mitochondrial	4	1.17	1.09	1	0.2395	0.3066	0.3613	P07954	Human	http://www.uniprot.org/uniprot/P07954	FH	Mitochondrion	Also acts as a tumor suppressor.
TATA-binding protein-associated factor 2N	1	1.51	1	1.7	0.0436	0.3068	0.0093	Q92804	Human	http://www.uniprot.org/uniprot/Q92804	TAF15	Nucleus	RNA and ssDNA-binding protein that may play specific roles during transcription initiation at distinct promoters. Can enter the preinitiation complex together with the RNA polymerase II (Pol II).
Spectrin alpha chain, non-erythrocytic 1	37	1.14	1.1	1	0.5636	0.3072	0.2858	Q13813	Human	http://www.uniprot.org/uniprot/Q13813	SPTAN1	Cytoplasm	Fodrin, which seems to be involved in secretion, interacts with calmodulin in a calcium-dependent manner and is thus candidate for the calcium-dependent movement of the cytoskeleton at the membrane.
CD166 antigen	1	1	1.05	1.23	0.8902	0.3072	0.1266	Q13740	Human	http://www.uniprot.org/uniprot/Q13740	ALCAM	Membrane	Cell adhesion molecule that binds to CD6. Involved in neurite extension by neurons via heterophilic and homophilic interactions. May play a role in the binding of T- and B-cells to activated leukocytes, as well as in interactions between cells of the nervous system.
60S ribosomal protein L13a	4	1.06	1.08	1	0.7352	0.3073	0.2323	P40429	Human	http://www.uniprot.org/uniprot/P40429	RPL13A	Cytoplasm	Associated with ribosomes but is not required for canonical ribosome function and has extra-ribosomal functions. Component of the GAIT (gamma interferon-activated inhibitor of translation) complex which mediates interferon-gamma-induced transcript-selective translation inhibition in inflammation processes. Upon interferon-gamma activation and subsequent phosphorylation dissociates from the riboso…
Suprabasin	1	1.55	1.47	1	0.9112	0.3074	0.4235	Q6UWP8	Human	http://www.uniprot.org/uniprot/Q6UWP8	SBSN	Secreted
U2 snRNP-associated SURP motif-containing protein	1	1.4	1.25	1	0.6412	0.3075	0.4945	O15042	Human	http://www.uniprot.org/uniprot/O15042	U2SURP	Nucleus
Ubiquitin carboxyl-terminal hydrolase 10	1	1.14	1.41	1	0.2144	0.3076	0.0858	Q14694	Human	http://www.uniprot.org/uniprot/Q14694	USP10	Cytoplasm	Hydrolase that can remove conjugated ubiquitin from target proteins such as p53/TP53, BECN1, SNX3 and CFTR. Acts as an essential regulator of p53/TP53 stability: in unstressed cells, specifically deubiquitinates p53/TP53 in the cytoplasm, leading to counteract MDM2 action and stabilize p53/TP53. Following DNA damage, translocates to the nucleus and deubiquitinates p53/TP53, leading to regulate th…
Kinesin-like protein KIF20A	3	1.29	1	1.13	0.5783	0.3077	0.0534	O95235	Human	http://www.uniprot.org/uniprot/O95235	KIF20A	Golgi apparatus	Mitotic kinesin required for chromosome passenger complex (CPC)-mediated cytokinesis. Following phosphorylation by PLK1, involved in recruitment of PLK1 to the central spindle. Interacts with guanosine triphosphate (GTP)-bound forms of RAB6A and RAB6B. May act as a motor required for the retrograde RAB6 regulated transport of Golgi membranes and associated vesicles along microtubules. Has a micro…
Death-associated protein kinase 3	1	1	1.03	1.04	0.9172	0.3077	0.4417	O43293	Human	http://www.uniprot.org/uniprot/O43293	DAPK3	Nucleus	Serine/threonine kinase which is involved in the regulation of apoptosis, autophagy, transcription, translation and actin cytoskeleton reorganization. Involved in the regulation of smooth muscle contraction. Regulates both type I (caspase-dependent) apoptotic and type II (caspase-independent) autophagic cell deaths signal, depending on the cellular setting. Involved in regulation of starvation-in…
Elongation factor 1-alpha 1	9	1.39	1.66	1	0.5098	0.308	0.1421	P68104	Human	http://www.uniprot.org/uniprot/P68104	EEF1A1	Cytoplasm	This protein promotes the GTP-dependent binding of aminoacyl-tRNA to the A-site of ribosomes during protein biosynthesis. With PARP1 and TXK, forms a complex that acts as a T helper 1 (Th1) cell-specific transcription factor and binds the promoter of IFN-gamma to directly regulate its transcription, and is thus involved importantly in Th1 cytokine production.
Nuclear pore complex protein Nup88	3	1	1.04	1.02	0.7928	0.3087	0.7961	Q99567	Human	http://www.uniprot.org/uniprot/Q99567	NUP88	Nucleus	Essential component of nuclear pore complex.
Dynamin-1-like protein	9	1.41	1	1.05	0.3139	0.3091	0.6956	O00429	Human	http://www.uniprot.org/uniprot/O00429	DNM1L	Cytoplasm	Functions in mitochondrial and peroxisomal division. Mediates membrane fission through oligomerization into membrane-associated tubular structures that wrap around the scission site to constrict and sever the mitochondrial membrane through a GTP hydrolysis-dependent mechanism. Through its function in mitochondrial division, ensures the survival of at least some types of postmitotic neurons, inclu…
MOB kinase activator 2	1	1	1.03	1.13	0.5479	0.3092	0.4252	Q70IA6	Human	http://www.uniprot.org/uniprot/Q70IA6	MOB2	Nucleus	Stimulates the autophosphorylation and kinase activity of STK38 and STK38L.
Cytoplasmic aconitate hydratase	1	1.32	1.55	1	0.5515	0.3094	0.1246	P21399	Human	http://www.uniprot.org/uniprot/P21399	ACO1	Cytoplasm	Iron sensor. Binds a 4Fe-4S cluster and functions as aconitase when cellular iron levels are high. Functions as mRNA binding protein that regulates uptake, sequestration and utilization of iron when cellular iron levels are low. Binds to iron-responsive elements (IRES) in target mRNA species when iron levels are low. Binding of a 4Fe-4S cluster precludes RNA binding.
Drebrin-like protein	7	1	1.03	1.19	0.7105	0.3095	0.2466	Q9UJU6	Human	http://www.uniprot.org/uniprot/Q9UJU6	DBNL	Cytoplasm	Adapter protein that binds F-actin and DNM1, and thereby plays a role in receptor-mediated endocytosis. Plays a role in the reorganization of the actin cytoskeleton, formation of cell projections, such as neurites, in neuron morphogenesis and synapse formation via its interaction with WASL and COBL. Does not bind G-actin and promote actin polymerization by itself. Required for the formation of or…
Aldehyde dehydrogenase family 3 member A2	1	1.2	1.26	1	0.9555	0.3095	0.4717	P51648	Human	http://www.uniprot.org/uniprot/P51648	ALDH3A2	Endoplasmic reticulum membrane	Catalyzes the oxidation of long-chain aliphatic aldehydes to fatty acids. Active on a variety of saturated and unsaturated aliphatic aldehydes between 6 and 24 carbons in length. Responsible for conversion of the sphingosine 1-phosphate (S1P) degradation product hexadecenal to hexadecenoic acid.
Spliceosome RNA helicase DDX39B	2	1.23	1.09	1	0.5335	0.3097	0.3755	Q13838	Human	http://www.uniprot.org/uniprot/Q13838	DDX39B	Nucleus	Involved in nuclear export of spliced and unspliced mRNA. Assembling component of the TREX complex which is thought to couple mRNA transcription, processing and nuclear export, and specifically associates with spliced mRNA and not with unspliced pre-mRNA. TREX is recruited to spliced mRNAs by a transcription-independent mechanism, binds to mRNA upstream of the exon-junction complex (EJC) and is r…
Atlastin-3	6	1.33	1.49	1	0.5726	0.3101	0.1021	Q6DD88	Human	http://www.uniprot.org/uniprot/Q6DD88	ATL3	Endoplasmic reticulum membrane	GTPase tethering membranes through formation of trans-homooligomers and mediating homotypic fusion of endoplasmic reticulum membranes. Functions in endoplasmic reticulum tubular network biogenesis.
26S proteasome non-ATPase regulatory subunit 9	3	1.22	1	1.06	0.2713	0.3102	0.5517	O00233	Human	http://www.uniprot.org/uniprot/O00233	PSMD9		Acts as a chaperone during the assembly of the 26S proteasome, specifically of the base subcomplex of the PA700/19S regulatory complex (RC). During the base subcomplex assembly is part of an intermediate PSMD9:PSMC6:PSMC3 module, also known as modulator trimer complex; PSMD9 is released during the further base assembly process.
Tumor necrosis factor receptor superfamily member 10D	1	1.15	1.48	1	0.8236	0.3109	0.6803	Q9UBN6	Human	http://www.uniprot.org/uniprot/Q9UBN6	TNFRSF10D	Membrane	Receptor for the cytotoxic ligand TRAIL. Contains a truncated death domain and hence is not capable of inducing apoptosis but protects against TRAIL-mediated apoptosis. Reports are contradictory with regards to its ability to induce the NF-kappa-B pathway. According to PubMed:9382840, it cannot but according to PubMed:9430226, it can induce the NF-kappa-B pathway.
Calcium-binding mitochondrial carrier protein Aralar1	4	1	1.13	1.23	0.4468	0.3111	0.3254	O75746	Human	http://www.uniprot.org/uniprot/O75746	SLC25A12	Mitochondrion inner membrane	Catalyzes the calcium-dependent exchange of cytoplasmic glutamate with mitochondrial aspartate across the mitochondrial inner membrane. May have a function in the urea cycle.
Vesicle-trafficking protein SEC22b	6	1	1.08	1.03	0.4207	0.3113	0.3271	O75396	Human	http://www.uniprot.org/uniprot/O75396	SEC22B	Endoplasmic reticulum membrane	SNARE involved in targeting and fusion of ER-derived transport vesicles with the Golgi complex as well as Golgi-derived retrograde transport vesicles with the ER.
PC4 and SFRS1-interacting protein	3	1.48	1.2	1	0.483	0.3113	0.4856	O75475	Human	http://www.uniprot.org/uniprot/O75475	PSIP1	Nucleus	Transcriptional coactivator involved in neuroepithelial stem cell differentiation and neurogenesis. Involved in particular in lens epithelial cell gene regulation and stress responses. May play an important role in lens epithelial to fiber cell terminal differentiation. May play a protective role during stress-induced apoptosis. Isoform 2 is a more general and stronger transcriptional coactivator…
Coiled-coil domain-containing protein 124	2	1.39	1.49	1	0.9097	0.3116	0.3045	Q96CT7	Human	http://www.uniprot.org/uniprot/Q96CT7	CCDC124	Cytoplasm	Required for proper progression of late cytokinetic stages.
ATP-citrate synthase	4	1.13	1	1	0.654	0.3117	0.4189	P53396	Human	http://www.uniprot.org/uniprot/P53396	ACLY	Cytoplasm	ATP citrate-lyase is the primary enzyme responsible for the synthesis of cytosolic acetyl-CoA in many tissues. Has a central role in de novo lipid synthesis. In nervous tissue it may be involved in the biosynthesis of acetylcholine.
Dedicator of cytokinesis protein 9	2	1	1.06	1.17	0.7621	0.3117	0.5277	Q9BZ29	Human	http://www.uniprot.org/uniprot/Q9BZ29	DOCK9	Endomembrane system	Guanine nucleotide-exchange factor (GEF) that activates CDC42 by exchanging bound GDP for free GTP. Overexpression induces filopodia formation.
Nucleophosmin	8	1.19	1.02	1	0.5805	0.3121	0.2483	P06748	Human	http://www.uniprot.org/uniprot/P06748	NPM1	Nucleus	Involved in diverse cellular processes such as ribosome biogenesis, centrosome duplication, protein chaperoning, histone assembly, cell proliferation, and regulation of tumor suppressors p53/TP53 and ARF. Binds ribosome presumably to drive ribosome nuclear export. Associated with nucleolar ribonucleoprotein structures and bind single-stranded nucleic acids. Acts as a chaperonin for the core histo…
DBIRD complex subunit ZNF326	2	1.14	1	1.15	0.3859	0.3122	0.4427	Q5BKZ1	Human	http://www.uniprot.org/uniprot/Q5BKZ1	ZNF326	Nucleus matrix	Core component of the DBIRD complex, a multiprotein complex that acts at the interface between core mRNP particles and RNA polymerase II (RNAPII) and integrates transcript elongation with the regulation of alternative splicing: the DBIRD complex affects local transcript elongation rates and alternative splicing of a large set of exons embedded in (A + T)-rich DNA regions. May play a role in neuro…
Putative keratin-87 protein	1	0	1	2.91	0.4226	0.313	0.3797	A6NCN2	Human	http://www.uniprot.org/uniprot/A6NCN2	KRT87P
Serine/threonine-protein phosphatase 2A 55 kDa regulatory subunit B alpha isoform	3	1.12	1	1.25	0.3412	0.3132	0.1896	P63151	Human	http://www.uniprot.org/uniprot/P63151	PPP2R2A		The B regulatory subunit might modulate substrate selectivity and catalytic activity, and also might direct the localization of the catalytic enzyme to a particular subcellular compartment.
U5 small nuclear ribonucleoprotein 40 kDa protein	2	1.5	1.73	1	0.8585	0.3135	0.7097	Q96DI7	Human	http://www.uniprot.org/uniprot/Q96DI7	SNRNP40	Nucleus	Component of the U5 small nuclear ribonucleoprotein (snRNP) complex. The U5 snRNP is part of the spliceosome, a multiprotein complex that catalyzes the removal of introns from pre-messenger RNAs.
Acylphosphatase-1	1	1	1.17	1.2	0.6554	0.314	0.3879	P07311	Human	http://www.uniprot.org/uniprot/P07311	ACYP1		Its physiological role is not yet clear.
Fc receptor-like A	1	0	0	1	N/A	0.314	0.314	Q7L513	Human	http://www.uniprot.org/uniprot/Q7L513	FCRLA	Cytoplasm	May be implicated in B-cell differentiation and lymphomagenesis.
Heterogeneous nuclear ribonucleoprotein A/B	2	1	1	1.23	0.4239	0.3145	0.2512	Q99729	Human	http://www.uniprot.org/uniprot/Q99729	HNRNPAB	Nucleus	Binds single-stranded RNA. Has a high affinity for G-rich and U-rich regions of hnRNA. Also binds to APOB mRNA transcripts around the RNA editing site.
Glutamate dehydrogenase 1, mitochondrial	2	1.18	1.39	1	0.6093	0.3148	0.4029	P00367	Human	http://www.uniprot.org/uniprot/P00367	GLUD1	Mitochondrion matrix	Mitochondrial glutamate dehydrogenase that converts L-glutamate into alpha-ketoglutarate. Plays a key role in glutamine anaplerosis by producing alpha-ketoglutarate, an important intermediate in the tricarboxylic acid cycle. May be involved in learning and memory reactions by increasing the turnover of the excitatory neurotransmitter glutamate (By similarity).
Transmembrane protein 33	1	1.42	1.48	1	0.9196	0.3148	0.2581	P57088	Human	http://www.uniprot.org/uniprot/P57088	TMEM33	Membrane
Protein YIF1B	1	1	1.15	1.03	0.3186	0.3149	0.9125	Q5BJH7	Human	http://www.uniprot.org/uniprot/Q5BJH7	YIF1B	Membrane
Cytoskeleton-associated protein 5	4	1	1.24	1.21	0.2665	0.3154	0.2747	Q14008	Human	http://www.uniprot.org/uniprot/Q14008	CKAP5	Cytoplasm	Binds to the plus end of microtubules and regulates microtubule dynamics and microtubule organization. Promotes cytoplasmic microtubule nucleation and elongation. Plays a major role in organizing spindle poles.
WD repeat-containing protein 61	2	1.59	1	0	0.715	0.3154	0.3042	Q9GZS3	Human	http://www.uniprot.org/uniprot/Q9GZS3	WDR61	Nucleus	Component of the PAF1 complex (PAF1C) which has multiple functions during transcription by RNA polymerase II and is implicated in regulation of development and maintenance of embryonic stem cell pluripotency. PAF1C associates with RNA polymerase II through interaction with POLR2A CTD non-phosphorylated and 'Ser-2'- and 'Ser-5'-phosphorylated forms and is involved in transcriptional elongation, ac…
28S ribosomal protein S27, mitochondrial	1	1.57	1.27	1	0.8585	0.3156	0.1047	Q92552	Human	http://www.uniprot.org/uniprot/Q92552	MRPS27	Mitochondrion
Replication protein A 32 kDa subunit	1	1.13	1	1.19	0.0704	0.3157	0.1237	P15927	Human	http://www.uniprot.org/uniprot/P15927	RPA2	Nucleus	As part of the heterotrimeric replication protein A complex (RPA/RP-A), binds and stabilizes single-stranded DNA intermediates, that form during DNA replication or upon DNA stress. It prevents their reannealing and in parallel, recruits and activates different proteins and complexes involved in DNA metabolism. Thereby, it plays an essential role both in DNA replication and the cellular response t…
Protein ABHD14B	2	1.08	1	2.63	0.4474	0.3157	0.4609	Q96IU4	Human	http://www.uniprot.org/uniprot/Q96IU4	ABHD14B	Cytoplasm	Has hydrolase activity towards p-nitrophenyl butyrate (in vitro). May activate transcription.
Exportin-7	1	2.93	1	2.64	0.0057	0.3158	0.2419	Q9UIA9	Human	http://www.uniprot.org/uniprot/Q9UIA9	XPO7	Cytoplasm	Mediates the nuclear export of proteins (cargos) with broad substrate specificity. In the nucleus binds cooperatively to its cargo and to the GTPase Ran in its active GTP-bound form. Docking of this trimeric complex to the nuclear pore complex (NPC) is mediated through binding to nucleoporins. Upon transit of a nuclear export complex into the cytoplasm, disassembling of the complex and hydrolysis…
CD63 antigen	2	1.21	1.11	1	0.5837	0.3167	0.4317	P08962	Human	http://www.uniprot.org/uniprot/P08962	CD63	Cell membrane	Functions as cell surface receptor for TIMP1 and plays a role in the activation of cellular signaling cascades. Plays a role in the activation of ITGB1 and integrin signaling, leading to the activation of AKT, FAK/PTK2 and MAP kinases. Promotes cell survival, reorganization of the actin cytoskeleton, cell adhesion, spreading and migration, via its role in the activation of AKT and FAK/PTK2. Plays…
Lamina-associated polypeptide 2, isoform alpha	1	1.42	1.23	1	0.5489	0.3169	0.6242	P42166	Human	http://www.uniprot.org/uniprot/P42166	TMPO	Nucleus	May be involved in the structural organization of the nucleus and in the post-mitotic nuclear assembly. Plays an important role, together with LMNA, in the nuclear anchorage of RB1.
40S ribosomal protein S24	3	1.78	1.69	1	0.3971	0.317	0.4422	P62847	Human	http://www.uniprot.org/uniprot/P62847	RPS24		Required for processing of pre-rRNA and maturation of 40S ribosomal subunits.
ER membrane protein complex subunit 4	1	1	1.43	1.02	0.6725	0.3173	0.7547	Q5J8M3	Human	http://www.uniprot.org/uniprot/Q5J8M3	EMC4	Membrane	May mediate anti-apoptotic activity.
Membrane magnesium transporter 1	2	1	1.46	1	0.198	0.3174	0.347	Q8N4V1	Human	http://www.uniprot.org/uniprot/Q8N4V1	MMGT1	Endoplasmic reticulum membrane	Mediates Mg(2+) transport.
Ras-related protein Rap-2a	1	1.36	1.24	1	0.3757	0.3175	0.2217	P10114	Human	http://www.uniprot.org/uniprot/P10114	RAP2A	Recycling endosome membrane	Small GTP-binding protein which cycles between a GDP-bound inactive and a GTP-bound active form. In its active form interacts with and regulates several effectors including MAP4K4, MINK1 and TNIK. Part of a signaling complex composed of NEDD4, RAP2A and TNIK which regulates neuronal dendrite extension and arborization during development. More generally, it is part of several signaling cascades an…
40S ribosomal protein S4, X isoform	4	1.15	1.16	1	0.5812	0.3176	0.5417	P62701	Human	http://www.uniprot.org/uniprot/P62701	RPS4X	Cytoplasm
Proteasome subunit alpha type-7	3	1.19	1.22	1	0.5632	0.3181	0.3662	O14818	Human	http://www.uniprot.org/uniprot/O14818	PSMA7	Cytoplasm	The proteasome is a multicatalytic proteinase complex which is characterized by its ability to cleave peptides with Arg, Phe, Tyr, Leu, and Glu adjacent to the leaving group at neutral or slightly basic pH. The proteasome has an ATP-dependent proteolytic activity. Plays an important role in the regulation of cell proliferation or cell cycle control, transcriptional regulation, immune and stress r…
Leucine zipper transcription factor-like protein 1	1	1	1.22	1.22	0.1861	0.3186	0.9859	Q9NQ48	Human	http://www.uniprot.org/uniprot/Q9NQ48	LZTFL1	Cytoplasm	Regulates ciliary localization of the BBSome complex. Together with the BBSome complex, controls SMO ciliary trafficking and contributes to the sonic hedgehog (SHH) pathway regulation. May play a role in neurite outgrowth. May have tumor suppressor function.
Transcriptional activator protein Pur-alpha	2	1.08	1	1.11	0.6866	0.3189	0.3645	Q00577	Human	http://www.uniprot.org/uniprot/Q00577	PURA	Nucleus	This is a probable transcription activator that specifically binds the purine-rich single strand of the PUR element located upstream of the MYC gene. May play a role in the initiation of DNA replication and in recombination.
RNA cytosine C(5)-methyltransferase NSUN2	4	1.24	1	1.13	0.7825	0.3189	0.2278	Q08J23	Human	http://www.uniprot.org/uniprot/Q08J23	NSUN2	Nucleus	RNA methyltransferase that methylates tRNAs, and possibly RNA polymerase III transcripts. Methylates cytosine to 5-methylcytosine (m5C) at positions 34 and 48 of intron-containing tRNA(Leu)(CAA) precursors, and at positions 48, 49 and 50 of tRNA(Gly)(GCC) precursors. May act downstream of Myc to regulate epidermal cell growth and proliferation. Required for proper spindle assembly and chromosome …
ATP synthase F(0) complex subunit C1, mitochondrial	1	2.16	1	3.01	0.1417	0.319	0.0045	P05496	Human	http://www.uniprot.org/uniprot/P05496	ATP5G1	Mitochondrion membrane	Mitochondrial membrane ATP synthase (F(1)F(0) ATP synthase or Complex V) produces ATP from ADP in the presence of a proton gradient across the membrane which is generated by electron transport complexes of the respiratory chain. F-type ATPases consist of two structural domains, F(1) - containing the extramembraneous catalytic core and F(0) - containing the membrane proton channel, linked together…
UPF0488 protein C8orf33	1	1.16	1	1.25	0.3795	0.3191	0.1932	Q9H7E9	Human	http://www.uniprot.org/uniprot/Q9H7E9	C8orf33
Prefoldin subunit 2	1	1	1.15	1.55	0.7972	0.3198	0.5665	Q9UHV9	Human	http://www.uniprot.org/uniprot/Q9UHV9	PFDN2	Nucleus	Binds specifically to cytosolic chaperonin (c-CPN) and transfers target proteins to it. Binds to nascent polypeptide chain and promotes folding in an environment in which there are many competing pathways for nonnative proteins.
Flotillin-1	3	1.22	1.32	1	0.4858	0.3201	0.1885	O75955	Human	http://www.uniprot.org/uniprot/O75955	FLOT1	Cell membrane	May act as a scaffolding protein within caveolar membranes, functionally participating in formation of caveolae or caveolae-like vesicles.
Nicotinamide N-methyltransferase	2	1.31	1.69	1	0.5565	0.3201	0.356	P40261	Human	http://www.uniprot.org/uniprot/P40261	NNMT	Cytoplasm	Catalyzes the N-methylation of nicotinamide and other pyridines to form pyridinium ions. This activity is important for biotransformation of many drugs and xenobiotic compounds.
28S ribosomal protein S34, mitochondrial	1	1.58	1.56	1	0.4488	0.3203	0.0457	P82930	Human	http://www.uniprot.org/uniprot/P82930	MRPS34	Mitochondrion
Cysteine and glycine-rich protein 1	2	1.54	1.46	1	0.618	0.3204	0.2912	P21291	Human	http://www.uniprot.org/uniprot/P21291	CSRP1	Nucleus	Could play a role in neuronal development.
Haptoglobin	2	2.46	0	1	0.2944	0.3205	0.4226	P00738	Human	http://www.uniprot.org/uniprot/P00738	HP	Secreted	As a result of hemolysis, hemoglobin is found to accumulate in the kidney and is secreted in the urine. Haptoglobin captures, and combines with free plasma hemoglobin to allow hepatic recycling of heme iron and to prevent kidney damage. Haptoglobin also acts as an Antimicrobial; Antioxidant, has antibacterial activity and plays a role in modulating many aspects of the acute phase response. Hemogl…
Fibrinogen alpha chain	1	6.13	1	0	0.3529	0.3209	0.4226	P02671	Human	http://www.uniprot.org/uniprot/P02671	FGA	Secreted	Cleaved by the protease thrombin to yield monomers which, together with fibrinogen beta (FGB) and fibrinogen gamma (FGG), polymerize to form an insoluble fibrin matrix. Fibrin has a major function in hemostasis as one of the primary components of blood clots. In addition, functions during the early stages of wound repair to stabilize the lesion and guide cell migration during re-epithelialization…
C-terminal-binding protein 2	1	1.12	1.27	1	0.1802	0.321	0.01	P56545	Human	http://www.uniprot.org/uniprot/P56545	CTBP2	Nucleus	Corepressor targeting diverse transcription regulators. Functions in brown adipose tissue (BAT) differentiation (By similarity).
Nuclear RNA export factor 1	1	1.24	1.49	1	0.0469	0.3212	0.0866	Q9UBU9	Human	http://www.uniprot.org/uniprot/Q9UBU9	NXF1	Nucleus	Involved in the nuclear export of mRNA species bearing retroviral constitutive transport elements (CTE) and in the export of mRNA from the nucleus to the cytoplasm (TAP/NFX1 pathway). The NXF1-NXT1 heterodimer is involved in the export of HSP70 mRNA in conjunction with ALYREF/THOC4 and THOC5 components of the TREX complex. ALYREF/THOC4-bound mRNA is thought to be transferred to the NXF1-NXT1 hete…
Ras-related protein Rab-12	2	1.2	1	1.28	0.5966	0.3213	0.4636	Q6IQ22	Human	http://www.uniprot.org/uniprot/Q6IQ22	RAB12	Recycling endosome membrane	The small GTPases Rab are key regulators of intracellular membrane trafficking, from the formation of transport vesicles to their fusion with membranes. Rabs cycle between an inactive GDP-bound form and an active GTP-bound form that is able to recruit to membranes different set of downstream effectors directly responsible for vesicle formation, movement, tethering and fusion. That Rab may play a …
Endoplasmic reticulum aminopeptidase 1	1	1.01	1.05	1	0.4303	0.3216	0.6391	Q9NZ08	Human	http://www.uniprot.org/uniprot/Q9NZ08	ERAP1	Endoplasmic reticulum membrane	Aminopeptidase that plays a central role in peptide trimming, a step required for the generation of most HLA class I-binding peptides. Peptide trimming is essential to customize longer precursor peptides to fit them to the correct length required for presentation on MHC class I molecules. Strongly prefers substrates 9-16 residues long. Rapidly degrades 13-mer to a 9-mer and then stops. Preferenti…
Cytochrome c oxidase subunit 6C	3	1.13	1	1	0.2422	0.3217	0.2422	P09669	Human	http://www.uniprot.org/uniprot/P09669	COX6C	Mitochondrion inner membrane	This protein is one of the nuclear-coded polypeptide chains of cytochrome c oxidase, the terminal oxidase in mitochondrial electron transport.
Alpha-taxilin	1	1	1.2	1.02	0.3202	0.3221	0.5267	P40222	Human	http://www.uniprot.org/uniprot/P40222	TXLNA		May be involved in intracellular vesicle traffic and potentially in calcium-dependent exocytosis in neuroendocrine cells.
Lanosterol synthase	5	1.21	1.38	1	0.805	0.3224	0.533	P48449	Human	http://www.uniprot.org/uniprot/P48449	LSS	Endoplasmic reticulum membrane	Catalyzes the cyclization of (S)-2,3 oxidosqualene to lanosterol, a reaction that forms the sterol nucleus.
26S proteasome non-ATPase regulatory subunit 3	5	1.2	1.13	1	0.4328	0.3225	0.3057	O43242	Human	http://www.uniprot.org/uniprot/O43242	PSMD3		Acts as a regulatory subunit of the 26 proteasome which is involved in the ATP-dependent degradation of ubiquitinated proteins.
Extended synaptotagmin-1	1	1.3	1.1	1	0.2889	0.3228	0.9672	Q9BSJ8	Human	http://www.uniprot.org/uniprot/Q9BSJ8	ESYT1	Endoplasmic reticulum membrane	Binds glycerophospholipids in a barrel-like domain and may play a role in cellular lipid transport (By similarity). Binds calcium (via the C2 domains) and translocates to sites of contact between the endoplasmic reticulum and the cell membrane in response to increased cytosolic calcium levels. Helps tether the endoplasmic reticulum to the cell membrane and promotes the formation of appositions be…
GTPase IMAP family member 7	2	1.79	1	0	0.5461	0.3232	0.4226	Q8NHV1	Human	http://www.uniprot.org/uniprot/Q8NHV1	GIMAP7	Lipid droplet	The dimer has GTPase activity; the active site contains residues from both subunits.
WW domain-binding protein 2	2	1.01	1.06	1	0.6292	0.3238	0.7078	Q969T9	Human	http://www.uniprot.org/uniprot/Q969T9	WBP2
Glutathione S-transferase omega-1	2	1.38	1	1.59	0.3478	0.3246	0.0854	P78417	Human	http://www.uniprot.org/uniprot/P78417	GSTO1	Cytoplasm	Exhibits glutathione-dependent thiol transferase and dehydroascorbate reductase activities. Has S-(phenacyl)glutathione reductase activity. Has also glutathione S-transferase activity. Participates in the biotransformation of inorganic arsenic and reduces monomethylarsonic acid (MMA) and dimethylarsonic acid.
Nuclear pore complex protein Nup155	4	1.69	1.61	1	0.534	0.3246	0.178	O75694	Human	http://www.uniprot.org/uniprot/O75694	NUP155	Nucleus	Essential component of nuclear pore complex. Could be essessential for embryogenesis. Nucleoporins may be involved both in binding and translocating proteins during nucleocytoplasmic transport.
Tax1-binding protein 3	1	1.14	1	1.37	0.46	0.3247	0.1662	O14907	Human	http://www.uniprot.org/uniprot/O14907	TAX1BP3	Cytoplasm	May regulate a number of protein-protein interactions by competing for PDZ domain binding sites. Binds CTNNB1 and may thereby act as an inhibitor of the Wnt signaling pathway. Competes with LIN7A for KCNJ4 binding, and thereby promotes KCNJ4 internalization. May play a role in the Rho signaling pathway. May play a role in activation of CDC42 by the viral protein HPV16 E6.
Prostaglandin reductase 1	6	1.26	1.34	1	0.5192	0.3247	0.1502	Q14914	Human	http://www.uniprot.org/uniprot/Q14914	PTGR1	Cytoplasm	Functions as 15-oxo-prostaglandin 13-reductase and acts on 15-oxo-PGE1, 15-oxo-PGE2 and 15-oxo-PGE2-alpha. Has no activity towards PGE1, PGE2 and PGE2-alpha (By similarity). Catalyzes the conversion of leukotriene B4 into its biologically less active metabolite, 12-oxo-leukotriene B4. This is an initial and key step of metabolic inactivation of leukotriene B4.
Glucose-6-phosphate isomerase	10	1.11	1	1	0.6465	0.3249	0.1965	P06744	Human	http://www.uniprot.org/uniprot/P06744	GPI	Cytoplasm	Besides it's role as a glycolytic enzyme, mammalian GPI can function as a tumor-secreted cytokine and an angiogenic factor (AMF) that stimulates endothelial cell motility. GPI is also a neurotrophic factor (Neuroleukin) for spinal and sensory neurons.
Ran-binding protein 3	1	1.25	1	1.57	0.171	0.325	0.0819	Q9H6Z4	Human	http://www.uniprot.org/uniprot/Q9H6Z4	RANBP3	Cytoplasm	Acts as a cofactor for XPO1/CRM1-mediated nuclear export, perhaps as export complex scaffolding protein. Bound to XPO1/CRM1, stabilizes the XPO1/CRM1-cargo interaction. In the absence of Ran-bound GTP prevents binding of XPO1/CRM1 to the nuclear pore complex. Binds to CHC1/RCC1 and increases the guanine nucleotide exchange activity of CHC1/RCC1. Recruits XPO1/CRM1 to CHC1/RCC1 in a Ran-dependent …
MAP7 domain-containing protein 1	4	1.29	1	1.61	0.6624	0.3251	0.2839	Q3KQU3	Human	http://www.uniprot.org/uniprot/Q3KQU3	MAP7D1	Cytoplasm
4-trimethylaminobutyraldehyde dehydrogenase	4	1	1	1.1	0.2925	0.3253	0.3302	P49189	Human	http://www.uniprot.org/uniprot/P49189	ALDH9A1	Cytoplasm	Converts gamma-trimethylaminobutyraldehyde into gamma-butyrobetaine. Catalyzes the irreversible oxidation of a broad range of aldehydes to the corresponding acids in an NAD-dependent reaction.
Perilipin-3	7	1	1.09	1.01	0.5002	0.3254	0.134	O60664	Human	http://www.uniprot.org/uniprot/O60664	PLIN3	Cytoplasm	Required for the transport of mannose 6-phosphate receptors (MPR) from endosomes to the trans-Golgi network.
Translation initiation factor eIF-2B subunit delta	2	1.1	1.14	1	0.3291	0.3255	0.1466	Q9UI10	Human	http://www.uniprot.org/uniprot/Q9UI10	EIF2B4		Catalyzes the exchange of eukaryotic initiation factor 2-bound GDP for GTP.
Receptor of activated protein C kinase 1	7	1.31	1.34	1	0.5131	0.3256	0.3242	P63244	Human	http://www.uniprot.org/uniprot/P63244	GNB2L1	Cell membrane	Involved in the recruitment, assembly and/or regulation of a variety of signaling molecules. Interacts with a wide variety of proteins and plays a role in many cellular processes. Component of the 40S ribosomal subunit involved in translational repression. Binds to and stabilizes activated protein kinase C (PKC), increasing PKC-mediated phosphorylation. May recruit activated PKC to the ribosome, …
Hepatoma-derived growth factor-related protein 3	1	1.34	1	1.16	0.3872	0.3259	0.692	Q9Y3E1	Human	http://www.uniprot.org/uniprot/Q9Y3E1	HDGFRP3	Nucleus	Enhances DNA synthesis and may play a role in cell proliferation.
Ras-related protein Rab-11B	6	1.13	1	1.02	0.6331	0.3259	0.3075	Q15907	Human	http://www.uniprot.org/uniprot/Q15907	RAB11B	Recycling endosome membrane	The small GTPases Rab are key regulators of intracellular membrane trafficking, from the formation of transport vesicles to their fusion with membranes. Rabs cycle between an inactive GDP-bound form and an active GTP-bound form that is able to recruit to membranes different set of downstream effectors directly responsible for vesicle formation, movement, tethering and fusion. That Rab plays a rol…
Heat shock-related 70 kDa protein 2	1	1	1.11	1.16	0.5088	0.326	0.6912	P54652	Human	http://www.uniprot.org/uniprot/P54652	HSPA2		In cooperation with other chaperones, Hsp70s stabilize preexistent proteins against aggregation and mediate the folding of newly translated polypeptides in the cytosol as well as within organelles. These chaperones participate in all these processes through their ability to recognize nonnative conformations of other proteins. They bind extended peptide segments with a net hydrophobic character ex…
40S ribosomal protein S21	2	1	1.21	1.33	0.6739	0.3272	0.537	P63220	Human	http://www.uniprot.org/uniprot/P63220	RPS21
Heterogeneous nuclear ribonucleoprotein D-like	3	1.33	1	1.16	0.8661	0.3277	0.2533	O14979	Human	http://www.uniprot.org/uniprot/O14979	HNRNPDL	Nucleus	Acts as a transcriptional regulator. Promotes transcription repression. Promotes transcription activation in differentiated myotubes (By similarity). Binds to double- and single-stranded DNA sequences. Binds to the transcription suppressor CATR sequence of the COX5B promoter (By similarity). Binds with high affinity to RNA molecules that contain AU-rich elements (AREs) found within the 3'-UTR of …
Dual specificity mitogen-activated protein kinase kinase 4	1	1.4	2.22	1	0.9064	0.3278	0.3978	P45985	Human	http://www.uniprot.org/uniprot/P45985	MAP2K4	Cytoplasm	Dual specificity protein kinase which acts as an essential component of the MAP kinase signal transduction pathway. Essential component of the stress-activated protein kinase/c-Jun N-terminal kinase (SAP/JNK) signaling pathway. With MAP2K7/MKK7, is the one of the only known kinase to directly activate the stress-activated protein kinase/c-Jun N-terminal kinases MAPK8/JNK1, MAPK9/JNK2 and MAPK10/J…
26S proteasome regulatory subunit 6A	2	1.28	1.19	1	0.5959	0.328	0.4187	P17980	Human	http://www.uniprot.org/uniprot/P17980	PSMC3	Cytoplasm	The 26S protease is involved in the ATP-dependent degradation of ubiquitinated proteins. The regulatory (or ATPase) complex confers ATP dependency and substrate specificity to the 26S complex (By similarity). In case of HIV-1 infection, suppresses Tat-mediated transactivation.
Mitogen-activated protein kinase 3	3	1.03	1	1.11	0.8047	0.3281	0.6102	P27361	Human	http://www.uniprot.org/uniprot/P27361	MAPK3	Cytoplasm	Serine/threonine kinase which acts as an essential component of the MAP kinase signal transduction pathway. MAPK1/ERK2 and MAPK3/ERK1 are the 2 MAPKs which play an important role in the MAPK/ERK cascade. They participate also in a signaling cascade initiated by activated KIT and KITLG/SCF. Depending on the cellular context, the MAPK/ERK cascade mediates diverse biological functions such as cell g…
Cyclin-dependent kinase 1	2	1	1.05	1.12	0.3322	0.3283	0.3422	P06493	Human	http://www.uniprot.org/uniprot/P06493	CDK1	Nucleus	Plays a key role in the control of the eukaryotic cell cycle by modulating the centrosome cycle as well as mitotic onset; promotes G2-M transition, and regulates G1 progress and G1-S transition via association with multiple interphase cyclins. Required in higher cells for entry into S-phase and mitosis. Phosphorylates PARVA/actopaxin, APC, AMPH, APC, BARD1, Bcl-xL/BCL2L1, BRCA2, CALD1, CASP8, CDC…
Prolyl 3-hydroxylase 3	2	1.07	1	Low S/N	0.7005	0.3291	0.2273	Q8IVL6	Human	http://www.uniprot.org/uniprot/Q8IVL6	LEPREL2	Endoplasmic reticulum	Has prolyl 3-hydroxylase activity catalyzing the post-translational formation of 3-hydroxyproline in -Xaa-Pro-Gly-sequences in collagens, especially types IV and V.
Thymosin beta-4	1	2.89	1	1.3	0.2654	0.3295	0.7178	P62328	Human	http://www.uniprot.org/uniprot/P62328	TMSB4X	Cytoplasm	Plays an important role in the organization of the cytoskeleton (By similarity). Binds to and sequesters actin monomers (G actin) and therefore inhibits actin polymerization.
Keratin, type II cytoskeletal 7	11	1.05	1	1.01	0.7591	0.3318	0.2928	P08729	Human	http://www.uniprot.org/uniprot/P08729	KRT7	Cytoplasm	Blocks interferon-dependent interphase and stimulates DNA synthesis in cells. Involved in the translational regulation of the human papillomavirus type 16 E7 mRNA (HPV16 E7).
Fibronectin	22	1.17	1.19	1	0.544	0.332	0.4674	P02751	Human	http://www.uniprot.org/uniprot/P02751	FN1	Secreted	Fibronectins bind cell surfaces and various compounds including collagen, fibrin, heparin, DNA, and actin. Fibronectins are involved in cell adhesion, cell motility, opsonization, wound healing, and maintenance of cell shape. Involved in osteoblast compaction through the fibronectin fibrillogenesis cell-mediated matrix assembly process, essential for osteoblast mineralization. Participates in the…
Protein CDV3 homolog	3	1.12	1.03	1	0.3981	0.3324	0.4259	Q9UKY7	Human	http://www.uniprot.org/uniprot/Q9UKY7	CDV3	Cytoplasm
Caldesmon	10	1.12	1	1.14	0.4743	0.3324	0.2054	Q05682	Human	http://www.uniprot.org/uniprot/Q05682	CALD1	Cytoplasm	Actin- and myosin-binding protein implicated in the regulation of actomyosin interactions in smooth muscle and nonmuscle cells (could act as a bridge between myosin and actin filaments). Stimulates actin binding of tropomyosin which increases the stabilization of actin filament structure. In muscle tissues, inhibits the actomyosin ATPase by binding to F-actin. This inhibition is attenuated by cal…
Ras-related protein Rab-32	3	1.15	1.49	1	0.7161	0.3325	0.4419	Q13637	Human	http://www.uniprot.org/uniprot/Q13637	RAB32	Mitochondrion	Acts as an A-kinase anchoring protein by binding to the type II regulatory subunit of protein kinase A and anchoring it to the mitochondrion. Also involved in synchronization of mitochondrial fission. Plays a role in the maturation of phagosomes that engulf pathogens, such as S.aureus and M.tuberculosis.
NEDD8-conjugating enzyme Ubc12	3	1.14	1.13	1	0.4135	0.3335	0.6058	P61081	Human	http://www.uniprot.org/uniprot/P61081	UBE2M		Accepts the ubiquitin-like protein NEDD8 from the UBA3-NAE1 E1 complex and catalyzes its covalent attachment to other proteins. The specific interaction with the E3 ubiquitin ligase RBX1, but not RBX2, suggests that the RBX1-UBE2M complex neddylates specific target proteins, such as CUL1, CUL2, CUL3 and CUL4. Involved in cell proliferation.
Septin-7	5	1.14	1	1.44	0.4644	0.3336	0.3207	Q16181	Human	http://www.uniprot.org/uniprot/Q16181	2021-09-07	Cytoplasm	Filament-forming cytoskeletal GTPase. Required for normal organization of the actin cytoskeleton. Required for normal progress through mitosis. Involved in cytokinesis. Required for normal association of CENPE with the kinetochore. Plays a role in ciliogenesis and collective cell movements.
[truncated: 1,641 more rows]

## Sheet: Pathways spike vs no treatme
Increased in spike vs no treatment
No KEGG pathways
Decreased in spike vs no treatment
No KEGG pathways

## Sheet: Pathways spike vs spike + HbA
Increased in spike vs spike + HbA
[truncated: 3 more rows]
