# Supplementary material for: Cell-Free Hemoglobin Does Not Attenuate the Effects of SARS-CoV-2 Spike Protein S1 Subunit in Pulmonary Endothelial Cells
Source: Int J Mol Sci. 2021 Aug 22;22(16):9041. doi: 10.3390/ijms22169041 (PMC8396564; doi:10.3390/ijms22169041)
Supplement: Supplementary file 1 [file ijms-22-09041-s001.zip › Supplemental Table 5.xlsx]

## Sheet: protein-quant-summary
Protein	# Peptides Quantified	Relative Abundance [Hypoxia spike protein]	Relative Abundance [Normoxia spike protein]	P-Value	Accession	Species	Hyperlink	Gene	Subcellular Location	Function
(E3-independent) E2 ubiquitin-conjugating enzyme	1	1	9.22	0.0004	Q9C0C9	Human	http://www.uniprot.org/uniprot/Q9C0C9	UBE2O	Cytoplasm	E2/E3 hybrid ubiquitin-protein ligase that displays both E2 and E3 ligase activities and mediates monoubiquitination of target proteins (PubMed:23455153, PubMed:24703950). Negatively regulates TRAF6-mediated NF-kappa-B activation independently of its E2 activity (PubMed:23381138). Acts as a positive regulator of BMP7 signaling by mediating monoubiquitination of SMAD6, thereby regulating adipogene…
Tubulointerstitial nephritis antigen-like	1	1	1.75	0.0004	Q9GZM7	Human	http://www.uniprot.org/uniprot/Q9GZM7	TINAGL1	Secreted	May be implicated in the adrenocortical zonation and in mechanisms for repressing the CYP11B1 gene expression in adrenocortical cells. This is a non catalytic peptidase C1 family protein (By similarity).
Ras-related protein Rab-4A	1	1	1.33	0.0009	P20338	Human	http://www.uniprot.org/uniprot/P20338	RAB4A	Membrane	Protein transport. Probably involved in vesicular traffic (By similarity).
Complement C1q tumor necrosis factor-related protein 5	1	1	1.81	0.0014	Q9BXJ0	Human	http://www.uniprot.org/uniprot/Q9BXJ0	C1QTNF5	Secreted
Glia maturation factor gamma	1	1.68	1	0.0016	O60234	Human	http://www.uniprot.org/uniprot/O60234	GMFG
HLA class I histocompatibility antigen, alpha chain E	1	2.42	1	0.0017	P13747	Human	http://www.uniprot.org/uniprot/P13747	HLA-E	Membrane	Preferably binds to a peptide derived from the signal sequence of most HLA-A, -B, -C and -G molecules.
Proteasome assembly chaperone 2	1	1	1.43	0.0017	Q969U7	Human	http://www.uniprot.org/uniprot/Q969U7	PSMG2	Nucleus	Chaperone protein which promotes assembly of the 20S proteasome as part of a heterodimer with PSMG1. The PSMG1-PSMG2 heterodimer binds to the PSMA5 and PSMA7 proteasome subunits, promotes assembly of the proteasome alpha subunits into the heteroheptameric alpha ring and prevents alpha ring dimerization.
Succinate dehydrogenase [ubiquinone] flavoprotein subunit, mitochondrial	1	1.67	1	0.0018	P31040	Human	http://www.uniprot.org/uniprot/P31040	SDHA	Mitochondrion inner membrane	Flavoprotein (FP) subunit of succinate dehydrogenase (SDH) that is involved in complex II of the mitochondrial electron transport chain and is responsible for transferring electrons from succinate to ubiquinone (coenzyme Q). Can act as a tumor suppressor.
Ribonucleoside-diphosphate reductase subunit M2	3	2.06	1	0.0019	P31350	Human	http://www.uniprot.org/uniprot/P31350	RRM2	Cytoplasm	Provides the precursors necessary for DNA synthesis. Catalyzes the biosynthesis of deoxyribonucleotides from the corresponding ribonucleotides. Inhibits Wnt signaling.
Ras-related protein Rap-2a	1	1	0	0.0024	P10114	Human	http://www.uniprot.org/uniprot/P10114	RAP2A	Recycling endosome membrane	Small GTP-binding protein which cycles between a GDP-bound inactive and a GTP-bound active form. In its active form interacts with and regulates several effectors including MAP4K4, MINK1 and TNIK. Part of a signaling complex composed of NEDD4, RAP2A and TNIK which regulates neuronal dendrite extension and arborization during development. More generally, it is part of several signaling cascades an…
G-patch domain and KOW motifs-containing protein	1	1.65	1	0.0026	Q92917	Human	http://www.uniprot.org/uniprot/Q92917	GPKOW	Nucleus
Histone H1.4	1	1.32	1	0.0043	P10412	Human	http://www.uniprot.org/uniprot/P10412	HIST1H1E	Nucleus	Histone H1 protein binds to linker DNA between nucleosomes forming the macromolecular structure known as the chromatin fiber. Histones H1 are necessary for the condensation of nucleosome chains into higher-order structured fibers. Acts also as a regulator of individual gene transcription through chromatin remodeling, nucleosome spacing and DNA methylation (By similarity).
Protein FAM114A2	1	1	3.34	0.0045	Q9NRY5	Human	http://www.uniprot.org/uniprot/Q9NRY5	FAM114A2
Hemoglobin subunit alpha	1	1	5.51	0.0052	P69905	Human	http://www.uniprot.org/uniprot/P69905	HBA1		Involved in oxygen transport from the lung to the various peripheral tissues.
Uncharacterized protein FLJ45252	1	1	1.24	0.0059	Q6ZSR9	Human	http://www.uniprot.org/uniprot/Q6ZSR9
Regulator of microtubule dynamics protein 3	1	1	2.76	0.0062	Q96TC7	Human	http://www.uniprot.org/uniprot/Q96TC7	RMDN3	Mitochondrion membrane	Involved in cellular calcium homeostasis regulation. May participate in differentiation and apoptosis of keratinocytes. Overexpression induces apoptosis.
Double-strand-break repair protein rad21 homolog	1	1.55	1	0.0067	O60216	Human	http://www.uniprot.org/uniprot/O60216	RAD21	Nucleus	Cleavable component of the cohesin complex, involved in chromosome cohesion during cell cycle, in DNA repair, and in apoptosis. The cohesin complex is required for the cohesion of sister chromatids after DNA replication. The cohesin complex apparently forms a large proteinaceous ring within which sister chromatids can be trapped. At metaphase-anaphase transition, this protein is cleaved by separa…
40S ribosomal protein S30	2	1	1.61	0.0084	P62861	Human	http://www.uniprot.org/uniprot/P62861	FAU
Periodic tryptophan protein 2 homolog	1	1	3.18	0.0096	Q15269	Human	http://www.uniprot.org/uniprot/Q15269	PWP2	Nucleus
Matrix metalloproteinase-14	1	1.43	1	0.0097	P50281	Human	http://www.uniprot.org/uniprot/P50281	MMP14	Membrane	Seems to specifically activate progelatinase A. May thus trigger invasion by tumor cells by activating progelatinase A on the tumor cell surface. May be involved in actin cytoskeleton reorganization by cleaving PTK7. Acts as a positive regulator of cell growth and migration via activation of MMP15. Involved in the formation of the fibrovascular tissues in association with pro-MMP2.
Sperm-associated antigen 7	1	1.24	1	0.0105	O75391	Human	http://www.uniprot.org/uniprot/O75391	SPAG7	Nucleus
Smoothelin	1	2.9	1	0.0114	P53814	Human	http://www.uniprot.org/uniprot/P53814	SMTN	Cytoplasm	Structural protein of the cytoskeleton.
Cullin-1	1	1	1.61	0.0117	Q13616	Human	http://www.uniprot.org/uniprot/Q13616	CUL1		Core component of multiple cullin-RING-based SCF (SKP1-CUL1-F-box protein) E3 ubiquitin-protein ligase complexes, which mediate the ubiquitination of proteins involved in cell cycle progression, signal transduction and transcription. In the SCF complex, serves as a rigid scaffold that organizes the SKP1-F-box protein and RBX1 subunits. May contribute to catalysis through positioning of the substr…
Laminin subunit beta-2	3	1.51	1	0.0124	P55268	Human	http://www.uniprot.org/uniprot/P55268	LAMB2	Secreted	Binding to cells via a high affinity receptor, laminin is thought to mediate the attachment, migration and organization of cells into tissues during embryonic development by interacting with other extracellular matrix components.
Keratin, type II cytoskeletal 3	1	1	2.72	0.0127	P12035	Human	http://www.uniprot.org/uniprot/P12035	KRT3
AN1-type zinc finger protein 6	1	2.49	1	0.0137	Q6FIF0	Human	http://www.uniprot.org/uniprot/Q6FIF0	ZFAND6	Cytoplasm	Involved in regulation of TNF-alpha induced NF-kappa-B activation and apoptosis. Involved in modulation of 'Lys-48'-linked polyubiquitination status of TRAF2 and decreases association of TRAF2 with RIPK1. Required for PTS1 target sequence-dependent protein import into peroxisomes and PEX5 stability; may cooperate with PEX6. In vitro involved in PEX5 export from the cytosol to peroxisomes (By simi…
Microsomal glutathione S-transferase 1	1	1	2.02	0.0137	P10620	Human	http://www.uniprot.org/uniprot/P10620	MGST1	Microsome	Conjugation of reduced glutathione to a wide number of exogenous and endogenous hydrophobic electrophiles. Has a wide substrate specificity.
Pentraxin-related protein PTX3	1	2.36	1	0.0141	P26022	Human	http://www.uniprot.org/uniprot/P26022	PTX3	Secreted	Plays a role in the regulation of innate resistance to pathogens, inflammatory reactions, possibly clearance of self-components and female fertility.
Torsin-1B	2	0	1	0.0145	O14657	Human	http://www.uniprot.org/uniprot/O14657	TOR1B	Endoplasmic reticulum lumen	May serve as a molecular chaperone assisting in the proper folding of secreted and/or membrane proteins. Plays a role in non-neural cells nuclear envelope and endoplasmic reticulum integrity. May have a redundant function with TOR1A in non-neural tissues.
60 kDa SS-A/Ro ribonucleoprotein	3	1	1.29	0.0146	P10155	Human	http://www.uniprot.org/uniprot/P10155	TROVE2	Cytoplasm	RNA-binding protein that binds to misfolded non-coding RNAs, pre-5S rRNA, and several small cytoplasmic RNA molecules known as Y RNAs. May stabilize some of these RNAs and protect them from degradation.
Uroporphyrinogen-III synthase	1	1	2.16	0.0149	P10746	Human	http://www.uniprot.org/uniprot/P10746	UROS		Catalyzes cyclization of the linear tetrapyrrole, hydroxymethylbilane, to the macrocyclic uroporphyrinogen III, the branch point for the various sub-pathways leading to the wide diversity of porphyrins. Porphyrins act as cofactors for a multitude of enzymes that perform a variety of processes within the cell such as methionine synthesis (vitamin B12) or oxygen transport (heme).
Heme oxygenase 1	3	1	2.48	0.016	P09601	Human	http://www.uniprot.org/uniprot/P09601	HMOX1	Microsome	Heme oxygenase cleaves the heme ring at the alpha methene bridge to form biliverdin. Biliverdin is subsequently converted to bilirubin by biliverdin reductase. Under physiological conditions, the activity of heme oxygenase is highest in the spleen, where senescent erythrocytes are sequestrated and destroyed. Exhibits cytoprotective effects since excess of free heme sensitizes cells to undergo apo…
Serotransferrin	1	2.78	1	0.0161	P02787	Human	http://www.uniprot.org/uniprot/P02787	TF	Secreted	Transferrins are iron binding transport proteins which can bind two Fe(3+) ions in association with the binding of an anion, usually bicarbonate. It is responsible for the transport of iron from sites of absorption and heme degradation to those of storage and utilization. Serum transferrin may also have a further role in stimulating cell proliferation.
Multiple inositol polyphosphate phosphatase 1	1	1	2.28	0.0162	Q9UNW1	Human	http://www.uniprot.org/uniprot/Q9UNW1	MINPP1	Endoplasmic reticulum lumen	Acts as a phosphoinositide 5- and phosphoinositide 6-phosphatase and regulates cellular levels of inositol pentakisphosphate (InsP5) and inositol hexakisphosphate (InsP6). Also acts as a 2,3-bisphosphoglycerate 3-phosphatase, by mediating the dephosphorylation of 2,3-bisphosphoglycerate (2,3-BPG) to produce phospho-D-glycerate without formation of 3-phosphoglycerate. May play a role in bone devel…
Ribosome biogenesis protein BRX1 homolog	1	1	2.21	0.0166	Q8TDN6	Human	http://www.uniprot.org/uniprot/Q8TDN6	BRIX1	Nucleus	Required for biogenesis of the 60S ribosomal subunit.
BRISC and BRCA1-A complex member 1	1	0	1	0.0178	Q9NWV8	Human	http://www.uniprot.org/uniprot/Q9NWV8	BABAM1	Cytoplasm	Component of the BRCA1-A complex, a complex that specifically recognizes 'Lys-63'-linked ubiquitinated histones H2A and H2AX at DNA lesions sites, leading to target the BRCA1-BARD1 heterodimer to sites of DNA damage at double-strand breaks (DSBs). The BRCA1-A complex also possesses deubiquitinase activity that specifically removes 'Lys-63'-linked ubiquitin on histones H2A and H2AX. In the BRCA1-A…
BRO1 domain-containing protein BROX	1	1.86	1	0.018	Q5VW32	Human	http://www.uniprot.org/uniprot/Q5VW32	BROX	Membrane
Pigment epithelium-derived factor	1	2.63	1	0.018	P36955	Human	http://www.uniprot.org/uniprot/P36955	SERPINF1	Secreted	Neurotrophic protein; induces extensive neuronal differentiation in retinoblastoma cells. Potent inhibitor of angiogenesis. As it does not undergo the S (stressed) to R (relaxed) conformational transition characteristic of active serpins, it exhibits no serine protease inhibitory activity.
Cullin-2	1	1	1.71	0.0181	Q13617	Human	http://www.uniprot.org/uniprot/Q13617	CUL2		Core component of multiple cullin-RING-based ECS (ElonginB/C-CUL2/5-SOCS-box protein) E3 ubiquitin-protein ligase complexes, which mediate the ubiquitination of target proteins. May serve as a rigid scaffold in the complex and may contribute to catalysis through positioning of the substrate and the ubiquitin-conjugating enzyme. The E3 ubiquitin-protein ligase activity of the complex is dependent …
60S ribosomal protein L35	1	1.29	1	0.0183	P42766	Human	http://www.uniprot.org/uniprot/P42766	RPL35
Microsomal glutathione S-transferase 3	3	1	2.96	0.0195	O14880	Human	http://www.uniprot.org/uniprot/O14880	MGST3	Endoplasmic reticulum membrane	Also functions as a glutathione peroxidase.
Ribosome biogenesis regulatory protein homolog	1	1	2.15	0.0201	Q15050	Human	http://www.uniprot.org/uniprot/Q15050	RRS1	Nucleus	Involved in ribosome biogenesis.
Inositol monophosphatase 1	1	2.18	1	0.0202	P29218	Human	http://www.uniprot.org/uniprot/P29218	IMPA1	Cytoplasm	Responsible for the provision of inositol required for synthesis of phosphatidylinositol and polyphosphoinositides and has been implicated as the pharmacological target for lithium action in brain. Has broad substrate specificity and can use myo-inositol monophosphates, myo-inositol 1,3-diphosphate, myo-inositol 1,4-diphosphate, scyllo-inositol-phosphate, D-galactose 1-phosphate, glucose-1-phosph…
Protein ABHD14B	1	1	2.24	0.0206	Q96IU4	Human	http://www.uniprot.org/uniprot/Q96IU4	ABHD14B	Cytoplasm	Has hydrolase activity towards p-nitrophenyl butyrate (in vitro). May activate transcription.
NADH dehydrogenase [ubiquinone] 1 alpha subcomplex subunit 10, mitochondrial	1	1.46	1	0.0211	O95299	Human	http://www.uniprot.org/uniprot/O95299	NDUFA10	Mitochondrion matrix	Accessory subunit of the mitochondrial membrane respiratory chain NADH dehydrogenase (Complex I), that is believed not to be involved in catalysis. Complex I functions in the transfer of electrons from NADH to the respiratory chain. The immediate electron acceptor for the enzyme is believed to be ubiquinone.
Thyroid receptor-interacting protein 6	1	1.44	1	0.0213	Q15654	Human	http://www.uniprot.org/uniprot/Q15654	TRIP6	Cytoplasm	Relays signals from the cell surface to the nucleus to weaken adherens junction and promote actin cytoskeleton reorganization and cell invasiveness. Involved in lysophosphatidic acid-induced cell adhesion and migration. Acts as a transcriptional coactivator for NF-kappa-B and JUN, and mediates the transrepression of these transcription factors induced by glucocorticoid receptor.
Trypsin-3	1	1.92	1	0.0216	P35030	Human	http://www.uniprot.org/uniprot/P35030	PRSS3	Secreted	Digestive protease specialized for the degradation of trypsin inhibitors. In the ileum, may be involved in defensin processing, including DEFA5.
HLA class I histocompatibility antigen, B alpha chain	1	1	2.01	0.0225	P01889	Human	http://www.uniprot.org/uniprot/P01889	HLA-B	Membrane	Involved in the presentation of foreign antigens to the immune system.
KRR1 small subunit processome component homolog	1	1	1.96	0.0226	Q13601	Human	http://www.uniprot.org/uniprot/Q13601	KRR1	Cytoplasm	Required for 40S ribosome biogenesis. Involved in nucleolar processing of pre-18S ribosomal RNA and ribosome assembly (By similarity).
Guanylate kinase	1	1	1.8	0.0227	Q16774	Human	http://www.uniprot.org/uniprot/Q16774	GUK1		Essential for recycling GMP and indirectly, cGMP.
Paralemmin-1	1	1.4	1	0.0236	O75781	Human	http://www.uniprot.org/uniprot/O75781	PALM	Cell membrane	Involved in plasma membrane dynamics and cell process formation. Isoform 1 and isoform 2 are necessary for axonal and dendritic filopodia induction, for dendritic spine maturation and synapse formation in a palmitoylation-dependent manner.
COP9 signalosome complex subunit 7b	1	1	1.27	0.0239	Q9H9Q2	Human	http://www.uniprot.org/uniprot/Q9H9Q2	COPS7B	Cytoplasm	Component of the COP9 signalosome complex (CSN), a complex involved in various cellular and developmental processes. The CSN complex is an essential regulator of the ubiquitin (Ubl) conjugation pathway by mediating the deneddylation of the cullin subunits of SCF-type E3 ligase complexes, leading to decrease the Ubl ligase activity of SCF-type complexes such as SCF, CSA or DDB2. The complex is als…
Farnesyl pyrophosphate synthase	3	1	1.74	0.0239	P14324	Human	http://www.uniprot.org/uniprot/P14324	FDPS	Cytoplasm	Key enzyme in isoprenoid biosynthesis which catalyzes the formation of farnesyl diphosphate (FPP), a precursor for several classes of essential metabolites including sterols, dolichols, carotenoids, and ubiquinones. FPP also serves as substrate for protein farnesylation and geranylgeranylation. Catalyzes the sequential condensation of isopentenyl pyrophosphate with the allylic pyrophosphates, dim…
Vacuolar-sorting protein SNF8	1	1	1.22	0.0242	Q96H20	Human	http://www.uniprot.org/uniprot/Q96H20	SNF8	Cytoplasm	Component of the endosomal sorting complex required for transport II (ESCRT-II), which is required for multivesicular body (MVB) formation and sorting of endosomal cargo proteins into MVBs. The MVB pathway mediates delivery of transmembrane proteins into the lumen of the lysosome for degradation. The ESCRT-II complex is probably involved in the recruitment of the ESCRT-III complex. The ESCRT-II c…
Transcription factor AP-1	2	1	1.92	0.0245	P05412	Human	http://www.uniprot.org/uniprot/P05412	JUN	Nucleus	Transcription factor that recognizes and binds to the enhancer heptamer motif 5'-TGA[CG]TCA-3'. Promotes activity of NR5A1 when phosphorylated by HIPK3 leading to increased steroidogenic gene expression upon cAMP signaling pathway stimulation.
HCLS1-binding protein 3	1	1	17.98	0.025	Q53T59	Human	http://www.uniprot.org/uniprot/Q53T59	HS1BP3		May be a modulator of IL-2 signaling.
Nucleolysin TIAR	1	1	1.06	0.0252	Q01085	Human	http://www.uniprot.org/uniprot/Q01085	TIAL1	Cytoplasm	RNA-binding protein. Possesses nucleolytic activity against cytotoxic lymphocyte target cells. May be involved in apoptosis.
CB1 cannabinoid receptor-interacting protein 1	1	1.46	1	0.0263	Q96F85	Human	http://www.uniprot.org/uniprot/Q96F85	CNRIP1		Isoform 1 suppresses cannabinoid receptor CNR1-mediated tonic inhibition of voltage-gated calcium channels. Isoform 2 does not have this effect.
Putative 60S ribosomal protein L13a protein RPL13AP3	1	1.3	1	0.0265	Q6NVV1	Human	http://www.uniprot.org/uniprot/Q6NVV1	RPL13AP3
Inter-alpha-trypsin inhibitor heavy chain H2	1	2.08	1	0.0266	P19823	Human	http://www.uniprot.org/uniprot/P19823	ITIH2	Secreted	May act as a carrier of hyaluronan in serum or as a binding protein between hyaluronan and other matrix protein, including those on cell surfaces in tissues to regulate the localization, synthesis and degradation of hyaluronan which are essential to cells undergoing biological processes.
Collagen alpha-1(IV) chain	2	1	4.21	0.0268	P02462	Human	http://www.uniprot.org/uniprot/P02462	COL4A1	Secreted	Type IV collagen is the major structural component of glomerular basement membranes (GBM), forming a 'chicken-wire' meshwork together with laminins, proteoglycans and entactin/nidogen.
NADH dehydrogenase [ubiquinone] 1 alpha subcomplex subunit 12	1	1	1.72	0.0274	Q9UI09	Human	http://www.uniprot.org/uniprot/Q9UI09	NDUFA12	Mitochondrion inner membrane	Accessory subunit of the mitochondrial membrane respiratory chain NADH dehydrogenase (Complex I), that is believed not to be involved in catalysis. Complex I functions in the transfer of electrons from NADH to the respiratory chain. The immediate electron acceptor for the enzyme is believed to be ubiquinone.
MICOS complex subunit MIC19	3	1.24	1	0.0284	Q9NX63	Human	http://www.uniprot.org/uniprot/Q9NX63	CHCHD3	Mitochondrion inner membrane	Component of the MICOS complex, a large protein complex of the mitochondrial inner membrane that plays crucial roles in the maintenance of crista junctions, inner membrane architecture, and formation of contact sites to the outer membrane. Has also been shown to function as a transcription factor which binds to the BAG1 promoter and represses BAG1 transcription.
Mitochondrial carnitine/acylcarnitine carrier protein	1	0	1	0.0306	O43772	Human	http://www.uniprot.org/uniprot/O43772	SLC25A20	Mitochondrion inner membrane	Mediates the transport of acylcarnitines of different length across the mitochondrial inner membrane from the cytosol to the mitochondrial matrix for their oxidation by the mitochondrial fatty acid-oxidation pathway.
Alpha-fetoprotein	1	3.03	1	0.0306	P02771	Human	http://www.uniprot.org/uniprot/P02771	AFP	Secreted	Binds copper, nickel, and fatty acids as well as, and bilirubin less well than, serum albumin. Only a small percentage (less than 2%) of the human AFP shows estrogen-binding properties.
Cold-inducible RNA-binding protein	1	1.32	1	0.0307	Q14011	Human	http://www.uniprot.org/uniprot/Q14011	CIRBP	Nucleus	Cold-inducible mRNA binding protein that plays a protective role in the genotoxic stress response by stabilizing transcripts of genes involved in cell survival. Acts as a translational activator. Seems to play an essential role in cold-induced suppression of cell proliferation. Binds specifically to the 3'-untranslated regions (3'-UTRs) of stress-responsive transcripts RPA2 and TXN. Acts as a tra…
Pyridoxal kinase	1	1.4	1	0.031	O00764	Human	http://www.uniprot.org/uniprot/O00764	PDXK	Cytoplasm	Required for synthesis of pyridoxal-5-phosphate from vitamin B6.
Syntaxin-7	1	1	1.33	0.0314	O15400	Human	http://www.uniprot.org/uniprot/O15400	STX7	Early endosome membrane	May be involved in protein trafficking from the plasma membrane to the early endosome (EE) as well as in homotypic fusion of endocytic organelles. Mediates the endocytic trafficking from early endosomes to late endosomes and lysosomes.
AP-2 complex subunit sigma	1	1	2.3	0.0329	P53680	Human	http://www.uniprot.org/uniprot/P53680	AP2S1	Cell membrane	Component of the adaptor protein complex 2 (AP-2). Adaptor protein complexes function in protein Transport via Transport vesicles in different membrane traffic pathways. Adaptor protein complexes are vesicle coat components and appear to be involved in cargo selection and vesicle formation. AP-2 is involved in clathrin-dependent endocytosis in which cargo proteins are incorporated into vesicles s…
Profilin-2	1	1	2.29	0.0331	P35080	Human	http://www.uniprot.org/uniprot/P35080	PFN2	Cytoplasm	Binds to actin and affects the structure of the cytoskeleton. At high concentrations, profilin prevents the polymerization of actin, whereas it enhances it at low concentrations. By binding to PIP2, it inhibits the formation of IP3 and DG.
Ras-related protein Rab-32	2	1	2.17	0.0331	Q13637	Human	http://www.uniprot.org/uniprot/Q13637	RAB32	Mitochondrion	Acts as an A-kinase anchoring protein by binding to the type II regulatory subunit of protein kinase A and anchoring it to the mitochondrion. Also involved in synchronization of mitochondrial fission. Plays a role in the maturation of phagosomes that engulf pathogens, such as S.aureus and M.tuberculosis.
S-adenosylmethionine synthase isoform type-2	3	1	1.42	0.0336	P31153	Human	http://www.uniprot.org/uniprot/P31153	MAT2A		Catalyzes the formation of S-adenosylmethionine from methionine and ATP.
Serine protease HTRA2, mitochondrial	1	1.23	1	0.0338	O43464	Human	http://www.uniprot.org/uniprot/O43464	HTRA2	Mitochondrion intermembrane space	Serine protease that shows proteolytic activity against a non-specific substrate beta-casein. Promotes or induces cell death either by direct binding to and inhibition of BIRC proteins (also called inhibitor of apoptosis proteins, IAPs), leading to an increase in caspase activity, or by a BIRC inhibition-independent, caspase-independent and serine protease activity-dependent mechanism. Cleaves TH…
Ubiquitin domain-containing protein UBFD1	1	1	1.2	0.0349	O14562	Human	http://www.uniprot.org/uniprot/O14562	UBFD1		May play a role as NF-kappa-B regulator.
RNA-binding protein 4B	1	1	1.58	0.0353	Q9BQ04	Human	http://www.uniprot.org/uniprot/Q9BQ04	RBM4B	Nucleus	Required for the translational activation of PER1 mRNA in response to circadian clock. Binds directly to the 3'-UTR of the PER1 mRNA (By similarity).
Tubulin gamma-1 chain	1	1	2.1	0.0369	P23258	Human	http://www.uniprot.org/uniprot/P23258	TUBG1	Cytoplasm	Tubulin is the major constituent of microtubules. The gamma chain is found at microtubule organizing centers (MTOC) such as the spindle poles or the centrosome. Pericentriolar matrix component that regulates alpha/beta chain minus-end nucleation, centrosome duplication and spindle formation.
NADH dehydrogenase [ubiquinone] iron-sulfur protein 5	1	1.29	1	0.0376	O43920	Human	http://www.uniprot.org/uniprot/O43920	NDUFS5	Mitochondrion	Accessory subunit of the mitochondrial membrane respiratory chain NADH dehydrogenase (Complex I), that is believed not to be involved in catalysis. Complex I functions in the transfer of electrons from NADH to the respiratory chain. The immediate electron acceptor for the enzyme is believed to be ubiquinone.
TAR DNA-binding protein 43	1	1	1.41	0.0377	Q13148	Human	http://www.uniprot.org/uniprot/Q13148	TARDBP	Nucleus	DNA and RNA-binding protein which regulates transcription and splicing. Involved in the regulation of CFTR splicing. It promotes CFTR exon 9 skipping by binding to the UG repeated motifs in the polymorphic region near the 3'-splice site of this exon. The resulting aberrant splicing is associated with pathological features typical of cystic fibrosis. May also be involved in microRNA biogenesis, ap…
Vacuolar protein-sorting-associated protein 25	1	1	2.34	0.0379	Q9BRG1	Human	http://www.uniprot.org/uniprot/Q9BRG1	VPS25	Cytoplasm	Component of the ESCRT-II complex (endosomal sorting complex required for transport II), which is required for multivesicular body (MVB) formation and sorting of endosomal cargo proteins into MVBs. The MVB pathway mediates delivery of transmembrane proteins into the lumen of the lysosome for degradation. The ESCRT-II complex is probably involved in the recruitment of the ESCRT-III complex. The ES…
DDB1- and CUL4-associated factor 7	1	1	2.44	0.038	P61962	Human	http://www.uniprot.org/uniprot/P61962	DCAF7	Cytoplasm	Involved in craniofacial development. Acts upstream of the EDN1 pathway and is required for formation of the upper jaw equivalent, the palatoquadrate. The activity required for EDN1 pathway function differs between the first and second arches (By similarity). Associates with DIAPH1 and controls GLI1 transcriptional activity. Could be involved in normal and disease skin development. May function a…
Glucosamine-6-phosphate isomerase 2	1	2	1	0.0381	Q8TDQ7	Human	http://www.uniprot.org/uniprot/Q8TDQ7	GNPDA2	Cytoplasm
Ubiquitin-like modifier-activating enzyme ATG7	1	1.44	1	0.0387	O95352	Human	http://www.uniprot.org/uniprot/O95352	ATG7	Cytoplasm	E1-like activating enzyme involved in the 2 ubiquitin-like systems required for cytoplasm to vacuole transport (Cvt) and autophagy. Activates ATG12 for its conjugation with ATG5 as well as the ATG8 family proteins for their conjugation with phosphatidylethanolamine. Both systems are needed for the ATG8 association to Cvt vesicles and autophagosomes membranes. Required for autophagic death induced…
Signal recognition particle 14 kDa protein	3	1	1.36	0.0387	P37108	Human	http://www.uniprot.org/uniprot/P37108	SRP14	Cytoplasm	Signal-recognition-particle assembly has a crucial role in targeting secretory proteins to the rough endoplasmic reticulum membrane. SRP9 together with SRP14 and the Alu portion of the SRP RNA, constitutes the elongation arrest domain of SRP. The complex of SRP9 and SRP14 is required for SRP RNA binding.
Phosphatidylinositol 3-kinase catalytic subunit type 3	1	2.08	1	0.039	Q8NEB9	Human	http://www.uniprot.org/uniprot/Q8NEB9	PIK3C3	Midbody	Catalytic subunit of the PI3K complex that mediates formation of phosphatidylinositol 3-phosphate which plays a key role in initiation and maturation of autophagosomes. Involved in the transport of lysosomal enzyme precursors to lysosomes. Required for the abcission step in cytokinesis. Required for transport from early to late endosomes.
26S proteasome regulatory subunit 7	4	1.31	1	0.0392	P35998	Human	http://www.uniprot.org/uniprot/P35998	PSMC2	Cytoplasm	The 26S protease is involved in the ATP-dependent degradation of ubiquitinated proteins. The regulatory (or ATPase) complex confers ATP dependency and substrate specificity to the 26S complex. In case of HIV-1 infection, positive modulator of Tat-mediated transactivation.
Caveolin-2	1	1	2.05	0.0401	P51636	Human	http://www.uniprot.org/uniprot/P51636	CAV2	Nucleus	May act as a scaffolding protein within caveolar membranes. Interacts directly with G-protein alpha subunits and can functionally regulate their activity. Acts as an accessory protein in conjunction with CAV1 in targeting to lipid rafts and driving caveolae formation. The Ser-36 phosphorylated form has a role in modulating mitosis in endothelial cells. Positive regulator of cellular mitogenesis o…
Mitogen-activated protein kinase 9	1	0	1	0.0402	P45984	Human	http://www.uniprot.org/uniprot/P45984	MAPK9	Cytoplasm	Serine/threonine-protein kinase involved in various processes such as cell proliferation, differentiation, migration, transformation and programmed cell death. Extracellular stimuli such as proinflammatory cytokines or physical stress stimulate the stress-activated protein kinase/c-Jun N-terminal kinase (SAP/JNK) signaling pathway. In this cascade, two dual specificity kinases MAP2K4/MKK4 and MAP…
Calcium-transporting ATPase type 2C member 1	1	1.35	1	0.0404	P98194	Human	http://www.uniprot.org/uniprot/P98194	ATP2C1	Golgi apparatus membrane	This magnesium-dependent enzyme catalyzes the hydrolysis of ATP coupled with the transport of the calcium.
Distal membrane-arm assembly complex protein 1	1	1	1.58	0.0408	Q96GE9	Human	http://www.uniprot.org/uniprot/Q96GE9	TMEM261	Membrane
Xyloside xylosyltransferase 1	1	1.74	1	0.041	Q8NBI6	Human	http://www.uniprot.org/uniprot/Q8NBI6	XXYLT1	Endoplasmic reticulum membrane	Alpha-1,3-xylosyltransferase, which elongates the O-linked xylose-glucose disaccharide attached to EGF-like repeats in the extracellular domain of Notch proteins by catalyzing the addition of the second xylose.
Dynein light chain Tctex-type 1	2	1	1.99	0.0414	P63172	Human	http://www.uniprot.org/uniprot/P63172	DYNLT1	Golgi apparatus	Acts as one of several non-catalytic accessory components of the cytoplasmic dynein 1 complex that are thought to be involved in linking dynein to cargos and to adapter proteins that regulate dynein function. Cytoplasmic dynein 1 acts as a motor for the intracellular retrograde motility of vesicles and organelles along microtubules. Binds to transport cargos and is involved in apical cargo transp…
Thymidylate synthase	1	1.97	1	0.0423	P04818	Human	http://www.uniprot.org/uniprot/P04818	TYMS	Nucleus	Contributes to the de novo mitochondrial thymidylate biosynthesis pathway.
Nuclear pore complex protein Nup160	1	1	1.7	0.0428	Q12769	Human	http://www.uniprot.org/uniprot/Q12769	NUP160	Nucleus	Involved in poly(A)+ RNA transport.
ATP synthase subunit s, mitochondrial	1	0	1	0.0429	Q99766	Human	http://www.uniprot.org/uniprot/Q99766	ATP5S	Mitochondrion	Involved in regulation of mitochondrial membrane ATP synthase. Necessary for H(+) conduction of ATP synthase. Facilitates energy-driven catalysis of ATP synthesis by blocking a proton leak through an alternative proton exit pathway (By similarity).
1-phosphatidylinositol 4,5-bisphosphate phosphodiesterase gamma-1	3	1	1.34	0.0429	P19174	Human	http://www.uniprot.org/uniprot/P19174	PLCG1	Cell projection	Mediates the production of the second messenger molecules diacylglycerol (DAG) and inositol 1,4,5-trisphosphate (IP3). Plays an important role in the regulation of intracellular signaling cascades. Becomes activated in response to ligand-mediated activation of receptor-type tyrosine kinases, such as PDGFRA, PDGFRB, FGFR1, FGFR2, FGFR3 and FGFR4. Plays a role in actin reorganization and cell migra…
Lanosterol 14-alpha demethylase	1	1.66	1	0.0431	Q16850	Human	http://www.uniprot.org/uniprot/Q16850	CYP51A1	Endoplasmic reticulum membrane	Catalyzes C14-demethylation of lanosterol; it transforms lanosterol into 4,4'-dimethyl cholesta-8,14,24-triene-3-beta-ol.
RNA-binding protein PNO1	1	1	1.26	0.0432	Q9NRX1	Human	http://www.uniprot.org/uniprot/Q9NRX1	PNO1	Nucleus
60S ribosomal protein L29	3	1	1.18	0.0437	P47914	Human	http://www.uniprot.org/uniprot/P47914	RPL29
Tubulin beta-3 chain	2	1	1.27	0.0441	Q13509	Human	http://www.uniprot.org/uniprot/Q13509	TUBB3	Cytoplasm	Tubulin is the major constituent of microtubules. It binds two moles of GTP, one at an exchangeable site on the beta chain and one at a non-exchangeable site on the alpha chain. TUBB3 plays a critical role in proper axon guidance and mantainance.
Splicing factor U2AF 35 kDa subunit-like protein	1	1.18	1	0.0443	P0DN76	Human	http://www.uniprot.org/uniprot/P0DN76	U2AF1L5	Nucleus	Plays a critical role in both constitutive and enhancer-dependent splicing by mediating protein-protein interactions and protein-RNA interactions required for accurate 3'-splice site selection. Recruits U2 snRNP to the branch point. Directly mediates interactions between U2AF2 and proteins bound to the enhancers and thus may function as a bridge between U2AF2 and the enhancer complex to recruit i…
Transmembrane emp24 domain-containing protein 10	2	1.49	1	0.0443	P49755	Human	http://www.uniprot.org/uniprot/P49755	TMED10	Golgi apparatus	Involved in vesicular protein trafficking. Mainly functions in the early secretory pathway. Thought to act as cargo receptor at the lumenal side for incorporation of secretory cargo molecules into transport vesicles and to be involved in vesicle coat formation at the cytoplasmic side. In COPII vesicle-mediated anterograde transport involved in the transport of GPI-anchored proteins and proposed t…
GTP-binding protein SAR1b	1	1	1.5	0.0446	Q9Y6B6	Human	http://www.uniprot.org/uniprot/Q9Y6B6	SAR1B	Endoplasmic reticulum membrane	Involved in transport from the endoplasmic reticulum to the Golgi apparatus. Activated by the guanine nucleotide exchange factor PREB. Involved in the selection of the protein cargo and the assembly of the COPII coat complex.
TBC1 domain family member 13	1	1	2.52	0.0447	Q9NVG8	Human	http://www.uniprot.org/uniprot/Q9NVG8	TBC1D13		May act as a GTPase-activating protein for Rab family protein(s).
Retinol dehydrogenase 13	1	1.17	1	0.0447	Q8NBN7	Human	http://www.uniprot.org/uniprot/Q8NBN7	RDH13		Does not exhibit retinol dehydrogenase (RDH) activity in vitro.
DnaJ homolog subfamily C member 5	1	1.57	1	0.0454	Q9H3Z4	Human	http://www.uniprot.org/uniprot/Q9H3Z4	DNAJC5	Membrane	May have an important role in presynaptic function. May be involved in calcium-dependent neurotransmitter release at nerve endings (By similarity).
Histone H1.10	2	1.73	1	0.0459	Q92522	Human	http://www.uniprot.org/uniprot/Q92522	H1FX	Nucleus	Histones H1 are necessary for the condensation of nucleosome chains into higher-order structures.
Thymocyte nuclear protein 1	1	1.89	1	0.0467	Q9P016	Human	http://www.uniprot.org/uniprot/Q9P016	THYN1	Nucleus	Specifically binds 5-hydroxymethylcytosine (5hmC), suggesting that it acts as a specific reader of 5hmC.
Histone H1.5	4	1.02	1	0.0475	P16401	Human	http://www.uniprot.org/uniprot/P16401	HIST1H1B	Nucleus	Histone H1 protein binds to linker DNA between nucleosomes forming the macromolecular structure known as the chromatin fiber. Histones H1 are necessary for the condensation of nucleosome chains into higher-order structured fibers. Acts also as a regulator of individual gene transcription through chromatin remodeling, nucleosome spacing and DNA methylation (By similarity).
NPC intracellular cholesterol transporter 2	1	1	1.36	0.048	P61916	Human	http://www.uniprot.org/uniprot/P61916	NPC2	Secreted	Intracellular cholesterol transporter which acts in concert with NPC1 and plays an important role in the egress of cholesterol from the endosomal/lysosomal compartment. Both NPC1 and NPC2 function as the cellular 'tag team duo' (TTD) to catalyze the mobilization of cholesterol within the multivesicular environment of the late endosome (LE) to effect egress through the limiting bilayer of the LE. …
Myotubularin-related protein 6	1	1	1.27	0.0486	Q9Y217	Human	http://www.uniprot.org/uniprot/Q9Y217	MTMR6	Nucleus envelope	Phosphatase that acts on lipids with a phosphoinositol headgroup. Acts as a negative regulator of KCNN4/KCa3.1 channel activity in CD4+ T-cells possibly by decreasing intracellular levels of phosphatidylinositol 3 phosphatase. Negatively regulates proliferation of reactivated CD4+ T-cells.
Cyclin-Y	1	1.55	1	0.0488	Q8ND76	Human	http://www.uniprot.org/uniprot/Q8ND76	CCNY	Cell membrane	Positive regulatory subunit of the cyclin-dependent kinases CDK14/PFTK1 and CDK16. Acts as a cell-cycle regulator of Wnt signaling pathway during G2/M phase by recruiting CDK14/PFTK1 to the plasma membrane and promoting phosphorylation of LRP6, leading to the activation of the Wnt signaling pathway. Recruits CDK16 to the plasma membrane. Isoform 3 might play a role in the activation of MYC-mediat…
Transmembrane emp24 domain-containing protein 9	3	1.11	1	0.0492	Q9BVK6	Human	http://www.uniprot.org/uniprot/Q9BVK6	TMED9	Endoplasmic reticulum membrane	Appears to be involved in vesicular protein trafficking, mainly in the early secretory pathway. In COPI vesicle-mediated retrograde transport involved in the coatomer recruitment to membranes of the early secretory pathway. Increases coatomer-dependent activity of ARFGAP2. Thought to play a crucial role in the specific retention of p24 complexes in cis-Golgi membranes; specifically contributes to…
60S ribosomal protein L39	1	1	2.27	0.0493	P62891	Human	http://www.uniprot.org/uniprot/P62891	RPL39
Serine palmitoyltransferase 2	1	1	1.63	0.0495	O15270	Human	http://www.uniprot.org/uniprot/O15270	SPTLC2	Endoplasmic reticulum membrane	Serine palmitoyltransferase (SPT). The heterodimer formed with LCB1/SPTLC1 constitutes the catalytic core. The composition of the serine palmitoyltransferase (SPT) complex determines the substrate preference. The SPTLC1-SPTLC2-SPTSSA complex shows a strong preference for C16-CoA substrate, while the SPTLC1-SPTLC2-SPTSSB complex displays a preference for C18-CoA substrate.
cAMP-dependent protein kinase catalytic subunit beta	1	1	3.87	0.0502	P22694	Human	http://www.uniprot.org/uniprot/P22694	PRKACB	Cytoplasm	Mediates cAMP-dependent signaling triggered by receptor binding to GPCRs. PKA activation regulates diverse cellular processes such as cell proliferation, the cell cycle, differentiation and regulation of microtubule dynamics, chromatin condensation and decondensation, nuclear envelope disassembly and reassembly, as well as regulation of intracellular transport mechanisms and ion flux. Regulates t…
Cytosolic Fe-S cluster assembly factor NUBP2	1	1	1.72	0.0511	Q9Y5Y2	Human	http://www.uniprot.org/uniprot/Q9Y5Y2	NUBP2	Nucleus	Component of the cytosolic iron-sulfur (Fe/S) protein assembly (CIA) machinery. Required for maturation of extramitochondrial Fe-S proteins. The NUBP1-NUBP2 heterotetramer forms a Fe-S scaffold complex, mediating the de novo assembly of an Fe-S cluster and its transfer to target apoproteins.
Eukaryotic translation initiation factor 3 subunit J	1	1.4	1	0.0511	O75822	Human	http://www.uniprot.org/uniprot/O75822	EIF3J	Cytoplasm	Component of the eukaryotic translation initiation factor 3 (eIF-3) complex, which is required for several steps in the initiation of protein synthesis. The eIF-3 complex associates with the 40S ribosome and facilitates the recruitment of eIF-1, eIF-1A, eIF-2:GTP:methionyl-tRNAi and eIF-5 to form the 43S preinitiation complex (43S PIC). The eIF-3 complex stimulates mRNA recruitment to the 43S PIC…
NAD(P)H dehydrogenase [quinone] 1	7	1	1.25	0.0515	P15559	Human	http://www.uniprot.org/uniprot/P15559	NQO1	Cytoplasm	The enzyme apparently serves as a quinone reductase in connection with conjugation reactions of hydroquinons involved in detoxification pathways as well as in biosynthetic processes such as the vitamin K-dependent gamma-carboxylation of glutamate residues in prothrombin synthesis.
Protein phosphatase 1A	1	1.42	1	0.0517	P35813	Human	http://www.uniprot.org/uniprot/P35813	PPM1A	Nucleus	Enzyme with a broad specificity. Negatively regulates TGF-beta signaling through dephosphorylating SMAD2 and SMAD3, resulting in their dissociation from SMAD4, nuclear export of the SMADs and termination of the TGF-beta-mediated signaling. Dephosphorylates PRKAA1 and PRKAA2. Plays an important role in the termination of TNF-alpha-mediated NF-kappa-B activation through dephosphorylating and inacti…
Casein kinase I isoform epsilon	1	1	1.66	0.0518	P49674	Human	http://www.uniprot.org/uniprot/P49674	CSNK1E	Cytoplasm	Casein kinases are operationally defined by their preferential utilization of acidic proteins such as caseins as substrates. Can phosphorylate a large number of proteins. Participates in Wnt signaling. Phosphorylates DVL1. Central component of the circadian clock. In balance with PP1, determines the circadian period length, through the regulation of the speed and rhythmicity of PER1 and PER2 phos…
SWI/SNF-related matrix-associated actin-dependent regulator of chromatin subfamily E member 1	1	1.17	1	0.0519	Q969G3	Human	http://www.uniprot.org/uniprot/Q969G3	SMARCE1	Nucleus	Involved in transcriptional activation and repression of select genes by chromatin remodeling (alteration of DNA-nucleosome topology). Belongs to the neural progenitors-specific chromatin remodeling complex (npBAF complex) and the neuron-specific chromatin remodeling complex (nBAF complex). During neural development a switch from a stem/progenitor to a post-mitotic chromatin remodeling mechanism …
Transmembrane 9 superfamily member 3	4	1.14	1	0.0523	Q9HD45	Human	http://www.uniprot.org/uniprot/Q9HD45	TM9SF3	Membrane
Transportin-1	2	1	1.04	0.0523	Q92973	Human	http://www.uniprot.org/uniprot/Q92973	TNPO1	Cytoplasm	Functions in nuclear protein import as nuclear transport receptor. Serves as receptor for nuclear localization signals (NLS) in cargo substrates. Is thought to mediate docking of the importin/substrate complex to the nuclear pore complex (NPC) through binding to nucleoporin and the complex is subsequently translocated through the pore by an energy requiring, Ran-dependent mechanism. At the nucleo…
Proteasome subunit alpha type-2	1	1	1.71	0.0527	P25787	Human	http://www.uniprot.org/uniprot/P25787	PSMA2	Cytoplasm	The proteasome is a multicatalytic proteinase complex which is characterized by its ability to cleave peptides with Arg, Phe, Tyr, Leu, and Glu adjacent to the leaving group at neutral or slightly basic pH. The proteasome has an ATP-dependent proteolytic activity. PSMA2 may have a potential regulatory effect on another component(s) of the proteasome complex through tyrosine phosphorylation.
cAMP-dependent protein kinase type II-beta regulatory subunit	1	1.15	1	0.0528	P31323	Human	http://www.uniprot.org/uniprot/P31323	PRKAR2B	Cytoplasm	Regulatory subunit of the cAMP-dependent protein kinases involved in cAMP signaling in cells. Type II regulatory chains mediate membrane association by binding to anchoring proteins, including the MAP2 kinase.
Cytochrome c1, heme protein, mitochondrial	1	1	1.88	0.053	P08574	Human	http://www.uniprot.org/uniprot/P08574	CYC1	Mitochondrion inner membrane	This is the heme-containing component of the cytochrome b-c1 complex, which accepts electrons from Rieske protein and transfers electrons to cytochrome c in the mitochondrial respiratory chain.
C-X-C chemokine receptor type 4	1	1	1.29	0.0532	P61073	Human	http://www.uniprot.org/uniprot/P61073	CXCR4	Cell membrane	Receptor for the C-X-C chemokine CXCL12/SDF-1 that transduces a signal by increasing intracellular calcium ion levels and enhancing MAPK1/MAPK3 activation. Acts as a receptor for extracellular ubiquitin; leading to enhanced intracellular calcium ions and reduced cellular cAMP levels. Involved in hematopoiesis and in cardiac ventricular septum formation. Also plays an essential role in vasculariza…
Metaxin-1	1	1	1.38	0.0533	Q13505	Human	http://www.uniprot.org/uniprot/Q13505	MTX1	Membrane	Involved in transport of proteins into the mitochondrion. Essential for embryonic development (By similarity).
DNA topoisomerase 1	6	1	1.28	0.0536	P11387	Human	http://www.uniprot.org/uniprot/P11387	TOP1	Nucleus	Releases the supercoiling and torsional tension of DNA introduced during the DNA replication and transcription by transiently cleaving and rejoining one strand of the DNA duplex. Introduces a single-strand break via transesterification at a target site in duplex DNA. The scissile phosphodiester is attacked by the catalytic tyrosine of the enzyme, resulting in the formation of a DNA-(3'-phosphotyr…
Vacuolar protein sorting-associated protein VTA1 homolog	1	1	1.86	0.0542	Q9NP79	Human	http://www.uniprot.org/uniprot/Q9NP79	VTA1	Cytoplasm	Involved in the endosomal multivesicular bodies (MVB) pathway. MVBs contain intraluminal vesicles (ILVs) that are generated by invagination and scission from the limiting membrane of the endosome and mostly are delivered to lysosomes enabling degradation of membrane proteins, such as stimulated growth factor receptors, lysosomal enzymes and lipids. Thought to be a cofactor of VPS4A/B, which catal…
Peptidyl-prolyl cis-trans isomerase FKBP5	1	1	1.19	0.0545	Q13451	Human	http://www.uniprot.org/uniprot/Q13451	FKBP5	Cytoplasm	Immunophilin protein with PPIase and co-chaperone activities. Component of unligated steroid receptors heterocomplexes through interaction with heat-shock protein 90 (HSP90). Plays a role in the intracellular trafficking of heterooligomeric forms of steroid hormone receptors maintaining the complex into the cytoplasm when unliganded.
Serpin B8	1	2.04	1	0.0545	P50452	Human	http://www.uniprot.org/uniprot/P50452	SERPINB8	Cytoplasm
Calcium-binding protein 39	4	1	1.78	0.0547	Q9Y376	Human	http://www.uniprot.org/uniprot/Q9Y376	CAB39	Cytoplasm	Component of a complex that binds and activates STK11/LKB1. In the complex, required to stabilize the interaction between CAB39/MO25 (CAB39/MO25alpha or CAB39L/MO25beta) and STK11/LKB1.
Epidermal growth factor receptor kinase substrate 8	1	1	1.25	0.0549	Q12929	Human	http://www.uniprot.org/uniprot/Q12929	EPS8	Cytoplasm	Signaling adapter that controls various cellular protrusions by regulating actin cytoskeleton dynamics and architecture. Depending on its association with other signal transducers, can regulate different processes. Together with SOS1 and ABI1, forms a trimeric complex that participates in transduction of signals from Ras to Rac by activating the Rac-specific guanine nucleotide exchange factor (GE…
Chromobox protein homolog 5	1	1.45	1	0.0551	P45973	Human	http://www.uniprot.org/uniprot/P45973	CBX5	Nucleus	Component of heterochromatin that recognizes and binds histone H3 tails methylated at 'Lys-9' (H3K9me), leading to epigenetic repression. In contrast, it is excluded from chromatin when 'Tyr-41' of histone H3 is phosphorylated (H3Y41ph). Can interact with lamin-B receptor (LBR). This interaction can contribute to the association of the heterochromatin with the inner nuclear membrane. Involved in …
Haloacid dehalogenase-like hydrolase domain-containing protein 2	1	1	1.98	0.0554	Q9H0R4	Human	http://www.uniprot.org/uniprot/Q9H0R4	HDHD2
Lipid droplet-associated hydrolase	1	1	1.67	0.0557	Q9H6V9	Human	http://www.uniprot.org/uniprot/Q9H6V9	C2orf43
Importin subunit alpha-1	2	1.76	1	0.0559	P52292	Human	http://www.uniprot.org/uniprot/P52292	KPNA2	Cytoplasm	Functions in nuclear protein import as an adapter protein for nuclear receptor KPNB1. Binds specifically and directly to substrates containing either a simple or bipartite NLS motif. Docking of the importin/substrate complex to the nuclear pore complex (NPC) is mediated by KPNB1 through binding to nucleoporin FxFG repeats and the complex is subsequently translocated through the pore by an energy …
GDP-fucose protein O-fucosyltransferase 1	3	1	4.69	0.056	Q9H488	Human	http://www.uniprot.org/uniprot/Q9H488	POFUT1	Endoplasmic reticulum	Catalyzes the reaction that attaches fucose through an O-glycosidic linkage to a conserved serine or threonine residue found in the consensus sequence C2-X(4,5)-[S/T]-C3 of EGF domains, where C2 and C3 are the second and third conserved cysteines. Specifically uses GDP-fucose as donor substrate and proper disulfide pairing of the substrate EGF domains is required for fucose transfer. Plays a cruc…
ADP-ribosylation factor-like protein 6-interacting protein 1	1	1.24	1	0.0561	Q15041	Human	http://www.uniprot.org/uniprot/Q15041	ARL6IP1	Endomembrane system	May be involved in protein transport, membrane trafficking, or cell signaling during hematopoietic maturation.
Integrin beta-4	7	1.38	1	0.0572	P16144	Human	http://www.uniprot.org/uniprot/P16144	ITGB4	Cell membrane	Integrin alpha-6/beta-4 is a receptor for laminin. Plays a critical structural role in the hemidesmosome of epithelial cells. Is required for the regulation of keratinocyte polarity and motility.
3-ketoacyl-CoA thiolase, mitochondrial	2	1.43	1	0.0577	P42765	Human	http://www.uniprot.org/uniprot/P42765	ACAA2	Mitochondrion	Abolishes BNIP3-mediated apoptosis and mitochondrial damage.
Guanine nucleotide-binding protein G(i) subunit alpha	1	1.46	1	0.058	P08754	Human	http://www.uniprot.org/uniprot/P08754	GNAI3	Cytoplasm	Guanine nucleotide-binding proteins (G proteins) are involved as modulators or transducers in various transmembrane signaling systems. G(k) is the stimulatory G protein of receptor-regulated K(+) channels. The active GTP-bound form prevents the association of RGS14 with centrosomes and is required for the translocation of RGS14 from the cytoplasm to the plasma membrane. May play a role in cell di…
Myotubularin-related protein 9	1	0	1	0.058	Q96QG7	Human	http://www.uniprot.org/uniprot/Q96QG7	MTMR9	Cytoplasm	Probable pseudophosphatase. Contains a Gly residue instead of a conserved Cys residue in the dsPTPase catalytic loop which renders it catalytically inactive as a phosphatase (Potential).
Aminoacyl tRNA synthase complex-interacting multifunctional protein 2	1	1	1.68	0.0581	Q13155	Human	http://www.uniprot.org/uniprot/Q13155	AIMP2	Cytoplasm	Required for assembly and stability of the aminoacyl-tRNA synthase complex. Mediates ubiquitination and degradation of FUBP1, a transcriptional activator of MYC, leading to MYC down-regulation which is required for aveolar type II cell differentiation. Blocks MDM2-mediated ubiquitination and degradation of p53/TP53. Functions as a proapoptotic factor.
CCR4-NOT transcription complex subunit 2	2	1.47	1	0.0586	Q9NZN8	Human	http://www.uniprot.org/uniprot/Q9NZN8	CNOT2	Cytoplasm	Component of the CCR4-NOT complex which is one of the major cellular mRNA deadenylases and is linked to various cellular processes including bulk mRNA degradation, miRNA-mediated repression, translational repression during translational initiation and general transcription regulation. Additional complex functions may be a consequence of its influence on mRNA expression. Required for the CCR4-NOT …
Cyclic AMP-responsive element-binding protein 1	1	1	1.34	0.0597	P16220	Human	http://www.uniprot.org/uniprot/P16220	CREB1	Nucleus	Phosphorylation-dependent transcription factor that stimulates transcription upon binding to the DNA cAMP response element (CRE), a sequence present in many viral and cellular promoters. Transcription activation is enhanced by the TORC coactivators which act independently of Ser-133 phosphorylation. Involved in different cellular processes including the synchronization of circadian rhythmicity an…
Vacuolar protein sorting-associated protein 26A	2	1	1.13	0.06	O75436	Human	http://www.uniprot.org/uniprot/O75436	VPS26A	Cytoplasm	Acts as component of the retromer cargo-selective complex (CSC). The CSC is believed to be the core functional component of retromer or respective retromer complex variants acting to prevent missorting of selected transmembrane cargo proteins into the lysosomal degradation pathway. The recruitment of the CSC to the endosomal membrane involves RAB7A and SNX3. The SNX-BAR retromer mediates retrogra…
DnaJ homolog subfamily C member 3	1	1	1.21	0.0608	Q13217	Human	http://www.uniprot.org/uniprot/Q13217	DNAJC3	Endoplasmic reticulum	Involved in the unfolded protein response (UPR) during ER stress. Co-chaperone of HSPA8/HSC70, it stimulates its ATPase activity. May inhibit both the autophosphorylation of EIF2AK2/PKR and the ability of EIF2AK2 to catalyze phosphorylation of the EIF2A. May inhibit EIF2AK3/PERK activity.
39S ribosomal protein L43, mitochondrial	1	1.33	1	0.0608	Q8N983	Human	http://www.uniprot.org/uniprot/Q8N983	MRPL43	Mitochondrion
Alpha-taxilin	2	1	1.27	0.0616	P40222	Human	http://www.uniprot.org/uniprot/P40222	TXLNA		May be involved in intracellular vesicle traffic and potentially in calcium-dependent exocytosis in neuroendocrine cells.
Cysteine protease ATG4B	2	1	1.8	0.0617	Q9Y4P1	Human	http://www.uniprot.org/uniprot/Q9Y4P1	ATG4B	Cytoplasm	Cysteine protease required for the cytoplasm to vacuole transport (Cvt) and autophagy. Cleaves the C-terminal amino acid of ATG8 family proteins MAP1LC3, GABARAPL1, GABARAPL2 and GABARAP, to reveal a C-terminal glycine. Exposure of the glycine at the C-terminus is essential for ATG8 proteins conjugation to phosphatidylethanolamine (PE) and insertion to membranes, which is necessary for autophagy.…
Long-chain-fatty-acid--CoA ligase 3	3	1.27	1	0.0617	O95573	Human	http://www.uniprot.org/uniprot/O95573	ACSL3	Mitochondrion outer membrane	Acyl-CoA synthetases (ACSL) activates long-chain fatty acids for both synthesis of cellular lipids, and degradation via beta-oxidation. ACSL3 mediates hepatic lipogenesis (By similarity). Preferentially uses myristate, laurate, arachidonate and eicosapentaenoate as substrates (By similarity). Has mainly an anabolic role in energy metabolism. Required for the incorporation of fatty acids into phos…
Basal cell adhesion molecule	1	1.58	1	0.0619	P50895	Human	http://www.uniprot.org/uniprot/P50895	BCAM	Membrane	Laminin alpha-5 receptor. May mediate intracellular signaling.
Putative phospholipase B-like 2	2	1	1.4	0.062	Q8NHP8	Human	http://www.uniprot.org/uniprot/Q8NHP8	PLBD2	Lysosome lumen	Putative phospholipase.
Protein LSM14 homolog B	1	1	1.8	0.062	Q9BX40	Human	http://www.uniprot.org/uniprot/Q9BX40	LSM14B		May play a role in control of mRNA translation.
Pre-mRNA-splicing factor ISY1 homolog	2	1.53	1	0.0622	Q9ULR0	Human	http://www.uniprot.org/uniprot/Q9ULR0	ISY1	Nucleus	May play a role in pre-mRNA splicing.
Tubulin--tyrosine ligase-like protein 12	1	1.54	1	0.0624	Q14166	Human	http://www.uniprot.org/uniprot/Q14166	TTLL12
Adenylosuccinate lyase	1	1	1.19	0.0626	P30566	Human	http://www.uniprot.org/uniprot/P30566	ADSL		Catalyzes two non-sequential steps in de novo AMP synthesis: converts (S)-2-(5-amino-1-(5-phospho-D-ribosyl)imidazole-4-carboxamido)succinate (SAICAR) to fumarate plus 5-amino-1-(5-phospho-D-ribosyl)imidazole-4-carboxamide, and thereby also contributes to de novo IMP synthesis, and converts succinyladenosine monophosphate (SAMP) to AMP and fumarate.
28S ribosomal protein S9, mitochondrial	2	1	1.56	0.0627	P82933	Human	http://www.uniprot.org/uniprot/P82933	MRPS9	Mitochondrion
Proteasome adapter and scaffold protein ECM29	2	1	1.45	0.0632	Q5VYK3	Human	http://www.uniprot.org/uniprot/Q5VYK3	ECM29	Endoplasmic reticulum	Adapter/scaffolding protein that binds to the 26S proteasome, motor proteins and other compartment specific proteins. May couple the proteasome to different compartments including endosome, endoplasmic reticulum and centrosome. May play a role in ERAD and other enhanced proteolyis.
Lambda-crystallin homolog	1	1	1.26	0.0633	Q9Y2S2	Human	http://www.uniprot.org/uniprot/Q9Y2S2	CRYL1	Cytoplasm
Serine/arginine repetitive matrix protein 1	3	1	1	0.0636	Q8IYB3	Human	http://www.uniprot.org/uniprot/Q8IYB3	SRRM1	Nucleus matrix	Part of pre- and post-splicing multiprotein mRNP complexes. Involved in numerous pre-mRNA processing events. Promotes constitutive and exonic splicing enhancer (ESE)-dependent splicing activation by bridging together sequence-specific (SR family proteins, SFRS4, SFRS5 and TRA2B/SFRS10) and basal snRNP (SNRP70 and SNRPA1) factors of the spliceosome. Stimulates mRNA 3'-end cleavage independently of…
U2 snRNP-associated SURP motif-containing protein	1	1.55	1	0.0638	O15042	Human	http://www.uniprot.org/uniprot/O15042	U2SURP	Nucleus
LEM domain-containing protein 2	2	1.43	1	0.0639	Q8NC56	Human	http://www.uniprot.org/uniprot/Q8NC56	LEMD2	Nucleus inner membrane	Involved in nuclear structure organization.
Hepatoma-derived growth factor-related protein 2	1	1.25	1	0.0642	Q7Z4V5	Human	http://www.uniprot.org/uniprot/Q7Z4V5	HDGFRP2
High mobility group protein B2	6	1	1.14	0.0646	P26583	Human	http://www.uniprot.org/uniprot/P26583	HMGB2	Nucleus	DNA binding proteins that associates with chromatin and has the ability to bend DNA. Binds preferentially single-stranded DNA. Involved in V(D)J recombination by acting as a cofactor of the RAG complex. Acts by stimulating cleavage and RAG protein binding at the 23 bp spacer of conserved recombination signal sequences (RSS) (By similarity).
Partner of Y14 and mago	2	1.12	1	0.0647	Q9BRP8	Human	http://www.uniprot.org/uniprot/Q9BRP8	WIBG	Cytoplasm	Key regulator of the exon junction complex (EJC), a multiprotein complex that associates immediately upstream of the exon-exon junction on mRNAs and serves as a positional landmarks for the intron exon structure of genes and directs post-transcriptional processes in the cytoplasm such as mRNA export, nonsense-mediated mRNA decay (NMD) or translation. Acts as a EJC disassembly factor, allowing tra…
Ras GTPase-activating protein 1	2	1	1.69	0.065	P20936	Human	http://www.uniprot.org/uniprot/P20936	RASA1	Cytoplasm	Inhibitory regulator of the Ras-cyclic AMP pathway. Stimulates the GTPase of normal but not oncogenic Ras p21; this stimulation may be further increased in the presence of NCK1.
Lanosterol synthase	2	1.51	1	0.0652	P48449	Human	http://www.uniprot.org/uniprot/P48449	LSS	Endoplasmic reticulum membrane	Catalyzes the cyclization of (S)-2,3 oxidosqualene to lanosterol, a reaction that forms the sterol nucleus.
Signal peptidase complex catalytic subunit SEC11A	1	1.53	1	0.0654	P67812	Human	http://www.uniprot.org/uniprot/P67812	SEC11A	Microsome membrane	Component of the microsomal signal peptidase complex which removes signal peptides from nascent proteins as they are translocated into the lumen of the endoplasmic reticulum.
Striatin-3	1	1	2.17	0.0656	Q13033	Human	http://www.uniprot.org/uniprot/Q13033	STRN3	Cytoplasm	Binds calmodulin in a calcium dependent manner. May function as scaffolding or signaling protein.
Mesencephalic astrocyte-derived neurotrophic factor	3	1.02	1	0.0658	P55145	Human	http://www.uniprot.org/uniprot/P55145	MANF	Secreted	Selectively promotes the survival of dopaminergic neurons of the ventral mid-brain. Modulates GABAergic transmission to the dopaminergic neurons of the substantia nigra. Enhances spontaneous, as well as evoked, GABAergic inhibitory postsynaptic currents in dopaminergic neurons (By similarity). Inhibits cell proliferation and endoplasmic reticulum (ER) stress-induced cell death.
Sphingosine 1-phosphate receptor 1	2	1	2.44	0.066	P21453	Human	http://www.uniprot.org/uniprot/P21453	S1PR1	Cell membrane	G-protein coupled receptor for the bioactive lysosphingolipid sphingosine 1-phosphate (S1P) that seems to be coupled to the G(i) subclass of heteromeric G proteins. Signaling leads to the activation of RAC1, SRC, PTK2/FAK1 and MAP kinases. Plays an important role in cell migration, probably via its role in the reorganization of the actin cytoskeleton and the formation of lamellipodia in response …
CCN family member 2	4	2.17	1	0.0666	P29279	Human	http://www.uniprot.org/uniprot/P29279	CTGF	Secreted	Major connective tissue mitoattractant secreted by vascular endothelial cells. Promotes proliferation and differentiation of chondrocytes. Mediates heparin- and divalent cation-dependent cell adhesion in many cell types including fibroblasts, myofibroblasts, endothelial and epithelial cells. Enhances fibroblast growth factor-induced DNA synthesis.
Isocitrate dehydrogenase [NAD] subunit beta, mitochondrial	1	1.5	1	0.0666	O43837	Human	http://www.uniprot.org/uniprot/O43837	IDH3B	Mitochondrion
PDZ and LIM domain protein 7	6	1	1.35	0.0672	Q9NR12	Human	http://www.uniprot.org/uniprot/Q9NR12	PDLIM7	Cytoplasm	May function as a scaffold on which the coordinated assembly of proteins can occur. May play a role as an adapter that, via its PDZ domain, localizes LIM-binding proteins to actin filaments of both skeletal muscle and nonmuscle tissues. Involved in both of the two fundamental mechanisms of bone formation, direct bone formation (e.g. embryonic flat bones mandible and cranium), and endochondral bon…
RNA polymerase II subunit A C-terminal domain phosphatase SSU72	1	1	2.14	0.0679	Q9NP77	Human	http://www.uniprot.org/uniprot/Q9NP77	SSU72	Nucleus	Protein phosphatase that catalyzes the dephosphorylation of the C-terminal domain of RNA polymerase II. Plays a role in RNA processing and termination. Plays a role in pre-mRNA polyadenylation via its interaction with SYMPK.
Tripeptidyl-peptidase 1	4	1	1.39	0.0682	O14773	Human	http://www.uniprot.org/uniprot/O14773	TPP1	Lysosome	Lysosomal serine protease with tripeptidyl-peptidase I activity. May act as a non-specific lysosomal peptidase which generates tripeptides from the breakdown products produced by lysosomal proteinases. Requires substrates with an unsubstituted N-terminus (By similarity).
RNA-binding protein 42	2	1	1.72	0.0685	Q9BTD8	Human	http://www.uniprot.org/uniprot/Q9BTD8	RBM42	Nucleus	Binds (via the RRM domain) to the 3'-untranslated region (UTR) of CDKN1A mRNA.
Basement membrane-specific heparan sulfate proteoglycan core protein	32	1	1.57	0.0686	P98160	Human	http://www.uniprot.org/uniprot/P98160	HSPG2	Secreted	Integral component of basement membranes. Component of the glomerular basement membrane (GBM), responsible for the fixed negative electrostatic membrane charge, and which provides a barrier which is both size- and charge-selective. It serves as an attachment substrate for cells. Plays essential roles in vascularization. Critical for normal heart development and for regulating the vascular respons…
NADH-ubiquinone oxidoreductase chain 1	2	0	1	0.0686	P03886	Human	http://www.uniprot.org/uniprot/P03886	MT-ND1	Mitochondrion inner membrane	Core subunit of the mitochondrial membrane respiratory chain NADH dehydrogenase (Complex I) that is believed to belong to the minimal assembly required for catalysis. Complex I functions in the transfer of electrons from NADH to the respiratory chain. The immediate electron acceptor for the enzyme is believed to be ubiquinone (By similarity).
N-acetylgalactosamine-6-sulfatase	1	1	1.55	0.0697	P34059	Human	http://www.uniprot.org/uniprot/P34059	GALNS	Lysosome
Long-chain-fatty-acid--CoA ligase 4	1	1.32	1	0.07	O60488	Human	http://www.uniprot.org/uniprot/O60488	ACSL4	Mitochondrion outer membrane	Activation of long-chain fatty acids for both synthesis of cellular lipids, and degradation via beta-oxidation. Preferentially uses arachidonate and eicosapentaenoate as substrates.
Sphingolipid delta(4)-desaturase DES1	4	1	1.27	0.0704	O15121	Human	http://www.uniprot.org/uniprot/O15121	DEGS1	Mitochondrion	Has sphingolipid-delta-4-desaturase activity. Converts D-erythro-sphinganine to D-erythro-sphingosine (E-sphing-4-enine).
Importin subunit alpha-4	1	1	1.33	0.0708	O00505	Human	http://www.uniprot.org/uniprot/O00505	KPNA3	Cytoplasm	Functions in nuclear protein import as an adapter protein for nuclear receptor KPNB1. Binds specifically and directly to substrates containing either a simple or bipartite NLS motif. Docking of the importin/substrate complex to the nuclear pore complex (NPC) is mediated by KPNB1 through binding to nucleoporin FxFG repeats and the complex is subsequently translocated through the pore by an energy …
Common contaminant in samples	1	1.65	1	0.0708	CRAP0053	Other	http://www.uniprot.org/uniprot/CRAP0053
Cyclin-dependent kinase 1	1	1.82	1	0.0717	P06493	Human	http://www.uniprot.org/uniprot/P06493	CDK1	Nucleus	Plays a key role in the control of the eukaryotic cell cycle by modulating the centrosome cycle as well as mitotic onset; promotes G2-M transition, and regulates G1 progress and G1-S transition via association with multiple interphase cyclins. Required in higher cells for entry into S-phase and mitosis. Phosphorylates PARVA/actopaxin, APC, AMPH, APC, BARD1, Bcl-xL/BCL2L1, BRCA2, CALD1, CASP8, CDC…
NAD-dependent malic enzyme, mitochondrial	2	1.37	1	0.0719	P23368	Human	http://www.uniprot.org/uniprot/P23368	ME2	Mitochondrion matrix
GRB10-interacting GYF protein 2	5	1	1	0.0723	Q6Y7W6	Human	http://www.uniprot.org/uniprot/Q6Y7W6	GIGYF2		May act cooperatively with GRB10 to regulate tyrosine kinase receptor signaling, including IGF1 and insulin receptors.
Alpha-2-HS-glycoprotein	4	2.2	1	0.0724	P02765	Human	http://www.uniprot.org/uniprot/P02765	AHSG	Secreted	Promotes endocytosis, possesses opsonic properties and influences the mineral phase of bone. Shows affinity for calcium and barium ions.
Integrin alpha-3	3	1.2	1	0.0729	P26006	Human	http://www.uniprot.org/uniprot/P26006	ITGA3	Cell membrane	Integrin alpha-3/beta-1 is a receptor for fibronectin, laminin, collagen, epiligrin, thrombospondin and CSPG4. Integrin alpha-3/beta-1 provides a docking site for FAP (seprase) at invadopodia plasma membranes in a collagen-dependent manner and hence may participate in the adhesion, formation of invadopodia and matrix degradation processes, promoting cell invasion. Alpha-3/beta-1 may mediate with …
Protein transport protein Sec61 subunit alpha isoform 1	4	1.34	1	0.0732	P61619	Human	http://www.uniprot.org/uniprot/P61619	SEC61A1	Endoplasmic reticulum membrane	Plays a crucial role in the insertion of secretory and membrane polypeptides into the ER. Required for assembly of membrane and secretory proteins. Tightly associated with membrane-bound ribosomes, either directly or through adapter proteins.
Protein FAM98B	1	1	2.57	0.0736	Q52LJ0	Human	http://www.uniprot.org/uniprot/Q52LJ0	FAM98B	Nucleus
Beta-1,3-glucosyltransferase	2	1.68	1	0.0748	Q6Y288	Human	http://www.uniprot.org/uniprot/Q6Y288	B3GALTL	Endoplasmic reticulum membrane	O-fucosyltransferase that transfers glucose toward fucose with a beta-1,3 linkage. Specifically glucosylates O-linked fucosylglycan on TSP type-1 domains of proteins, thereby contributing to elongation of O-fucosylglycan.
Serine/threonine-protein phosphatase 2A catalytic subunit alpha isoform	1	1	1.99	0.0752	P67775	Human	http://www.uniprot.org/uniprot/P67775	PPP2CA	Cytoplasm	PP2A is the major phosphatase for microtubule-associated proteins (MAPs). PP2A can modulate the activity of phosphorylase B kinase casein kinase 2, mitogen-stimulated S6 kinase, and MAP-2 kinase. Cooperates with SGOL2 to protect centromeric cohesin from separase-mediated cleavage in oocytes specifically during meiosis I (By similarity). Can dephosphorylate SV40 large T antigen and p53/TP53. Activ…
Endoplasmic reticulum resident protein 29	5	1.06	1	0.0755	P30040	Human	http://www.uniprot.org/uniprot/P30040	ERP29	Endoplasmic reticulum lumen	Does not seem to be a disulfide isomerase. Plays an important role in the processing of secretory proteins within the endoplasmic reticulum (ER), possibly by participating in the folding of proteins in the ER.
Syntaxin-binding protein 2	3	1	1.78	0.0757	Q15833	Human	http://www.uniprot.org/uniprot/Q15833	STXBP2		Involved in intracellular vesicle trafficking and vesicle fusion with membranes. Contributes to the granule exocytosis machinery through interaction with soluble N-ethylmaleimide-sensitive factor attachment protein receptor (SNARE) proteins that regulate membrane fusion. Regulates cytotoxic granule exocytosis in natural killer (NK) cells.
Microtubule-associated protein RP/EB family member 2	1	1	2.38	0.0757	Q15555	Human	http://www.uniprot.org/uniprot/Q15555	MAPRE2	Cytoplasm	May be involved in microtubule polymerization, and spindle function by stabilizing microtubules and anchoring them at centrosomes. May play a role in cell migration (By similarity).
DCN1-like protein 1	1	1	1.5	0.0758	Q96GG9	Human	http://www.uniprot.org/uniprot/Q96GG9	DCUN1D1		Part of an E3 ubiquitin ligase complex for neddylation. Required for neddylation of cullin components of E3 cullin-RING ubiquitin ligase complexes by enhancing the rate of cullins neddylation. Functions to recruit the NEDD8-charged E2 enzyme to the cullin component. Involved in the release of inhibitory effets of CAND1 on cullin-RING ligase E3 complex assembly and activity. Acts also as an oncoge…
Lysosomal acid glucosylceramidase	2	1	1.28	0.0767	P04062	Human	http://www.uniprot.org/uniprot/P04062	GBA	Lysosome membrane
Mitochondrial import receptor subunit TOM34	1	1.39	1	0.0767	Q15785	Human	http://www.uniprot.org/uniprot/Q15785	TOMM34	Cytoplasm	Plays a role in the import of cytosolically synthesized preproteins into mitochondria. Binds the mature portion of precursor proteins. Interacts with cellular components, and possesses weak ATPase activity. May be a chaperone-like protein that helps to keep newly synthesized precursors in an unfolded import compatible state.
Keratin, type I cytoskeletal 19	1	1.64	1	0.0767	P08727	Human	http://www.uniprot.org/uniprot/P08727	KRT19		Involved in the organization of myofibers. Together with KRT8, helps to link the contractile apparatus to dystrophin at the costameres of striated muscle.
von Willebrand factor A domain-containing protein 5A	1	1	1.43	0.0773	O00534	Human	http://www.uniprot.org/uniprot/O00534	VWA5A		May play a role in tumorigenesis as a tumor suppressor. Altered expression of this protein and disruption of the molecular pathway it is involved in, may contribute directly to or modify tumorigenesis.
BRI3-binding protein	1	1.43	1	0.0774	Q8WY22	Human	http://www.uniprot.org/uniprot/Q8WY22	BRI3BP	Mitochondrion outer membrane	Involved in tumorigenesis and may function by stabilizing p53/TP53.
WD repeat-containing protein 82	1	1	1.55	0.0783	Q6UXN9	Human	http://www.uniprot.org/uniprot/Q6UXN9	WDR82	Nucleus	Regulatory component of the SET1 complex implicated in the tethering of this complex to transcriptional start sites of active genes. Facilitates histone H3 'Lys-4' methylation via recruitment of the SETD1A or SETD1B to the 'Ser-5' phosphorylated C-terminal domain (CTD) of RNA polymerase II large subunit (POLR2A). Component of PTW/PP1 phosphatase complex, which plays a role in the control of chrom…
Zinc finger Ran-binding domain-containing protein 2	1	1.8	1	0.0784	O95218	Human	http://www.uniprot.org/uniprot/O95218	ZRANB2	Nucleus	Splice factor required for alternative splicing of TRA2B/SFRS10 transcripts. May interfere with constitutive 5'-splice site selection.
SAP30-binding protein	1	1	1.19	0.079	Q9UHR5	Human	http://www.uniprot.org/uniprot/Q9UHR5	SAP30BP	Nucleus	Induces cell death. May act as a transcriptional corepressor of a gene related to cell survival. May be involved in the regulation of beta-2-microglobulin genes.
Golgi-resident adenosine 3',5'-bisphosphate 3'-phosphatase	3	1	1.42	0.0794	Q9NX62	Human	http://www.uniprot.org/uniprot/Q9NX62	IMPAD1	Golgi apparatus	May play a role in the formation of skeletal elements derived through endochondral ossification, possibly by clearing adenosine 3',5'-bisphosphate produced by Golgi sulfotransferases during glycosaminoglycan sulfation.
5'-3' exoribonuclease 2	1	1.32	1	0.0794	Q9H0D6	Human	http://www.uniprot.org/uniprot/Q9H0D6	XRN2	Nucleus	Possesses 5'->3' exoribonuclease activity (By similarity). May promote the termination of transcription by RNA polymerase II. During transcription termination, cleavage at the polyadenylation site liberates a 5' fragment which is subsequently processed to form the mature mRNA and a 3' fragment which remains attached to the elongating polymerase. The processive degradation of this 3' fragment by t…
Calcitonin gene-related peptide type 1 receptor	2	1	1.88	0.0799	Q16602	Human	http://www.uniprot.org/uniprot/Q16602	CALCRL	Cell membrane	Receptor for calcitonin-gene-related peptide (CGRP) together with RAMP1 and receptor for adrenomedullin together with RAMP3 (By similarity). Receptor for adrenomedullin together with RAMP2. The activity of this receptor is mediated by G proteins which activate adenylyl cyclase.
Common contaminant in samples	5	1	2.03	0.0804	CRAP0073	Other	http://www.uniprot.org/uniprot/CRAP0073
Myosin regulatory light chain 12A	4	1	1.06	0.0805	P19105	Human	http://www.uniprot.org/uniprot/P19105	MYL12A		Myosin regulatory subunit that plays an important role in regulation of both smooth muscle and nonmuscle cell contractile activity via its phosphorylation. Implicated in cytokinesis, receptor capping, and cell locomotion (By similarity).
Mitogen-activated protein kinase 1	7	1	1.34	0.0808	P28482	Human	http://www.uniprot.org/uniprot/P28482	MAPK1	Cytoplasm	Serine/threonine kinase which acts as an essential component of the MAP kinase signal transduction pathway. MAPK1/ERK2 and MAPK3/ERK1 are the 2 MAPKs which play an important role in the MAPK/ERK cascade. They participate also in a signaling cascade initiated by activated KIT and KITLG/SCF. Depending on the cellular context, the MAPK/ERK cascade mediates diverse biological functions such as cell g…
Cystatin-C	1	1.36	1	0.0827	P01034	Human	http://www.uniprot.org/uniprot/P01034	CST3	Secreted	As an inhibitor of cysteine proteinases, this protein is thought to serve an important physiological role as a local regulator of this enzyme activity.
NADH dehydrogenase [ubiquinone] 1 beta subcomplex subunit 10	1	1.47	1	0.0828	O96000	Human	http://www.uniprot.org/uniprot/O96000	NDUFB10	Mitochondrion inner membrane	Accessory subunit of the mitochondrial membrane respiratory chain NADH dehydrogenase (Complex I), that is believed not to be involved in catalysis. Complex I functions in the transfer of electrons from NADH to the respiratory chain. The immediate electron acceptor for the enzyme is believed to be ubiquinone.
Keratin-associated protein 20-2	1	1.47	1	0.083	Q3LI61	Human	http://www.uniprot.org/uniprot/Q3LI61	KRTAP20-2		In the hair cortex, hair keratin intermediate filaments are embedded in an interfilamentous matrix, consisting of hair keratin-associated proteins (KRTAP), which are essential for the formation of a rigid and resistant hair shaft through their extensive disulfide bond cross-linking with abundant cysteine residues of hair keratins. The matrix proteins include the high-sulfur and high-glycine-tyros…
Endothelial differentiation-related factor 1	3	1	1.21	0.0831	O60869	Human	http://www.uniprot.org/uniprot/O60869	EDF1	Cytoplasm	Transcriptional coactivator stimulating NR5A1 and ligand-dependent NR1H3/LXRA and PPARG transcriptional activities. Enhances the DNA-binding activity of ATF1, ATF2, CREB1 and NR5A1. Regulates nitric oxid synthase activity probably by sequestering calmodulin in the cytoplasm. May function in endothelial cells differentiation, hormone-induced cardiomyocytes hypertrophy and lipid metabolism.
Glutathione reductase, mitochondrial	2	1	1.4	0.0832	P00390	Human	http://www.uniprot.org/uniprot/P00390	GSR	Mitochondrion	Maintains high levels of reduced glutathione in the cytosol.
Puromycin-sensitive aminopeptidase-like protein	1	1	1.32	0.0833	A6NEC2	Human	http://www.uniprot.org/uniprot/A6NEC2	NPEPPSL1		Aminopeptidase with broad substrate specificity to several peptides.
ATP-dependent 6-phosphofructokinase, muscle type	3	1	1.66	0.0834	P08237	Human	http://www.uniprot.org/uniprot/P08237	PFKM	Cytoplasm	Catalyzes the phosphorylation of D-fructose 6-phosphate to fructose 1,6-bisphosphate by ATP, the first committing step of glycolysis.
Ribosome biogenesis protein BOP1	2	1	1.5	0.0836	Q14137	Human	http://www.uniprot.org/uniprot/Q14137	BOP1	Nucleus	Component of the PeBoW complex, which is required for maturation of 28S and 5.8S ribosomal RNAs and formation of the 60S ribosome.
Leucine zipper protein 1	10	1.48	1	0.084	Q86V48	Human	http://www.uniprot.org/uniprot/Q86V48	LUZP1	Nucleus
Nascent polypeptide-associated complex subunit alpha	3	1	1.17	0.0842	Q13765	Human	http://www.uniprot.org/uniprot/Q13765	NACA	Cytoplasm	Prevents inappropriate targeting of non-secretory polypeptides to the endoplasmic reticulum (ER). Binds to nascent polypeptide chains as they emerge from the ribosome and blocks their interaction with the signal recognition particle (SRP), which normally targets nascent secretory peptides to the ER. Also reduces the inherent affinity of ribosomes for protein translocation sites in the ER membrane…
Serine/threonine-protein phosphatase 2A catalytic subunit beta isoform	1	1	1.94	0.0844	P62714	Human	http://www.uniprot.org/uniprot/P62714	PPP2CB	Cytoplasm	PP2A can modulate the activity of phosphorylase B kinase casein kinase 2, mitogen-stimulated S6 kinase, and MAP-2 kinase.
Acylpyruvase FAHD1, mitochondrial	1	1	1.84	0.0844	Q6P587	Human	http://www.uniprot.org/uniprot/Q6P587	FAHD1	Mitochondrion	Probable mitochondrial acylpyruvase which is able to hydrolyze acetylpyruvate and fumarylpyruvate in vitro.
Histone H2B type 1-J	3	1.12	1	0.0858	P06899	Human	http://www.uniprot.org/uniprot/P06899	HIST1H2BJ	Nucleus	Core component of nucleosome. Nucleosomes wrap and compact DNA into chromatin, limiting DNA accessibility to the cellular machineries which require DNA as a template. Histones thereby play a central role in transcription regulation, DNA repair, DNA replication and chromosomal stability. DNA accessibility is regulated via a complex set of post-translational modifications of histones, also called h…
Bifunctional purine biosynthesis protein ATIC	3	1	1.22	0.0864	P31939	Human	http://www.uniprot.org/uniprot/P31939	ATIC		Bifunctional enzyme that catalyzes 2 steps in purine biosynthesis.
Common contaminant in samples	1	2.12	1	0.0864	CRAP0055	Other	http://www.uniprot.org/uniprot/CRAP0055
ATP synthase subunit g, mitochondrial	3	1.36	1	0.0869	O75964	Human	http://www.uniprot.org/uniprot/O75964	ATP5L	Mitochondrion	Mitochondrial membrane ATP synthase (F(1)F(0) ATP synthase or Complex V) produces ATP from ADP in the presence of a proton gradient across the membrane which is generated by electron transport complexes of the respiratory chain. F-type ATPases consist of two structural domains, F(1) - containing the extramembraneous catalytic core, and F(0) - containing the membrane proton channel, linked togethe…
3-hydroxyacyl-CoA dehydrogenase type-2	3	1	1.57	0.0871	Q99714	Human	http://www.uniprot.org/uniprot/Q99714	HSD17B10	Mitochondrion	Functions in mitochondrial tRNA maturation. Part of mitochondrial ribonuclease P, an enzyme composed of MRPP1/TRMT10C, MRPP2/HSD17B10 and MRPP3/KIAA0391, which cleaves tRNA molecules in their 5'-ends. Catalyzes the beta-oxidation at position 17 of androgens and estrogens and has 3-alpha-hydroxysteroid dehydrogenase activity with androsterone. Catalyzes the third step in the beta-oxidation of fatt…
ATP synthase subunit epsilon, mitochondrial	1	1	2	0.0872	P56381	Human	http://www.uniprot.org/uniprot/P56381	ATP5E	Mitochondrion	Mitochondrial membrane ATP synthase (F(1)F(0) ATP synthase or Complex V) produces ATP from ADP in the presence of a proton gradient across the membrane which is generated by electron transport complexes of the respiratory chain. F-type ATPases consist of two structural domains, F(1) - containing the extramembraneous catalytic core, and F(0) - containing the membrane proton channel, linked togethe…
ADP-ribosylation factor-like protein 8A	1	1.63	1	0.0876	Q96BM9	Human	http://www.uniprot.org/uniprot/Q96BM9	ARL8A	Late endosome membrane	May play a role in lysosomes motility. Alternatively, may play a role in chromosome segregation (By similarity).
Migration and invasion enhancer 1	1	0	1	0.0878	Q9BRT3	Human	http://www.uniprot.org/uniprot/Q9BRT3	MIEN1	Cytoplasm	Increases cell migration by inducing filopodia formation at the leading edge of migrating cells. Plays a role in regulation of apoptosis, possibly through control of CASP3. May be involved in a redox-related process.
Aminopeptidase B	4	1	1.28	0.0879	Q9H4A4	Human	http://www.uniprot.org/uniprot/Q9H4A4	RNPEP	Secreted	Exopeptidase which selectively removes arginine and/or lysine residues from the N-terminus of several peptide substrates including Arg(0)-Leu-enkephalin, Arg(0)-Met-enkephalin and Arg(-1)-Lys(0)-somatostatin-14. Can hydrolyze leukotriene A4 (LTA-4) into leukotriene B4 (LTB-4) (By similarity).
Small nuclear ribonucleoprotein Sm D2	3	1	1.01	0.0885	P62316	Human	http://www.uniprot.org/uniprot/P62316	SNRPD2	Cytoplasm	Core component of the spliceosomal U1, U2, U4 and U5 small nuclear ribonucleoproteins (snRNPs), the building blocks of the spliceosome. Thereby, plays an important role in the splicing of cellular pre-mRNAs. Most spliceosomal snRNPs contain a common set of Sm proteins SNRPB, SNRPD1, SNRPD2, SNRPD3, SNRPE, SNRPF and SNRPG that assemble in an heptameric protein ring on the Sm site of the small nucl…
Importin subunit alpha-3	4	1	1.06	0.089	O00629	Human	http://www.uniprot.org/uniprot/O00629	KPNA4	Cytoplasm	Functions in nuclear protein import as an adapter protein for nuclear receptor KPNB1. Binds specifically and directly to substrates containing either a simple or bipartite NLS motif. Docking of the importin/substrate complex to the nuclear pore complex (NPC) is mediated by KPNB1 through binding to nucleoporin FxFG repeats and the complex is subsequently translocated through the pore by an energy …
Mitochondrial pyruvate carrier 2	1	1	3.77	0.0891	O95563	Human	http://www.uniprot.org/uniprot/O95563	MPC2	Mitochondrion inner membrane	Mediates the uptake of pyruvate into mitochondria.
Replication protein A 70 kDa DNA-binding subunit	1	1	1.9	0.0893	P27694	Human	http://www.uniprot.org/uniprot/P27694	RPA1	Nucleus	As part of the heterotrimeric replication protein A complex (RPA/RP-A), binds and stabilizes single-stranded DNA intermediates, that form during DNA replication or upon DNA stress. It prevents their reannealing and in parallel, recruits and activates different proteins and complexes involved in DNA metabolism. Thereby, it plays an essential role both in DNA replication and the cellular response t…
Serum paraoxonase/arylesterase 2	3	2.66	1	0.0894	Q15165	Human	http://www.uniprot.org/uniprot/Q15165	PON2	Membrane	Capable of hydrolyzing lactones and a number of aromatic carboxylic acid esters. Has antioxidant activity. Is not associated with high density lipoprotein. Prevents LDL lipid peroxidation, reverses the oxidation of mildly oxidized LDL, and inhibits the ability of MM-LDL to induce monocyte chemotaxis.
Serine/threonine-protein kinase VRK1	1	1	9.95	0.0901	Q99986	Human	http://www.uniprot.org/uniprot/Q99986	VRK1	Cytoplasm	Serine/threonine kinase involved in Golgi disassembly during the cell cycle: following phosphorylation by PLK3 during mitosis, required to induce Golgi fragmentation. Acts by mediating phosphorylation of downstream target protein. Phosphorylates 'Thr-18' of p53/TP53 and may thereby prevent the interaction between p53/TP53 and MDM2. Phosphorylates casein and histone H3. Phosphorylates BANF1: disru…
Flotillin-2	7	1.4	1	0.0904	Q14254	Human	http://www.uniprot.org/uniprot/Q14254	FLOT2	Cell membrane	May act as a scaffolding protein within caveolar membranes, functionally participating in formation of caveolae or caveolae-like vesicles. May be involved in epidermal cell adhesion and epidermal structure and function.
DAZ-associated protein 1	1	1	1.15	0.0909	Q96EP5	Human	http://www.uniprot.org/uniprot/Q96EP5	DAZAP1	Cytoplasm	RNA-binding protein, which may be required during spermatogenesis.
Ubiquinol-cytochrome-c reductase complex assembly factor 1	1	1	1.26	0.0917	Q9NVA1	Human	http://www.uniprot.org/uniprot/Q9NVA1	UQCC1	Mitochondrion inner membrane	Required for the assembly of the ubiquinol-cytochrome c reductase complex (mitochondrial respiratory chain complex III or cytochrome b-c1 complex). Involved in cytochrome b translation and/or stability.
Mitochondrial import inner membrane translocase subunit TIM16	1	1	1.4	0.0917	Q9Y3D7	Human	http://www.uniprot.org/uniprot/Q9Y3D7	PAM16	Mitochondrion inner membrane	Regulates ATP-dependent protein translocation into the mitochondrial matrix. Inhibits DNAJC19 stimulation of HSPA9/Mortalin ATPase activity.
ATP-binding cassette sub-family D member 1	1	1	1.2	0.0918	P33897	Human	http://www.uniprot.org/uniprot/P33897	ABCD1	Peroxisome membrane	Probable transporter. The nucleotide-binding fold acts as an ATP-binding subunit with ATPase activity.
Peptidyl-prolyl cis-trans isomerase E	1	1	5.6	0.092	Q9UNP9	Human	http://www.uniprot.org/uniprot/Q9UNP9	PPIE	Nucleus	PPIases accelerate the folding of proteins. It catalyzes the cis-trans isomerization of proline imidic peptide bonds in oligopeptides. Combines RNA-binding and PPIase activities. May be involved in muscle- and brain-specific processes. May be involved in pre-mRNA splicing.
Protein HEXIM1	1	1	1.84	0.0922	O94992	Human	http://www.uniprot.org/uniprot/O94992	HEXIM1	Nucleus	Transcriptional regulator which functions as a general RNA polymerase II transcription inhibitor. In cooperation with 7SK snRNA sequesters P-TEFb in a large inactive 7SK snRNP complex preventing RNA polymerase II phosphorylation and subsequent transcriptional elongation. May also regulate NF-kappa-B, ESR1, NR3C1 and CIITA-dependent transcriptional activity.
Rab GDP dissociation inhibitor alpha	4	1	1.1	0.0922	P31150	Human	http://www.uniprot.org/uniprot/P31150	GDI1	Cytoplasm	Regulates the GDP/GTP exchange reaction of most Rab proteins by inhibiting the dissociation of GDP from them, and the subsequent binding of GTP to them. Promotes the dissociation of GDP-bound Rab proteins from the membrane and inhibits their activation. Promotes the dissociation of RAB1A, RAB3A, RAB5A and RAB10 from membranes.
Protein BUD31 homolog	2	0	1	0.0932	P41223	Human	http://www.uniprot.org/uniprot/P41223	BUD31	Nucleus
Mannose-P-dolichol utilization defect 1 protein	2	1	1.6	0.0934	O75352	Human	http://www.uniprot.org/uniprot/O75352	MPDU1	Membrane	Required for normal utilization of mannose-dolichol phosphate (Dol-P-Man) in the synthesis of N-linked and O-linked oligosaccharides and GPI anchors.
Charged multivesicular body protein 4b	3	1	1.44	0.0935	Q9H444	Human	http://www.uniprot.org/uniprot/Q9H444	CHMP4B	Cytoplasm	Probable core component of the endosomal sorting required for transport complex III (ESCRT-III) which is involved in multivesicular bodies (MVBs) formation and sorting of endosomal cargo proteins into MVBs. MVBs contain intraluminal vesicles (ILVs) that are generated by invagination and scission from the limiting membrane of the endosome and mostly are delivered to lysosomes enabling degradation …
Uroporphyrinogen decarboxylase	1	1	1.56	0.0939	P06132	Human	http://www.uniprot.org/uniprot/P06132	UROD	Cytoplasm	Catalyzes the decarboxylation of four acetate groups of uroporphyrinogen-III to yield coproporphyrinogen-III.
AP-1 complex subunit sigma-1A	1	1	1.48	0.094	P61966	Human	http://www.uniprot.org/uniprot/P61966	AP1S1	Golgi apparatus	Subunit of clathrin-associated adaptor protein complex 1 that plays a role in protein sorting in the late-Golgi/trans-Golgi network (TGN) and/or endosomes. The AP complexes mediate both the recruitment of clathrin to membranes and the recognition of sorting signals within the cytosolic tails of transmembrane cargo molecules.
Heterogeneous nuclear ribonucleoprotein U-like protein 1	4	1	1.27	0.095	Q9BUJ2	Human	http://www.uniprot.org/uniprot/Q9BUJ2	HNRNPUL1	Nucleus	Acts as a basic transcriptional regulator. Represses basic transcription driven by several virus and cellular promoters. When associated with BRD7, activates transcription of glucocorticoid-responsive promoter in the absence of ligand-stimulation. Plays also a role in mRNA processing and transport. Binds avidly to poly(G) and poly(C) RNA homopolymers in vitro.
Ubiquitin-conjugating enzyme E2 D3	1	1	2.1	0.0952	P61077	Human	http://www.uniprot.org/uniprot/P61077	UBE2D3	Cell membrane	Accepts ubiquitin from the E1 complex and catalyzes its covalent attachment to other proteins. In vitro catalyzes 'Lys-11'-, as well as 'Lys-48'-linked polyubiquitination. Cooperates with the E2 CDC34 and the SCF(FBXW11) E3 ligase complex for the polyubiquitination of NFKBIA leading to its subsequent proteasomal degradation. Acts as an initiator E2, priming the phosphorylated NFKBIA target at pos…
Tapasin	1	1	2.1	0.0956	O15533	Human	http://www.uniprot.org/uniprot/O15533	TAPBP	Endoplasmic reticulum membrane	Involved in the association of MHC class I with transporter associated with antigen processing (TAP) and in the assembly of MHC class I with peptide (peptide loading).
Nuclear pore complex protein Nup133	1	1.23	1	0.0957	Q8WUM0	Human	http://www.uniprot.org/uniprot/Q8WUM0	NUP133	Nucleus	Involved in poly(A)+ RNA transport.
Serpin B9	11	1	1.05	0.0958	P50453	Human	http://www.uniprot.org/uniprot/P50453	SERPINB9	Cytoplasm	Granzyme B inhibitor.
Astrocytic phosphoprotein PEA-15	3	1.98	1	0.096	Q15121	Human	http://www.uniprot.org/uniprot/Q15121	PEA15	Cytoplasm	Blocks Ras-mediated inhibition of integrin activation and modulates the ERK MAP kinase cascade. Inhibits RPS6KA3 activities by retaining it in the cytoplasm (By similarity). Inhibits both TNFRSF6- and TNFRSF1A-mediated CASP8 activity and apoptosis. Regulates glucose transport by controlling both the content of SLC2A1 glucose transporters on the plasma membrane and the insulin-dependent traffickin…
Methylosome subunit pICln	2	1	1.05	0.0962	P54105	Human	http://www.uniprot.org/uniprot/P54105	CLNS1A	Cytoplasm	Chaperone that regulates the assembly of spliceosomal U1, U2, U4 and U5 small nuclear ribonucleoproteins (snRNPs), the building blocks of the spliceosome. Thereby, plays an important role in the splicing of cellular pre-mRNAs. Most spliceosomal snRNPs contain a common set of Sm proteins SNRPB, SNRPD1, SNRPD2, SNRPD3, SNRPE, SNRPF and SNRPG that assemble in a heptameric protein ring on the Sm site…
Alpha-2-macroglobulin	2	2.88	1	0.098	P01023	Human	http://www.uniprot.org/uniprot/P01023	A2M	Secreted	Is able to inhibit all four classes of proteinases by a unique 'trapping' mechanism. This protein has a peptide stretch, called the 'bait region' which contains specific cleavage sites for different proteinases. When a proteinase cleaves the bait region, a conformational change is induced in the protein which traps the proteinase. The entrapped enzyme remains active against low molecular weight s…
E3 ubiquitin/ISG15 ligase TRIM25	2	1.08	1	0.0982	Q14258	Human	http://www.uniprot.org/uniprot/Q14258	TRIM25	Cytoplasm	Functions as a ubiquitin E3 ligase and as an ISG15 E3 ligase. Involved in innate immune defense against viruses by mediating ubiquitination of DDX58. Mediates 'Lys-63'-linked polyubiquitination of the DDX58 N-terminal CARD-like region which is crucial for triggering the cytosolic signal transduction that leads to the production of interferons in response to viral infection. Promotes ISGylation of…
SEC23-interacting protein	1	1	1.61	0.0983	Q9Y6Y8	Human	http://www.uniprot.org/uniprot/Q9Y6Y8	SEC23IP	Cytoplasmic vesicle	Plays a role in the organization of endoplasmic reticulum exit sites. Specifically binds to phosphatidylinositol 3-phosphate (PI(3)P), phosphatidylinositol 4-phosphate (PI(4)P) and phosphatidylinositol 5-phosphate (PI(5)P).
Multifunctional methyltransferase subunit TRM112-like protein	1	1	2.86	0.0986	Q9UI30	Human	http://www.uniprot.org/uniprot/Q9UI30	TRMT112		Participates both in methylation of protein and tRNA species. The heterodimer with HEMK2/N6AMT1 catalyzes N5-methylation of ETF1 on 'Gln-185', using S-adenosyl L-methionine as methyl donor. The heterodimer with ALKBH8 catalyzes the methylation of 5-carboxymethyl uridine to 5-methylcarboxymethyl uridine at the wobble position of the anticodon loop in target tRNA species.
Endothelial protein C receptor	1	1	1.53	0.0986	Q9UNN8	Human	http://www.uniprot.org/uniprot/Q9UNN8	PROCR	Membrane	Binds activated protein C. Enhances protein C activation by the thrombin-thrombomodulin complex; plays a role in the protein C pathway controlling blood coagulation.
Vesicular integral-membrane protein VIP36	5	1.28	1	0.0987	Q12907	Human	http://www.uniprot.org/uniprot/Q12907	LMAN2	Endoplasmic reticulum-Golgi intermediate compartment membrane	Plays a role as an intracellular lectin in the early secretory pathway. Interacts with N-acetyl-D-galactosamine and high-mannose type glycans and may also bind to O-linked glycans. Involved in the transport and sorting of glycoproteins carrying high mannose-type glycans (By similarity).
Doublesex- and mab-3-related transcription factor A1	1	1	2.03	0.0992	Q5VZB9	Human	http://www.uniprot.org/uniprot/Q5VZB9	DMRTA1	Nucleus
Beta-galactosidase	3	1.3	1	0.0995	P16278	Human	http://www.uniprot.org/uniprot/P16278	GLB1	Lysosome	Cleaves beta-linked terminal galactosyl residues from gangliosides, glycoproteins, and glycosaminoglycans.
Prohibitin-2	9	1.21	1	0.0999	Q99623	Human	http://www.uniprot.org/uniprot/Q99623	PHB2	Mitochondrion inner membrane	Acts as a mediator of transcriptional repression by nuclear hormone receptors via recruitment of histone deacetylases (By similarity). Functions as an estrogen receptor (ER)-selective coregulator that potentiates the inhibitory activities of antiestrogens and represses the activity of estrogens. Competes with NCOA1 for modulation of ER transcriptional activity. Probably involved in regulating mit…
Phosphatidate cytidylyltransferase 2	1	1.34	1	0.1011	O95674	Human	http://www.uniprot.org/uniprot/O95674	CDS2	Mitochondrion inner membrane	Provides CDP-diacylglycerol, an important precursor for the synthesis of phosphatidylinositol, phosphatidylglycerol, and cardiolipin.
Myeloid differentiation primary response protein MyD88	1	1	1.29	0.1012	Q99836	Human	http://www.uniprot.org/uniprot/Q99836	MYD88	Cytoplasm	Adapter protein involved in the Toll-like receptor and IL-1 receptor signaling pathway in the innate immune response. Acts via IRAK1, IRAK2, IRF7 and TRAF6, leading to NF-kappa-B activation, cytokine secretion and the inflammatory response. Increases IL-8 transcription. Involved in IL-18-mediated signaling pathway. Activates IRF1 resulting in its rapid migration into the nucleus to mediate an eff…
Plasmanylethanolamine desaturase	1	0	1	0.1012	A5PLL7	Human	http://www.uniprot.org/uniprot/A5PLL7	TMEM189	Endoplasmic reticulum membrane
Septin-10	2	1	1.23	0.1013	Q9P0V9	Human	http://www.uniprot.org/uniprot/Q9P0V9	2021-09-10	Cytoplasm	Filament-forming cytoskeletal GTPase. May play a role in cytokinesis (Potential).
Mitochondrial import inner membrane translocase subunit Tim23B	1	1	1.22	0.1014	Q5SRD1	Human	http://www.uniprot.org/uniprot/Q5SRD1	TIMM23B	Mitochondrion inner membrane	May participate in the translocation of transit peptide-containing proteins across the mitochondrial inner membrane. the PAM complex (By similarity).
Palmitoyl-protein thioesterase 1	1	1	1.16	0.1014	P50897	Human	http://www.uniprot.org/uniprot/P50897	PPT1	Lysosome	Removes thioester-linked fatty acyl groups such as palmitate from modified cysteine residues in proteins or peptides during lysosomal degradation. Prefers acyl chain lengths of 14 to 18 carbons.
ADP-ribosylation factor-like protein 8B	2	1	3.66	0.1017	Q9NVJ2	Human	http://www.uniprot.org/uniprot/Q9NVJ2	ARL8B	Late endosome membrane	May play a role in lysosome motility (PubMed:16537643). May play a role in chromosome segregation (PubMed:15331635).
ATP synthase subunit O, mitochondrial	7	1.18	1	0.1017	P48047	Human	http://www.uniprot.org/uniprot/P48047	ATP5O	Mitochondrion	Mitochondrial membrane ATP synthase (F(1)F(0) ATP synthase or Complex V) produces ATP from ADP in the presence of a proton gradient across the membrane which is generated by electron transport complexes of the respiratory chain. F-type ATPases consist of two structural domains, F(1) - containing the extramembraneous catalytic core and F(0) - containing the membrane proton channel, linked together…
CD2 antigen cytoplasmic tail-binding protein 2	1	1.2	1	0.1019	O95400	Human	http://www.uniprot.org/uniprot/O95400	CD2BP2	Cytoplasm	Involved in pre-mRNA splicing as component of the U5 snRNP complex that is involved in spliceosome assembly.
1,2-dihydroxy-3-keto-5-methylthiopentene dioxygenase	1	1	1.21	0.102	Q9BV57	Human	http://www.uniprot.org/uniprot/Q9BV57	ADI1	Cytoplasm	Catalyzes the formation of formate and 2-keto-4-methylthiobutyrate (KMTB) from 1,2-dihydroxy-3-keto-5-methylthiopentene (DHK-MTPene). Also down-regulates cell migration mediated by MMP14. Necessary for hepatitis C virus replication in an otherwise non-permissive cell line.
Charged multivesicular body protein 2a	1	1	1.96	0.1021	O43633	Human	http://www.uniprot.org/uniprot/O43633	CHMP2A	Late endosome membrane	Probable core component of the endosomal sorting required for transport complex III (ESCRT-III) which is involved in multivesicular bodies (MVBs) formation and sorting of endosomal cargo proteins into MVBs. MVBs contain intraluminal vesicles (ILVs) that are generated by invagination and scission from the limiting membrane of the endosome and mostly are delivered to lysosomes enabling degradation …
Amyloid-like protein 2	3	1	1.44	0.1028	Q06481	Human	http://www.uniprot.org/uniprot/Q06481	APLP2	Cell membrane	May play a role in the regulation of hemostasis. The soluble form may have inhibitory properties towards coagulation factors. May interact with cellular G-protein signaling pathways. May bind to the DNA 5'-GTCACATG-3'(CDEI box). Inhibits trypsin, chymotrypsin, plasmin, factor XIA and plasma and glandular kallikrein. Modulates the Cu/Zn nitric oxide-catalyzed autodegradation of GPC1 heparan sulfat…
COP9 signalosome complex subunit 8	1	1	1.71	0.103	Q99627	Human	http://www.uniprot.org/uniprot/Q99627	COPS8	Cytoplasm	Component of the COP9 signalosome complex (CSN), a complex involved in various cellular and developmental processes. The CSN complex is an essential regulator of the ubiquitin (Ubl) conjugation pathway by mediating the deneddylation of the cullin subunits of SCF-type E3 ligase complexes, leading to decrease the Ubl ligase activity of SCF-type complexes such as SCF, CSA or DDB2. The complex is als…
Polyadenylate-binding protein 2	1	1	1.79	0.1032	Q86U42	Human	http://www.uniprot.org/uniprot/Q86U42	PABPN1	Nucleus	Involved in the 3'-end formation of mRNA precursors (pre-mRNA) by the addition of a poly(A) tail of 200-250 nt to the upstream cleavage product. Stimulates poly(A) polymerase (PAPOLA) conferring processivity on the poly(A) tail elongation reaction and controls also the poly(A) tail length. Increases the affinity of poly(A) polymerase for RNA. Is also present at various stages of mRNA metabolism i…
BRISC and BRCA1-A complex member 2	1	1	1.78	0.1038	Q9NXR7	Human	http://www.uniprot.org/uniprot/Q9NXR7	BRE	Cytoplasm	Component of the BRCA1-A complex, a complex that specifically recognizes 'Lys-63'-linked ubiquitinated histones H2A and H2AX at DNA lesions sites, leading to target the BRCA1-BARD1 heterodimer to sites of DNA damage at double-strand breaks (DSBs). The BRCA1-A complex also possesses deubiquitinase activity that specifically removes 'Lys-63'-linked ubiquitin on histones H2A and H2AX. In the BRCA1-A…
Tensin-1	6	1.4	1	0.1048	Q9HBL0	Human	http://www.uniprot.org/uniprot/Q9HBL0	TNS1	Cell surface	Involved in fibrillar adhesion formation. May be involved in cell migration, cartilage development and in linking signal transduction pathways to the cytoskeleton.
Obg-like ATPase 1	5	1	1.3	0.1049	Q9NTK5	Human	http://www.uniprot.org/uniprot/Q9NTK5	OLA1	Cytoplasm	Hydrolyzes ATP, and can also hydrolyze GTP with lower efficiency. Has lower affinity for GTP.
C-terminal-binding protein 1	1	2.13	1	0.1051	Q13363	Human	http://www.uniprot.org/uniprot/Q13363	CTBP1	Cytoplasm	Corepressor targeting diverse transcription regulators such as GLIS2 or BCL6. Has dehydrogenase activity. Involved in controlling the equilibrium between tubular and stacked structures in the Golgi complex. Functions in brown adipose tissue (BAT) differentiation.
STE20-like serine/threonine-protein kinase	3	1.46	1	0.1055	Q9H2G2	Human	http://www.uniprot.org/uniprot/Q9H2G2	SLK	Cytoplasm	Mediates apoptosis and actin stress fiber dissolution.
Serine/threonine-protein phosphatase 2A 65 kDa regulatory subunit A alpha isoform	5	1	1.43	0.1056	P30153	Human	http://www.uniprot.org/uniprot/P30153	PPP2R1A	Cytoplasm	The PR65 subunit of protein phosphatase 2A serves as a scaffolding molecule to coordinate the assembly of the catalytic subunit and a variable regulatory B subunit. Required for proper chromosome segregation and for centromeric localization of SGOL1 in mitosis.
Alpha-centractin	1	1	1.22	0.1062	P61163	Human	http://www.uniprot.org/uniprot/P61163	ACTR1A	Cytoplasm	Component of a multi-subunit complex involved in microtubule based vesicle motility. It is associated with the centrosome.
ATP-binding cassette sub-family D member 3	3	1	1.43	0.1063	P28288	Human	http://www.uniprot.org/uniprot/P28288	ABCD3	Peroxisome membrane	Probable transporter. The nucleotide-binding fold acts as an ATP-binding subunit with ATPase activity.
RNA-binding protein 10	3	1.35	1	0.1066	P98175	Human	http://www.uniprot.org/uniprot/P98175	RBM10	Nucleus	May be involved in post-transcriptional processing, most probably in mRNA splicing. Binds to RNA homopolymers, with a preference for poly(G) and poly(U) and little for poly(A) (By similarity).
Ubiquitin-conjugating enzyme E2 Z	3	1	3.08	0.1067	Q9H832	Human	http://www.uniprot.org/uniprot/Q9H832	UBE2Z	Cytoplasm	Catalyzes the covalent attachment of ubiquitin to other proteins (By similarity). Specific substrate for UBA6, not charged with ubiquitin by UBE1. May be involved in apoptosis regulation.
40S ribosomal protein S2	11	1	1.29	0.1068	P15880	Human	http://www.uniprot.org/uniprot/P15880	RPS2
Dipeptidyl peptidase 3	3	1	1.27	0.1071	Q9NY33	Human	http://www.uniprot.org/uniprot/Q9NY33	DPP3	Cytoplasm	Cleaves and degrades of the opioid peptide enkephalin. Also cleaves Arg-Arg-beta-naphthylamide.
Heme-binding protein 2	3	1	1.3	0.1084	Q9Y5Z4	Human	http://www.uniprot.org/uniprot/Q9Y5Z4	HEBP2	Cytoplasm	Can promote mitochondrial permeability transition and facilitate necrotic cell death under different types of stress conditions. Does not bind hemin.
40S ribosomal protein S20	5	1.16	1	0.1086	P60866	Human	http://www.uniprot.org/uniprot/P60866	RPS20	Cytoplasm
Spermine synthase	2	1	1.49	0.109	P52788	Human	http://www.uniprot.org/uniprot/P52788	SMS		Catalyzes the production of spermine from spermidine and decarboxylated S-adenosylmethionine (dcSAM).
SH3 domain-binding glutamic acid-rich-like protein 2	1	1	3.37	0.1091	Q9UJC5	Human	http://www.uniprot.org/uniprot/Q9UJC5	SH3BGRL2	Nucleus
Angiopoietin-related protein 4	5	1.08	1	0.1093	Q9BY76	Human	http://www.uniprot.org/uniprot/Q9BY76	ANGPTL4	Secreted	Protein with hypoxia-induced expression in endothelial cells. May act as a regulator of angiogenesis and modulate tumorigenesis. Inhibits proliferation, migration, and tubule formation of endothelial cells and reduces vascular leakage. May exert a protective function on endothelial cells through an endocrine action. It is directly involved in regulating glucose homeostasis, lipid metabolism, and …
Dolichyl-diphosphooligosaccharide--protein glycosyltransferase subunit STT3A	7	1.17	1	0.1099	P46977	Human	http://www.uniprot.org/uniprot/P46977	STT3A	Endoplasmic reticulum membrane	Catalytic subunit of the N-oligosaccharyl transferase (OST) complex which catalyzes the transfer of a high mannose oligosaccharide from a lipid-linked oligosaccharide donor to an asparagine residue within an Asn-X-Ser/Thr consensus motif in nascent polypeptide chains. N-glycosylation occurs cotranslationally and the complex associates with the Sec61 complex at the channel-forming translocon compl…
Ras-related protein Rab-5C	7	1.17	1	0.1113	P51148	Human	http://www.uniprot.org/uniprot/P51148	RAB5C	Cell membrane	Protein transport. Probably involved in vesicular traffic (By similarity).
Endonuclease domain-containing 1 protein	3	1.3	1	0.1117	O94919	Human	http://www.uniprot.org/uniprot/O94919	ENDOD1	Secreted	May act as a DNase and a RNase.
Protein FAM107B	1	1	1.34	0.1118	Q9H098	Human	http://www.uniprot.org/uniprot/Q9H098	FAM107B
V-type proton ATPase catalytic subunit A	4	1	1.51	0.1122	P38606	Human	http://www.uniprot.org/uniprot/P38606	ATP6V1A		Catalytic subunit of the peripheral V1 complex of vacuolar ATPase. V-ATPase vacuolar ATPase is responsible for acidifying a variety of intracellular compartments in eukaryotic cells.
Prostaglandin reductase 1	1	1	1.31	0.1125	Q14914	Human	http://www.uniprot.org/uniprot/Q14914	PTGR1	Cytoplasm	Functions as 15-oxo-prostaglandin 13-reductase and acts on 15-oxo-PGE1, 15-oxo-PGE2 and 15-oxo-PGE2-alpha. Has no activity towards PGE1, PGE2 and PGE2-alpha (By similarity). Catalyzes the conversion of leukotriene B4 into its biologically less active metabolite, 12-oxo-leukotriene B4. This is an initial and key step of metabolic inactivation of leukotriene B4.
Cell division cycle protein 27 homolog	1	2.95	1	0.113	P30260	Human	http://www.uniprot.org/uniprot/P30260	CDC27	Nucleus	Component of the anaphase promoting complex/cyclosome (APC/C), a cell cycle-regulated E3 ubiquitin ligase that controls progression through mitosis and the G1 phase of the cell cycle. The APC/C complex acts by mediating ubiquitination and subsequent degradation of target proteins: it mainly mediates the formation of 'Lys-11'-linked polyubiquitin chains and, to a lower extent, the formation of 'Ly…
Valine--tRNA ligase	9	1.08	1	0.1133	P26640	Human	http://www.uniprot.org/uniprot/P26640	VARS
Apoptosis inhibitor 5	4	1.01	1	0.1134	Q9BZZ5	Human	http://www.uniprot.org/uniprot/Q9BZZ5	API5	Nucleus	Antiapoptotic factor that may have a role in protein assembly. Negatively regulates ACIN1. By binding to ACIN1, it suppresses ACIN1 cleavage from CASP3 and ACIN1-mediated DNA fragmentation. Also known to efficiently suppress E2F1-induced apoptosis. Its depletion enhances the cytotoxic action of the chemotherapeutic drugs.
Protein YIPF3	1	1	1.11	0.1139	Q9GZM5	Human	http://www.uniprot.org/uniprot/Q9GZM5	YIPF3	Cell membrane	Involved in the maintenance of the Golgi structure. May play a role in hematopoiesis.
Ornithine aminotransferase, mitochondrial	2	1	1.14	0.1139	P04181	Human	http://www.uniprot.org/uniprot/P04181	OAT	Mitochondrion matrix
N-sulphoglucosamine sulphohydrolase	6	1	1.36	0.114	P51688	Human	http://www.uniprot.org/uniprot/P51688	SGSH	Lysosome
60S ribosomal protein L24	3	1	1.36	0.1143	P83731	Human	http://www.uniprot.org/uniprot/P83731	RPL24
Nuclear inhibitor of protein phosphatase 1	1	1.63	1	0.1144	Q12972	Human	http://www.uniprot.org/uniprot/Q12972	PPP1R8	Nucleus	Inhibitor subunit of the major nuclear protein phosphatase-1 (PP-1). It has RNA-binding activity but does not cleave RNA and may target PP-1 to RNA-associated substrates. May also be involved in pre-mRNA splicing. Binds DNA and might act as a transcriptional repressor. Seems to be required for cell proliferation.
WD repeat-containing protein 89	1	1	2.36	0.1152	Q96FK6	Human	http://www.uniprot.org/uniprot/Q96FK6	WDR89
Transcription elongation factor A protein-like 5	1	1.16	1	0.1157	Q5H9L2	Human	http://www.uniprot.org/uniprot/Q5H9L2	TCEAL5	Nucleus	May be involved in transcriptional regulation.
Tropomyosin beta chain	1	1	1.15	0.1159	P07951	Human	http://www.uniprot.org/uniprot/P07951	TPM2	Cytoplasm	Binds to actin filaments in muscle and non-muscle cells. Plays a central role, in association with the troponin complex, in the calcium dependent regulation of vertebrate striated muscle contraction. Smooth muscle contraction is regulated by interaction with caldesmon. In non-muscle cells is implicated in stabilizing cytoskeleton actin filaments. The non-muscle isoform may have a role in agonist-…
Exosome complex component RRP45	1	1.3	1	0.1163	Q06265	Human	http://www.uniprot.org/uniprot/Q06265	EXOSC9	Cytoplasm	Non-catalytic component of the RNA exosome complex which has 3'->5' exoribonuclease activity and participates in a multitude of cellular RNA processing and degradation events. In the nucleus, the RNA exosome complex is involved in proper maturation of stable RNA species such as rRNA, snRNA and snoRNA, in the elimination of RNA processing by-products and non-coding 'pervasive' transcripts, such as…
Elongation factor 1-alpha 1	14	1	1.25	0.1167	P68104	Human	http://www.uniprot.org/uniprot/P68104	EEF1A1	Cytoplasm	This protein promotes the GTP-dependent binding of aminoacyl-tRNA to the A-site of ribosomes during protein biosynthesis. With PARP1 and TXK, forms a complex that acts as a T helper 1 (Th1) cell-specific transcription factor and binds the promoter of IFN-gamma to directly regulate its transcription, and is thus involved importantly in Th1 cytokine production.
Protein transport protein Sec61 subunit beta	1	1.18	1	0.1168	P60468	Human	http://www.uniprot.org/uniprot/P60468	SEC61B	Endoplasmic reticulum membrane	Necessary for protein translocation in the endoplasmic reticulum.
NADH dehydrogenase [ubiquinone] 1 beta subcomplex subunit 3	1	1.28	1	0.1168	O43676	Human	http://www.uniprot.org/uniprot/O43676	NDUFB3	Mitochondrion inner membrane	Accessory subunit of the mitochondrial membrane respiratory chain NADH dehydrogenase (Complex I), that is believed not to be involved in catalysis. Complex I functions in the transfer of electrons from NADH to the respiratory chain. The immediate electron acceptor for the enzyme is believed to be ubiquinone.
Uncharacterized protein C7orf50	1	1.37	1	0.1169	Q9BRJ6	Human	http://www.uniprot.org/uniprot/Q9BRJ6	C7orf50
Hedgehog-interacting protein	4	1	1.15	0.1171	Q96QV1	Human	http://www.uniprot.org/uniprot/Q96QV1	HHIP	Cell membrane	Modulates hedgehog signaling in several cell types including brain and lung through direct interaction with members of the hedgehog family.
Prefoldin subunit 4	1	1.72	1	0.1171	Q9NQP4	Human	http://www.uniprot.org/uniprot/Q9NQP4	PFDN4	Nucleus	Binds specifically to cytosolic chaperonin (c-CPN) and transfers target proteins to it. Binds to nascent polypeptide chain and promotes folding in an environment in which there are many competing pathways for nonnative proteins.
Guanine nucleotide-binding protein G(I)/G(S)/G(T) subunit beta-1	5	1	1.68	0.1172	P62873	Human	http://www.uniprot.org/uniprot/P62873	GNB1		Guanine nucleotide-binding proteins (G proteins) are involved as a modulator or transducer in various transmembrane signaling systems. The beta and gamma chains are required for the GTPase activity, for replacement of GDP by GTP, and for G protein-effector interaction.
3-mercaptopyruvate sulfurtransferase	1	1	1.41	0.1173	P25325	Human	http://www.uniprot.org/uniprot/P25325	MPST	Cytoplasm	Transfer of a sulfur ion to cyanide or to other thiol compounds. Also has weak rhodanese activity. Detoxifies cyanide and is required for thiosulfate biosynthesis. Acts as an antioxidant. In combination with cysteine aminotransferase (CAT), contributes to the catabolism of cysteine and is an important producer of hydrogen sulfide in the brain, retina and vascular endothelial cells. Hydrogen sulfi…
Dehydrogenase/reductase SDR family member 7	1	1.23	1	0.1173	Q9Y394	Human	http://www.uniprot.org/uniprot/Q9Y394	DHRS7
Signal transducing adapter molecule 1	3	1	1.18	0.1179	Q92783	Human	http://www.uniprot.org/uniprot/Q92783	STAM	Cytoplasm	Involved in intracellular signal transduction mediated by cytokines and growth factors. Upon IL-2 and GM-CSL stimulation, it plays a role in signaling leading to DNA synthesis and MYC induction. May also play a role in T-cell development. Involved in down-regulation of receptor tyrosine kinase via multivesicular body (MVBs) when complexed with HGS (ESCRT-0 complex). The ESCRT-0 complex binds ubiq…
Zinc-alpha-2-glycoprotein	1	2.11	1	0.1181	P25311	Human	http://www.uniprot.org/uniprot/P25311	AZGP1	Secreted	Stimulates lipid degradation in adipocytes and causes the extensive fat losses associated with some advanced cancers. May bind polyunsaturated fatty acids.
Splicing factor 1	3	1	1.2	0.1181	Q15637	Human	http://www.uniprot.org/uniprot/Q15637	SF1	Nucleus	Necessary for the ATP-dependent first step of spliceosome assembly. Binds to the intron branch point sequence (BPS) 5'-UACUAAC-3' of the pre-mRNA. May act as transcription repressor.
Protein NOXP20	4	1	1.33	0.1186	Q8IWE2	Human	http://www.uniprot.org/uniprot/Q8IWE2	FAM114A1	Cytoplasm	May play a role in neuronal cell development.
Adenylyltransferase and sulfurtransferase MOCS3	1	1	1.48	0.1186	O95396	Human	http://www.uniprot.org/uniprot/O95396	MOCS3	Cytoplasm	Plays a central role in 2-thiolation of mcm(5)S(2)U at tRNA wobble positions of cytosolic tRNA(Lys), tRNA(Glu) and tRNA(Gln). Also essential during biosynthesis of the molybdenum cofactor. Acts by mediating the C-terminal thiocarboxylation of sulfur carriers URM1 and MOCS2A. Its N-terminus first activates URM1 and MOCS2A as acyl-adenylates (-COAMP), then the persulfide sulfur on the catalytic cys…
Reticulocalbin-1	11	1	1.47	0.119	Q15293	Human	http://www.uniprot.org/uniprot/Q15293	RCN1	Endoplasmic reticulum lumen	May regulate calcium-dependent activities in the endoplasmic reticulum lumen or post-ER compartment.
Ubiquitin recognition factor in ER-associated degradation protein 1	3	1	1.26	0.1198	Q92890	Human	http://www.uniprot.org/uniprot/Q92890	UFD1L	Nucleus	Essential component of the ubiquitin-dependent proteolytic pathway which degrades ubiquitin fusion proteins. The ternary complex containing UFD1L, VCP and NPLOC4 binds ubiquitinated proteins and is necessary for the export of misfolded proteins from the ER to the cytoplasm, where they are degraded by the proteasome. The NPLOC4-UFD1L-VCP complex regulates spindle disassembly at the end of mitosis …
GTPase IMAP family member 8	7	1	1.82	0.1199	Q8ND71	Human	http://www.uniprot.org/uniprot/Q8ND71	GIMAP8	Endoplasmic reticulum	Exerts an anti-apoptotic effect in the immune system and is involved in responses to infections.
Cyclin-dependent kinase 11A	1	1.38	1	0.1202	Q9UQ88	Human	http://www.uniprot.org/uniprot/Q9UQ88	CDK11A	Cytoplasm	Appears to play multiple roles in cell cycle progression, cytokinesis and apoptosis. The p110 isoforms have been suggested to be involved in pre-mRNA splicing, potentially by phosphorylating the splicing protein SFRS7. The p58 isoform may act as a negative regulator of normal cell cycle progression.
Glutamate--cysteine ligase regulatory subunit	2	1	1.5	0.1204	P48507	Human	http://www.uniprot.org/uniprot/P48507	GCLM
Reticulophagy regulator 3	1	1	1.89	0.1206	Q86VR2	Human	http://www.uniprot.org/uniprot/Q86VR2	FAM134C	Membrane
Band 4.1-like protein 3	11	1	1.1	0.121	Q9Y2J2	Human	http://www.uniprot.org/uniprot/Q9Y2J2	EPB41L3	Cytoplasm	Tumor suppressor that inhibits cell proliferation and promotes apoptosis. Modulates the activity of protein arginine N-methyltransferases, including PRMT3 and PRMT5.
39S ribosomal protein L24, mitochondrial	2	2.13	1	0.1214	Q96A35	Human	http://www.uniprot.org/uniprot/Q96A35	MRPL24	Mitochondrion
Prolyl 3-hydroxylase 1	7	1	1.07	0.1217	Q32P28	Human	http://www.uniprot.org/uniprot/Q32P28	LEPRE1	Endoplasmic reticulum	Basement membrane-associated chondroitin sulfate proteoglycan (CSPG). Has prolyl 3-hydroxylase activity catalyzing the post-translational formation of 3-hydroxyproline in -Xaa-Pro-Gly- sequences in collagens, especially types IV and V. May be involved in the secretory pathway of cells. Has growth suppressive activity in fibroblasts.
Laminin subunit alpha-4	7	1	1.43	0.1218	Q16363	Human	http://www.uniprot.org/uniprot/Q16363	LAMA4	Secreted	Binding to cells via a high affinity receptor, laminin is thought to mediate the attachment, migration and organization of cells into tissues during embryonic development by interacting with other extracellular matrix components.
Protein RER1	2	1	1.1	0.1221	O15258	Human	http://www.uniprot.org/uniprot/O15258	RER1	Golgi apparatus membrane	Involved in the retrieval of endoplasmic reticulum membrane proteins from the early Golgi compartment.
Vesicle-associated membrane protein 3	4	1.13	1	0.1226	Q15836	Human	http://www.uniprot.org/uniprot/Q15836	VAMP3	Membrane	SNARE involved in vesicular transport from the late endosomes to the trans-Golgi network.
Alcohol dehydrogenase class-3	3	1	1.56	0.1234	P11766	Human	http://www.uniprot.org/uniprot/P11766	ADH5	Cytoplasm	Class-III ADH is remarkably ineffective in oxidizing ethanol, but it readily catalyzes the oxidation of long-chain primary alcohols and the oxidation of S-(hydroxymethyl) glutathione.
Ras-related protein Rap-2b	2	1.02	1	0.1239	P61225	Human	http://www.uniprot.org/uniprot/P61225	RAP2B	Recycling endosome membrane	Small GTP-binding protein which cycles between a GDP-bound inactive and a GTP-bound active form. Involved in EGFR and CHRM3 signaling pathways through stimulation of PLCE1. May play a role in cytoskeletal rearrangements and regulate cell spreading through activation of the effector TNIK. May regulate membrane vesiculation in red blood cells.
Translationally-controlled tumor protein	5	1	1.94	0.124	P13693	Human	http://www.uniprot.org/uniprot/P13693	TPT1	Cytoplasm	Involved in calcium binding and microtubule stabilization.
Ras-associated and pleckstrin homology domains-containing protein 1	1	1	1.6	0.1242	Q70E73	Human	http://www.uniprot.org/uniprot/Q70E73	RAPH1	Cell membrane	Mediator of localized membrane signals. Implicated in the regulation of lamellipodial dynamics. Negatively regulates cell adhesion.
FH1/FH2 domain-containing protein 1	1	1.47	1	0.1244	Q9Y613	Human	http://www.uniprot.org/uniprot/Q9Y613	FHOD1	Cytoplasm	Required for the assembly of F-actin structures, such as stress fibers. Depends on the Rho-ROCK cascade for its activity. Contributes to the coordination of microtubules with actin fibers and plays a role in cell elongation. Acts synergistically with ROCK1 to promote SRC-dependent non-apoptotic plasma membrane blebbing.
Cell growth-regulating nucleolar protein	2	1.27	1	0.1253	Q9NX58	Human	http://www.uniprot.org/uniprot/Q9NX58	LYAR	Nucleus
AH receptor-interacting protein	2	1.07	1	0.1254	O00170	Human	http://www.uniprot.org/uniprot/O00170	AIP	Cytoplasm	May play a positive role in AHR-mediated (aromatic hydrocarbon receptor) signaling, possibly by influencing its receptivity for ligand and/or its nuclear targeting.
Plasma alpha-L-fucosidase	1	1.27	1	0.1257	Q9BTY2	Human	http://www.uniprot.org/uniprot/Q9BTY2	FUCA2	Secreted	Alpha-L-fucosidase is responsible for hydrolyzing the alpha-1,6-linked fucose joined to the reducing-end N-acetylglucosamine of the carbohydrate moieties of glycoproteins.
3-ketodihydrosphingosine reductase	2	1.13	1	0.1258	Q06136	Human	http://www.uniprot.org/uniprot/Q06136	KDSR	Endoplasmic reticulum membrane	Catalyzes the reduction of 3-ketodihydrosphingosine (KDS) to dihydrosphingosine (DHS).
Voltage-dependent anion-selective channel protein 2	7	1.26	1	0.1259	P45880	Human	http://www.uniprot.org/uniprot/P45880	VDAC2	Mitochondrion outer membrane	Forms a channel through the mitochondrial outer membrane that allows diffusion of small hydrophilic molecules. The channel adopts an open conformation at low or zero membrane potential and a closed conformation at potentials above 30-40 mV. The open state has a weak anion selectivity whereas the closed state is cation-selective.
60S ribosomal protein L23	6	1	1.27	0.1259	P62829	Human	http://www.uniprot.org/uniprot/P62829	RPL23
Vinexin	3	1	1.44	0.126	O60504	Human	http://www.uniprot.org/uniprot/O60504	SORBS3	Cell junction	Vinexin alpha isoform promotes up-regulation of actin stress fiber formation. Vinexin beta isoform plays a role in cell spreading and enhances the activation of JNK/SAPK in response to EGF stimulation by using its third SH3 domain.
V-type proton ATPase subunit B, brain isoform	2	1.16	1	0.126	P21281	Human	http://www.uniprot.org/uniprot/P21281	ATP6V1B2	Endomembrane system	Non-catalytic subunit of the peripheral V1 complex of vacuolar ATPase. V-ATPase is responsible for acidifying a variety of intracellular compartments in eukaryotic cells.
DNA topoisomerase 2-alpha	1	2.29	1	0.1263	P11388	Human	http://www.uniprot.org/uniprot/P11388	TOP2A	Cytoplasm	Control of topological states of DNA by transient breakage and subsequent rejoining of DNA strands. Topoisomerase II makes double-strand breaks. Essential during mitosis and meiosis for proper segregation of daughter chromosomes. May play a role in regulating the period length of ARNTL/BMAL1 transcriptional oscillation (By similarity).
ATP synthase membrane subunit DAPIT, mitochondrial	1	1.19	1	0.1265	Q96IX5	Human	http://www.uniprot.org/uniprot/Q96IX5	USMG5	Mitochondrion membrane	Plays a critical role in maintaining the ATP synthase population in mitochondria.
Malectin	3	1.15	1	0.1268	Q14165	Human	http://www.uniprot.org/uniprot/Q14165	MLEC	Endoplasmic reticulum membrane	Carbohydrate-binding protein with a strong ligand preference for Glc2-N-glycan. May play a role in the early steps of protein N-glycosylation (By similarity).
TIP41-like protein	1	1	1.41	0.1269	O75663	Human	http://www.uniprot.org/uniprot/O75663	TIPRL	Cytoplasm	May be a allosteric regulator of serine/threonine-protein phosphatase 2A (PP2A). Isoform 1 inhibits catalytic activity of the PP2A(D) core complex in vitro. The PP2A(C):TIPRL complex does not show phosphatase activity. May play a role in the regulation of ATM/ATR signaling pathway controlling DNA replication and repair.
Mitogen-activated protein kinase 3	3	1	1.52	0.1271	P27361	Human	http://www.uniprot.org/uniprot/P27361	MAPK3	Cytoplasm	Serine/threonine kinase which acts as an essential component of the MAP kinase signal transduction pathway. MAPK1/ERK2 and MAPK3/ERK1 are the 2 MAPKs which play an important role in the MAPK/ERK cascade. They participate also in a signaling cascade initiated by activated KIT and KITLG/SCF. Depending on the cellular context, the MAPK/ERK cascade mediates diverse biological functions such as cell g…
CCR4-NOT transcription complex subunit 9	1	1	1.54	0.1274	Q92600	Human	http://www.uniprot.org/uniprot/Q92600	RQCD1	Nucleus	Component of the CCR4-NOT complex which is one of the major cellular mRNA deadenylases and is linked to various cellular processes including bulk mRNA degradation, miRNA-mediated repression, translational repression during translational initiation and general transcription regulation. Additional complex functions may be a consequence of its influence on mRNA expression. Involved in down-regulatio…
Heat shock 70 kDa protein 4L	2	1.38	1	0.1279	O95757	Human	http://www.uniprot.org/uniprot/O95757	HSPA4L	Cytoplasm	Possesses chaperone activity in vitro where it inhibits aggregation of citrate synthase.
Splicing factor U2AF 65 kDa subunit	3	1.44	1	0.1282	P26368	Human	http://www.uniprot.org/uniprot/P26368	U2AF2	Nucleus	Necessary for the splicing of pre-mRNA. By recruiting PRPF19 and the PRP19C/Prp19 complex/NTC/Nineteen complex to the RNA polymerase II C-terminal domain (CTD), and thereby pre-mRNA, may couple transcription to splicing (PubMed:21536736). Induces cardiac troponin-T (TNNT2) pre-mRNA exon inclusion in muscle. Regulates the TNNT2 exon 5 inclusion through competition with MBNL1. Binds preferentially …
Unconventional myosin-VI	9	1.36	1	0.1287	Q9UM54	Human	http://www.uniprot.org/uniprot/Q9UM54	MYO6	Golgi apparatus	Myosins are actin-based motor molecules with ATPase activity. Unconventional myosins serve in intracellular movements. Myosin 6 is a reverse-direction motor protein that moves towards the minus-end of actin filaments. Has slow rate of actin-activated ADP release due to weak ATP binding. Functions in a variety of intracellular processes such as vesicular membrane trafficking and cell migration. Re…
26S proteasome non-ATPase regulatory subunit 8	2	1	1.6	0.1291	P48556	Human	http://www.uniprot.org/uniprot/P48556	PSMD8		Acts as a regulatory subunit of the 26S proteasome which is involved in the ATP-dependent degradation of ubiquitinated proteins. Necessary for activation of the CDC28 kinase.
40S ribosomal protein S27	3	1.24	1	0.1294	P42677	Human	http://www.uniprot.org/uniprot/P42677	RPS27
Glucose-6-phosphate isomerase	19	1	1.22	0.1295	P06744	Human	http://www.uniprot.org/uniprot/P06744	GPI	Cytoplasm	Besides it's role as a glycolytic enzyme, mammalian GPI can function as a tumor-secreted cytokine and an angiogenic factor (AMF) that stimulates endothelial cell motility. GPI is also a neurotrophic factor (Neuroleukin) for spinal and sensory neurons.
60S ribosomal protein L37	3	1	1.42	0.1297	P61927	Human	http://www.uniprot.org/uniprot/P61927	RPL37		Binds to the 23S rRNA.
Y-box-binding protein 3	4	1.55	1	0.1307	P16989	Human	http://www.uniprot.org/uniprot/P16989	YBX3	Cytoplasm	Binds to the GM-CSF promoter. Seems to act as a repressor. Binds also to full length mRNA and to short RNA sequences containing the consensus site 5'-UCCAUCA-3'. May have a role in translation repression (By similarity).
Matrin-3	9	1.1	1	0.1308	P43243	Human	http://www.uniprot.org/uniprot/P43243	MATR3	Nucleus matrix	May play a role in transcription or may interact with other nuclear matrix proteins to form the internal fibrogranular network. In association with the SFPQ-NONO heteromer may play a role in nuclear retention of defective RNAs.
Small acidic protein	2	1	1.1	0.1309	O00193	Human	http://www.uniprot.org/uniprot/O00193	SMAP
Fibronectin	34	1	1.16	0.131	P02751	Human	http://www.uniprot.org/uniprot/P02751	FN1	Secreted	Fibronectins bind cell surfaces and various compounds including collagen, fibrin, heparin, DNA, and actin. Fibronectins are involved in cell adhesion, cell motility, opsonization, wound healing, and maintenance of cell shape. Involved in osteoblast compaction through the fibronectin fibrillogenesis cell-mediated matrix assembly process, essential for osteoblast mineralization. Participates in the…
Activator of 90 kDa heat shock protein ATPase homolog 1	1	1	1.62	0.1312	O95433	Human	http://www.uniprot.org/uniprot/O95433	AHSA1	Cytoplasm	Cochaperone that stimulates HSP90 ATPase activity (By similarity). May affect a step in the endoplasmic reticulum to Golgi trafficking.
Far upstream element-binding protein 3	3	1	1.18	0.1315	Q96I24	Human	http://www.uniprot.org/uniprot/Q96I24	FUBP3	Nucleus	May interact with single-stranded DNA from the far-upstream element (FUSE). May activate gene expression.
ATP-dependent RNA helicase DDX18	1	1.12	1	0.1325	Q9NVP1	Human	http://www.uniprot.org/uniprot/Q9NVP1	DDX18	Nucleus	Probable RNA-dependent helicase.
Succinyl-CoA:3-ketoacid coenzyme A transferase 1, mitochondrial	1	1	1.13	0.1328	P55809	Human	http://www.uniprot.org/uniprot/P55809	OXCT1	Mitochondrion matrix	Key enzyme for ketone body catabolism. Transfers the CoA moiety from succinate to acetoacetate. Formation of the enzyme-CoA intermediate proceeds via an unstable anhydride species formed between the carboxylate groups of the enzyme and substrate.
Double-strand break repair protein MRE11	1	1.54	1	0.1329	P49959	Human	http://www.uniprot.org/uniprot/P49959	MRE11A	Nucleus	Component of the MRN complex, which plays a central role in double-strand break (DSB) repair, DNA recombination, maintenance of telomere integrity and meiosis. The complex possesses single-strand endonuclease activity and double-strand-specific 3'-5' exonuclease activity, which are provided by MRE11A. RAD50 may be required to bind DNA ends and hold them in close proximity. This could facilitate s…
Glutamine--fructose-6-phosphate aminotransferase [isomerizing] 1	6	1	1.11	0.1332	Q06210	Human	http://www.uniprot.org/uniprot/Q06210	GFPT1		Controls the flux of glucose into the hexosamine pathway. Most likely involved in regulating the availability of precursors for N- and O-linked glycosylation of proteins. Regulates the circadian expression of clock genes ARNTL/BMAL1 and CRY1.
Protein phosphatase methylesterase 1	5	1	1.68	0.1334	Q9Y570	Human	http://www.uniprot.org/uniprot/Q9Y570	PPME1		Demethylates proteins that have been reversibly carboxymethylated. Demethylates PPP2CB (in vitro) and PPP2CA. Binding to PPP2CA displaces the manganese ion and inactivates the enzyme.
Heme-binding protein 1	2	1	1.18	0.1335	Q9NRV9	Human	http://www.uniprot.org/uniprot/Q9NRV9	HEBP1	Cytoplasm	May bind free porphyrinogens that may be present in the cell and thus facilitate removal of these potentially toxic compound. Binds with a high affinity to one molecule of heme or porphyrins. It binds metalloporphyrins, free porphyrins and N-methylprotoporphyrin with similar affinities.
ADP-ribosylation factor-like protein 1	1	1	2.19	0.1338	P40616	Human	http://www.uniprot.org/uniprot/P40616	ARL1	Golgi apparatus membrane	GTP-binding protein that has very low efficiency as allosteric activator of the cholera toxin catalytic subunit, an ADP-ribosyltransferase. Can activate phospholipase D with very low efficiency. Important for normal function of the Golgi apparatus.
Exosome complex component RRP43	1	1.43	1	0.1338	Q96B26	Human	http://www.uniprot.org/uniprot/Q96B26	EXOSC8	Cytoplasm	Non-catalytic component of the RNA exosome complex which has 3'->5' exoribonuclease activity and participates in a multitude of cellular RNA processing and degradation events. In the nucleus, the RNA exosome complex is involved in proper maturation of stable RNA species such as rRNA, snRNA and snoRNA, in the elimination of RNA processing by-products and non-coding 'pervasive' transcripts, such as…
Probable ATP-dependent RNA helicase DDX23	1	1.48	1	0.1339	Q9BUQ8	Human	http://www.uniprot.org/uniprot/Q9BUQ8	DDX23	Nucleus	Involved in pre-mRNA splicing and its phosphorylated form (by SRPK2) is required for spliceosomal B complex formation.
Neuroplastin	1	1	1.27	0.134	Q9Y639	Human	http://www.uniprot.org/uniprot/Q9Y639	NPTN	Cell membrane	Probable homophilic and heterophilic cell adhesion molecule involved in long term potentiation at hippocampal excitatory synapses through activation of p38MAPK. May also regulate neurite outgrowth by activating the FGFR1 signaling pathway. May play a role in synaptic plasticity (By similarity).
GDP-L-fucose synthase	2	1	1.07	0.1344	Q13630	Human	http://www.uniprot.org/uniprot/Q13630	TSTA3		Catalyzes the two-step NADP-dependent conversion of GDP-4-dehydro-6-deoxy-D-mannose to GDP-fucose, involving an epimerase and a reductase reaction.
Alpha-ketoglutarate-dependent dioxygenase FTO	3	1	1.52	0.1345	Q9C0B1	Human	http://www.uniprot.org/uniprot/Q9C0B1	FTO	Nucleus	Dioxygenase that repairs alkylated DNA and RNA by oxidative demethylation. Has highest activity towards single-stranded RNA containing 3-methyluracil, followed by single-stranded DNA containing 3-methylthymine. Has low demethylase activity towards single-stranded DNA containing 1-methyladenine or 3-methylcytosine. Specifically demethylates N(6)-methyladenosine (m6A) RNA, the most prevalent intern…
Toll-interacting protein	3	1	1.87	0.1351	Q9H0E2	Human	http://www.uniprot.org/uniprot/Q9H0E2	TOLLIP	Cytoplasm	Component of the signaling pathway of IL-1 and Toll-like receptors. Inhibits cell activation by microbial products. Recruits IRAK1 to the IL-1 receptor complex. Inhibits IRAK1 phosphorylation and kinase activity (PubMed:11751856). Connects the ubiquitin pathway to autophagy by functioning as a ubiquitin-ATG8 family adapter and thus mediating autophagic clearance of ubiquitin conjugates. The TOLLI…
Cold shock domain-containing protein E1	3	1.13	1	0.1351	O75534	Human	http://www.uniprot.org/uniprot/O75534	CSDE1	Cytoplasm	RNA-binding protein. Required for internal initiation of translation of human rhinovirus RNA. May be involved in translationally coupled mRNA turnover. Implicated with other RNA-binding proteins in the cytoplasmic deadenylation/translational and decay interplay of the FOS mRNA mediated by the major coding-region determinant of instability (mCRD) domain.
Sodium/potassium-transporting ATPase subunit beta-1	3	1	1.38	0.1357	P05026	Human	http://www.uniprot.org/uniprot/P05026	ATP1B1	Cell membrane	This is the non-catalytic component of the active enzyme, which catalyzes the hydrolysis of ATP coupled with the exchange of Na(+) and K(+) ions across the plasma membrane. The beta subunit regulates, through assembly of alpha/beta heterodimers, the number of sodium pumps transported to the plasma membrane.
Dehydrogenase/reductase SDR family member 7B	1	1.27	1	0.1357	Q6IAN0	Human	http://www.uniprot.org/uniprot/Q6IAN0	DHRS7B	Endoplasmic reticulum membrane	Putative oxidoreductase.
Eukaryotic translation initiation factor 3 subunit G	3	1.53	1	0.136	O75821	Human	http://www.uniprot.org/uniprot/O75821	EIF3G	Cytoplasm	Component of the eukaryotic translation initiation factor 3 (eIF-3) complex, which is required for several steps in the initiation of protein synthesis. The eIF-3 complex associates with the 40S ribosome and facilitates the recruitment of eIF-1, eIF-1A, eIF-2:GTP:methionyl-tRNAi and eIF-5 to form the 43S preinitiation complex (43S PIC). The eIF-3 complex stimulates mRNA recruitment to the 43S PIC…
Cyclin-dependent-like kinase 5	2	1	1.68	0.1362	Q00535	Human	http://www.uniprot.org/uniprot/Q00535	CDK5	Cytoplasm	Proline-directed serine/threonine-protein kinase essential for neuronal cell cycle arrest and differentiation and may be involved in apoptotic cell death in neuronal diseases by triggering abortive cell cycle re-entry. Interacts with D1 and D3-type G1 cyclins. Phosphorylates SRC, NOS3, VIM/vimentin, p35/CDK5R1, MEF2A, SIPA1L1, SH3GLB1, PXN, PAK1, MCAM/MUC18, SEPT5, SYN1, DNM1, AMPH, SYNJ1, CDK16,…
Enolase-phosphatase E1	2	1	1.05	0.1364	Q9UHY7	Human	http://www.uniprot.org/uniprot/Q9UHY7	ENOPH1	Cytoplasm	Bifunctional enzyme that catalyzes the enolization of 2,3-diketo-5-methylthiopentyl-1-phosphate (DK-MTP-1-P) into the intermediate 2-hydroxy-3-keto-5-methylthiopentenyl-1-phosphate (HK-MTPenyl-1-P), which is then dephosphorylated to form the acireductone 1,2-dihydroxy-3-keto-5-methylthiopentene (DHK-MTPene).
ER membrane protein complex subunit 3	1	1.32	1	0.1366	Q9P0I2	Human	http://www.uniprot.org/uniprot/Q9P0I2	EMC3	Membrane
Glutamate-rich WD repeat-containing protein 1	1	1	1.7	0.1368	Q9BQ67	Human	http://www.uniprot.org/uniprot/Q9BQ67	GRWD1	Nucleus
26S proteasome non-ATPase regulatory subunit 5	2	1	1	0.1375	Q16401	Human	http://www.uniprot.org/uniprot/Q16401	PSMD5		Acts as a chaperone during the assembly of the 26S proteasome, specifically of the base subcomplex of the PA700/19S regulatory complex (RC). In the initial step of the base subcomplex assembly is part of an intermediate PSMD5:PSMC2:PSMC1:PSMD2 module which probably assembles with a PSMD10:PSMC4:PSMC5:PAAF1 module followed by dissociation of PSMD5.
CD109 antigen	5	1	1.62	0.1377	Q6YHK3	Human	http://www.uniprot.org/uniprot/Q6YHK3	CD109	Cell membrane	Modulates negatively TGFB1 signaling in keratinocytes.
Cyclin-dependent kinase 9	2	1	1.12	0.1377	P50750	Human	http://www.uniprot.org/uniprot/P50750	CDK9	Nucleus	Protein kinase involved in the regulation of transcription. Member of the cyclin-dependent kinase pair (CDK9/cyclin-T) complex, also called positive transcription elongation factor b (P-TEFb), which facilitates the transition from abortive to productive elongation by phosphorylating the CTD (C-terminal domain) of the large subunit of RNA polymerase II (RNAP II) POLR2A, SUPT5H and RDBP. This compl…
Constitutive coactivator of PPAR-gamma-like protein 1	7	1.13	1	0.1378	Q9NZB2	Human	http://www.uniprot.org/uniprot/Q9NZB2	FAM120A	Cytoplasm	May participate in mRNA transport in the cytoplasm (By similarity). Critical component of the oxidative stress-induced survival signaling. Activates src family kinases and acts as a scaffolding protein enabling src family kinases to phosphorylate and activate PI3-kinase. Binds RNA and promotes the secretion of IGF-II. May play a pivotal role in the progression of scirrhous-type gastric cancer by …
Dedicator of cytokinesis protein 9	3	1	1.62	0.1379	Q9BZ29	Human	http://www.uniprot.org/uniprot/Q9BZ29	DOCK9	Endomembrane system	Guanine nucleotide-exchange factor (GEF) that activates CDC42 by exchanging bound GDP for free GTP. Overexpression induces filopodia formation.
Mitochondrial antiviral-signaling protein	6	1.17	1	0.1381	Q7Z434	Human	http://www.uniprot.org/uniprot/Q7Z434	MAVS	Mitochondrion outer membrane	Required for innate immune defense against viruses. Acts downstream of DDX58/RIG-I and IFIH1/MDA5, which detect intracellular dsRNA produced during viral replication, to coordinate pathways leading to the activation of NF-kappa-B, IRF3 and IRF7, and to the subsequent induction of antiviral cytokines such as IFN-beta and RANTES (CCL5). Peroxisomal and mitochondrial MAVS act sequentially to create …
Zinc finger protein ZPR1	3	1	1.73	0.1387	O75312	Human	http://www.uniprot.org/uniprot/O75312	ZPR1	Nucleus	Acts as a signaling molecule that communicates proliferative growth signals from the cytoplasm to the nucleus. Plays a role for the localization and accumulation of the survival motor neuron protein SMN1 in sub-nuclear bodies, including gems and Cajal bodies. Induces neuron differentiation and stimulates axonal growth and formation of growth cone in spinal cord motor neurons. Plays a role in the …
Small nuclear ribonucleoprotein F	1	1	1.3	0.1389	P62306	Human	http://www.uniprot.org/uniprot/P62306	SNRPF	Cytoplasm	Core component of the spliceosomal U1, U2, U4 and U5 small nuclear ribonucleoproteins (snRNPs), the building blocks of the spliceosome. Thereby, plays an important role in the splicing of cellular pre-mRNAs. Most spliceosomal snRNPs contain a common set of Sm proteins SNRPB, SNRPD1, SNRPD2, SNRPD3, SNRPE, SNRPF and SNRPG that assemble in an heptameric protein ring on the Sm site of the small nucl…
U1 small nuclear ribonucleoprotein A	4	1	1.21	0.1396	P09012	Human	http://www.uniprot.org/uniprot/P09012	SNRPA	Nucleus	Component of the spliceosomal U1 snRNP, which is essential for recognition of the pre-mRNA 5' splice-site and the subsequent assembly of the spliceosome. U1 snRNP is the first snRNP to interact with pre-mRNA. This interaction is required for the subsequent binding of U2 snRNP and the U4/U6/U5 tri-snRNP. SNRPA binds stem loop II of U1 snRNA. In a snRNP-free form (SF-A) may be involved in coupled p…
39S ribosomal protein S30, mitochondrial	2	Low S/N	1	0.1397	Q9NP92	Human	http://www.uniprot.org/uniprot/Q9NP92	MRPS30	Mitochondrion
Hexokinase-1	15	1.21	1	0.1398	P19367	Human	http://www.uniprot.org/uniprot/P19367	HK1	Mitochondrion outer membrane
Double-stranded RNA-binding protein Staufen homolog 1	7	1	1.24	0.14	O95793	Human	http://www.uniprot.org/uniprot/O95793	STAU1	Cytoplasm	Binds double-stranded RNA (regardless of the sequence) and tubulin. May play a role in specific positioning of mRNAs at given sites in the cell by cross-linking cytoskeletal and RNA components, and in stimulating their translation at the site.
Protein transport protein Sec61 subunit gamma	1	1	1.13	0.1401	P60059	Human	http://www.uniprot.org/uniprot/P60059	SEC61G	Endoplasmic reticulum membrane	Necessary for protein translocation in the endoplasmic reticulum.
CYFIP-related Rac1 interactor B	2	1	1.32	0.1401	Q9NUQ9	Human	http://www.uniprot.org/uniprot/Q9NUQ9	FAM49B
Telomeric repeat-binding factor 2-interacting protein 1	1	1	1.22	0.1402	Q9NYB0	Human	http://www.uniprot.org/uniprot/Q9NYB0	TERF2IP	Nucleus	Acts both as a regulator of telomere function and as a transcription regulator. Involved in the regulation of telomere length and protection as a component of the shelterin complex (telosome). In contrast to other components of the shelterin complex, it is dispensible for telomere capping and does not participate in the protection of telomeres against non-homologous end-joining (NHEJ)-mediated re…
Tripeptidyl-peptidase 2	4	1.3	1	0.1403	P29144	Human	http://www.uniprot.org/uniprot/P29144	TPP2	Cytoplasm	Component of the proteolytic cascade acting downstream of the 26S proteasome in the ubiquitin-proteasome pathway. May be able to complement the 26S proteasome function to some extent under conditions in which the latter is inhibited. Stimulates adipogenesis (By similarity).
Fatty acid-binding protein 5	4	1	1.32	0.1407	Q01469	Human	http://www.uniprot.org/uniprot/Q01469	FABP5	Cytoplasm	High specificity for fatty acids. Highest affinity for C18 chain length. Decreasing the chain length or introducing double bonds reduces the affinity. May be involved in keratinocyte differentiation.
Actin, cytoplasmic 1	17	1	1.18	0.1409	P60709	Human	http://www.uniprot.org/uniprot/P60709	ACTB	Cytoplasm	Actins are highly conserved proteins that are involved in various types of cell motility and are ubiquitously expressed in all eukaryotic cells.
Heterogeneous nuclear ribonucleoprotein A3	9	1.22	1	0.1411	P51991	Human	http://www.uniprot.org/uniprot/P51991	HNRNPA3	Nucleus	Plays a role in cytoplasmic trafficking of RNA. Binds to the cis-acting response element, A2RE. May be involved in pre-mRNA splicing.
Staphylococcal nuclease domain-containing protein 1	10	1.13	1	0.1414	Q7KZF4	Human	http://www.uniprot.org/uniprot/Q7KZF4	SND1	Cytoplasm	Functions as a bridging factor between STAT6 and the basal transcription factor. Plays a role in PIM1 regulation of MYB activity. Functions as a transcriptional coactivator for the Epstein-Barr virus nuclear antigen 2 (EBNA2).
Eukaryotic translation initiation factor 4H	2	1.28	1	0.1416	Q15056	Human	http://www.uniprot.org/uniprot/Q15056	EIF4H	Cytoplasm	Stimulates the RNA helicase activity of EIF4A in the translation initiation complex. Binds weakly mRNA.
Heat shock protein HSP 90-beta	25	1	1.21	0.1418	P08238	Human	http://www.uniprot.org/uniprot/P08238	HSP90AB1	Cytoplasm	Molecular chaperone that promotes the maturation, structural maintenance and proper regulation of specific target proteins involved for instance in cell cycle control and signal transduction. Undergoes a functional cycle that is linked to its ATPase activity. This cycle probably induces conformational changes in the client proteins, thereby causing their activation. Interacts dynamically with var…
Phosphate carrier protein, mitochondrial	6	1.18	1	0.1419	Q00325	Human	http://www.uniprot.org/uniprot/Q00325	SLC25A3	Mitochondrion inner membrane	Transport of phosphate groups from the cytosol to the mitochondrial matrix. Phosphate is cotransported with H(+). May play a role regulation of the mitochondrial permeability transition pore (mPTP).
Septin-6	1	1.29	1	0.142	Q14141	Human	http://www.uniprot.org/uniprot/Q14141	2021-09-06	Cytoplasm	Filament-forming cytoskeletal GTPase. Required for normal organization of the actin cytoskeleton. Involved in cytokinesis. May play a role in HCV RNA replication.
Importin-5	4	1	1.08	0.1427	O00410	Human	http://www.uniprot.org/uniprot/O00410	IPO5	Cytoplasm	Functions in nuclear protein import as nuclear transport receptor. Serves as receptor for nuclear localization signals (NLS) in cargo substrates. Is thought to mediate docking of the importin/substrate complex to the nuclear pore complex (NPC) through binding to nucleoporin and the complex is subsequently translocated through the pore by an energy requiring, Ran-dependent mechanism. At the nucleo…
Signal transducer and activator of transcription 1-alpha/beta	7	1	1.37	0.1429	P42224	Human	http://www.uniprot.org/uniprot/P42224	STAT1	Cytoplasm	Signal transducer and transcription activator that mediates cellular responses to interferons (IFNs), cytokine KITLG/SCF and other cytokines and other growth factors. Following type I IFN (IFN-alpha and IFN-beta) binding to cell surface receptors, signaling via protein kinases leads to activation of Jak kinases (TYK2 and JAK1) and to tyrosine phosphorylation of STAT1 and STAT2. The phosphorylated…
Protein ITPRID2	2	1	1.2	0.1429	P28290	Human	http://www.uniprot.org/uniprot/P28290	SSFA2	Cytoplasm
UDP-glucose 6-dehydrogenase	2	1	1.03	0.1435	O60701	Human	http://www.uniprot.org/uniprot/O60701	UGDH		Involved in the biosynthesis of glycosaminoglycans; hyaluronan, chondroitin sulfate, and heparan sulfate.
U4/U6.U5 tri-snRNP-associated protein 1	3	1	1.05	0.1438	O43290	Human	http://www.uniprot.org/uniprot/O43290	SART1	Nucleus	Plays a role in mRNA splicing as a component of the U4/U6-U5 tri-snRNP, one of the building blocks of the spliceosome. May also bind to DNA.
A-kinase anchor protein 2	7	1.19	1	0.144	Q9Y2D5	Human	http://www.uniprot.org/uniprot/Q9Y2D5	AKAP2		Binds to regulatory subunit (RII) of protein kinase A. May be involved in establishing polarity in signaling systems or in integrating PKA-RII isoforms with downstream effectors to capture, amplify and focus diffuse, trans-cellular signals carried by cAMP (By similarity).
Tubulin alpha-4A chain	8	1	1.07	0.1441	P68366	Human	http://www.uniprot.org/uniprot/P68366	TUBA4A	Cytoplasm	Tubulin is the major constituent of microtubules. It binds two moles of GTP, one at an exchangeable site on the beta chain and one at a non-exchangeable site on the alpha chain.
Probable ATP-dependent RNA helicase DDX56	1	1	1.19	0.1445	Q9NY93	Human	http://www.uniprot.org/uniprot/Q9NY93	DDX56	Nucleus	May play a role in later stages of the processing of the pre-ribosomal particles leading to mature 60S ribosomal subunits. Has intrinsic ATPase activity.
SUN domain-containing protein 2	3	1	1.09	0.1445	Q9UH99	Human	http://www.uniprot.org/uniprot/Q9UH99	SUN2	Nucleus inner membrane	Component of SUN-protein-containing multivariate complexes also called LINC complexes which link the nucleoskeleton and cytoskeleton by providing versatile outer nuclear membrane attachment sites for cytoskeletal filaments. Specifically, SYNE2 and SUN2 assemble in arrays of transmembrane actin-associated nuclear (TAN) lines which are bound to F-actin cables and couple the nucleus to retrograde ac…
Secretory carrier-associated membrane protein 2	1	1	1.57	0.1452	O15127	Human	http://www.uniprot.org/uniprot/O15127	SCAMP2	Golgi apparatus	Functions in post-Golgi recycling pathways. Acts as a recycling carrier to the cell surface.
Cytoskeleton-associated protein 5	3	1.15	1	0.1452	Q14008	Human	http://www.uniprot.org/uniprot/Q14008	CKAP5	Cytoplasm	Binds to the plus end of microtubules and regulates microtubule dynamics and microtubule organization. Promotes cytoplasmic microtubule nucleation and elongation. Plays a major role in organizing spindle poles.
39S ribosomal protein L23, mitochondrial	1	1	1.28	0.1452	Q16540	Human	http://www.uniprot.org/uniprot/Q16540	MRPL23	Mitochondrion
Nuclear pore complex protein Nup107	3	1.21	1	0.1453	P57740	Human	http://www.uniprot.org/uniprot/P57740	NUP107	Nucleus membrane	Plays a role in the nuclear pore complex (NPC) assembly and/or maintenance. Required for the assembly of peripheral proteins into the NPC. May anchor NUP62 to the NPC.
Prolyl 3-hydroxylase 3	4	1	1.68	0.1455	Q8IVL6	Human	http://www.uniprot.org/uniprot/Q8IVL6	LEPREL2	Endoplasmic reticulum	Has prolyl 3-hydroxylase activity catalyzing the post-translational formation of 3-hydroxyproline in -Xaa-Pro-Gly-sequences in collagens, especially types IV and V.
Ras-related protein Rab-5B	2	1.23	1	0.146	P61020	Human	http://www.uniprot.org/uniprot/P61020	RAB5B	Cell membrane	Protein transport. Probably involved in vesicular traffic (By similarity).
TBC1 domain family member 10B	1	1.13	1	0.1462	Q4KMP7	Human	http://www.uniprot.org/uniprot/Q4KMP7	TBC1D10B	Cytoplasm	Acts as GTPase-activating protein for RAB3A, RAB22A, RAB27A, AND RAB35. Does not act on RAB2A and RAB6A.
Protein phosphatase 1 regulatory subunit 12C	4	1.28	1	0.1462	Q9BZL4	Human	http://www.uniprot.org/uniprot/Q9BZL4	PPP1R12C	Cytoplasm	Regulates myosin phosphatase activity.
Collagen alpha-1(III) chain	1	1.11	1	0.1465	P02461	Human	http://www.uniprot.org/uniprot/P02461	COL3A1	Secreted	Collagen type III occurs in most soft connective tissues along with type I collagen. Involved in regulation of cortical development. Is the major ligand of GPR56 in the developing brain and binding to GPR56 inhibits neuronal migration and activates the RhoA pathway by coupling GPR56 to GNA13 and possibly GNA12.
Stearoyl-CoA desaturase 5	1	1	1.43	0.147	Q86SK9	Human	http://www.uniprot.org/uniprot/Q86SK9	SCD5	Endoplasmic reticulum membrane	Fatty acid delta-9-desaturase that introduces a double bond in fatty acyl-coenzyme A at the delta-9 position.
Diphosphoinositol polyphosphate phosphohydrolase 1	1	1.92	1	0.1471	O95989	Human	http://www.uniprot.org/uniprot/O95989	NUDT3	Cytoplasm	Cleaves a beta-phosphate from the diphosphate groups in PP-InsP5 (diphosphoinositol pentakisphosphate) and [PP]2-InsP4 (bisdiphosphoinositol tetrakisphosphate), suggesting that it may play a role in signal transduction. InsP6 (inositol hexakisphophate) is not a substrate. Acts as a negative regulator of the ERK1/2 pathway. Also able to catalyze the hydrolysis of dinucleoside oligophosphates, with…
Elongation factor 2	27	1	1.36	0.1473	P13639	Human	http://www.uniprot.org/uniprot/P13639	EEF2	Cytoplasm	Catalyzes the GTP-dependent ribosomal translocation step during translation elongation. During this step, the ribosome changes from the pre-translocational (PRE) to the post-translocational (POST) state as the newly formed A-site-bound peptidyl-tRNA and P-site-bound deacylated tRNA move to the P and E sites, respectively. Catalyzes the coordinated movement of the two tRNA molecules, the mRNA and …
HLA class I histocompatibility antigen, A alpha chain	6	1.19	1	0.1473	P04439	Human	http://www.uniprot.org/uniprot/P04439	HLA-A	Membrane	Involved in the presentation of foreign antigens to the immune system.
Arf-GAP with Rho-GAP domain, ANK repeat and PH domain-containing protein 3	2	Low S/N	1	0.1476	Q8WWN8	Human	http://www.uniprot.org/uniprot/Q8WWN8	ARAP3	Cytoplasm	Phosphatidylinositol 3,4,5-trisphosphate-dependent GTPase-activating protein that modulates actin cytoskeleton remodeling by regulating ARF and RHO family members. Is activated by phosphatidylinositol 3,4,5-trisphosphate (PtdIns(3,4,5)P3) binding. Can be activated by phosphatidylinositol 3,4-bisphosphate (PtdIns(3,4,5)P2) binding, albeit with lower efficiency. Acts on ARF6, RAC1, RHOA and CDC42. …
mRNA cap guanine-N7 methyltransferase	1	1.25	1	0.1479	O43148	Human	http://www.uniprot.org/uniprot/O43148	RNMT	Nucleus	mRNA-capping methyltransferase that methylates the N7 position of the added guanosine to the 5'-cap structure of mRNAs. Binds RNA containing 5'-terminal GpppC.
Small EDRK-rich factor 2	1	1	1.34	0.1483	P84101	Human	http://www.uniprot.org/uniprot/P84101	SERF2
Armadillo repeat-containing X-linked protein 3	1	1	1.42	0.1483	Q9UH62	Human	http://www.uniprot.org/uniprot/Q9UH62	ARMCX3	Membrane
Heterogeneous nuclear ribonucleoprotein H3	5	1	1.24	0.1487	P31942	Human	http://www.uniprot.org/uniprot/P31942	HNRNPH3	Nucleus	Involved in the splicing process and participates in early heat shock-induced splicing arrest. Due to their great structural variations the different isoforms may possess different functions in the splicing reaction.
Tyrosine-protein phosphatase non-receptor type 11	2	1	1.15	0.1489	Q06124	Human	http://www.uniprot.org/uniprot/Q06124	PTPN11	Cytoplasm	Acts downstream of various receptor and cytoplasmic protein tyrosine kinases to participate in the signal transduction from the cell surface to the nucleus. Dephosphorylates ROCK2 at Tyr-722 resulting in stimulatation of its RhoA binding activity.
Histone H1.2	10	1.3	1	0.1491	P16403	Human	http://www.uniprot.org/uniprot/P16403	HIST1H1C	Nucleus	Histone H1 protein binds to linker DNA between nucleosomes forming the macromolecular structure known as the chromatin fiber. Histones H1 are necessary for the condensation of nucleosome chains into higher-order structured fibers. Acts also as a regulator of individual gene transcription through chromatin remodeling, nucleosome spacing and DNA methylation (By similarity).
Splicing factor, proline- and glutamine-rich	13	1	1.03	0.1494	P23246	Human	http://www.uniprot.org/uniprot/P23246	SFPQ	Nucleus matrix	DNA- and RNA binding protein, involved in several nuclear processes. Essential pre-mRNA splicing factor required early in spliceosome formation and for splicing catalytic step II, probably as a heteromer with NONO. Binds to pre-mRNA in spliceosome C complex, and specifically binds to intronic polypyrimidine tracts. Involved in regulation of signal-induced alternative splicing. During splicing of …
FK506-binding protein 15	2	1.35	1	0.1495	Q5T1M5	Human	http://www.uniprot.org/uniprot/Q5T1M5	FKBP15	Cytoplasm	May be involved in the cytoskeletal organization of neuronal growth cones. Seems to be inactive as a PPIase (By similarity). Involved in the transport of early endosomes at the level of transition between microfilament-based and microtubule-based movement.
Cytochrome c oxidase subunit 6C	1	1	1.45	0.1497	P09669	Human	http://www.uniprot.org/uniprot/P09669	COX6C	Mitochondrion inner membrane	This protein is one of the nuclear-coded polypeptide chains of cytochrome c oxidase, the terminal oxidase in mitochondrial electron transport.
Sister chromatid cohesion protein PDS5 homolog B	1	1.95	1	0.1498	Q9NTI5	Human	http://www.uniprot.org/uniprot/Q9NTI5	PDS5B	Nucleus	Regulator of sister chromatid cohesion in mitosis which may stabilize cohesin complex association with chromatin. May couple sister chromatid cohesion during mitosis to DNA replication. Cohesion ensures that chromosome partitioning is accurate in both meiotic and mitotic cells and plays an important role in DNA repair. Plays a role in androgen-induced proliferative arrest in prostate cells.
Ras-related protein Rab-34	1	1	1.5	0.1503	Q9BZG1	Human	http://www.uniprot.org/uniprot/Q9BZG1	RAB34	Cytoplasm	Protein transport. Involved in the redistribution of lysosomes to the peri-Golgi region (By similarity). Plays a role in the maturation of phagosomes that engulf pathogens, such as S.aureus and M.tuberculosis. Plays a role in the fusion of phagosomes with lysosomes.
Actin-related protein 2	8	1	1.42	0.1504	P61160	Human	http://www.uniprot.org/uniprot/P61160	ACTR2	Cytoplasm	Functions as ATP-binding component of the Arp2/3 complex which is involved in regulation of actin polymerization and together with an activating nucleation-promoting factor (NPF) mediates the formation of branched actin networks. Seems to contact the pointed end of the daughter actin filament.
LIM and senescent cell antigen-like-containing domain protein 1	1	1.09	1	0.1505	P48059	Human	http://www.uniprot.org/uniprot/P48059	LIMS1	Cell junction	Adapter protein in a cytoplasmic complex linking beta-integrins to the actin cytoskeleton, bridges the complex to cell surface receptor tyrosine kinases and growth factor receptors. Involved in the regulation of cell survival, cell proliferation and cell differentiation.
Prostaglandin G/H synthase 1	2	2.34	1	0.1505	P23219	Human	http://www.uniprot.org/uniprot/P23219	PTGS1	Microsome membrane	Converts arachidonate to prostaglandin H2 (PGH2), a committed step in prostanoid synthesis. Involved in the constitutive production of prostanoids in particular in the stomach and platelets. In gastric epithelial cells, it is a key step in the generation of prostaglandins, such as prostaglandin E2 (PGE2), which plays an important role in cytoprotection. In platelets, it is involved in the generat…
ARF GTPase-activating protein GIT1	1	1	1.55	0.1506	Q9Y2X7	Human	http://www.uniprot.org/uniprot/Q9Y2X7	GIT1	Cytoplasm	GTPase-activating protein for the ADP ribosylation factor family. May serve as a scaffold to bring together molecules to form signaling modules controlling vesicle trafficking, adhesion and cytoskeletal organization. Increases the speed of cell migration, as well as the size and rate of formation of protrusions, possibly by targeting PAK1 to adhesions and the leading edge of lamellipodia. Sequest…
Phospholipid hydroperoxide glutathione peroxidase	3	1.27	1	0.1506	P36969	Human	http://www.uniprot.org/uniprot/P36969	GPX4	Mitochondrion	Protects cells against membrane lipid peroxidation and cell death. Required for normal sperm development and male fertility. Could play a major role in protecting mammals from the toxicity of ingested lipid hydroperoxides. Essential for embryonic development. Protects from radiation and oxidative damage (By similarity).
Protein phosphatase 1 regulatory subunit 12A	4	1	1	0.1507	O14974	Human	http://www.uniprot.org/uniprot/O14974	PPP1R12A	Cytoplasm	Key regulator of protein phosphatase 1C (PPP1C). Mediates binding to myosin. As part of the PPP1C complex, involved in dephosphorylation of PLK1. Capable of inhibiting HIF1AN-dependent suppression of HIF1A activity.
Malate dehydrogenase, cytoplasmic	3	1	1.06	0.1508	P40925	Human	http://www.uniprot.org/uniprot/P40925	MDH1	Cytoplasm
DNA-3-methyladenine glycosylase	2	1	2.36	0.1513	P29372	Human	http://www.uniprot.org/uniprot/P29372	MPG	Cytoplasm	Hydrolysis of the deoxyribose N-glycosidic bond to excise 3-methyladenine, and 7-methylguanine from the damaged DNA polymer formed by alkylation lesions.
Vacuolar protein sorting-associated protein 26C	1	0	1	0.1517	O14972	Human	http://www.uniprot.org/uniprot/O14972	DSCR3
WD repeat-containing protein 46	2	1	1.32	0.1521	O15213	Human	http://www.uniprot.org/uniprot/O15213	WDR46	Nucleus	Scaffold component of the nucleolar structure. Required for localization of DDX21 and NCL to the granular compartment of the nucleolus.
Extended synaptotagmin-1	9	1	1.04	0.1526	Q9BSJ8	Human	http://www.uniprot.org/uniprot/Q9BSJ8	ESYT1	Endoplasmic reticulum membrane	Binds glycerophospholipids in a barrel-like domain and may play a role in cellular lipid transport (By similarity). Binds calcium (via the C2 domains) and translocates to sites of contact between the endoplasmic reticulum and the cell membrane in response to increased cytosolic calcium levels. Helps tether the endoplasmic reticulum to the cell membrane and promotes the formation of appositions be…
Thioredoxin reductase 1, cytoplasmic	10	1	1.26	0.1527	Q16881	Human	http://www.uniprot.org/uniprot/Q16881	TXNRD1	Cytoplasm	Isoform 1 may possess glutaredoxin activity as well as thioredoxin reductase activity and induces actin and tubulin polymerization, leading to formation of cell membrane protrusions. Isoform 4 enhances the transcriptional activity of estrogen receptors alpha and beta while isoform 5 enhances the transcriptional activity of the beta receptor only. Isoform 5 also mediates cell death induced by a co…
26S proteasome non-ATPase regulatory subunit 2	14	1	1.06	0.1533	Q13200	Human	http://www.uniprot.org/uniprot/Q13200	PSMD2		Acts as a regulatory subunit of the 26 proteasome which is involved in the ATP-dependent degradation of ubiquitinated proteins.
5'-AMP-activated protein kinase subunit gamma-1	1	1.46	1	0.1533	P54619	Human	http://www.uniprot.org/uniprot/P54619	PRKAG1		AMP/ATP-binding subunit of AMP-activated protein kinase (AMPK), an energy sensor protein kinase that plays a key role in regulating cellular energy metabolism. In response to reduction of intracellular ATP levels, AMPK activates energy-producing pathways and inhibits energy-consuming processes: inhibits protein, carbohydrate and lipid biosynthesis, as well as cell growth and proliferation. AMPK a…
Ubiquitin-conjugating enzyme E2 H	1	1	1.54	0.1539	P62256	Human	http://www.uniprot.org/uniprot/P62256	UBE2H		Accepts ubiquitin from the E1 complex and catalyzes its covalent attachment to other proteins. In vitro catalyzes 'Lys-11'- and 'Lys-48'-linked polyubiquitination. Capable, in vitro, to ubiquitinate histone H2A.
E3 ubiquitin-protein ligase TRIP12	1	1	1.29	0.1539	Q14669	Human	http://www.uniprot.org/uniprot/Q14669	TRIP12	Nucleus	E3 ubiquitin-protein ligase involved in ubiquitin fusion degradation (UFD) pathway and regulation of DNA repair. Part of the ubiquitin fusion degradation (UFD) pathway, a process that mediates ubiquitination of protein at their N-terminus, regardeless of the presence of lysine residues in target proteins. In normal cells, mediates ubiquitination and degradation of isoform p19ARF/ARF of CDKN2A, a …
AP-3 complex subunit sigma-1	3	1	1.14	0.1542	Q92572	Human	http://www.uniprot.org/uniprot/Q92572	AP3S1	Golgi apparatus	Part of the AP-3 complex, an adaptor-related complex which is not clathrin-associated. The complex is associated with the Golgi region as well as more peripheral structures. It facilitates the budding of vesicles from the Golgi membrane and may be directly involved in trafficking to lysosomes. In concert with the BLOC-1 complex, AP-3 is required to target cargos into vesicles assembled at cell bo…
Peptidyl-prolyl cis-trans isomerase NIMA-interacting 1	1	1	1.56	0.1544	Q13526	Human	http://www.uniprot.org/uniprot/Q13526	PIN1	Nucleus	Essential PPIase that regulates mitosis presumably by interacting with NIMA and attenuating its mitosis-promoting activity. Displays a preference for an acidic residue N-terminal to the isomerized proline bond. Catalyzes pSer/Thr-Pro cis/trans isomerizations. Down-regulates kinase activity of BTK. Can transactivate multiple oncogenes and induce centrosome amplification, chromosome instability and…
WD repeat-containing protein 74	2	1	1.85	0.1547	Q6RFH5	Human	http://www.uniprot.org/uniprot/Q6RFH5	WDR74	Nucleus
Plasma membrane calcium-transporting ATPase 1	2	1.3	1	0.1549	P20020	Human	http://www.uniprot.org/uniprot/P20020	ATP2B1	Cell membrane	This magnesium-dependent enzyme catalyzes the hydrolysis of ATP coupled with the transport of calcium out of the cell.
ATP-dependent RNA helicase DDX1	8	1.07	1	0.1551	Q92499	Human	http://www.uniprot.org/uniprot/Q92499	DDX1	Nucleus	Acts as an ATP-dependent RNA helicase, able to unwind both RNA-RNA and RNA-DNA duplexes. Possesses 5' single-stranded RNA overhang nuclease activity. Possesses ATPase activity on various RNA, but not DNA polynucleotides. May play a role in RNA clearance at DNA double-strand breaks (DSBs), thereby facilitating the template-guided repair of transcriptionally active regions of the genome. Together w…
Beta-hexosaminidase subunit beta	5	1	1.27	0.1554	P07686	Human	http://www.uniprot.org/uniprot/P07686	HEXB	Lysosome	Responsible for the degradation of GM2 gangliosides, and a variety of other molecules containing terminal N-acetyl hexosamines, in the brain and other tissues.
PDZ and LIM domain protein 1	8	1	1.36	0.1559	O00151	Human	http://www.uniprot.org/uniprot/O00151	PDLIM1	Cytoplasm	Cytoskeletal protein that may act as an adapter that brings other proteins (like kinases) to the cytoskeleton.
Histone H2B type 1-K	6	1	1.07	0.1561	O60814	Human	http://www.uniprot.org/uniprot/O60814	HIST1H2BK	Nucleus	Core component of nucleosome. Nucleosomes wrap and compact DNA into chromatin, limiting DNA accessibility to the cellular machineries which require DNA as a template. Histones thereby play a central role in transcription regulation, DNA repair, DNA replication and chromosomal stability. DNA accessibility is regulated via a complex set of post-translational modifications of histones, also called h…
Nuclear cap-binding protein subunit 2	1	1.37	1	0.1562	P52298	Human	http://www.uniprot.org/uniprot/P52298	NCBP2	Nucleus	Component of the cap-binding complex (CBC), which binds co-transcriptionally to the 5' cap of pre-mRNAs and is involved in various processes such as pre-mRNA splicing, translation regulation, nonsense-mediated mRNA decay, RNA-mediated gene silencing (RNAi) by microRNAs (miRNAs) and mRNA export. The CBC complex is involved in mRNA export from the nucleus via its interaction with ALYREF/THOC4/ALY, …
Nucleoside diphosphate kinase A	8	1	1.41	0.1564	P15531	Human	http://www.uniprot.org/uniprot/P15531	NME1	Cytoplasm	Major role in the synthesis of nucleoside triphosphates other than ATP. The ATP gamma phosphate is transferred to the NDP beta phosphate via a ping-pong mechanism, using a phosphorylated active-site intermediate. Possesses nucleoside-diphosphate kinase, serine/threonine-specific protein kinase, geranyl and farnesyl pyrophosphate kinase, histidine protein kinase and 3'-5' exonuclease activities. I…
60S ribosomal protein L30	4	1	1.31	0.1566	P62888	Human	http://www.uniprot.org/uniprot/P62888	RPL30
39S ribosomal protein L22, mitochondrial	2	1.11	1	0.1572	Q9NWU5	Human	http://www.uniprot.org/uniprot/Q9NWU5	MRPL22	Mitochondrion
Tubulin alpha-1B chain	9	1.23	1	0.1576	P68363	Human	http://www.uniprot.org/uniprot/P68363	TUBA1B	Cytoplasm	Tubulin is the major constituent of microtubules. It binds two moles of GTP, one at an exchangeable site on the beta chain and one at a non-exchangeable site on the alpha chain.
Translocon-associated protein subunit delta	2	1	1.24	0.1578	P51571	Human	http://www.uniprot.org/uniprot/P51571	SSR4	Endoplasmic reticulum membrane	TRAP proteins are part of a complex whose function is to bind calcium to the ER membrane and thereby regulate the retention of ER resident proteins.
5'-nucleotidase domain-containing protein 2	1	1	1.61	0.158	Q9H857	Human	http://www.uniprot.org/uniprot/Q9H857	NT5DC2
Transport and Golgi organization protein 1 homolog	2	1.47	1	0.1581	Q5JRA6	Human	http://www.uniprot.org/uniprot/Q5JRA6	MIA3	Endoplasmic reticulum membrane	Required for collagen VII (COL7A1) secretion by loading COL7A1 into transport carriers. May participate in cargo loading of COL7A1 at endoplasmic reticulum exit sites by binding to COPII coat subunits Sec23/24 and guiding SH3-bound COL7A1 into a growing carrier. Does not play a role in global protein secretion and is apparently specific to COL7A1 cargo loading. However, it may participate in secr…
IST1 homolog	3	1	1.25	0.1583	P53990	Human	http://www.uniprot.org/uniprot/P53990	IST1	Cytoplasmic vesicle	Proposed to be involved in specific functions of the ESCRT machinery. Is required for efficient abscission during cytokinesis, but not for HIV-1 budding. The involvement in the MVB pathway is not established. Involved in recruiting VPS4A and/or VPS4B to the midbody of dividing cells.
Protein transport protein Sec23A	5	1	1.34	0.1584	Q15436	Human	http://www.uniprot.org/uniprot/Q15436	SEC23A	Smooth endoplasmic reticulum membrane	Component of the COPII coat, that covers ER-derived vesicles involved in transport from the endoplasmic reticulum to the Golgi apparatus. COPII acts in the cytoplasm to promote the transport of secretory, plasma membrane, and vacuolar proteins from the endoplasmic reticulum to the Golgi complex.
Eukaryotic translation initiation factor 3 subunit D	2	1	1.45	0.1587	O15371	Human	http://www.uniprot.org/uniprot/O15371	EIF3D	Cytoplasm	Component of the eukaryotic translation initiation factor 3 (eIF-3) complex, which is required for several steps in the initiation of protein synthesis. The eIF-3 complex associates with the 40S ribosome and facilitates the recruitment of eIF-1, eIF-1A, eIF-2:GTP:methionyl-tRNAi and eIF-5 to form the 43S preinitiation complex (43S PIC). The eIF-3 complex stimulates mRNA recruitment to the 43S PIC…
Diphosphomevalonate decarboxylase	2	1	1.4	0.1589	P53602	Human	http://www.uniprot.org/uniprot/P53602	MVD		Performs the first committed step in the biosynthesis of isoprenes.
RNA-binding protein with multiple splicing	1	1.4	1	0.1592	Q93062	Human	http://www.uniprot.org/uniprot/Q93062	RBPMS	Nucleus	Acts as a coactivator of transcriptional activity. Required to increase TGFB1/Smad-mediated transactivation. Acts through SMAD2, SMAD3 and SMAD4 to increase transcriptional activity. Increases phosphorylation of SMAD2 and SMAD3 on their C-terminal SSXS motif, possibly through recruitment of TGFBR1. Promotes the nuclear accumulation of SMAD2, SMAD3 and SMAD4 proteins. Binds to poly(A) RNA.
Synaptophysin-like protein 1	1	1	1.13	0.1594	Q16563	Human	http://www.uniprot.org/uniprot/Q16563	SYPL1	Cytoplasmic vesicle membrane
Dynactin subunit 4	2	1.11	1	0.1594	Q9UJW0	Human	http://www.uniprot.org/uniprot/Q9UJW0	DCTN4	Cytoplasm	Could have a dual role in dynein targeting and in ACTR1A/Arp1 subunit of dynactin pointed-end capping. Could be involved in ACTR1A pointed-end binding and in additional roles in linking dynein and dynactin to the cortical cytoskeleton.
Nucleoside diphosphate kinase 3	1	1	1.3	0.1595	Q13232	Human	http://www.uniprot.org/uniprot/Q13232	NME3		Major role in the synthesis of nucleoside triphosphates other than ATP. The ATP gamma phosphate is transferred to the NDP beta phosphate via a ping-pong mechanism, using a phosphorylated active-site intermediate. Probably has a role in normal hematopoiesis by inhibition of granulocyte differentiation and induction of apoptosis.
SHC-transforming protein 1	1	1	2.1	0.1595	P29353	Human	http://www.uniprot.org/uniprot/P29353	SHC1	Cytoplasm	Signaling adapter that couples activated growth factor receptors to signaling pathways. Participates in a signaling cascade initiated by activated KIT and KITLG/SCF. Isoform p46Shc and isoform p52Shc, once phosphorylated, couple activated receptor tyrosine kinases to Ras via the recruitment of the GRB2/SOS complex and are implicated in the cytoplasmic propagation of mitogenic signals. Isoform p46…
Collagen alpha-1(V) chain	3	1.17	1	0.1601	P20908	Human	http://www.uniprot.org/uniprot/P20908	COL5A1	Secreted	Type V collagen is a member of group I collagen (fibrillar forming collagen). It is a minor connective tissue component of nearly ubiquitous distribution. Type V collagen binds to DNA, heparan sulfate, thrombospondin, heparin, and insulin.
WW domain-binding protein 2	3	1	1.41	0.1603	Q969T9	Human	http://www.uniprot.org/uniprot/Q969T9	WBP2
Dihydrolipoyl dehydrogenase, mitochondrial	4	1.32	1	0.1603	P09622	Human	http://www.uniprot.org/uniprot/P09622	DLD	Mitochondrion matrix	Lipoamide dehydrogenase is a component of the glycine cleavage system as well as of the alpha-ketoacid dehydrogenase complexes. Involved in the hyperactivation of spermatazoa during capacitation and in the spermatazoal acrosome reaction.
28S ribosomal protein S31, mitochondrial	6	1	1.17	0.1611	Q92665	Human	http://www.uniprot.org/uniprot/Q92665	MRPS31	Mitochondrion
Proliferating cell nuclear antigen	6	1	1.41	0.1618	P12004	Human	http://www.uniprot.org/uniprot/P12004	PCNA	Nucleus	Auxiliary protein of DNA polymerase delta and is involved in the control of eukaryotic DNA replication by increasing the polymerase's processibility during elongation of the leading strand. Induces a robust stimulatory effect on the 3'-5' exonuclease and 3'-phosphodiesterase, but not apurinic-apyrimidinic (AP) endonuclease, APEX2 activities. Has to be loaded onto DNA in order to be able to stimul…
Coatomer subunit gamma-2	1	1	1.5	0.1618	Q9UBF2	Human	http://www.uniprot.org/uniprot/Q9UBF2	COPG2	Cytoplasm	The coatomer is a cytosolic protein complex that binds to dilysine motifs and reversibly associates with Golgi non-clathrin-coated vesicles, which further mediate biosynthetic protein transport from the ER, via the Golgi up to the trans Golgi network. Coatomer complex is required for budding from Golgi membranes, and is essential for the retrograde Golgi-to-ER transport of dilysine-tagged protein…
Methionine adenosyltransferase 2 subunit beta	3	1.13	1	0.1624	Q9NZL9	Human	http://www.uniprot.org/uniprot/Q9NZL9	MAT2B		Non-catalytic regulatory subunit of S-adenosylmethionine synthetase 2 (MAT2A), an enzyme that catalyzes the formation of S-adenosylmethionine from methionine and ATP. Regulates the activity of S-adenosylmethionine synthetase 2 by changing its kinetic properties, rendering the enzyme more susceptible to S-adenosylmethionine inhibition.
Methionine aminopeptidase 2	1	1.32	1	0.1626	P50579	Human	http://www.uniprot.org/uniprot/P50579	METAP2	Cytoplasm	Cotranslationally removes the N-terminal methionine from nascent proteins. The N-terminal methionine is often cleaved when the second residue in the primary sequence is small and uncharged (Met-Ala-, Cys, Gly, Pro, Ser, Thr, or Val). The catalytic activity of human METAP2 toward Met-Val peptides is consistently two orders of magnitude higher than that of METAP1, suggesting that it is responsible …
RNA-binding protein EWS	4	1	1.31	0.1628	Q01844	Human	http://www.uniprot.org/uniprot/Q01844	EWSR1	Nucleus	Might normally function as a transcriptionnal repressor. EWS-fusion-proteins (EFPS) may play a role in the tumorigenic process. They may disturb gene expression by mimicking, or interfering with the normal function of CTD-POLII within the transcription initiation complex. They may also contribute to an aberrant activation of the fusion protein target genes.
Adapter molecule crk	3	1.01	1	0.163	P46108	Human	http://www.uniprot.org/uniprot/P46108	CRK	Cytoplasm	The Crk-I and Crk-II forms differ in their biological activities. Crk-II has less transforming activity than Crk-I. Crk-II mediates attachment-induced MAPK8 activation, membrane ruffling and cell motility in a Rac-dependent manner. Involved in phagocytosis of apoptotic cells and cell motility via its interaction with DOCK1 and DOCK4. May regulate the EFNA5-EPHA3 signaling.
Hematopoietic lineage cell-specific protein	6	1	1.34	0.1635	P14317	Human	http://www.uniprot.org/uniprot/P14317	HCLS1	Membrane	Substrate of the antigen receptor-coupled tyrosine kinase. Plays a role in antigen receptor signaling for both clonal expansion and deletion in lymphoid cells. May also be involved in the regulation of gene expression.
Proteasome subunit beta type-3	3	1	1.32	0.1635	P49720	Human	http://www.uniprot.org/uniprot/P49720	PSMB3	Cytoplasm	The proteasome is a multicatalytic proteinase complex which is characterized by its ability to cleave peptides with Arg, Phe, Tyr, Leu, and Glu adjacent to the leaving group at neutral or slightly basic pH. The proteasome has an ATP-dependent proteolytic activity.
Optineurin	1	1.23	1	0.1637	Q96CV9	Human	http://www.uniprot.org/uniprot/Q96CV9	OPTN	Cytoplasm	Plays an important role in the maintenance of the Golgi complex, in membrane trafficking, in exocytosis, through its interaction with myosin VI and Rab8. Links myosin VI to the Golgi complex and plays an important role in Golgi ribbon formation. Negatively regulates the induction of IFNB in response to RNA virus infection. Plays a neuroprotective role in the eye and optic nerve. Probably part of …
Peptidyl-prolyl cis-trans isomerase FKBP1A	2	1	1.23	0.1639	P62942	Human	http://www.uniprot.org/uniprot/P62942	FKBP1A	Cytoplasm	Keeps in an inactive conformation TGFBR1, the TGF-beta type I serine/threonine kinase receptor, preventing TGF-beta receptor activation in absence of ligand. Recruites SMAD7 to ACVR1B which prevents the association of SMAD2 and SMAD3 with the activin receptor complex, thereby blocking the activin signal. May modulate the RYR1 calcium channel activity. PPIases accelerate the folding of proteins. I…
Nestin	31	1.16	1	0.1652	P48681	Human	http://www.uniprot.org/uniprot/P48681	NES		Required for brain and eye development. Promotes the disassembly of phosphorylated vimentin intermediate filaments (IF) during mitosis and may play a role in the trafficking and distribution of IF proteins and other cellular factors to daughter cells during progenitor cell division. Required for survival, renewal and mitogen-stimulated proliferation of neural progenitor cells (By similarity).
Prefoldin subunit 3	1	1.38	1	0.1654	P61758	Human	http://www.uniprot.org/uniprot/P61758	VBP1	Cytoplasm	Binds specifically to cytosolic chaperonin (c-CPN) and transfers target proteins to it. Binds to nascent polypeptide chain and promotes folding in an environment in which there are many competing pathways for nonnative proteins.
Dynamin-1-like protein	6	1	1.03	0.1655	O00429	Human	http://www.uniprot.org/uniprot/O00429	DNM1L	Cytoplasm	Functions in mitochondrial and peroxisomal division. Mediates membrane fission through oligomerization into membrane-associated tubular structures that wrap around the scission site to constrict and sever the mitochondrial membrane through a GTP hydrolysis-dependent mechanism. Through its function in mitochondrial division, ensures the survival of at least some types of postmitotic neurons, inclu…
28S ribosomal protein S7, mitochondrial	1	1.94	1	0.1656	Q9Y2R9	Human	http://www.uniprot.org/uniprot/Q9Y2R9	MRPS7	Mitochondrion
WD repeat and FYVE domain-containing protein 1	3	1.26	1	0.1661	Q8IWB7	Human	http://www.uniprot.org/uniprot/Q8IWB7	WDFY1	Early endosome
Ubiquitin-like modifier-activating enzyme 5	1	1	1.19	0.1665	Q9GZZ9	Human	http://www.uniprot.org/uniprot/Q9GZZ9	UBA5	Cytoplasm	E1-like enzyme which activates UFM1 and SUMO2.
NAD(P)H-hydrate epimerase	3	1	1.57	0.1665	Q8NCW5	Human	http://www.uniprot.org/uniprot/Q8NCW5	APOA1BP	Mitochondrion	Catalyzes the epimerization of the S- and R-forms of NAD(P)HX, a damaged form of NAD(P)H that is a result of enzymatic or heat-dependent hydration. This is a prerequisite for the S-specific NAD(P)H-hydrate dehydratase to allow the repair of both epimers of NAD(P)HX.
Caspase-14	1	4.52	1	0.1666	P31944	Human	http://www.uniprot.org/uniprot/P31944	CASP14	Cytoplasm	Believed to be a non-apoptotic caspase which is involved in epidermal differentiation. Seems to play a role in keratinocyte differentiation and cornification. Probably regulates maturation of the epidermis by proteolytically processing filaggrin (By similarity).
Glutamate dehydrogenase 1, mitochondrial	8	1.32	1	0.1667	P00367	Human	http://www.uniprot.org/uniprot/P00367	GLUD1	Mitochondrion matrix	Mitochondrial glutamate dehydrogenase that converts L-glutamate into alpha-ketoglutarate. Plays a key role in glutamine anaplerosis by producing alpha-ketoglutarate, an important intermediate in the tricarboxylic acid cycle. May be involved in learning and memory reactions by increasing the turnover of the excitatory neurotransmitter glutamate (By similarity).
Integrin alpha-2	11	1	1.11	0.1668	P17301	Human	http://www.uniprot.org/uniprot/P17301	ITGA2	Membrane	Integrin alpha-2/beta-1 is a receptor for laminin, collagen, collagen C-propeptides, fibronectin and E-cadherin. It recognizes the proline-hydroxylated sequence G-F-P-G-E-R in collagen. It is responsible for adhesion of platelets and other cells to collagens, modulation of collagen and collagenase gene expression, force generation and organization of newly synthesized extracellular matrix.
Multifunctional protein ADE2	2	1.15	1	0.1669	P22234	Human	http://www.uniprot.org/uniprot/P22234	PAICS
Stromal interaction molecule 1	3	1	1.01	0.1674	Q13586	Human	http://www.uniprot.org/uniprot/Q13586	STIM1	Cell membrane	Plays a role in mediating store-operated Ca(2+) entry (SOCE), a Ca(2+) influx following depletion of intracellular Ca(2+) stores. Acts as Ca(2+) sensor in the endoplasmic reticulum via its EF-hand domain. Upon Ca(2+) depletion, translocates from the endoplasmic reticulum to the plasma membrane where it activates the Ca(2+) release-activated Ca(2+) (CRAC) channel subunit, TMEM142A/ORAI1.
Pyruvate kinase PKM	24	1	1.16	0.1678	P14618	Human	http://www.uniprot.org/uniprot/P14618	PKM	Cytoplasm	Glycolytic enzyme that catalyzes the transfer of a phosphoryl group from phosphoenolpyruvate (PEP) to ADP, generating ATP. Stimulates POU5F1-mediated transcriptional activation. Plays a general role in caspase independent cell death of tumor cells. The ratio betwween the highly active tetrameric form and nearly inactive dimeric form determines whether glucose carbons are channeled to biosynthetic…
Rho-related GTP-binding protein RhoG	3	1.31	1	0.1686	P84095	Human	http://www.uniprot.org/uniprot/P84095	RHOG	Cell membrane	Required for the formation of membrane ruffles during macropinocytosis. Plays a role in cell migration and is required for the formation of cup-like structures during trans-endothelial migration of leukocytes. In case of Salmonella enterica infection, activated by SopB and ARHGEF26/SGEF, which induces cytoskeleton rearrangements and promotes bacterial entry.
Insulin-like growth factor-binding protein 7	1	1.79	1	0.1686	Q16270	Human	http://www.uniprot.org/uniprot/Q16270	IGFBP7	Secreted	Binds IGF-I and IGF-II with a relatively low affinity. Stimulates prostacyclin (PGI2) production. Stimulates cell adhesion.
Dedicator of cytokinesis protein 6	8	1.26	1	0.1688	Q96HP0	Human	http://www.uniprot.org/uniprot/Q96HP0	DOCK6	Cytoplasm	Acts as guanine nucleotide exchange factor (GEF) for CDC42 and RAC1 small GTPases. Through its activation of CDC42 and RAC1, may regulate neurite outgrowth (By similarity).
Glutamine amidotransferase-like class 1 domain-containing protein 3B, mitochondrial	1	1.63	1	0.1688	A0A0B4J2D5	Human	http://www.uniprot.org/uniprot/A0A0B4J2D5	GATD3B	Mitochondrion	May play a role in promoting mitochondrial enlargement in cone photoreceptor cells.
CD9 antigen	5	1.05	1	0.1692	P21926	Human	http://www.uniprot.org/uniprot/P21926	CD9	Membrane	Involved in platelet activation and aggregation. Regulates paranodal junction formation. Involved in cell adhesion, cell motility and tumor metastasis. Required for sperm-egg fusion.
Calcyclin-binding protein	6	1	1.62	0.1695	Q9HB71	Human	http://www.uniprot.org/uniprot/Q9HB71	CACYBP	Nucleus	May be involved in calcium-dependent ubiquitination and subsequent proteasomal degradation of target proteins. Probably serves as a molecular bridge in ubiquitin E3 complexes. Participates in the ubiquitin-mediated degradation of beta-catenin (CTNNB1).
T-complex protein 1 subunit eta	7	1	1.25	0.1696	Q99832	Human	http://www.uniprot.org/uniprot/Q99832	CCT7	Cytoplasm	Molecular chaperone; assists the folding of proteins upon ATP hydrolysis. Known to play a role, in vitro, in the folding of actin and tubulin (By similarity).
C-type lectin domain family 14 member A	1	1	1.82	0.1702	Q86T13	Human	http://www.uniprot.org/uniprot/Q86T13	CLEC14A	Membrane
Protein disulfide-isomerase A6	8	1.71	1	0.1707	Q15084	Human	http://www.uniprot.org/uniprot/Q15084	PDIA6	Endoplasmic reticulum lumen	May function as a chaperone that inhibits aggregation of misfolded proteins. Plays a role in platelet aggregation and activation by agonists such as convulxin, collagen and thrombin.
Multimerin-1	15	1	1.1	0.1709	Q13201	Human	http://www.uniprot.org/uniprot/Q13201	MMRN1	Secreted	Carrier protein for platelet (but not plasma) factor V/Va. Plays a role in the storage and stabilization of factor V in platelets. Upon release following platelet activation, may limit platelet and plasma factor Va-dependent thrombin generation. Ligand for integrin alpha-IIb/beta-3 and integrin alpha-V/beta-3 on activated platelets, and may function as an extracellular matrix or adhesive protein.
Acyl-protein thioesterase 2	1	1	1.55	0.1711	O95372	Human	http://www.uniprot.org/uniprot/O95372	LYPLA2	Cytoplasm	May hydrolyze fatty acids from S-acylated cysteine residues in proteins such as trimeric G alpha proteins or HRAS. Has lysophospholipase activity (By similarity). Deacylates GAP43.
High mobility group protein HMG-I/HMG-Y	5	1.34	1	0.1712	P17096	Human	http://www.uniprot.org/uniprot/P17096	HMGA1	Nucleus	HMG-I/Y bind preferentially to the minor groove of A+T rich regions in double-stranded DNA. It is suggested that these proteins could function in nucleosome phasing and in the 3'-end processing of mRNA transcripts. They are also involved in the transcription regulation of genes containing, or in close proximity to A+T-rich regions.
Phosphoglycerate mutase 1	12	1	1.29	0.1712	P18669	Human	http://www.uniprot.org/uniprot/P18669	PGAM1		Interconversion of 3- and 2-phosphoglycerate with 2,3-bisphosphoglycerate as the primer of the reaction. Can also catalyze the reaction of EC 5.4.2.4 (synthase) and EC 3.1.3.13 (phosphatase), but with a reduced activity.
40S ribosomal protein S24	2	1	1.12	0.1714	P62847	Human	http://www.uniprot.org/uniprot/P62847	RPS24		Required for processing of pre-rRNA and maturation of 40S ribosomal subunits.
Leucine-rich repeat flightless-interacting protein 1	3	1.23	1	0.172	Q32MZ4	Human	http://www.uniprot.org/uniprot/Q32MZ4	LRRFIP1	Nucleus	Transcriptional repressor which preferentially binds to the GC-rich consensus sequence (5'-AGCCCCCGGCG-3') and may regulate expression of TNF, EGFR and PDGFA. May control smooth muscle cells proliferation following artery injury through PDGFA repression. May also bind double-stranded RNA. Positively regulates Toll-like receptor (TLR) signaling in response to agonist probably by competing with the…
Lupus La protein	3	1.17	1	0.1724	P05455	Human	http://www.uniprot.org/uniprot/P05455	SSB	Nucleus	Binds to the 3' poly(U) terminus of nascent RNA polymerase III transcripts, protecting them from exonuclease digestion and facilitating their folding and maturation.
Protein S100-A16	4	1.67	1	0.1728	Q96FQ6	Human	http://www.uniprot.org/uniprot/Q96FQ6	S100A16	Nucleus	Calcium-binding protein. Binds one calcium ion per monomer.
Protein transport protein Sec24D	2	1	1.38	0.173	O94855	Human	http://www.uniprot.org/uniprot/O94855	SEC24D	Cytoplasm	Component of the COPII coat, that covers ER-derived vesicles involved in transport from the endoplasmic reticulum to the Golgi apparatus. COPII acts in the cytoplasm to promote the transport of secretory, plasma membrane, and vacuolar proteins from the endoplasmic reticulum to the Golgi complex.
Protein S100-A10	2	2.5	1	0.1734	P60903	Human	http://www.uniprot.org/uniprot/P60903	S100A10		Because S100A10 induces the dimerization of ANXA2/p36, it may function as a regulator of protein phosphorylation in that the ANXA2 monomer is the preferred target (in vitro) of tyrosine-specific kinase.
Annexin A2	21	1.21	1	0.1738	P07355	Human	http://www.uniprot.org/uniprot/P07355	ANXA2	Secreted	Calcium-regulated membrane-binding protein whose affinity for calcium is greatly enhanced by anionic phospholipids. It binds two calcium ions with high affinity. May be involved in heat-stress response.
D-glucuronyl C5-epimerase	5	1	1.15	0.1742	O94923	Human	http://www.uniprot.org/uniprot/O94923	GLCE	Golgi apparatus membrane	Converts D-glucuronic acid residues adjacent to N-sulfate sugar residues to L-iduronic acid residues, both in maturing heparan sulfate (HS) and heparin chains. This is important for further modifications that determine the specificity of interactions between these glycosaminoglycans and proteins.
Glutaredoxin-1	1	7.35	1	0.1744	P35754	Human	http://www.uniprot.org/uniprot/P35754	GLRX	Cytoplasm	Has a glutathione-disulfide oxidoreductase activity in the presence of NADPH and glutathione reductase. Reduces low molecular weight disulfides and proteins.
Putative RNA-binding protein Luc7-like 2	7	1	1.08	0.1744	Q9Y383	Human	http://www.uniprot.org/uniprot/Q9Y383	LUC7L2	Nucleus speckle	May bind to RNA via its Arg/Ser-rich domain.
Transcription intermediary factor 1-beta	15	1	1.12	0.1746	Q13263	Human	http://www.uniprot.org/uniprot/Q13263	TRIM28	Nucleus	Nuclear corepressor for KRAB domain-containing zinc finger proteins (KRAB-ZFPs). Mediates gene silencing by recruiting CHD3, a subunit of the nucleosome remodeling and deacetylation (NuRD) complex, and SETDB1 (which specifically methylates histone H3 at 'Lys-9' (H3K9me)) to the promoter regions of KRAB target genes. Enhances transcriptional repression by coordinating the increase in H3K9me, the d…
Exocyst complex component 6B	2	1	1.4	0.175	Q9Y2D4	Human	http://www.uniprot.org/uniprot/Q9Y2D4	EXOC6B		Component of the exocyst complex involved in the docking of exocytic vesicles with fusion sites on the plasma membrane.
Lamin-B2	12	1	1.04	0.1751	Q03252	Human	http://www.uniprot.org/uniprot/Q03252	LMNB2	Nucleus inner membrane	Lamins are components of the nuclear lamina, a fibrous layer on the nucleoplasmic side of the inner nuclear membrane, which is thought to provide a framework for the nuclear envelope and may also interact with chromatin.
Common contaminant in samples	2	1	4.65	0.1753	CRAP0006	Other	http://www.uniprot.org/uniprot/CRAP0006
Stomatin-like protein 2, mitochondrial	5	1.49	1	0.1753	Q9UJZ1	Human	http://www.uniprot.org/uniprot/Q9UJZ1	STOML2	Mitochondrion inner membrane	Mitochondrial protein that probably regulates the biogenesis and the activity of mitochondria. Stimulates cardiolipin biosynthesis, binds cardiolipin-enriched membranes where it recruits and stabilizes some proteins including prohibitin and may therefore act in the organization of functional microdomains in mitochondrial membranes. Through regulation of the mitochondrial function may play a role …
RNA-binding protein 15	1	1	1.09	0.1754	Q96T37	Human	http://www.uniprot.org/uniprot/Q96T37	RBM15	Nucleus	May function as an mRNA export factor, stimulating export and expression of RTE-containing mRNAs which are present in many retrotransposons that require to be exported prior to splicing. High affinity binding of pre-mRNA to RBM15 may allow targeting of the mRNP to the export helicase DBP5 in a manner that is independent of splicing-mediated NXF1 deposition, resulting in export prior to splicing. …
Insulin-like growth factor 2 mRNA-binding protein 3	5	1.25	1	0.1758	O00425	Human	http://www.uniprot.org/uniprot/O00425	IGF2BP3	Nucleus	RNA-binding factor that may recruits target transcripts to cytoplasmic protein-RNA complexes (mRNPs). This transcript 'caging' into mRNPs allows mRNA transport and transient storage. It also modulates the rate and location at which target transcripts encounter the translational apparatus and shields them from endonuclease attacks or microRNA-mediated degradation. Binds to the 3'-UTR of CD44 mRNA …
Clathrin interactor 1	3	1	1.13	0.1762	Q14677	Human	http://www.uniprot.org/uniprot/Q14677	CLINT1	Cytoplasm	Binds to membranes enriched in phosphatidylinositol 4,5-bisphosphate (PtdIns(4,5)P2). May have a role in transport via clathrin-coated vesicles from the trans-Golgi network to endosomes. Stimulates clathrin assembly.
Caveolae-associated protein 1	12	1	1.02	0.1762	Q6NZI2	Human	http://www.uniprot.org/uniprot/Q6NZI2	PTRF	Membrane	Plays an important role in caveolae formation and organization. Required for the sequestration of mobile caveolin into immobile caveolae. Termination of transcription by RNA polymerase I involves pausing of transcription by TTF1, and the dissociation of the transcription complex, releasing pre-rRNA and RNA polymerase I from the template. PTRF is required for dissociation of the ternary transcript…
Translocon-associated protein subunit alpha	2	1.18	1	0.1763	P43307	Human	http://www.uniprot.org/uniprot/P43307	SSR1	Endoplasmic reticulum membrane	TRAP proteins are part of a complex whose function is to bind calcium to the ER membrane and thereby regulate the retention of ER resident proteins. May be involved in the recycling of the translocation apparatus after completion of the translocation process or may function as a membrane-bound chaperone facilitating folding of translocated proteins.
Heat shock protein HSP 90-alpha	17	1	1.13	0.1764	P07900	Human	http://www.uniprot.org/uniprot/P07900	HSP90AA1	Cytoplasm	Molecular chaperone that promotes the maturation, structural maintenance and proper regulation of specific target proteins involved for instance in cell cycle control and signal transduction. Undergoes a functional cycle that is linked to its ATPase activity. This cycle probably induces conformational changes in the client proteins, thereby causing their activation. Interacts dynamically with var…
Flavin reductase (NADPH)	2	1	1.05	0.1764	P30043	Human	http://www.uniprot.org/uniprot/P30043	BLVRB	Cytoplasm	Broad specificity oxidoreductase that catalyzes the NADPH-dependent reduction of a variety of flavins, such as riboflavin, FAD or FMN, biliverdins, methemoglobin and PQQ (pyrroloquinoline quinone). Contributes to heme catabolism and metabolizes linear tetrapyrroles. Can also reduce the complexed Fe(3+) iron to Fe(2+) in the presence of FMN and NADPH. In the liver, converts biliverdin to bilirubin.
Transcription and mRNA export factor ENY2	1	1	1.06	0.1775	Q9NPA8	Human	http://www.uniprot.org/uniprot/Q9NPA8	ENY2	Nucleus	Involved in mRNA export coupled transcription activation by association with both the TREX-2 and the SAGA complexes. The transcription regulatory histone acetylation (HAT) complex SAGA is a multiprotein complex that activates transcription by remodeling chromatin and mediating histone acetylation and deubiquitination. Within the SAGA complex, participates in a subcomplex that specifically deubiqu…
Geranylgeranyl transferase type-2 subunit alpha	1	1.42	1	0.1777	Q92696	Human	http://www.uniprot.org/uniprot/Q92696	RABGGTA		Catalyzes the transfer of a geranylgeranyl moiety from geranylgeranyl diphosphate to both cysteines of Rab proteins with the C-terminal sequence -XXCC, -XCXC and -CCXX, such as RAB1A, RAB3A, RAB5A and RAB7A.
Protein disulfide-isomerase A3	26	1.11	1	0.1778	P30101	Human	http://www.uniprot.org/uniprot/P30101	PDIA3	Endoplasmic reticulum
60S ribosomal protein L13a	5	1	1.13	0.1787	P40429	Human	http://www.uniprot.org/uniprot/P40429	RPL13A	Cytoplasm	Associated with ribosomes but is not required for canonical ribosome function and has extra-ribosomal functions. Component of the GAIT (gamma interferon-activated inhibitor of translation) complex which mediates interferon-gamma-induced transcript-selective translation inhibition in inflammation processes. Upon interferon-gamma activation and subsequent phosphorylation dissociates from the riboso…
Tubulin beta-2A chain	1	1.4	1	0.1788	Q13885	Human	http://www.uniprot.org/uniprot/Q13885	TUBB2A	Cytoplasm	Tubulin is the major constituent of microtubules. It binds two moles of GTP, one at an exchangeable site on the beta chain and one at a non-exchangeable site on the alpha chain (By similarity).
Neutral alpha-glucosidase AB	19	1	1.06	0.179	Q14697	Human	http://www.uniprot.org/uniprot/Q14697	GANAB	Endoplasmic reticulum	Cleaves sequentially the 2 innermost alpha-1,3-linked glucose residues from the Glc(2)Man(9)GlcNAc(2) oligosaccharide precursor of immature glycoproteins.
Arf-GAP domain and FG repeat-containing protein 1	1	1.57	1	0.1795	P52594	Human	http://www.uniprot.org/uniprot/P52594	AGFG1	Nucleus	Required for vesicle docking or fusion during acrosome biogenesis (By similarity). May play a role in RNA trafficking or localization. In case of infection by HIV-1, acts as a cofactor for viral Rev and promotes movement of Rev-responsive element-containing RNAs from the nuclear periphery to the cytoplasm. This step is essential for HIV-1 replication.
Caveolae-associated protein 3	4	1	1.58	0.1795	Q969G5	Human	http://www.uniprot.org/uniprot/Q969G5	PRKCDBP	Cytoplasm	Plays a role in the regulation of the circadian clock. Modulates the period length and phase of circadian gene expression and also regulates expression and interaction of the core clock components PER1/2 and CRY1/2. Seems to have an immune potentiation function.
Common contaminant in samples	5	1.15	1	0.1797	CRAP0062	Other	http://www.uniprot.org/uniprot/CRAP0062
Vesicle-fusing ATPase	4	1.38	1	0.1804	P46459	Human	http://www.uniprot.org/uniprot/P46459	NSF	Cytoplasm	Required for vesicle-mediated transport. Catalyzes the fusion of transport vesicles within the Golgi cisternae. Is also required for transport from the endoplasmic reticulum to the Golgi stack. Seems to function as a fusion protein required for the delivery of cargo proteins to all compartments of the Golgi stack independent of vesicle origin. Interaction with AMPAR subunit GRIA2 leads to influen…
Common contaminant in samples	3	3.61	1	0.1805	CRAP0074	Other	http://www.uniprot.org/uniprot/CRAP0074
Synaptopodin	2	1.27	1	0.1806	Q8N3V7	Human	http://www.uniprot.org/uniprot/Q8N3V7	SYNPO	Cytoplasm	Actin-associated protein that may play a role in modulating actin-based shape and motility of dendritic spines and renal podocyte foot processes. Seems to be essential for the formation of spine apparatuses in spines of telencephalic neurons, which is involved in synaptic plasticity (By similarity).
RNA-binding protein 14	8	1	1.12	0.1811	Q96PK6	Human	http://www.uniprot.org/uniprot/Q96PK6	RBM14	Nucleus	Isoform 1 may function as a nuclear receptor coactivator, enhancing transcription through other coactivators such as NCOA6 and CITED1. Isoform 2, functions as a transcriptional repressor, modulating transcriptional activities of coactivators including isoform 1, NCOA6 and CITED1.
40S ribosomal protein S25	4	1	1.05	0.1813	P62851	Human	http://www.uniprot.org/uniprot/P62851	RPS25
Splicing factor 3B subunit 2	7	1	1.08	0.1819	Q13435	Human	http://www.uniprot.org/uniprot/Q13435	SF3B2	Nucleus	Subunit of the splicing factor SF3B required for 'A' complex assembly formed by the stable binding of U2 snRNP to the branchpoint sequence (BPS) in pre-mRNA. Sequence independent binding of SF3A/SF3B complex upstream of the branch site is essential, it may anchor U2 snRNP to the pre-mRNA. May also be involved in the assembly of the 'E' complex. Belongs also to the minor U12-dependent spliceosome,…
Phosphatidylinositol transfer protein alpha isoform	2	1	1.33	0.1825	Q00169	Human	http://www.uniprot.org/uniprot/Q00169	PITPNA	Cytoplasm	Catalyzes the transfer of PtdIns and phosphatidylcholine between membranes.
Common contaminant in samples	4	1	1.4	0.1826	CRAP0090	Other	http://www.uniprot.org/uniprot/CRAP0090
Synembryn-A	2	1.14	1	0.1826	Q9NPQ8	Human	http://www.uniprot.org/uniprot/Q9NPQ8	RIC8A	Cytoplasm	Guanine nucleotide exchange factor (GEF), which can activate some, but not all, G-alpha proteins. Able to activate GNAI1, GNAO1 and GNAQ, but not GNAS by exchanging bound GDP for free GTP. Involved in regulation of microtubule pulling forces during mitotic movement of chromosomes by stimulating G(i)-alpha protein, possibly leading to release G(i)-alpha-GTP and NuMA proteins from the NuMA-GPSM2-G(…
Calponin-2	4	1.09	1	0.183	Q99439	Human	http://www.uniprot.org/uniprot/Q99439	CNN2		Thin filament-associated protein that is implicated in the regulation and modulation of smooth muscle contraction. It is capable of binding to actin, calmodulin, troponin C and tropomyosin. The interaction of calponin with actin inhibits the actomyosin Mg-ATPase activity.
E3 ubiquitin-protein ligase PPP1R11	3	Low S/N	1	0.1835	O60927	Human	http://www.uniprot.org/uniprot/O60927	PPP1R11		Inhibitor of protein phosphatase 1.
Matrix-remodeling-associated protein 7	1	1	0	0.1835	P84157	Human	http://www.uniprot.org/uniprot/P84157	MXRA7	Membrane
Cytochrome b-c1 complex subunit 1, mitochondrial	3	1.09	1	0.1836	P31930	Human	http://www.uniprot.org/uniprot/P31930	UQCRC1	Mitochondrion inner membrane	This is a component of the ubiquinol-cytochrome c reductase complex (complex III or cytochrome b-c1 complex), which is part of the mitochondrial respiratory chain. This protein may mediate formation of the complex between cytochromes c and c1.
Phosphoglucomutase-2	6	1.48	1	0.184	Q96G03	Human	http://www.uniprot.org/uniprot/Q96G03	PGM2	Cytoplasm	Catalyzes the conversion of the nucleoside breakdown products ribose-1-phosphate and deoxyribose-1-phosphate to the corresponding 5-phosphopentoses. May also catalyze the interconversion of glucose-1-phosphate and glucose-6-phosphate. Has low glucose 1,6-bisphosphate synthase activity.
Kinesin-like protein KIFC1	1	2.68	1	0.1841	Q9BW19	Human	http://www.uniprot.org/uniprot/Q9BW19	KIFC1	Nucleus	Minus end-directed microtubule-dependent motor required for bipolar spindle formation. May contribute to movement of early endocytic vesicles.
ADP/ATP translocase 2	6	1.07	1	0.1841	P05141	Human	http://www.uniprot.org/uniprot/P05141	SLC25A5	Mitochondrion inner membrane	Catalyzes the exchange of cytoplasmic ADP with mitochondrial ATP across the mitochondrial inner membrane. As part of the mitotic spindle-associated MMXD complex it may play a role in chromosome segregation.
Rho GDP-dissociation inhibitor 2	9	1.01	1	0.1843	P52566	Human	http://www.uniprot.org/uniprot/P52566	ARHGDIB	Cytoplasm	Regulates the GDP/GTP exchange reaction of the Rho proteins by inhibiting the dissociation of GDP from them, and the subsequent binding of GTP to them.
Transketolase	17	1	1.11	0.1846	P29401	Human	http://www.uniprot.org/uniprot/P29401	TKT		Catalyzes the transfer of a two-carbon ketol group from a ketose donor to an aldose acceptor, via a covalent intermediate with the cofactor thiamine pyrophosphate.
Cytosolic Fe-S cluster assembly factor NUBP1	1	0	1	0.1847	P53384	Human	http://www.uniprot.org/uniprot/P53384	NUBP1	Cytoplasm	Implicated in the regulation of centrosome duplication (By similarity). Component of the cytosolic iron-sulfur (Fe/S) protein assembly (CIA) machinery. Required for maturation of extramitochondrial Fe-S proteins. The NUBP1-NUBP2 heterotetramer forms a Fe-S scaffold complex, mediating the de novo assembly of an Fe-S cluster and its transfer to target apoproteins.
28S ribosomal protein S35, mitochondrial	1	1.02	1	0.1847	P82673	Human	http://www.uniprot.org/uniprot/P82673	MRPS35	Mitochondrion
40S ribosomal protein S8	8	1	1.22	0.1849	P62241	Human	http://www.uniprot.org/uniprot/P62241	RPS8	Cytoplasm
Annexin A4	7	1.14	1	0.185	P09525	Human	http://www.uniprot.org/uniprot/P09525	ANXA4		Calcium/phospholipid-binding protein which promotes membrane fusion and is involved in exocytosis.
Structural maintenance of chromosomes protein 1A	3	1.18	1	0.1851	Q14683	Human	http://www.uniprot.org/uniprot/Q14683	SMC1A	Nucleus	Involved in chromosome cohesion during cell cycle and in DNA repair. Central component of cohesin complex. The cohesin complex is required for the cohesion of sister chromatids after DNA replication. The cohesin complex apparently forms a large proteinaceous ring within which sister chromatids can be trapped. At anaphase, the complex is cleaved and dissociates from chromatin, allowing sister chro…
GMP synthase [glutamine-hydrolyzing]	2	1.03	1	0.1856	P49915	Human	http://www.uniprot.org/uniprot/P49915	GMPS	Cytoplasm	Involved in the de novo synthesis of guanine nucleotides which are not only essential for DNA and RNA synthesis, but also provide GTP, which is involved in a number of cellular processes important for cell division.
PDZ and LIM domain protein 3	1	1	1.72	0.1856	Q53GG5	Human	http://www.uniprot.org/uniprot/Q53GG5	PDLIM3	Cytoplasm	May play a role in the organization of actin filament arrays within muscle cells.
Protein DPCD	1	1	0	0.1858	Q9BVM2	Human	http://www.uniprot.org/uniprot/Q9BVM2	DPCD		May play a role in the formation or function of ciliated cells.
Gamma-glutamylcyclotransferase	2	1.02	1	0.1858	O75223	Human	http://www.uniprot.org/uniprot/O75223	GGCT		Catalyzes the formation of 5-oxoproline from gamma-glutamyl dipeptides and may play a significant role in glutathione homeostasis. Induces release of cytochrome c from mitochondria with resultant induction of apoptosis.
Phosphatidylinositol-3-phosphatase SAC1	1	1	1.24	0.1862	Q9NTJ5	Human	http://www.uniprot.org/uniprot/Q9NTJ5	SACM1L	Endoplasmic reticulum membrane	Phosphoinositide phosphatase that hydrolyzes PtdIns(3)P and PtdIns(4)P. Has low activity towards PtdIns(3,5)P2 (By similarity).
Splicing factor 3B subunit 4	1	1.14	1	0.1862	Q15427	Human	http://www.uniprot.org/uniprot/Q15427	SF3B4	Nucleus	Subunit of the splicing factor SF3B required for 'A' complex assembly formed by the stable binding of U2 snRNP to the branchpoint sequence (BPS) in pre-mRNA. Sequence independent binding of SF3A/SF3B complex upstream of the branch site is essential, it may anchor U2 snRNP to the pre-mRNA. May also be involved in the assembly of the 'E' complex. SF3B4 has been found in complex 'B' and 'C' as well.…
Eukaryotic translation initiation factor 4B	4	1	1.25	0.1862	P23588	Human	http://www.uniprot.org/uniprot/P23588	EIF4B		Required for the binding of mRNA to ribosomes. Functions in close association with EIF4-F and EIF4-A. Binds near the 5'-terminal cap of mRNA in presence of EIF-4F and ATP. Promotes the ATPase activity and the ATP-dependent RNA unwinding activity of both EIF4-A and EIF4-F.
MAP kinase-activated protein kinase 2	1	0	1	0.1862	P49137	Human	http://www.uniprot.org/uniprot/P49137	MAPKAPK2	Cytoplasm	Stress-activated serine/threonine-protein kinase involved in cytokines production, endocytosis, reorganization of the cytoskeleton, cell migration, cell cycle control, chromatin remodeling, DNA damage response and transcriptional regulation. Following stress, it is phosphorylated and activated by MAP kinase p38-alpha/MAPK14, leading to phosphorylation of substrates. Phosphorylates serine in the p…
Signal recognition particle receptor subunit beta	3	1.07	1	0.1863	Q9Y5M8	Human	http://www.uniprot.org/uniprot/Q9Y5M8	SRPRB	Endoplasmic reticulum membrane	Component of the SRP (signal recognition particle) receptor. Ensures, in conjunction with the signal recognition particle, the correct targeting of the nascent secretory proteins to the endoplasmic reticulum membrane system. Has GTPase activity. May mediate the membrane association of SRPR (By similarity).
Common contaminant in samples	3	1	1.41	0.1865	CRAP0100	Other	http://www.uniprot.org/uniprot/CRAP0100
Glutathione S-transferase Mu 3	1	0	1	0.1868	P21266	Human	http://www.uniprot.org/uniprot/P21266	GSTM3	Cytoplasm	Conjugation of reduced glutathione to a wide number of exogenous and endogenous hydrophobic electrophiles. May govern uptake and detoxification of both endogenous compounds and xenobiotics at the testis and brain blood barriers.
Serine/arginine-rich splicing factor 10	1	4.02	1	0.1868	O75494	Human	http://www.uniprot.org/uniprot/O75494	SRSF10	Nucleus speckle	Splicing factor that in its dephosphorylated form acts as a general repressor of pre-mRNA splicing. Seems to interfere with the U1 snRNP 5'-splice recognition of SNRNP70. Required for splicing repression in M-phase cells and after heat shock. May be involved in regulation of alternative splicing in neurons, with isoform 1 acting as a positive and isoform 3 as a negative regulator.
Inhibitor of nuclear factor kappa-B kinase-interacting protein	4	1.17	1	0.1875	Q70UQ0	Human	http://www.uniprot.org/uniprot/Q70UQ0	IKBIP	Endoplasmic reticulum membrane	Target of p53/TP53 with pro-apoptotic function.
Histone H2A type 1-B/E	1	1	2.46	0.1876	P04908	Human	http://www.uniprot.org/uniprot/P04908	HIST1H2AB	Nucleus	Core component of nucleosome. Nucleosomes wrap and compact DNA into chromatin, limiting DNA accessibility to the cellular machineries which require DNA as a template. Histones thereby play a central role in transcription regulation, DNA repair, DNA replication and chromosomal stability. DNA accessibility is regulated via a complex set of post-translational modifications of histones, also called h…
NADH-cytochrome b5 reductase 3	4	1.33	1	0.188	P00387	Human	http://www.uniprot.org/uniprot/P00387	CYB5R3	Endoplasmic reticulum membrane	Desaturation and elongation of fatty acids, cholesterol biosynthesis, drug metabolism, and, in erythrocyte, methemoglobin reduction.
Synapse-associated protein 1	2	1	3.07	0.1882	Q96A49	Human	http://www.uniprot.org/uniprot/Q96A49	SYAP1
39S ribosomal protein L9, mitochondrial	1	1.02	1	0.1883	Q9BYD2	Human	http://www.uniprot.org/uniprot/Q9BYD2	MRPL9	Mitochondrion
Ras-related protein Rab-12	2	1.14	1	0.1884	Q6IQ22	Human	http://www.uniprot.org/uniprot/Q6IQ22	RAB12	Recycling endosome membrane	The small GTPases Rab are key regulators of intracellular membrane trafficking, from the formation of transport vesicles to their fusion with membranes. Rabs cycle between an inactive GDP-bound form and an active GTP-bound form that is able to recruit to membranes different set of downstream effectors directly responsible for vesicle formation, movement, tethering and fusion. That Rab may play a …
Exocyst complex component 8	3	1.06	1	0.1885	Q8IYI6	Human	http://www.uniprot.org/uniprot/Q8IYI6	EXOC8	Cytoplasm	Component of the exocyst complex involved in the docking of exocytic vesicles with fusion sites on the plasma membrane.
Tubulin alpha chain-like 3	1	1	2.3	0.1886	A6NHL2	Human	http://www.uniprot.org/uniprot/A6NHL2	TUBAL3	Cytoplasm	Tubulin is the major constituent of microtubules. It binds two moles of GTP, one at an exchangeable site on the beta chain and one at a non-exchangeable site on the alpha chain (By similarity).
Alpha-enolase	19	1	1.18	0.1887	P06733	Human	http://www.uniprot.org/uniprot/P06733	ENO1	Cytoplasm	Multifunctional enzyme that, as well as its role in glycolysis, plays a part in various processes such as growth control, hypoxia tolerance and allergic responses. May also function in the intravascular and pericellular fibrinolytic system due to its ability to serve as a receptor and activator of plasminogen on the cell surface of several cell-types such as leukocytes and neurons. Stimulates imm…
Dihydropyrimidinase-related protein 2	13	1	1.2	0.1888	Q16555	Human	http://www.uniprot.org/uniprot/Q16555	DPYSL2	Cytoplasm	Plays a role in neuronal development and polarity, as well as in axon growth and guidance, neuronal growth cone collapse and cell migration. Necessary for signaling by class 3 semaphorins and subsequent remodeling of the cytoskeleton. May play a role in endocytosis.
U6 snRNA-associated Sm-like protein LSm4	2	1	4.6	0.1888	Q9Y4Z0	Human	http://www.uniprot.org/uniprot/Q9Y4Z0	LSM4	Nucleus	Binds specifically to the 3'-terminal U-tract of U6 snRNA.
60S ribosomal protein L32	4	1	1.82	0.1889	P62910	Human	http://www.uniprot.org/uniprot/P62910	RPL32
Clusterin	2	1.12	1	0.189	P10909	Human	http://www.uniprot.org/uniprot/P10909	CLU	Secreted	Isoform 1 functions as extracellular chaperone that prevents aggregation of nonnative proteins. Prevents stress-induced aggregation of blood plasma proteins. Inhibits formation of amyloid fibrils by APP, APOC2, B2M, CALCA, CSN3, SNCA and aggregation-prone LYZ variants (in vitro). Does not require ATP. Maintains partially unfolded proteins in a state appropriate for subsequent refolding by other c…
NADH dehydrogenase [ubiquinone] 1 alpha subcomplex assembly factor 2	1	1	1.64	0.1891	Q8N183	Human	http://www.uniprot.org/uniprot/Q8N183	NDUFAF2	Mitochondrion	Acts as a molecular chaperone for mitochondrial complex I assembly.
Acylglycerol kinase, mitochondrial	2	1	1.07	0.1895	Q53H12	Human	http://www.uniprot.org/uniprot/Q53H12	AGK	Mitochondrion membrane	Lipid kinase that can phosphorylate both monoacylglycerol and diacylglycerol to form lysophosphatidic acid (LPA) and phosphatidic acid (PA), respectively. Does not phosphorylate sphingosine. Overexpression increases the formation and secretion of LPA, resulting in transactivation of EGFR and activation of the downstream MAPK signaling pathway, leading to increased cell growth.
N-alpha-acetyltransferase 15, NatA auxiliary subunit	3	1.19	1	0.1896	Q9BXJ9	Human	http://www.uniprot.org/uniprot/Q9BXJ9	NAA15	Cytoplasm	Auxillary subunit of the N-terminal acetyltransferase A (NatA) complex which displays alpha (N-terminal) acetyltransferase activity. The NAT activity may be important for vascular, hematopoietic and neuronal growth and development. Required to control retinal neovascularization in adult ocular endothelial cells. In complex with XRCC6 and XRCC5 (Ku80), up-regulates transcription from the osteocalc…
Asparagine synthetase [glutamine-hydrolyzing]	2	1.07	1	0.1899	P08243	Human	http://www.uniprot.org/uniprot/P08243	ASNS
Eukaryotic translation initiation factor 6	2	1.7	1	0.1915	P56537	Human	http://www.uniprot.org/uniprot/P56537	EIF6	Cytoplasm	Binds to the 60S ribosomal subunit and prevents its association with the 40S ribosomal subunit to form the 80S initiation complex in the cytoplasm. May behave as a stimulatory translation initiation factor downstream insulin/growth factors. Is also involved in ribosome biogenesis. Associates with pre-60S subunits in the nucleus and is involved in its nuclear export. Cytoplasmic release of TIF6 fr…
Thyroid hormone receptor-associated protein 3	10	1.24	1	0.1915	Q9Y2W1	Human	http://www.uniprot.org/uniprot/Q9Y2W1	THRAP3	Nucleus	Involved in pre-mRNA splicing. Remains associated with spliced mRNA after splicing which probably involves interactions with the exon junction complex (EJC). Can trigger mRNA decay which seems to be independent of nonsense-mediated decay involving premature stop codons (PTC) recognition. May be involved in nuclear mRNA decay. Involved in regulation of signal-induced alternative splicing. During s…
Nuclear factor 1 B-type	1	1.26	1	0.1919	O00712	Human	http://www.uniprot.org/uniprot/O00712	NFIB	Nucleus	Recognizes and binds the palindromic sequence 5'-TTGGCNNNNNGCCAA-3' present in viral and cellular promoters and in the origin of replication of adenovirus type 2. These proteins are individually capable of activating transcription and replication.
Unconventional myosin-Va	12	1.19	1	0.192	Q9Y4I1	Human	http://www.uniprot.org/uniprot/Q9Y4I1	MYO5A		Processive actin-based motor that can move in large steps approximating the 36-nm pseudo-repeat of the actin filament. Involved in melanosome transport. Also mediates the transport of vesicles to the plasma membrane. May also be required for some polarization process involved in dendrite formation.
Acylamino-acid-releasing enzyme	1	1.12	1	0.1922	P13798	Human	http://www.uniprot.org/uniprot/P13798	APEH	Cytoplasm	This enzyme catalyzes the hydrolysis of the N-terminal peptide bond of an N-acetylated peptide to generate an N-acetylated amino acid and a peptide with a free N-terminus. It preferentially cleaves off Ac-Ala, Ac-Met and Ac-Ser.
V-type proton ATPase 116 kDa subunit a3	3	1.19	1	0.1924	Q13488	Human	http://www.uniprot.org/uniprot/Q13488	TCIRG1	Membrane	Part of the proton channel of V-ATPases (By similarity). Seems to be directly involved in T-cell activation.
Coatomer subunit delta	6	1	1.08	0.1925	P48444	Human	http://www.uniprot.org/uniprot/P48444	ARCN1	Cytoplasm	The coatomer is a cytosolic protein complex that binds to dilysine motifs and reversibly associates with Golgi non-clathrin-coated vesicles, which further mediate biosynthetic protein transport from the ER, via the Golgi up to the trans Golgi network. Coatomer complex is required for budding from Golgi membranes, and is essential for the retrograde Golgi-to-ER transport of dilysine-tagged protein…
Target of Myb protein 1	1	1	1.47	0.1926	O60784	Human	http://www.uniprot.org/uniprot/O60784	TOM1	Cytoplasm	May be involved in intracellular trafficking. Probable association with membranes.
Ubiquitin carboxyl-terminal hydrolase 10	2	1.37	1	0.1926	Q14694	Human	http://www.uniprot.org/uniprot/Q14694	USP10	Cytoplasm	Hydrolase that can remove conjugated ubiquitin from target proteins such as p53/TP53, BECN1, SNX3 and CFTR. Acts as an essential regulator of p53/TP53 stability: in unstressed cells, specifically deubiquitinates p53/TP53 in the cytoplasm, leading to counteract MDM2 action and stabilize p53/TP53. Following DNA damage, translocates to the nucleus and deubiquitinates p53/TP53, leading to regulate th…
Ubiquitin carboxyl-terminal hydrolase 14	9	1	1.21	0.1928	P54578	Human	http://www.uniprot.org/uniprot/P54578	USP14	Cytoplasm	Proteasome-associated deubiquitinase which releases ubiquitin from the proteasome targeted ubiquitinated proteins. Ensures the regeneration of ubiquitin at the proteasome. Is a reversibly associated subunit of the proteasome and a large fraction of proteasome-free protein exists within the cell. Required for the degradation of the chemokine receptor CXCR4 which is critical for CXCL12-induced cell…
DISP complex protein LRCH3	1	1	1.51	0.1931	Q96II8	Human	http://www.uniprot.org/uniprot/Q96II8	LRCH3	Secreted
Elongation factor G, mitochondrial	4	1	1.4	0.1932	Q96RP9	Human	http://www.uniprot.org/uniprot/Q96RP9	GFM1	Mitochondrion	Mitochondrial GTPase that catalyzes the GTP-dependent ribosomal translocation step during translation elongation. During this step, the ribosome changes from the pre-translocational (PRE) to the post-translocational (POST) state as the newly formed A-site-bound peptidyl-tRNA and P-site-bound deacylated tRNA move to the P and E sites, respectively. Catalyzes the coordinated movement of the two tRN…
Sarcoplasmic/endoplasmic reticulum calcium ATPase 2	7	1.28	1	0.1934	P16615	Human	http://www.uniprot.org/uniprot/P16615	ATP2A2	Endoplasmic reticulum membrane	This magnesium-dependent enzyme catalyzes the hydrolysis of ATP coupled with the translocation of calcium from the cytosol to the sarcoplasmic reticulum lumen. Isoform 2 is involved in the regulation of the contraction/relaxation cycle.
NADH dehydrogenase [ubiquinone] 1 alpha subcomplex subunit 9, mitochondrial	6	1	1.2	0.1936	Q16795	Human	http://www.uniprot.org/uniprot/Q16795	NDUFA9	Mitochondrion matrix	Accessory subunit of the mitochondrial membrane respiratory chain NADH dehydrogenase (Complex I), that is believed not to be involved in catalysis. Complex I functions in the transfer of electrons from NADH to the respiratory chain. The immediate electron acceptor for the enzyme is believed to be ubiquinone.
General vesicular transport factor p115	10	1.28	1	0.1937	O60763	Human	http://www.uniprot.org/uniprot/O60763	USO1	Cytoplasm	General vesicular transport factor required for intercisternal transport in the Golgi stack; it is required for transcytotic fusion and/or subsequent binding of the vesicles to the target membrane. May well act as a vesicular anchor by interacting with the target membrane and holding the vesicular and target membranes in proximity (By similarity).
Rho-related GTP-binding protein RhoF	1	1	1.93	0.1939	Q9HBH0	Human	http://www.uniprot.org/uniprot/Q9HBH0	RHOF	Cell membrane	Plasma membrane-associated small GTPase which cycles between an active GTP-bound and an inactive GDP-bound state. Causes the formation of thin, actin-rich surface projections called filopodia. Functions cooperatively with CDC42 and Rac to generate additional structures, increasing the diversity of actin-based morphology.
RNA binding protein fox-1 homolog 2	1	1	1.45	0.1945	O43251	Human	http://www.uniprot.org/uniprot/O43251	RBFOX2	Nucleus	RNA-binding protein that regulates alternative splicing events by binding to 5'-UGCAUGU-3' elements. Prevents binding of U2AF2 to the 3'-splice site. Regulates alternative splicing of tissue-specific exons and of differentially spliced exons during erythropoiesis (By similarity). RNA-binding protein that seems to act as a coregulatory factor of ER-alpha.
Transcriptional repressor p66-beta	1	1	1.11	0.1945	Q8WXI9	Human	http://www.uniprot.org/uniprot/Q8WXI9	GATAD2B	Nucleus speckle	Transcriptional repressor. Enhances MBD2-mediated repression. Efficient repression requires the presence of GATAD2A. Targets MBD3 to discrete loci in the nucleus. May play a role in synapse development.
Collagen alpha-1(I) chain	2	6.11	1	0.1952	P02452	Human	http://www.uniprot.org/uniprot/P02452	COL1A1	Secreted	Type I collagen is a member of group I collagen (fibrillar forming collagen).
Probable ATP-dependent RNA helicase DDX17	11	1.08	1	0.1954	Q92841	Human	http://www.uniprot.org/uniprot/Q92841	DDX17	Nucleus	RNA-dependent ATPase activity. Involved in transcriptional regulation. Transcriptional coactivator for estrogen receptor ESR1. Increases ESR1 AF-1 domain-mediated transactivation. Synergizes with DDX5 and SRA1 RNA to activate MYOD1 transcriptional activity and probably involved in skeletal muscle differentiation. Required for zinc-finger antiviral protein ZC3HAV1-mediated mRNA degradation.
Calpain-2 catalytic subunit	12	1	1.08	0.1955	P17655	Human	http://www.uniprot.org/uniprot/P17655	CAPN2	Cytoplasm	Calcium-regulated non-lysosomal thiol-protease which catalyze limited proteolysis of substrates involved in cytoskeletal remodeling and signal transduction. Proteolytically cleaves MYOC at 'Arg-226' (PubMed:17650508).
GPI-anchor transamidase	2	1	1.59	0.1957	Q92643	Human	http://www.uniprot.org/uniprot/Q92643	PIGK	Endoplasmic reticulum membrane	Mediates GPI anchoring in the endoplasmic reticulum, by replacing a protein's C-terminal GPI attachment signal peptide with a pre-assembled GPI. During this transamidation reaction, the GPI transamidase forms a carbonyl intermediate with the substrate protein.
Acid ceramidase	2	1.02	1	0.1961	Q13510	Human	http://www.uniprot.org/uniprot/Q13510	ASAH1	Lysosome	Hydrolyzes the sphingolipid ceramide into sphingosine and free fatty acid.
DNA repair protein XRCC4	1	1	1.45	0.1962	Q13426	Human	http://www.uniprot.org/uniprot/Q13426	XRCC4	Nucleus	Involved in DNA non-homologous end joining (NHEJ) required for double-strand break repair and V(D)J recombination. Binds to DNA and to DNA ligase IV (LIG4). The LIG4-XRCC4 complex is responsible for the NHEJ ligation step, and XRCC4 enhances the joining activity of LIG4. Binding of the LIG4-XRCC4 complex to DNA ends is dependent on the assembly of the DNA-dependent protein kinase complex DNA-PK t…
Thioredoxin domain-containing protein 17	1	1	1.38	0.1965	Q9BRA2	Human	http://www.uniprot.org/uniprot/Q9BRA2	TXNDC17	Cytoplasm	Disulfide reductase. May participate in various redox reactions through the reversible oxidation of its active center dithiol to a disulfide and catalyze dithiol-disulfide exchange reactions. Modulates TNF-alpha signaling and NF-kappa-B activation. Has peroxidase activity and may contribute to the elimination of cellular hydrogen peroxide.
Coronin-1C	8	1	1.29	0.1968	Q9ULV4	Human	http://www.uniprot.org/uniprot/Q9ULV4	CORO1C	Cell membrane	May be involved in cytokinesis, motility, and signal transduction.
Dual specificity mitogen-activated protein kinase kinase 3	1	1	1.27	0.1972	P46734	Human	http://www.uniprot.org/uniprot/P46734	MAP2K3		Dual specificity kinase. Is activated by cytokines and environmental stress in vivo. Catalyzes the concomitant phosphorylation of a threonine and a tyrosine residue in the MAP kinase p38.
Ran GTPase-activating protein 1	7	1.12	1	0.1981	P46060	Human	http://www.uniprot.org/uniprot/P46060	RANGAP1	Cytoplasm	GTPase activator for the nuclear Ras-related regulatory protein Ran, converting it to the putatively inactive GDP-bound state.
Aldehyde dehydrogenase family 3 member A2	2	1.21	1	0.1982	P51648	Human	http://www.uniprot.org/uniprot/P51648	ALDH3A2	Endoplasmic reticulum membrane	Catalyzes the oxidation of long-chain aliphatic aldehydes to fatty acids. Active on a variety of saturated and unsaturated aliphatic aldehydes between 6 and 24 carbons in length. Responsible for conversion of the sphingosine 1-phosphate (S1P) degradation product hexadecenal to hexadecenoic acid.
Heterochromatin protein 1-binding protein 3	7	1.16	1	0.199	Q5SSJ5	Human	http://www.uniprot.org/uniprot/Q5SSJ5	HP1BP3	Nucleus	Component of heterochromatin that maintains heterochromatin integrity during G1/S progression and regulates the duration of G1 phase to critically influence cell proliferative capacity (PubMed:24830416). Mediates chromatin condensation during hypoxia, leading to increased tumor cell viability, radio-resistance, chemo-resistance and self-renewal(PubMed:25100860).
Oxysterol-binding protein-related protein 3	1	1.25	1	0.1995	Q9H4L5	Human	http://www.uniprot.org/uniprot/Q9H4L5	OSBPL3
60S acidic ribosomal protein P2	5	2.14	1	0.1999	P05387	Human	http://www.uniprot.org/uniprot/P05387	RPLP2		Plays an important role in the elongation step of protein synthesis.
Microtubule-associated protein 4	22	1.1	1	0.1999	P27816	Human	http://www.uniprot.org/uniprot/P27816	MAP4	Cytoplasm	Non-neuronal microtubule-associated protein. Promotes microtubule assembly.
Nuclear migration protein nudC	4	1.05	1	0.2	Q9Y266	Human	http://www.uniprot.org/uniprot/Q9Y266	NUDC	Cytoplasm	Plays a role in neurogenesis and neuronal migration (By similarity). Necessary for correct formation of mitotic spindles and chromosome separation during mitosis. Necessary for cytokinesis and cell proliferation.
ATP synthase subunit beta, mitochondrial	14	1.13	1	0.2001	P06576	Human	http://www.uniprot.org/uniprot/P06576	ATP5B	Mitochondrion	Mitochondrial membrane ATP synthase (F(1)F(0) ATP synthase or Complex V) produces ATP from ADP in the presence of a proton gradient across the membrane which is generated by electron transport complexes of the respiratory chain. F-type ATPases consist of two structural domains, F(1) - containing the extramembraneous catalytic core, and F(0) - containing the membrane proton channel, linked togethe…
Lamina-associated polypeptide 2, isoforms beta/gamma	7	1.16	1	0.2002	P42167	Human	http://www.uniprot.org/uniprot/P42167	TMPO	Nucleus inner membrane	May help direct the assembly of the nuclear lamina and thereby help maintain the structural organization of the nuclear envelope. Possible receptor for attachment of lamin filaments to the inner nuclear membrane. May be involved in the control of initiation of DNA replication through its interaction with NAKAP95.
Cysteine-rich protein 2	4	1	1.23	0.2003	P52943	Human	http://www.uniprot.org/uniprot/P52943	CRIP2
Triosephosphate isomerase	15	1	1.16	0.2006	P60174	Human	http://www.uniprot.org/uniprot/P60174	TPI1
Biogenesis of lysosome-related organelles complex 1 subunit 3	1	1	1.24	0.2009	Q6QNY0	Human	http://www.uniprot.org/uniprot/Q6QNY0	BLOC1S3	Cytoplasm	Component of the BLOC-1 complex, a complex that is required for normal biogenesis of lysosome-related organelles (LRO), such as platelet dense granules and melanosomes. In concert with the AP-3 complex, the BLOC-1 complex is required to target membrane protein cargos into vesicles assembled at cell bodies for delivery into neurites and nerve terminals. The BLOC-1 complex, in association with SNAR…
Uncharacterized protein C3orf38	1	0	1	0.201	Q5JPI3	Human	http://www.uniprot.org/uniprot/Q5JPI3	C3orf38		May be involved in apoptosis regulation.
3-beta-hydroxysteroid-Delta(8),Delta(7)-isomerase	1	1.07	1	0.201	Q15125	Human	http://www.uniprot.org/uniprot/Q15125	EBP	Endoplasmic reticulum membrane	Catalyzes the conversion of Delta(8)-sterols to their corresponding Delta(7)-isomers.
Sulfotransferase 1A3	2	1	2.52	0.2015	P0DMM9	Human	http://www.uniprot.org/uniprot/P0DMM9	SULT1A3	Cytoplasm	Sulfotransferase that utilizes 3'-phospho-5'-adenylyl sulfate (PAPS) as sulfonate donor to catalyze the sulfate conjugation of phenolic monoamines (neurotransmitters such as dopamine, norepinephrine and serotonin) and phenolic and catechol drugs.
Ras-related protein Rab-21	1	1	1.61	0.2016	Q9UL25	Human	http://www.uniprot.org/uniprot/Q9UL25	RAB21	Endoplasmic reticulum membrane	Regulates integrin internalization and recycling, but does not influence the traffic of endosomally translocated receptors in general. As a result, may regulate cell adhesion and migration (By similarity). During the mitosis of adherent cells, controls the endosomal trafficking of integrins which is required for the successful completion of cytokinesis. Involved in neurite growth (By similarity).
Xaa-Pro dipeptidase	2	1	1.51	0.2017	P12955	Human	http://www.uniprot.org/uniprot/P12955	PEPD		Splits dipeptides with a prolyl or hydroxyprolyl residue in the C-terminal position. Plays an important role in collagen metabolism because the high level of iminoacids in collagen.
Fermitin family homolog 3	9	1	1.22	0.2018	Q86UX7	Human	http://www.uniprot.org/uniprot/Q86UX7	FERMT3	Cell projection	Plays a central role in cell adhesion in hematopoietic cells. Acts by activating the integrin beta-1-3 (ITGB1, ITGB2 and ITGB3). Required for integrin-mediated platelet adhesion and leukocyte adhesion to endothelial cells. Required for activation of integrin beta-2 (ITGB2) in polymorphonuclear granulocytes (PMNs) (By similarity).
TBC1 domain family member 17	1	1.27	1	0.2025	Q9HA65	Human	http://www.uniprot.org/uniprot/Q9HA65	TBC1D17	Cytoplasmic vesicle	Probable GTPase-activating protein for Rab8; its transient association with Rab8 is mediated by OPTN. Inhibits Rab8-mediated endocytic trafficking, such as of transferrin receptor (TfR) and reduces Rab8 recruitnment to tubules emanating from the endocytic recycling compartment (ERC). Involved in regulation of autophagy. Mediates inhibition of autophagy caused by the OPTN variant GLC1E LYS-50; the…
28S ribosomal protein S22, mitochondrial	1	1.28	1	0.2025	P82650	Human	http://www.uniprot.org/uniprot/P82650	MRPS22	Mitochondrion
Chromatin target of PRMT1 protein	2	1	1.08	0.2026	Q9Y3Y2	Human	http://www.uniprot.org/uniprot/Q9Y3Y2	CHTOP	Nucleus	Plays an important role in the ligand-dependent activation of estrogen receptor target genes. May play a role in the silencing of fetal globin genes. Recruits the 5FMC complex to ZNF148, leading to desumoylation of ZNF148 and subsequent transactivation of ZNF148 target genes.
Myeloid-derived growth factor	4	1	1.34	0.2027	Q969H8	Human	http://www.uniprot.org/uniprot/Q969H8	C19orf10	Secreted
Stomatin	5	1.41	1	0.2028	P27105	Human	http://www.uniprot.org/uniprot/P27105	STOM	Cell membrane	Regulates ion channel activity and transmembrane ion transport. Regulates ASIC2 and ASIC3 channel activity.
Elongation factor 1-gamma	11	1	1.24	0.203	P26641	Human	http://www.uniprot.org/uniprot/P26641	EEF1G		Probably plays a role in anchoring the complex to other cellular components.
Cathepsin Z	3	1	1.05	0.2031	Q9UBR2	Human	http://www.uniprot.org/uniprot/Q9UBR2	CTSZ	Lysosome	Exhibits carboxy-monopeptidase as well as carboxy-dipeptidase activity.
Pre-mRNA-processing factor 19	4	1.27	1	0.2032	Q9UMS4	Human	http://www.uniprot.org/uniprot/Q9UMS4	PRPF19	Nucleus	Ubiquitin-protein ligase which is a core component of several complexes mainly involved pre-mRNA splicing and DNA repair. Core component of the PRP19C/Prp19 complex/NTC/Nineteen complex which is part of the spliceosome and participates in its assembly, its remodeling and is required for its activity. During assembly of the spliceosome, mediates 'Lys-63'-linked polyubiquitination of the U4 spliceo…
Histone H4-like protein type G	1	1	1.75	0.2037	Q99525	Human	http://www.uniprot.org/uniprot/Q99525	HIST1H4G	Nucleus	Core component of nucleosome. Nucleosomes wrap and compact DNA into chromatin, limiting DNA accessibility to the cellular machineries which require DNA as a template. Histones thereby play a central role in transcription regulation, DNA repair, DNA replication and chromosomal stability. DNA accessibility is regulated via a complex set of post-translational modifications of histones, also called h…
Arylsulfatase A	1	1	1.35	0.2037	P15289	Human	http://www.uniprot.org/uniprot/P15289	ARSA	Lysosome	Hydrolyzes cerebroside sulfate.
60S ribosomal protein L9	5	1	1.16	0.2038	P32969	Human	http://www.uniprot.org/uniprot/P32969	RPL9
Phospholipase A2 group XV	1	1.33	1	0.204	Q8NCC3	Human	http://www.uniprot.org/uniprot/Q8NCC3	PLA2G15	Lysosome	Has transacylase and calcium-independent phospholipase A2 activity. Catalyzes the formation of 1-O-acyl-N-acetylsphingosine and the concomitant release of a lyso-phospholipid (By similarity). May have weak lysophospholipase activity.
60S ribosomal protein L35a	5	1.12	1	0.2042	P18077	Human	http://www.uniprot.org/uniprot/P18077	RPL35A		Required for the proliferation and viability of hematopoietic cells. Plays a role in 60S ribosomal subunit formation. The protein was found to bind to both initiator and elongator tRNAs and consequently was assigned to the P site or P and A site.
Keratin, type I cytoskeletal 13	1	1.92	1	0.2044	P13646	Human	http://www.uniprot.org/uniprot/P13646	KRT13
Alpha-N-acetylglucosaminidase	1	1	1.1	0.2045	P54802	Human	http://www.uniprot.org/uniprot/P54802	NAGLU	Lysosome	Involved in the degradation of heparan sulfate.
Alpha-N-acetylgalactosaminidase	1	1.19	1	0.2046	P17050	Human	http://www.uniprot.org/uniprot/P17050	NAGA	Lysosome	Removes terminal alpha-N-acetylgalactosamine residues from glycolipids and glycopeptides. Required for the breakdown of glycolipids.
UPF0488 protein C8orf33	1	1	1.2	0.2047	Q9H7E9	Human	http://www.uniprot.org/uniprot/Q9H7E9	C8orf33
Heterogeneous nuclear ribonucleoprotein D0	4	1	1.32	0.2049	Q14103	Human	http://www.uniprot.org/uniprot/Q14103	HNRNPD	Nucleus	Binds with high affinity to RNA molecules that contain AU-rich elements (AREs) found within the 3'-UTR of many proto-oncogenes and cytokine mRNAs. Also binds to double- and single-stranded DNA sequences in a specific manner and functions a transcription factor. Each of the RNA-binding domains specifically can bind solely to a single-stranded non-monotonous 5'-UUAG-3' sequence and also weaker to t…
Four and a half LIM domains protein 1	1	1.48	1	0.2055	Q13642	Human	http://www.uniprot.org/uniprot/Q13642	FHL1	Cytoplasm	May have an involvement in muscle development or hypertrophy.
Transmembrane protein 109	4	1	1.13	0.2063	Q9BVC6	Human	http://www.uniprot.org/uniprot/Q9BVC6	TMEM109	Nucleus outer membrane
Calcium-binding mitochondrial carrier protein SCaMC-1	3	1.21	1	0.2063	Q6NUK1	Human	http://www.uniprot.org/uniprot/Q6NUK1	SLC25A24	Mitochondrion inner membrane	Calcium-dependent mitochondrial solute carrier. Mediates the reversible, electroneutral exchange of Mg-ATP or Mg-ADP against phosphate ions, catalyzing the net uptake or efflux of adenine nucleotides across the mitochondrial inner membrane. Nucleotide transport is inactive when cytosolic calcium levels are low, and is activated by an increase in cytosolic calcium levels. May play a role in protec…
SNW domain-containing protein 1	1	1.9	1	0.2064	Q13573	Human	http://www.uniprot.org/uniprot/Q13573	SNW1	Nucleus	Involved in transcriptional regulation. Modulates TGF-beta-mediated transcription via association with SMAD proteins, MYOD1-mediated transcription via association with PABPN1, RB1-mediated transcriptional repression, and retinoid-X receptor (RXR)- and vitamin D receptor (VDR)-dependent gene transcription in a cell line-specific manner probably involving coactivators NCOA1 and GRIP1. Is involved i…
RNA-binding protein FUS	6	1.08	1	0.2071	P35637	Human	http://www.uniprot.org/uniprot/P35637	FUS	Nucleus	Binds both single-stranded and double-stranded DNA and promotes ATP-independent annealing of complementary single-stranded DNAs and D-loop formation in superhelical double-stranded DNA. May play a role in maintenance of genomic integrity.
Multifunctional procollagen lysine hydroxylase and glycosyltransferase LH3	7	1	1.1	0.2072	O60568	Human	http://www.uniprot.org/uniprot/O60568	PLOD3	Rough endoplasmic reticulum membrane	Forms hydroxylysine residues in -Xaa-Lys-Gly- sequences in collagens. These hydroxylysines serve as sites of attachment for carbohydrate units and are essential for the stability of the intermolecular collagen cross-links.
Bifunctional 3'-phosphoadenosine 5'-phosphosulfate synthase 2	8	1	1.07	0.2074	O95340	Human	http://www.uniprot.org/uniprot/O95340	PAPSS2		Bifunctional enzyme with both ATP sulfurylase and APS kinase activity, which mediates two steps in the sulfate activation pathway. The first step is the transfer of a sulfate group to ATP to yield adenosine 5'-phosphosulfate (APS), and the second step is the transfer of a phosphate group from ATP to APS yielding 3'-phosphoadenylylsulfate (PAPS: activated sulfate donor used by sulfotransferase). I…
Basic leucine zipper and W2 domain-containing protein 2	2	1	1.04	0.2076	Q9Y6E2	Human	http://www.uniprot.org/uniprot/Q9Y6E2	BZW2		May be involved in neuronal differentiation.
NADPH:adrenodoxin oxidoreductase, mitochondrial	3	1.06	1	0.2078	P22570	Human	http://www.uniprot.org/uniprot/P22570	FDXR	Mitochondrion matrix	Serves as the first electron transfer protein in all the mitochondrial P450 systems. Including cholesterol side chain cleavage in all steroidogenic tissues, steroid 11-beta hydroxylation in the adrenal cortex, 25-OH-vitamin D3-24 hydroxylation in the kidney, and sterol C-27 hydroxylation in the liver.
Myristoylated alanine-rich C-kinase substrate	9	1.66	1	0.2078	P29966	Human	http://www.uniprot.org/uniprot/P29966	MARCKS	Cytoplasm	MARCKS is the most prominent cellular substrate for protein kinase C. This protein binds calmodulin, actin, and synapsin. MARCKS is a filamentous (F) actin cross-linking protein.
Alpha-actinin-4	32	1	1.2	0.208	O43707	Human	http://www.uniprot.org/uniprot/O43707	ACTN4	Nucleus	F-actin cross-linking protein which is thought to anchor actin to a variety of intracellular structures. This is a bundling protein (Probable). Probably involved in vesicular trafficking via its association with the CART complex. The CART complex is necessary for efficient transferrin receptor recycling but not for EGFR degradation (PubMed:15772161). Involved in tight junction assembly in epithel…
Transferrin receptor protein 1	11	1	1.29	0.2082	P02786	Human	http://www.uniprot.org/uniprot/P02786	TFRC	Cell membrane	Cellular uptake of iron occurs via receptor-mediated endocytosis of ligand-occupied transferrin receptor into specialized endosomes. Endosomal acidification leads to iron release. The apotransferrin-receptor complex is then recycled to the cell surface with a return to neutral pH and the concomitant loss of affinity of apotransferrin for its receptor. Transferrin receptor is necessary for develop…
Band 4.1-like protein 2	8	1	1.17	0.2084	O43491	Human	http://www.uniprot.org/uniprot/O43491	EPB41L2	Cytoplasm
Protein phosphatase inhibitor 2	1	1	1.31	0.2087	P41236	Human	http://www.uniprot.org/uniprot/P41236	PPP1R2		Inhibitor of protein-phosphatase 1.
Transitional endoplasmic reticulum ATPase	20	1	1.05	0.2089	P55072	Human	http://www.uniprot.org/uniprot/P55072	VCP	Cytoplasm	Necessary for the fragmentation of Golgi stacks during mitosis and for their reassembly after mitosis. Involved in the formation of the transitional endoplasmic reticulum (tER). The transfer of membranes from the endoplasmic reticulum to the Golgi apparatus occurs via 50-70 nm transition vesicles which derive from part-rough, part-smooth transitional elements of the endoplasmic reticulum (tER). V…
Actin-related protein 2/3 complex subunit 1A	2	1	1.27	0.2089	Q92747	Human	http://www.uniprot.org/uniprot/Q92747	ARPC1A	Cytoplasm	Probably functions as component of the Arp2/3 complex which is involved in regulation of actin polymerization and together with an activating nucleation-promoting factor (NPF) mediates the formation of branched actin networks.
Transducin beta-like protein 2	1	1.22	1	0.2093	Q9Y4P3	Human	http://www.uniprot.org/uniprot/Q9Y4P3	TBL2
Isopentenyl-diphosphate Delta-isomerase 1	1	1	1.1	0.2095	Q13907	Human	http://www.uniprot.org/uniprot/Q13907	IDI1	Peroxisome	Catalyzes the 1,3-allylic rearrangement of the homoallylic substrate isopentenyl (IPP) to its highly electrophilic allylic isomer, dimethylallyl diphosphate (DMAPP).
Aflatoxin B1 aldehyde reductase member 2	2	1	1.29	0.2098	O43488	Human	http://www.uniprot.org/uniprot/O43488	AKR7A2	Golgi apparatus	Catalyzes the NADPH-dependent reduction of succinic semialdehyde to gamma-hydroxybutyrate. May have an important role in producing the neuromodulator gamma-hydroxybutyrate (GHB). Has broad substrate specificity. Has NADPH-dependent aldehyde reductase activity towards 2-carboxybenzaldehyde, 2-nitrobenzaldehyde and pyridine-2-aldehyde (in vitro). Can reduce 1,2-naphthoquinone and 9,10-phenanthreneq…
CD99 antigen	1	1.84	1	0.2098	P14209	Human	http://www.uniprot.org/uniprot/P14209	CD99	Membrane	Involved in T-cell adhesion processes and in spontaneous rosette formation with erythrocytes. Plays a role in a late step of leukocyte extravasation helping leukocytes to overcome the endothelial basement membrane. Acts at the same site as, but independently of, PECAM1. Involved in T-cell adhesion processes (By similarity).
U2 small nuclear ribonucleoprotein A'	2	1.25	1	0.2103	P09661	Human	http://www.uniprot.org/uniprot/P09661	SNRPA1	Nucleus	This protein is associated with sn-RNP U2. It helps the A' protein to bind stem loop IV of U2 snRNA.
Lipoamide acyltransferase component of branched-chain alpha-keto acid dehydrogenase complex, mitochondrial	1	1	1.11	0.2106	P11182	Human	http://www.uniprot.org/uniprot/P11182	DBT	Mitochondrion matrix	The branched-chain alpha-keto dehydrogenase complex catalyzes the overall conversion of alpha-keto acids to acyl-CoA and CO(2). It contains multiple copies of three enzymatic components: branched-chain alpha-keto acid decarboxylase (E1), lipoamide acyltransferase (E2) and lipoamide dehydrogenase (E3). Within this complex, the catalytic function of this enzyme is to accept, and to transfer to coen…
Eukaryotic translation initiation factor 2 subunit 2	7	1	1.04	0.2107	P20042	Human	http://www.uniprot.org/uniprot/P20042	EIF2S2		eIF-2 functions in the early steps of protein synthesis by forming a ternary complex with GTP and initiator tRNA. This complex binds to a 40S ribosomal subunit, followed by mRNA binding to form a 43S preinitiation complex. Junction of the 60S ribosomal subunit to form the 80S initiation complex is preceded by hydrolysis of the GTP bound to eIF-2 and release of an eIF-2-GDP binary complex. In orde…
Pyrroline-5-carboxylate reductase 1, mitochondrial	2	1	1.12	0.2107	P32322	Human	http://www.uniprot.org/uniprot/P32322	PYCR1	Mitochondrion	Housekeeping enzyme that catalyzes the last step in proline biosynthesis. Can utilize both NAD and NADP, but has higher affinity for NAD. Involved in the cellular response to oxidative stress.
Very-long-chain (3R)-3-hydroxyacyl-CoA dehydratase 3	2	1.09	1	0.2107	Q9P035	Human	http://www.uniprot.org/uniprot/Q9P035	PTPLAD1	Endoplasmic reticulum membrane	Catalyzes the third of the four reactions of the long-chain fatty acids elongation cycle. This endoplasmic reticulum-bound enzymatic process, allows the addition of two carbons to the chain of long- and very long-chain fatty acids/VLCFAs per cycle. This enzyme catalyzes the dehydration of the 3-hydroxyacyl-CoA intermediate into trans-2,3-enoyl-CoA, within each cycle of fatty acid elongation. Ther…
Histone H4	8	1.12	1	0.2111	P62805	Human	http://www.uniprot.org/uniprot/P62805	HIST1H4A	Nucleus	Core component of nucleosome. Nucleosomes wrap and compact DNA into chromatin, limiting DNA accessibility to the cellular machineries which require DNA as a template. Histones thereby play a central role in transcription regulation, DNA repair, DNA replication and chromosomal stability. DNA accessibility is regulated via a complex set of post-translational modifications of histones, also called h…
Cytoplasmic tyrosine-protein kinase BMX	2	1.04	1	0.2115	P51813	Human	http://www.uniprot.org/uniprot/P51813	BMX	Cytoplasm	Non-receptor tyrosine kinase that plays central but diverse modulatory roles in various signaling processes involved in the regulation of actin reorganization, cell migration, cell proliferation and survival, cell adhesion, and apoptosis. Participates in signal transduction stimulated by growth factor receptors, cytokine receptors, G-protein coupled receptors, antigen receptors and integrins. Ind…
60S ribosome subunit biogenesis protein NIP7 homolog	1	1	1.92	0.2118	Q9Y221	Human	http://www.uniprot.org/uniprot/Q9Y221	NIP7	Nucleus	Required for proper 34S pre-rRNA processing and 60S ribosome subunit assembly.
Calpastatin	5	1.14	1	0.2118	P20810	Human	http://www.uniprot.org/uniprot/P20810	CAST		Specific inhibition of calpain (calcium-dependent cysteine protease). Plays a key role in postmortem tenderization of meat and have been proposed to be involved in muscle protein degradation in living tissue.
Nuclear pore complex protein Nup50	2	1.03	1	0.2125	Q9UKX7	Human	http://www.uniprot.org/uniprot/Q9UKX7	NUP50	Nucleus	Component of the nuclear pore complex that has a direct role in nuclear protein import. Actively displaces NLSs from importin-alpha, and facilitates disassembly of the importin-alpha:beta-cargo complex and importin recycling. Interacts with multiple transport receptor proteins including CDKN1B. This interaction is required for correct intracellular transport and degradation of CDKN1B.
Serine/threonine-protein phosphatase 2B catalytic subunit alpha isoform	6	1.17	1	0.2127	Q08209	Human	http://www.uniprot.org/uniprot/Q08209	PPP3CA	Cell membrane	Calcium-dependent, calmodulin-stimulated protein phosphatase. Many of the substrates contain a PxIxIT motif. This subunit may have a role in the calmodulin activation of calcineurin. Dephosphorylates DNM1L, HSPB1 and SSH1.
SWI/SNF complex subunit SMARCC2	1	1	1.23	0.2129	Q8TAQ2	Human	http://www.uniprot.org/uniprot/Q8TAQ2	SMARCC2	Nucleus	Involved in transcriptional activation and repression of select genes by chromatin remodeling (alteration of DNA-nucleosome topology). Can stimulate the ATPase activity of the catalytic subunit of these complexes. May be required for CoREST dependent repression of neuronal specific gene promoters in non-neuronal cells. Belongs to the neural progenitors-specific chromatin remodeling complex (npBAF…
Eukaryotic translation initiation factor 3 subunit F	3	1.29	1	0.213	O00303	Human	http://www.uniprot.org/uniprot/O00303	EIF3F	Cytoplasm	Component of the eukaryotic translation initiation factor 3 (eIF-3) complex, which is required for several steps in the initiation of protein synthesis. The eIF-3 complex associates with the 40S ribosome and facilitates the recruitment of eIF-1, eIF-1A, eIF-2:GTP:methionyl-tRNAi and eIF-5 to form the 43S preinitiation complex (43S PIC). The eIF-3 complex stimulates mRNA recruitment to the 43S PIC…
WASH complex subunit 5	1	1	1.33	0.213	Q12768	Human	http://www.uniprot.org/uniprot/Q12768	KIAA0196	Cytoplasm	Acts at least in part as component of the WASH core complex whose assembly at the surface of endosomes seems to inhibit WASH nucleation-promoting factor (NPF) activity in recruiting and activating the Arp2/3 complex to induce actin polymerization, and which is involved in regulation of the fission of tubules that serve as transport intermediates during endosome sorting (PubMed:19922875, PubMed:20…
Integrin alpha-6	2	1	1.01	0.2132	P23229	Human	http://www.uniprot.org/uniprot/P23229	ITGA6	Cell membrane	Integrin alpha-6/beta-1 is a receptor for laminin on platelets. Integrin alpha-6/beta-4 is a receptor for laminin in epithelial cells and it plays a critical structural role in the hemidesmosome.
Collagen alpha-1(XVIII) chain	9	1	1.03	0.2133	P39060	Human	http://www.uniprot.org/uniprot/P39060	COL18A1	Secreted	COLA18A probably plays a major role in determining the retinal structure as well as in the closure of the neural tube.
Gamma-glutamyl hydrolase	3	1	1.21	0.2136	Q92820	Human	http://www.uniprot.org/uniprot/Q92820	GGH	Secreted	Hydrolyzes the polyglutamate sidechains of pteroylpolyglutamates. Progressively removes gamma-glutamyl residues from pteroylpoly-gamma-glutamate to yield pteroyl-alpha-glutamate (folic acid) and free glutamate. May play an important role in the bioavailability of dietary pteroylpolyglutamates and in the metabolism of pteroylpolyglutamates and antifolates.
DNA replication licensing factor MCM4	1	1.45	1	0.2136	P33991	Human	http://www.uniprot.org/uniprot/P33991	MCM4	Nucleus	Acts as component of the MCM2-7 complex (MCM complex) which is the putative replicative helicase essential for 'once per cell cycle' DNA replication initiation and elongation in eukaryotic cells. The active ATPase sites in the MCM2-7 ring are formed through the interaction surfaces of two neighboring subunits such that a critical structure of a conserved arginine finger motif is provided in trans…
Aminoacylase-1	1	0	1	0.2136	Q03154	Human	http://www.uniprot.org/uniprot/Q03154	ACY1	Cytoplasm	Involved in the hydrolysis of N-acylated or N-acetylated amino acids (except L-aspartate).
Moesin	45	1	1.18	0.2137	P26038	Human	http://www.uniprot.org/uniprot/P26038	MSN	Cell membrane	Probably involved in connections of major cytoskeletal structures to the plasma membrane. May inhibit herpes simplex virus 1 infection at an early stage.
Methylmalonate-semialdehyde dehydrogenase [acylating], mitochondrial	2	1	1.23	0.2138	Q02252	Human	http://www.uniprot.org/uniprot/Q02252	ALDH6A1	Mitochondrion	Plays a role in valine and pyrimidine metabolism. Binds fatty acyl-CoA.
Core histone macro-H2A.1	7	1	1.02	0.2139	O75367	Human	http://www.uniprot.org/uniprot/O75367	H2AFY	Nucleus	Variant histone H2A which replaces conventional H2A in a subset of nucleosomes where it represses transcription. Nucleosomes wrap and compact DNA into chromatin, limiting DNA accessibility to the cellular machineries which require DNA as a template. Histones thereby play a central role in transcription regulation, DNA repair, DNA replication and chromosomal stability. DNA accessibility is regulat…
Eukaryotic translation initiation factor 5A-1	5	1.26	1	0.214	P63241	Human	http://www.uniprot.org/uniprot/P63241	EIF5A	Cytoplasm	mRNA-binding protein involved in translation elongation. Has an important function at the level of mRNA turnover, probably acting downstream of decapping. Involved in actin dynamics and cell cycle progression, mRNA decay and probably in a pathway involved in stress response and maintenance of cell wall integrity. With syntenin SDCBP, functions as a regulator of p53/TP53 and p53/TP53-dependent apo…
Rab GTPase-binding effector protein 2	1	1	1.39	0.2145	Q9H5N1	Human	http://www.uniprot.org/uniprot/Q9H5N1	RABEP2	Cytoplasm	Plays a role in membrane trafficking and in homotypic early endosome fusion.
Protein kinase C and casein kinase substrate in neurons protein 2	6	1	1.1	0.2145	Q9UNF0	Human	http://www.uniprot.org/uniprot/Q9UNF0	PACSIN2	Cytoplasm	Lipid-binding protein that is able to promote the tubulation of the phosphatidic acid-containing membranes it preferentially binds. Plays a role in intracellular vesicle-mediated transport. Involved in the endocytosis of cell-surface receptors like the EGF receptor, contributing to its internalization in the absence of EGF stimulus. May also play a role in the formation of caveolae at the cell me…
Nucleophosmin	10	1.18	1	0.2148	P06748	Human	http://www.uniprot.org/uniprot/P06748	NPM1	Nucleus	Involved in diverse cellular processes such as ribosome biogenesis, centrosome duplication, protein chaperoning, histone assembly, cell proliferation, and regulation of tumor suppressors p53/TP53 and ARF. Binds ribosome presumably to drive ribosome nuclear export. Associated with nucleolar ribonucleoprotein structures and bind single-stranded nucleic acids. Acts as a chaperonin for the core histo…
Alkyldihydroxyacetonephosphate synthase, peroxisomal	3	1	1.19	0.2149	O00116	Human	http://www.uniprot.org/uniprot/O00116	AGPS	Peroxisome membrane	Catalyzes the exchange of an acyl for a long-chain alkyl group and the formation of the ether bond in the biosynthesis of ether phospholipids.
Dynamin-2	4	1.19	1	0.2149	P50570	Human	http://www.uniprot.org/uniprot/P50570	DNM2	Cytoplasm	Microtubule-associated force-producing protein involved in producing microtubule bundles and able to bind and hydrolyze GTP. Plays a role in the regulation of neuron morphology, axon growth and formation of neuronal growth cones (By similarity). Plays an important role in vesicular trafficking processes, in particular endocytosis. Involved in cytokinesis.
Common contaminant in samples	9	1	1.36	0.2155	CRAP0086	Other	http://www.uniprot.org/uniprot/CRAP0086
T-complex protein 1 subunit delta	8	1	1.08	0.2156	P50991	Human	http://www.uniprot.org/uniprot/P50991	CCT4	Cytoplasm	Molecular chaperone; assists the folding of proteins upon ATP hydrolysis. As part of the BBS/CCT complex may play a role in the assembly of BBSome, a complex involved in ciliogenesis regulating transports vesicles to the cilia. Known to play a role, in vitro, in the folding of actin and tubulin.
Epsin-1	1	1	1.48	0.2159	Q9Y6I3	Human	http://www.uniprot.org/uniprot/Q9Y6I3	EPN1	Cytoplasm	Binds to membranes enriched in phosphatidylinositol 4,5-bisphosphate (PtdIns(4,5)P2). Modifies membrane curvature and facilitates the formation of clathrin-coated invaginations (By similarity). Regulates receptor-mediated endocytosis.
BRCA2 and CDKN1A-interacting protein	3	0	1	0.216	Q9P287	Human	http://www.uniprot.org/uniprot/Q9P287	BCCIP	Nucleus	May promote cell cycle arrest by enhancing the inhibition of CDK2 activity by CDKN1A. May be required for repair of DNA damage by homologous recombination in conjunction with BRCA2. May not be involved in non-homologous end joining (NHEJ).
CAP-Gly domain-containing linker protein 1	2	1.24	1	0.2161	P30622	Human	http://www.uniprot.org/uniprot/P30622	CLIP1	Cytoplasm	Binds to the plus end of microtubules and regulates the dynamics of the microtubule cytoskeleton. Promotes microtubule growth and microtubule bundling. Links cytoplasmic vesicles to microtubules and thereby plays an important role in intracellular vesicle trafficking. Plays a role macropinocytosis and endosome trafficking.
Cyclin-dependent kinase 6	2	1	1.38	0.2168	Q00534	Human	http://www.uniprot.org/uniprot/Q00534	CDK6	Cytoplasm	Serine/threonine-protein kinase involved in the control of the cell cycle and differentiation; promotes G1/S transition. Phosphorylates pRB/RB1 and NPM1. Interacts with D-type G1 cyclins during interphase at G1 to form a pRB/RB1 kinase and controls the entrance into the cell cycle. Involved in initiation and maintenance of cell cycle exit during cell differentiation; prevents cell proliferation a…
PEST proteolytic signal-containing nuclear protein	2	1	1.28	0.2169	Q8WW12	Human	http://www.uniprot.org/uniprot/Q8WW12	PCNP	Nucleus	May be involved in cell cycle regulation.
GTP-binding nuclear protein Ran	6	1	1.15	0.2177	P62826	Human	http://www.uniprot.org/uniprot/P62826	RAN	Nucleus	GTP-binding protein involved in nucleocytoplasmic transport. Required for the import of protein into the nucleus and also for RNA export. Involved in chromatin condensation and control of cell cycle (By similarity). The complex with BIRC5/ survivin plays a role in mitotic spindle formation by serving as a physical scaffold to help deliver the RAN effector molecule TPX2 to microtubules. Acts as a …
Histone-binding protein RBBP7	6	1	1.11	0.2177	Q16576	Human	http://www.uniprot.org/uniprot/Q16576	RBBP7	Nucleus	Core histone-binding subunit that may target chromatin remodeling factors, histone acetyltransferases and histone deacetylases to their histone substrates in a manner that is regulated by nucleosomal DNA. Component of several complexes which regulate chromatin metabolism. These include the type B histone acetyltransferase (HAT) complex, which is required for chromatin assembly following DNA repli…
60S ribosomal protein L4	8	1	1.19	0.2177	P36578	Human	http://www.uniprot.org/uniprot/P36578	RPL4
Epidermal growth factor receptor substrate 15	3	1.15	1	0.2178	P42566	Human	http://www.uniprot.org/uniprot/P42566	EPS15	Cytoplasm	Involved in cell growth regulation. May be involved in the regulation of mitogenic signals and control of cell proliferation. Involved in the internalization of ligand-inducible receptors of the receptor tyrosine kinase (RTK) type, in particular EGFR. Plays a role in the assembly of clathrin-coated pits (CCPs). Acts as a clathrin adapter required for post-Golgi trafficking. Seems to be involved i…
Tyrosine-protein kinase CSK	2	1	1.27	0.2178	P41240	Human	http://www.uniprot.org/uniprot/P41240	CSK	Cytoplasm	Non-receptor tyrosine-protein kinase that plays an important role in the regulation of cell growth, differentiation, migration and immune response. Phosphorylates tyrosine residues located in the C-terminal tails of Src-family kinases (SFKs) including LCK, SRC, HCK, FYN, LYN or YES1. Upon tail phosphorylation, Src-family members engage in intramolecular interactions between the phosphotyrosine ta…
ATP-binding cassette sub-family F member 2	2	1	1.55	0.218	Q9UG63	Human	http://www.uniprot.org/uniprot/Q9UG63	ABCF2
Prolyl 4-hydroxylase subunit alpha-3	2	1.3	1	0.2181	Q7Z4N8	Human	http://www.uniprot.org/uniprot/Q7Z4N8	P4HA3	Endoplasmic reticulum lumen	Catalyzes the post-translational formation of 4-hydroxyproline in -Xaa-Pro-Gly- sequences in collagens and other proteins.
Haloacid dehalogenase-like hydrolase domain-containing 5	3	1	1.61	0.2181	Q9BXW7	Human	http://www.uniprot.org/uniprot/Q9BXW7	CECR5
Nucleolar RNA helicase 2	7	1	1.06	0.2184	Q9NR30	Human	http://www.uniprot.org/uniprot/Q9NR30	DDX21	Nucleus	RNA helicase that acts as a sensor of the transcriptional status of both RNA polymerase (Pol) I and II: promotes ribosomal RNA (rRNA) processing and transcription from polymerase II (Pol II) (PubMed:25470060). Binds various RNAs, such as rRNAs, snoRNAs, 7SK and, at lower extent, mRNAs (PubMed:25470060). In the nucleolus, localizes to rDNA locus, where it directly binds rRNAs and snoRNAs, and prom…
60S ribosomal protein L17	5	1.16	1	0.2188	P18621	Human	http://www.uniprot.org/uniprot/P18621	RPL17
Guanine nucleotide-binding protein subunit alpha-11	6	1.43	1	0.2191	P29992	Human	http://www.uniprot.org/uniprot/P29992	GNA11	Cell membrane	Guanine nucleotide-binding proteins (G proteins) are involved as modulators or transducers in various transmembrane signaling systems. Acts as an activator of phospholipase C.
Lysosome-associated membrane glycoprotein 1	5	1	1.27	0.2191	P11279	Human	http://www.uniprot.org/uniprot/P11279	LAMP1	Cell membrane	Presents carbohydrate ligands to selectins. Also implicated in tumor cell metastasis.
Coactosin-like protein	4	1	1.06	0.2192	Q14019	Human	http://www.uniprot.org/uniprot/Q14019	COTL1	Cytoplasm	Binds to F-actin in a calcium-independent manner. Has no direct effect on actin depolymerization. Acts as a chaperone for ALOX5 (5LO), influencing both its stability and activity in leukotrienes synthesis.
4F2 cell-surface antigen heavy chain	5	1.3	1	0.2193	P08195	Human	http://www.uniprot.org/uniprot/P08195	SLC3A2	Apical cell membrane	Required for the function of light chain amino-acid transporters. Involved in sodium-independent, high-affinity transport of large neutral amino acids such as phenylalanine, tyrosine, leucine, arginine and tryptophan. Involved in guiding and targeting of LAT1 and LAT2 to the plasma membrane. When associated with SLC7A6 or SLC7A7 acts as an arginine/glutamine exchanger, following an antiport mecha…
Fermitin family homolog 2	9	1	1.35	0.2196	Q96AC1	Human	http://www.uniprot.org/uniprot/Q96AC1	FERMT2	Cytoplasm	Scaffolding protein that enhances integrin activation mediated by TLN1 and/or TLN2, but activates integrins only weakly by itself. Binds to membranes enriched in phosphoinositides. Enhances integrin-mediated cell adhesion onto the extracellular matrix and cell spreading; this requires both its ability to interact with integrins and with phospholipid membranes. Required for the assembly of focal a…
ADP-ribosylation factor GTPase-activating protein 2	1	1.24	1	0.2197	Q8N6H7	Human	http://www.uniprot.org/uniprot/Q8N6H7	ARFGAP2	Cytoplasm	GTPase-activating protein (GAP) for ADP ribosylation factor 1 (ARF1). Implicated in coatomer-mediated protein transport between the Golgi complex and the endoplasmic reticulum. Hydrolysis of ARF1-bound GTP may lead to dissociation of coatomer from Golgi-derived membranes to allow fusion with target membranes.
AP-3 complex subunit delta-1	3	1.05	1	0.2198	O14617	Human	http://www.uniprot.org/uniprot/O14617	AP3D1	Cytoplasm	Part of the AP-3 complex, an adaptor-related complex which is not clathrin-associated. The complex is associated with the Golgi region as well as more peripheral structures. It facilitates the budding of vesicles from the Golgi membrane and may be directly involved in trafficking to lysosomes. In concert with the BLOC-1 complex, AP-3 is required to target cargos into vesicles assembled at cell bo…
L-lactate dehydrogenase A chain	12	1	1.09	0.2198	P00338	Human	http://www.uniprot.org/uniprot/P00338	LDHA	Cytoplasm
Reticulon-4	5	1.08	1	0.2198	Q9NQC3	Human	http://www.uniprot.org/uniprot/Q9NQC3	RTN4	Endoplasmic reticulum membrane	Developmental neurite growth regulatory factor with a role as a negative regulator of axon-axon adhesion and growth, and as a facilitator of neurite branching. Regulates neurite fasciculation, branching and extension in the developing nervous system. Involved in down-regulation of growth, stabilization of wiring and restriction of plasticity in the adult CNS. Regulates the radial migration of cor…
Microtubule-associated protein 1B	25	1	1.07	0.22	P46821	Human	http://www.uniprot.org/uniprot/P46821	MAP1B	Cytoplasm	Facilitates tyrosination of alpha-tubulin in neuronal microtubules (By similarity). Phosphorylated MAP1B may play a role in the cytoskeletal changes that accompany neurite extension. Possibly MAP1B binds to at least two tubulin subunits in the polymer, and this bridging of subunits might be involved in nucleating microtubule polymerization and in stabilizing microtubules. Acts as a positive cofac…
Receptor of activated protein C kinase 1	10	1.14	1	0.2201	P63244	Human	http://www.uniprot.org/uniprot/P63244	GNB2L1	Cell membrane	Involved in the recruitment, assembly and/or regulation of a variety of signaling molecules. Interacts with a wide variety of proteins and plays a role in many cellular processes. Component of the 40S ribosomal subunit involved in translational repression. Binds to and stabilizes activated protein kinase C (PKC), increasing PKC-mediated phosphorylation. May recruit activated PKC to the ribosome, …
Histone H2A type 1-H	3	1	2.04	0.2204	Q96KK5	Human	http://www.uniprot.org/uniprot/Q96KK5	HIST1H2AH	Nucleus	Core component of nucleosome. Nucleosomes wrap and compact DNA into chromatin, limiting DNA accessibility to the cellular machineries which require DNA as a template. Histones thereby play a central role in transcription regulation, DNA repair, DNA replication and chromosomal stability. DNA accessibility is regulated via a complex set of post-translational modifications of histones, also called h…
Voltage-dependent anion-selective channel protein 3	2	1	1.36	0.2207	Q9Y277	Human	http://www.uniprot.org/uniprot/Q9Y277	VDAC3	Mitochondrion outer membrane	Forms a channel through the mitochondrial outer membrane that allows diffusion of small hydrophilic molecules.
Vacuolar protein sorting-associated protein 29	2	1	1.23	0.2209	Q9UBQ0	Human	http://www.uniprot.org/uniprot/Q9UBQ0	VPS29	Cytoplasm	Acts as component of the retromer cargo-selective complex (CSC). The CSC is believed to be the core functional component of retromer or respective retromer complex variants acting to prevent missorting of selected transmembrane cargo proteins into the lysosomal degradation pathway. The recruitment of the CSC to the endosomal membrane involves RAB7A and SNX3. The SNX-BAR retromer mediates retrogra…
Vesicle-associated membrane protein-associated protein A	7	1.09	1	0.2212	Q9P0L0	Human	http://www.uniprot.org/uniprot/Q9P0L0	VAPA	Endoplasmic reticulum membrane	May play a role in vesicle trafficking.
Aldo-keto reductase family 1 member A1	3	1.04	1	0.2213	P14550	Human	http://www.uniprot.org/uniprot/P14550	AKR1A1		Catalyzes the NADPH-dependent reduction of a variety of aromatic and aliphatic aldehydes to their corresponding alcohols. Catalyzes the reduction of mevaldate to mevalonic acid and of glyceraldehyde to glycerol. Has broad substrate specificity. In vitro substrates include succinic semialdehyde, 4-nitrobenzaldehyde, 1,2-naphthoquinone, methylglyoxal, and D-glucuronic acid. Plays a role in the acti…
Y-box-binding protein 1	8	1.05	1	0.2214	P67809	Human	http://www.uniprot.org/uniprot/P67809	YBX1	Cytoplasm	Mediates pre-mRNA alternative splicing regulation. Binds to splice sites in pre-mRNA and regulates splice site selection. Binds and stabilizes cytoplasmic mRNA. Contributes to the regulation of translation by modulating the interaction between the mRNA and eukaryotic initiation factors (By similarity). Regulates the transcription of numerous genes. Its transcriptional activity on the multidrug re…
Receptor-type tyrosine-protein phosphatase beta	2	1.06	1	0.2219	P23467	Human	http://www.uniprot.org/uniprot/P23467	PTPRB	Membrane	Plays an important role in blood vessel remodeling and angiogenesis. Not necessary for the initial formation of blood vessels, but is essential for their maintenance and remodeling. Can induce dephosphorylation of TEK/TIE2, CDH5/VE-cadherin and KDR/VEGFR-2. Regulates angiopoietin-TIE2 signaling in endothelial cells. Acts as a negative regulator of TIE2, and controls TIE2 driven endothelial cell p…
E3 ubiquitin-protein ligase HUWE1	7	1	1.07	0.222	Q7Z6Z7	Human	http://www.uniprot.org/uniprot/Q7Z6Z7	HUWE1	Cytoplasm	E3 ubiquitin-protein ligase which mediates ubiquitination and subsequent proteasomal degradation of target proteins. Regulates apoptosis by catalyzing the polyubiquitination and degradation of MCL1. Mediates monoubiquitination of DNA polymerase beta (POLB) at 'Lys-41', 'Lys-61' and 'Lys-81', thereby playing a role in base-excision repair. Also ubiquitinates the p53/TP53 tumor suppressor and core …
Heterogeneous nuclear ribonucleoprotein U-like protein 2	8	1.04	1	0.2221	Q1KMD3	Human	http://www.uniprot.org/uniprot/Q1KMD3	HNRNPUL2	Nucleus
Apolipoprotein C-III	1	4.11	1	0.2221	P02656	Human	http://www.uniprot.org/uniprot/P02656	APOC3	Secreted	Component of triglyceride-rich very low density lipoproteins (VLDL) and high density lipoproteins (HDL) in plasma. Plays a multifaceted role in triglyceride homeostasis. Intracellularly, promotes hepatic very low density lipoprotein 1 (VLDL1) assembly and secretion; extracellularly, attenuates hydrolysis and clearance of triglyceride-rich lipoproteins (TRLs). Impairs the lipolysis of TRLs by inhi…
Aspartyl/asparaginyl beta-hydroxylase	4	1.43	1	0.2223	Q12797	Human	http://www.uniprot.org/uniprot/Q12797	ASPH	Endoplasmic reticulum membrane	Isoform 1: specifically hydroxylates an Asp or Asn residue in certain epidermal growth factor-like (EGF) domains of a number of proteins.
60S ribosomal protein L6	12	1	1.08	0.2224	Q02878	Human	http://www.uniprot.org/uniprot/Q02878	RPL6		Specifically binds to domain C of the Tax-responsive enhancer element in the long terminal repeat of HTLV-I.
Presequence protease, mitochondrial	6	1.21	1	0.2232	Q5JRX3	Human	http://www.uniprot.org/uniprot/Q5JRX3	PITRM1	Mitochondrion matrix	ATP-independent protease that degrades mitochondrial transit peptides after their cleavage. Also degrades other unstructured peptides. Specific for peptides in the range of 10 to 65 residues. Able to degrade amyloid beta A4 (APP) protein when it accumulates in mitochondrion, suggesting a link with Alzheimer disease. Shows a preference for cleavage after small polar residues and before basic resid…
Apoptosis-inducing factor 1, mitochondrial	3	1.42	1	0.2235	O95831	Human	http://www.uniprot.org/uniprot/O95831	AIFM1	Mitochondrion intermembrane space	Functions both as NADH oxidoreductase and as regulator of apoptosis. In response to apoptotic stimuli, it is released from the mitochondrion intermembrane space into the cytosol and to the nucleus, where it functions as a proapoptotic factor in a caspase-independent pathway. In contrast, functions as an antiapoptotic factor in normal mitochondria via its NADH oxidoreductase activity. The soluble …
Caspase-7	2	1	1.34	0.2238	P55210	Human	http://www.uniprot.org/uniprot/P55210	CASP7	Cytoplasm	Involved in the activation cascade of caspases responsible for apoptosis execution. Cleaves and activates sterol regulatory element binding proteins (SREBPs). Proteolytically cleaves poly(ADP-ribose) polymerase (PARP) at a '216-Asp-|-Gly-217' bond. Overexpression promotes programmed cell death.
2-hydroxyacyl-CoA lyase 2	5	1	1.05	0.2239	A1L0T0	Human	http://www.uniprot.org/uniprot/A1L0T0	ILVBL	Membrane
GTP-binding protein 1	1	1	1.38	0.2239	O00178	Human	http://www.uniprot.org/uniprot/O00178	GTPBP1	Cytoplasm	Promotes degradation of target mRNA species. Plays a role in the regulation of circadian mRNA stability. Binds GTP and has GTPase activity (By similarity).
Glucose-6-phosphate 1-dehydrogenase	4	1	1.04	0.2241	P11413	Human	http://www.uniprot.org/uniprot/P11413	G6PD		Catalyzes the rate-limiting step of the oxidative pentose-phosphate pathway, which represents a route for the dissimilation of carbohydrates besides glycolysis. The main function of this enzyme is to provide reducing power (NADPH) and pentose phosphates for fatty acid and nucleic acid synthesis.
Nucleoredoxin	2	1	1.73	0.2242	Q6DKJ4	Human	http://www.uniprot.org/uniprot/Q6DKJ4	NXN	Cytoplasm	Functions as a redox-dependent negative regulator of the Wnt signaling pathway, possibly by preventing ubiquitination of DVL3 by the BCR(KLHL12) complex. May also function as a transcriptional regulator act as a regulator of protein phosphatase 2A (PP2A) (By similarity).
Epsin-2	1	1	1.2	0.2243	O95208	Human	http://www.uniprot.org/uniprot/O95208	EPN2	Cytoplasm	Plays a role in the formation of clathrin-coated invaginations and endocytosis.
Transforming acidic coiled-coil-containing protein 1	6	1	1.74	0.2246	O75410	Human	http://www.uniprot.org/uniprot/O75410	TACC1	Cytoplasm	Likely involved in the processes that promote cell division prior to the formation of differentiated tissues.
Serine/arginine-rich splicing factor 1	6	1	1.21	0.2249	Q07955	Human	http://www.uniprot.org/uniprot/Q07955	SRSF1	Cytoplasm	Plays a role in preventing exon skipping, ensuring the accuracy of splicing and regulating alternative splicing. Interacts with other spliceosomal components, via the RS domains, to form a bridge between the 5'- and 3'-splice site binding components, U1 snRNP and U2AF. Can stimulate binding of U1 snRNP to a 5'-splice site-containing pre-mRNA. Binds to purine-rich RNA sequences, either the octamer…
N(G),N(G)-dimethylarginine dimethylaminohydrolase 1	3	1.83	1	0.2251	O94760	Human	http://www.uniprot.org/uniprot/O94760	DDAH1		Hydrolyzes N(G),N(G)-dimethyl-L-arginine (ADMA) and N(G)-monomethyl-L-arginine (MMA) which act as inhibitors of NOS. Has therefore a role in the regulation of nitric oxide generation.
Prefoldin subunit 5	1	2.22	1	0.2252	Q99471	Human	http://www.uniprot.org/uniprot/Q99471	PFDN5	Nucleus	Binds specifically to cytosolic chaperonin (c-CPN) and transfers target proteins to it. Binds to nascent polypeptide chain and promotes folding in an environment in which there are many competing pathways for nonnative proteins. Represses the transcriptional activity of MYC.
Double-stranded RNA-binding protein Staufen homolog 2	2	1	1.03	0.2258	Q9NUL3	Human	http://www.uniprot.org/uniprot/Q9NUL3	STAU2	Cytoplasm	RNA-binding protein required for the microtubule-dependent transport of neuronal RNA from the cell body to the dendrite. As protein synthesis occurs within the dendrite, the localization of specific mRNAs to dendrites may be a prerequisite for neurite outgrowth and plasticity at sites distant from the cell body (By similarity).
Dipeptidyl peptidase 9	1	1.08	1	0.2261	Q86TI2	Human	http://www.uniprot.org/uniprot/Q86TI2	DPP9	Cytoplasm	Dipeptidyl peptidase that cleaves off N-terminal dipeptides from proteins having a Pro or Ala residue at position 2.
Vesicle transport protein GOT1B	1	1.11	1	0.2264	Q9Y3E0	Human	http://www.uniprot.org/uniprot/Q9Y3E0	GOLT1B	Golgi apparatus membrane	May be involved in fusion of ER-derived transport vesicles with the Golgi complex.
Cofilin-2	2	1.08	1	0.227	Q9Y281	Human	http://www.uniprot.org/uniprot/Q9Y281	CFL2	Nucleus matrix	Controls reversibly actin polymerization and depolymerization in a pH-sensitive manner. It has the ability to bind G- and F-actin in a 1:1 ratio of cofilin to actin. It is the major component of intranuclear and cytoplasmic actin rods (By similarity).
Dihydrolipoyllysine-residue succinyltransferase component of 2-oxoglutarate dehydrogenase complex, mitochondrial	3	1	1.07	0.2274	P36957	Human	http://www.uniprot.org/uniprot/P36957	DLST	Mitochondrion	The 2-oxoglutarate dehydrogenase complex catalyzes the overall conversion of 2-oxoglutarate to succinyl-CoA and CO(2). It contains multiple copies of 3 enzymatic components: 2-oxoglutarate dehydrogenase (E1), dihydrolipoamide succinyltransferase (E2) and lipoamide dehydrogenase (E3).
RNA-binding protein 8A	3	1.13	1	0.2274	Q9Y5S9	Human	http://www.uniprot.org/uniprot/Q9Y5S9	RBM8A	Nucleus	Core component of the splicing-dependent multiprotein exon junction complex (EJC) deposited at splice junctions on mRNAs. The EJC is a dynamic structure consisting of core proteins and several peripheral nuclear and cytoplasmic associated factors that join the complex only transiently either during EJC assembly or during subsequent mRNA metabolism. The EJC marks the position of the exon-exon junc…
Vesicle transport protein SEC20	2	1	1.46	0.2279	Q12981	Human	http://www.uniprot.org/uniprot/Q12981	BNIP1	Mitochondrion	SNARE that may be involved in targeting and fusion of Golgi-derived retrograde transport vesicles with the ER. Required for maintenance of ER network. Implicated in the suppression of cell death. May be involved in mitochondrial autophagy.
AP2-associated protein kinase 1	4	1	1.15	0.228	Q2M2I8	Human	http://www.uniprot.org/uniprot/Q2M2I8	AAK1	Cell membrane	Regulates clathrin-mediated endocytosis by phosphorylating the AP2M1/mu2 subunit of the adaptor protein complex 2 (AP-2) which ensures high affinity binding of AP-2 to cargo membrane proteins during the initial stages of endocytosis. Isoform 1 and isoform 2 display similar levels of kinase activity towards AP2M1. Regulates phosphorylation of other AP-2 subunits as well as AP-2 localization and AP…
Probable ATP-dependent RNA helicase DDX47	2	1.02	1	0.2281	Q9H0S4	Human	http://www.uniprot.org/uniprot/Q9H0S4	DDX47	Nucleus	Involved in apoptosis. May have a role in rRNA processing and mRNA splicing. Associates with pre-rRNA precursors.
Protein DEK	4	1	1.12	0.2281	P35659	Human	http://www.uniprot.org/uniprot/P35659	DEK	Nucleus	Involved in chromatin organization.
Ubiquitin-like-conjugating enzyme ATG3	1	1.11	1	0.2282	Q9NT62	Human	http://www.uniprot.org/uniprot/Q9NT62	ATG3	Cytoplasm	E2 conjugating enzyme required for the cytoplasm to vacuole transport (Cvt), autophagy, and mitochondrial homeostasis. Responsible for the E2-like covalent binding of phosphatidylethanolamine to the C-terminal Gly of ATG8-like proteins (GABARAP, GABARAPL1, GABARAPL2 or MAP1LC3A). The ATG12-ATG5 conjugate plays a role of an E3 and promotes the transfer of ATG8-like proteins from ATG3 to phosphatid…
RRP12-like protein	2	1	1.04	0.2284	Q5JTH9	Human	http://www.uniprot.org/uniprot/Q5JTH9	RRP12	Nucleus
Nucleoporin NUP35	1	1.16	1	0.229	Q8NFH5	Human	http://www.uniprot.org/uniprot/Q8NFH5	NUP35	Nucleus	Functions as a component of the nuclear pore complex (NPC). NPC components, collectively referred to as nucleoporins (NUPs). Can play the role of both NPC structural components and of docking or interaction partners for transiently associated nuclear transport factors. May play a role in the association of MAD1 with the NPC.
Myoferlin	32	1.12	1	0.2291	Q9NZM1	Human	http://www.uniprot.org/uniprot/Q9NZM1	MYOF	Cell membrane	Calcium/phospholipid-binding protein that plays a role in the plasmalemma repair mechanism of endothelial cells that permits rapid resealing of membranes disrupted by mechanical stress. Involved in endocytic recycling. Implicated in VEGF signal transduction by regulating the levels of the receptor KDR (By similarity).
Protein RRP5 homolog	1	1	1.43	0.2297	Q14690	Human	http://www.uniprot.org/uniprot/Q14690	PDCD11	Nucleus	Essential for the generation of mature 18S rRNA, specifically necessary for cleavages at sites A0, 1 and 2 of the 47S precursor. Directly interacts with U3 snoRNA.
Tyrosine-protein phosphatase non-receptor type substrate 1	2	1	1.44	0.2299	P78324	Human	http://www.uniprot.org/uniprot/P78324	SIRPA	Membrane	Immunoglobulin-like cell surface receptor for CD47. Acts as docking protein and induces translocation of PTPN6, PTPN11 and other binding partners from the cytosol to the plasma membrane. Supports adhesion of cerebellar neurons, neurite outgrowth and glial cell attachment. May play a key role in intracellular signaling during synaptogenesis and in synaptic function (By similarity). Involved in the…
PDZ and LIM domain protein 5	12	1	1.19	0.2299	Q96HC4	Human	http://www.uniprot.org/uniprot/Q96HC4	PDLIM5	Cell junction	May play an important role in the heart development by scaffolding PKC to the Z-disk region. May play a role in the regulation of cardiomyocyte expansion. Overexpression promotes the development of heart hypertrophy. Contributes to the regulation of dendritic spine morphogenesis in neurons. May restrain postsynaptic growth of excitatory synapses (By similarity).
26S proteasome non-ATPase regulatory subunit 13	6	1	1.24	0.2301	Q9UNM6	Human	http://www.uniprot.org/uniprot/Q9UNM6	PSMD13		Acts as a regulatory subunit of the 26S proteasome which is involved in the ATP-dependent degradation of ubiquitinated proteins.
T-complex protein 1 subunit epsilon	11	1.1	1	0.2303	P48643	Human	http://www.uniprot.org/uniprot/P48643	CCT5	Cytoplasm	Molecular chaperone; assists the folding of proteins upon ATP hydrolysis. As part of the BBS/CCT complex may play a role in the assembly of BBSome, a complex involved in ciliogenesis regulating transports vesicles to the cilia. Known to play a role, in vitro, in the folding of actin and tubulin.
NADH dehydrogenase [ubiquinone] 1 alpha subcomplex assembly factor 3	1	1	1.51	0.2304	Q9BU61	Human	http://www.uniprot.org/uniprot/Q9BU61	NDUFAF3	Nucleus	Essential factor for the assembly of mitochondrial NADH:ubiquinone oxidoreductase complex (complex I).
Nucleoside diphosphate kinase B	2	1	1.46	0.2305	P22392	Human	http://www.uniprot.org/uniprot/P22392	NME2	Cytoplasm	Major role in the synthesis of nucleoside triphosphates other than ATP. Negatively regulates Rho activity by interacting with AKAP13/LBC. Acts as a transcriptional activator of the MYC gene; binds DNA non-specifically (PubMed:8392752). Exhibits histidine protein kinase activity.
3-ketoacyl-CoA thiolase, peroxisomal	6	1	1.06	0.2305	P09110	Human	http://www.uniprot.org/uniprot/P09110	ACAA1	Peroxisome
39S ribosomal protein L38, mitochondrial	1	1	1.22	0.2305	Q96DV4	Human	http://www.uniprot.org/uniprot/Q96DV4	MRPL38	Mitochondrion
RuvB-like 2	7	1.06	1	0.2306	Q9Y230	Human	http://www.uniprot.org/uniprot/Q9Y230	RUVBL2	Nucleus matrix	Possesses single-stranded DNA-stimulated ATPase and ATP-dependent DNA helicase (5' to 3') activity; hexamerization is thought to be critical for ATP hydrolysis and adjacent subunits in the ring-like structure contribute to the ATPase activity.
Cytosolic acyl coenzyme A thioester hydrolase	10	1	1.19	0.2306	O00154	Human	http://www.uniprot.org/uniprot/O00154	ACOT7	Cytoplasm	Acyl-CoA thioesterases are a group of enzymes that catalyze the hydrolysis of acyl-CoAs to the free fatty acid and coenzyme A (CoASH), providing the potential to regulate intracellular levels of acyl-CoAs, free fatty acids and CoASH. May play an important physiological function in brain. May play a regulatory role by modulating the cellular levels of fatty acyl-CoA ligands for certain transcripti…
Proteasome subunit beta type-7	3	1.04	1	0.2308	Q99436	Human	http://www.uniprot.org/uniprot/Q99436	PSMB7	Cytoplasm	The proteasome is a multicatalytic proteinase complex which is characterized by its ability to cleave peptides with Arg, Phe, Tyr, Leu, and Glu adjacent to the leaving group at neutral or slightly basic pH. The proteasome has an ATP-dependent proteolytic activity. This unit is responsible of the trypsin-like activity.
Adipogenesis regulatory factor	2	1.39	1	0.2311	Q15847	Human	http://www.uniprot.org/uniprot/Q15847	ADIRF	Nucleus	Plays a role in fat cell development; promotes adipogenic differentiation and stimulates transcription initiation of master adipogenesis factors like PPARG and CEBPA at early stages of preadipocyte differentiation. Its overexpression confers resistance to the anticancer chemotherapeutic drug cisplatin.
Clathrin light chain A	1	1.66	1	0.2315	P09496	Human	http://www.uniprot.org/uniprot/P09496	CLTA	Cytoplasmic vesicle membrane	Clathrin is the major protein of the polyhedral coat of coated pits and vesicles.
Ezrin	6	1.11	1	0.2318	P15311	Human	http://www.uniprot.org/uniprot/P15311	EZR	Apical cell membrane	Probably involved in connections of major cytoskeletal structures to the plasma membrane. In epithelial cells, required for the formation of microvilli and membrane ruffles on the apical pole. Along with PLEKHG6, required for normal macropinocytosis.
EF-hand calcium-binding domain-containing protein 1	1	2.11	1	0.2319	Q9HAE3	Human	http://www.uniprot.org/uniprot/Q9HAE3	EFCAB1
MAP7 domain-containing protein 1	2	1	1.16	0.2319	Q3KQU3	Human	http://www.uniprot.org/uniprot/Q3KQU3	MAP7D1	Cytoplasm
Ras-related protein Rab-1B	4	1	1.18	0.2322	Q9H0U4	Human	http://www.uniprot.org/uniprot/Q9H0U4	RAB1B	Cytoplasm	The small GTPases Rab are key regulators of intracellular membrane trafficking, from the formation of transport vesicles to their fusion with membranes. Rabs cycle between an inactive GDP-bound form and an active GTP-bound form that is able to recruit to membranes different set of downstream effectors directly responsible for vesicle formation, movement, tethering and fusion. RAB1B regulates vesi…
Ephrin type-A receptor 2	8	1.05	1	0.2324	P29317	Human	http://www.uniprot.org/uniprot/P29317	EPHA2	Cell membrane	Receptor tyrosine kinase which binds promiscuously membrane-bound ephrin-A family ligands residing on adjacent cells, leading to contact-dependent bidirectional signaling into neighboring cells. The signaling pathway downstream of the receptor is referred to as forward signaling while the signaling pathway downstream of the ephrin ligand is referred to as reverse signaling. Activated by the ligan…
RNA-binding protein with serine-rich domain 1	1	1.12	1	0.2324	Q15287	Human	http://www.uniprot.org/uniprot/Q15287	RNPS1	Nucleus	Part of pre- and post-splicing multiprotein mRNP complexes. Auxiliary component of the splicing-dependent multiprotein exon junction complex (EJC) deposited at splice junction on mRNAs. The EJC is a dynamic structure consisting of core proteins and several peripheral nuclear and cytoplasmic associated factors that join the complex only transiently either during EJC assembly or during subsequent m…
Endoplasmic reticulum aminopeptidase 1	1	1.14	1	0.2325	Q9NZ08	Human	http://www.uniprot.org/uniprot/Q9NZ08	ERAP1	Endoplasmic reticulum membrane	Aminopeptidase that plays a central role in peptide trimming, a step required for the generation of most HLA class I-binding peptides. Peptide trimming is essential to customize longer precursor peptides to fit them to the correct length required for presentation on MHC class I molecules. Strongly prefers substrates 9-16 residues long. Rapidly degrades 13-mer to a 9-mer and then stops. Preferenti…
Core-binding factor subunit beta	1	1	1.2	0.2325	Q13951	Human	http://www.uniprot.org/uniprot/Q13951	CBFB	Nucleus	CBF binds to the core site, 5'-PYGPYGGT-3', of a number of enhancers and promoters, including murine leukemia virus, polyomavirus enhancer, T-cell receptor enhancers, LCK, IL3 and GM-CSF promoters. CBFB enhances DNA binding by RUNX1.
Cartilage-associated protein	2	1	1.02	0.2328	O75718	Human	http://www.uniprot.org/uniprot/O75718	CRTAP	Secreted	Necessary for efficient 3-hydroxylation of fibrillar collagen prolyl residues.
Protein AHNAK2	23	1.12	1	0.2331	Q8IVF2	Human	http://www.uniprot.org/uniprot/Q8IVF2	AHNAK2	Nucleus
Peroxidasin homolog	4	1	1.18	0.2332	Q92626	Human	http://www.uniprot.org/uniprot/Q92626	PXDN	Secreted	Displays low peroxidase activity and is likely to participate in H(2)O(2) metabolism and peroxidative reactions in the cardiovascular system. Plays a role in extracellular matrix formation.
Surfeit locus protein 4	2	1	3.97	0.2333	O15260	Human	http://www.uniprot.org/uniprot/O15260	SURF4	Endoplasmic reticulum membrane	May play a role in the maintenance of the architecture of the endoplasmic reticulum-Golgi intermediate compartment and of the Golgi.
Ceramide synthase 2	1	1.45	1	0.2333	Q96G23	Human	http://www.uniprot.org/uniprot/Q96G23	CERS2	Nucleus membrane	Suppresses the growth of cancer cells. May be involved in sphingolipid synthesis.
Phosphoserine aminotransferase	2	1	1.42	0.2337	Q9Y617	Human	http://www.uniprot.org/uniprot/Q9Y617	PSAT1		Catalyzes the reversible conversion of 3-phosphohydroxypyruvate to phosphoserine and of 3-hydroxy-2-oxo-4-phosphonooxybutanoate to phosphohydroxythreonine.
CCR4-NOT transcription complex subunit 7	1	1.12	1	0.234	Q9UIV1	Human	http://www.uniprot.org/uniprot/Q9UIV1	CNOT7	Nucleus	Has 3'-5' poly(A) exoribonuclease activity for synthetic poly(A) RNA substrate. Its function seems to be partially redundant with that of CNOT8. Catalytic component of the CCR4-NOT complex which is one of the major cellular mRNA deadenylases and is linked to various cellular processes including bulk mRNA degradation, miRNA-mediated repression, translational repression during translational initiat…
MOB-like protein phocein	1	1.31	1	0.2341	Q9Y3A3	Human	http://www.uniprot.org/uniprot/Q9Y3A3	MOB4	Cytoplasm	May play a role in membrane trafficking, specifically in membrane budding reactions.
Annexin A6	27	1.1	1	0.2346	P08133	Human	http://www.uniprot.org/uniprot/P08133	ANXA6	Cytoplasm	May associate with CD21. May regulate the release of Ca(2+) from intracellular stores.
CD166 antigen	2	1.69	1	0.2346	Q13740	Human	http://www.uniprot.org/uniprot/Q13740	ALCAM	Membrane	Cell adhesion molecule that binds to CD6. Involved in neurite extension by neurons via heterophilic and homophilic interactions. May play a role in the binding of T- and B-cells to activated leukocytes, as well as in interactions between cells of the nervous system.
Leucine--tRNA ligase, cytoplasmic	10	1.06	1	0.235	Q9P2J5	Human	http://www.uniprot.org/uniprot/Q9P2J5	LARS	Cytoplasm	Catalyzes the specific attachment of an amino acid to its cognate tRNA in a two step reaction: the amino acid (AA) is first activated by ATP to form AA-AMP and then transferred to the acceptor end of the tRNA. Exhibits a post-transfer editing activity to hydrolyze mischarged tRNAs.
Tripartite motif-containing protein 65	2	1.37	1	0.2352	Q6PJ69	Human	http://www.uniprot.org/uniprot/Q6PJ69	TRIM65
Small nuclear ribonucleoprotein E	1	1.87	1	0.2352	P62304	Human	http://www.uniprot.org/uniprot/P62304	SNRPE	Cytoplasm	Core component of the spliceosomal U1, U2, U4 and U5 small nuclear ribonucleoproteins (snRNPs), the building blocks of the spliceosome. Thereby, plays an important role in the splicing of cellular pre-mRNAs. Most spliceosomal snRNPs contain a common set of Sm proteins SNRPB, SNRPD1, SNRPD2, SNRPD3, SNRPE, SNRPF and SNRPG that assemble in an heptameric protein ring on the Sm site of the small nucl…
Sialic acid synthase	4	1	1.17	0.2353	Q9NR45	Human	http://www.uniprot.org/uniprot/Q9NR45	NANS		Produces N-acetylneuraminic acid (Neu5Ac) and 2-keto-3-deoxy-D-glycero-D-galacto-nononic acid (KDN). Can also use N-acetylmannosamine 6-phosphate and mannose 6-phosphate as substrates to generate phosphorylated forms of Neu5Ac and KDN, respectively.
BRISC complex subunit Abraxas 2	2	1	1.31	0.2356	Q15018	Human	http://www.uniprot.org/uniprot/Q15018	FAM175B		Component of the BRISC complex, a multiprotein complex that specifically cleaves 'Lys-63'-linked ubiquitin. May act as a central scaffold protein that assembles the various components of the BRISC complex.
Ubiquitin-conjugating enzyme E2 variant 2	2	1	1.01	0.2357	Q15819	Human	http://www.uniprot.org/uniprot/Q15819	UBE2V2		Has no ubiquitin ligase activity on its own. The UBE2V2/UBE2N heterodimer catalyzes the synthesis of non-canonical poly-ubiquitin chains that are linked through 'Lys-63'. This type of poly-ubiquitination does not lead to protein degradation by the proteasome. Mediates transcriptional activation of target genes. Plays a role in the control of progress through the cell cycle and differentiation. Pl…
1,4-alpha-glucan-branching enzyme	10	1	1.19	0.2358	Q04446	Human	http://www.uniprot.org/uniprot/Q04446	GBE1		Required for sufficient glycogen accumulation. The alpha 1-6 branches of glycogen play an important role in increasing the solubility of the molecule and, consequently, in reducing the osmotic pressure within cells.
Probable glutathione peroxidase 8	5	1.27	1	0.236	Q8TED1	Human	http://www.uniprot.org/uniprot/Q8TED1	GPX8	Membrane
Endophilin-A2	3	1	1.01	0.2362	Q99961	Human	http://www.uniprot.org/uniprot/Q99961	SH3GL1	Cytoplasm	Implicated in endocytosis. May recruit other proteins to membranes with high curvature (By similarity).
DnaJ homolog subfamily A member 3, mitochondrial	1	1	1.3	0.2363	Q96EY1	Human	http://www.uniprot.org/uniprot/Q96EY1	DNAJA3	Mitochondrion matrix	Modulates apoptotic signal transduction or effector structures within the mitochondrial matrix. Affect cytochrome C release from the mitochondria and caspase 3 activation, but not caspase 8 activation. Isoform 1 increases apoptosis triggered by both TNF and the DNA-damaging agent mytomycin C; in sharp contrast, isoform 2 suppresses apoptosis. Can modulate IFN-gamma-mediated transcriptional activi…
Nucleobindin-2	3	1	1.14	0.2363	P80303	Human	http://www.uniprot.org/uniprot/P80303	NUCB2	Golgi apparatus	Calcium-binding protein. May have a role in calcium homeostasis.
Exportin-2	7	1.1	1	0.2367	P55060	Human	http://www.uniprot.org/uniprot/P55060	CSE1L	Cytoplasm	Export receptor for importin-alpha. Mediates importin-alpha re-export from the nucleus to the cytoplasm after import substrates (cargos) have been released into the nucleoplasm. In the nucleus binds cooperatively to importin-alpha and to the GTPase Ran in its active GTP-bound form. Docking of this trimeric complex to the nuclear pore complex (NPC) is mediated through binding to nucleoporins. Upon…
Fibrinogen alpha chain	1	1	0	0.2368	P02671	Human	http://www.uniprot.org/uniprot/P02671	FGA	Secreted	Cleaved by the protease thrombin to yield monomers which, together with fibrinogen beta (FGB) and fibrinogen gamma (FGG), polymerize to form an insoluble fibrin matrix. Fibrin has a major function in hemostasis as one of the primary components of blood clots. In addition, functions during the early stages of wound repair to stabilize the lesion and guide cell migration during re-epithelialization…
Importin subunit beta-1	10	1	1.09	0.2369	Q14974	Human	http://www.uniprot.org/uniprot/Q14974	KPNB1	Cytoplasm	Functions in nuclear protein import, either in association with an adapter protein, like an importin-alpha subunit, which binds to nuclear localization signals (NLS) in cargo substrates, or by acting as autonomous nuclear transport receptor. Acting autonomously, serves itself as NLS receptor. Docking of the importin/substrate complex to the nuclear pore complex (NPC) is mediated by KPNB1 through …
ATPase inhibitor, mitochondrial	2	1.11	1	0.2369	Q9UII2	Human	http://www.uniprot.org/uniprot/Q9UII2	ATPIF1	Mitochondrion	Endogenous F(1)F(o)-ATPase inhibitor limiting ATP depletion when the mitochondrial membrane potential falls below a threshold and the F(1)F(o)-ATP synthase starts hydrolyzing ATP to pump protons out of the mitochondrial matrix. Required to avoid the consumption of cellular ATP when the F(1)F(o)-ATP synthase enzyme acts as an ATP hydrolase. Indirectly acts as a regulator of heme synthesis in eryth…
Guanine nucleotide-binding protein-like 3	3	1	2.13	0.2371	Q9BVP2	Human	http://www.uniprot.org/uniprot/Q9BVP2	GNL3	Nucleus	May be required to maintain the proliferative capacity of stem cells. Stabilizes MDM2 by preventing its ubiquitination, and hence proteasomal degradation (By similarity).
Poly(rC)-binding protein 1	4	1	1.24	0.2371	Q15365	Human	http://www.uniprot.org/uniprot/Q15365	PCBP1	Nucleus	Single-stranded nucleic acid binding protein that binds preferentially to oligo dC.
Procollagen-lysine,2-oxoglutarate 5-dioxygenase 1	10	1	1.16	0.2374	Q02809	Human	http://www.uniprot.org/uniprot/Q02809	PLOD1	Rough endoplasmic reticulum membrane	Forms hydroxylysine residues in -Xaa-Lys-Gly- sequences in collagens. These hydroxylysines serve as sites of attachment for carbohydrate units and are essential for the stability of the intermolecular collagen cross-links.
Arf-GAP with SH3 domain, ANK repeat and PH domain-containing protein 2	2	1.44	1	0.2375	O43150	Human	http://www.uniprot.org/uniprot/O43150	ASAP2	Cytoplasm	Activates the small GTPases ARF1, ARF5 and ARF6. Regulates the formation of post-Golgi vesicles and modulates constitutive secretion. Modulates phagocytosis mediated by Fc gamma receptor and ARF6. Modulates PXN recruitment to focal contacts and cell migration.
Guanine nucleotide-binding protein subunit alpha-13	2	1	1.07	0.2376	Q14344	Human	http://www.uniprot.org/uniprot/Q14344	GNA13	Membrane	Guanine nucleotide-binding proteins (G proteins) are involved as modulators or transducers in various transmembrane signaling systems.
Protein disulfide-isomerase TMX3	4	1.53	1	0.2377	Q96JJ7	Human	http://www.uniprot.org/uniprot/Q96JJ7	TMX3	Endoplasmic reticulum membrane	Probable disulfide isomerase, which participates in the folding of proteins containing disulfide bonds. May act as a dithiol oxidase.
RNA-binding protein 4	3	1.02	1	0.2377	Q9BWF3	Human	http://www.uniprot.org/uniprot/Q9BWF3	RBM4	Nucleus	RNA-binding factor involved in multiple aspects of cellular processes like alternative splicing of pre-mRNA and translation regulation. Modulates alternative 5'-splice site and exon selection. Acts as a muscle cell differentiation-promoting factor. Activates exon skipping of the PTB pre-mRNA during muscle cell differentiation. Antagonizes the activity of the splicing factor PTBP1 to modulate musc…
CCR4-NOT transcription complex subunit 3	2	1	1.52	0.2379	O75175	Human	http://www.uniprot.org/uniprot/O75175	CNOT3	Cytoplasm	Component of the CCR4-NOT complex which is one of the major cellular mRNA deadenylases and is linked to various cellular processes including bulk mRNA degradation, miRNA-mediated repression, translational repression during translational initiation and general transcription regulation. Additional complex functions may be a consequence of its influence on mRNA expression. May be involved in metabol…
Cytoplasmic dynein 1 light intermediate chain 2	6	1	1.03	0.2379	O43237	Human	http://www.uniprot.org/uniprot/O43237	DYNC1LI2	Cytoplasm	Acts as one of several non-catalytic accessory components of the cytoplasmic dynein 1 complex that are thought to be involved in linking dynein to cargos and to adapter proteins that regulate dynein function. Cytoplasmic dynein 1 acts as a motor for the intracellular retrograde motility of vesicles and organelles along microtubules. May play a role in binding dynein to membranous organelles or ch…
Gamma-synuclein	3	1	1.03	0.2383	O76070	Human	http://www.uniprot.org/uniprot/O76070	SNCG	Cytoplasm	Plays a role in neurofilament network integrity. May be involved in modulating axonal architecture during development and in the adult. In vitro, increases the susceptibility of neurofilament-H to calcium-dependent proteases (By similarity). May also function in modulating the keratin network in skin. Activates the MAPK and Elk-1 signal transduction pathway (By similarity).
Protein FAM43A	1	1	1.26	0.2383	Q8N2R8	Human	http://www.uniprot.org/uniprot/Q8N2R8	FAM43A
40S ribosomal protein S11	7	1	1.22	0.2383	P62280	Human	http://www.uniprot.org/uniprot/P62280	RPS11
Serine/threonine-protein phosphatase 4 catalytic subunit	1	1.25	1	0.2385	P60510	Human	http://www.uniprot.org/uniprot/P60510	PPP4C	Cytoplasm	Protein phosphatase that is involved in many processes such as microtubule organization at centrosomes, maturation of spliceosomal snRNPs, apoptosis, DNA repair, tumor necrosis factor (TNF)-alpha signaling, activation of c-Jun N-terminal kinase MAPK8, regulation of histone acetylation, DNA damage checkpoint signaling, NF-kappa-B activation and cell migration. The PPP4C-PPP4R1 PP4 complex may play…
Prolyl 4-hydroxylase subunit alpha-1	18	1.09	1	0.2386	P13674	Human	http://www.uniprot.org/uniprot/P13674	P4HA1	Endoplasmic reticulum lumen	Catalyzes the post-translational formation of 4-hydroxyproline in -Xaa-Pro-Gly- sequences in collagens and other proteins.
Tropomyosin alpha-1 chain	2	1.66	1	0.2386	P09493	Human	http://www.uniprot.org/uniprot/P09493	TPM1	Cytoplasm	Binds to actin filaments in muscle and non-muscle cells. Plays a central role, in association with the troponin complex, in the calcium dependent regulation of vertebrate striated muscle contraction. Smooth muscle contraction is regulated by interaction with caldesmon. In non-muscle cells is implicated in stabilizing cytoskeleton actin filaments.
45 kDa calcium-binding protein	2	1	1	0.2386	Q9BRK5	Human	http://www.uniprot.org/uniprot/Q9BRK5	SDF4	Golgi apparatus lumen	May regulate calcium-dependent activities in the endoplasmic reticulum lumen or post-ER compartment.
ER membrane protein complex subunit 1	4	1.21	1	0.2393	Q8N766	Human	http://www.uniprot.org/uniprot/Q8N766	EMC1	Membrane
Trypsin-1	1	1	5.7	0.2395	P07477	Human	http://www.uniprot.org/uniprot/P07477	PRSS1	Secreted	Has activity against the synthetic substrates Boc-Phe-Ser-Arg-Mec, Boc-Leu-Thr-Arg-Mec, Boc-Gln-Ala-Arg-Mec and Boc-Val-Pro-Arg-Mec. The single-chain form is more active than the two-chain form against all of these substrates.
Caveolin-1	9	1.02	1	0.2396	Q03135	Human	http://www.uniprot.org/uniprot/Q03135	CAV1	Golgi apparatus membrane	May act as a scaffolding protein within caveolar membranes. Interacts directly with G-protein alpha subunits and can functionally regulate their activity (By similarity). Involved in the costimulatory signal essential for T-cell receptor (TCR)-mediated T-cell activation. Its binding to DPP4 induces T-cell proliferation and NF-kappa-B activation in a T-cell receptor/CD3-dependent manner. Recruits …
Paxillin	5	1	1.16	0.2396	P49023	Human	http://www.uniprot.org/uniprot/P49023	PXN	Cytoplasm	Cytoskeletal protein involved in actin-membrane attachment at sites of cell adhesion to the extracellular matrix (focal adhesion).
BUB3-interacting and GLEBS motif-containing protein ZNF207	3	1.15	1	0.2398	O43670	Human	http://www.uniprot.org/uniprot/O43670	ZNF207	Nucleus	Kinetochore-binding protein involved in spindle-assembly checkpoint signaling by regulating mitotic chromosome alignment and mediating the stability and kinetochore loading of BUB3. Mechanisms by which BUB3 is protected are unclear: according to a first report, ZNF207/BuGZ may act by blocking ubiquitination and proteasomal degradation of BUB3 (PubMed:24462186). According to another report, the st…
DnaJ homolog subfamily B member 6	1	1.28	1	0.24	O75190	Human	http://www.uniprot.org/uniprot/O75190	DNAJB6	Cytoplasm	Plays an indispensable role in the organization of KRT8/KRT18 filaments. Acts as an endogenous molecular chaperone for neuronal proteins including huntingtin. Suppresses aggregation and toxicity of polyglutamine-containing, aggregation-prone proteins. Isoform B but not isoform A inhibits huntingtin aggregation. Has a stimulatory effect on the ATPase activity of HSP70 in a dose-dependent and time-…
Thioredoxin-related transmembrane protein 4	1	5.87	1	0.24	Q9H1E5	Human	http://www.uniprot.org/uniprot/Q9H1E5	TMX4	Membrane
60S ribosomal protein L15	8	1	1.23	0.2405	P61313	Human	http://www.uniprot.org/uniprot/P61313	RPL15
Histidine--tRNA ligase, cytoplasmic	2	1	1.6	0.2405	P12081	Human	http://www.uniprot.org/uniprot/P12081	HARS	Cytoplasm
Major vault protein	18	1	1.11	0.2408	Q14764	Human	http://www.uniprot.org/uniprot/Q14764	MVP	Cytoplasm	Required for normal vault structure. Vaults are multi-subunit structures that may act as scaffolds for proteins involved in signal transduction. Vaults may also play a role in nucleo-cytoplasmic transport. Down-regulates INFG-mediated STAT1 signaling and subsequent activation of JAK. Down-regulates SRC activity and signaling through MAP kinases.
Succinate--CoA ligase [ADP/GDP-forming] subunit alpha, mitochondrial	3	1.16	1	0.241	P53597	Human	http://www.uniprot.org/uniprot/P53597	SUCLG1	Mitochondrion	Catalyzes the ATP- or GTP-dependent ligation of succinate and CoA to form succinyl-CoA. The nature of the beta subunit determines the nucleotide specificity (By similarity).
EH domain-containing protein 4	13	1	1.06	0.241	Q9H223	Human	http://www.uniprot.org/uniprot/Q9H223	EHD4	Cell membrane	Plays a role in early endosomal transport.
Proto-oncogene tyrosine-protein kinase Src	2	1	1.03	0.2411	P12931	Human	http://www.uniprot.org/uniprot/P12931	SRC	Cell membrane	Non-receptor protein tyrosine kinase which is activated following engagement of many different classes of cellular receptors including immune response receptors, integrins and other adhesion receptors, receptor protein tyrosine kinases, G protein-coupled receptors as well as cytokine receptors. Participates in signaling pathways that control a diverse spectrum of biological activities including g…
CTP synthase 1	2	1	1.34	0.2412	P17812	Human	http://www.uniprot.org/uniprot/P17812	CTPS1		This enzyme is involved in the de novo synthesis of CTP, a precursor of DNA, RNA and phospholipids. Catalyzes the ATP-dependent amination of UTP to CTP with either L-glutamine or ammonia as a source of nitrogen. This enzyme and its product, CTP, play a crucial role in the proliferation of activated lymphocytes and therefore in immunity.
NADH-ubiquinone oxidoreductase 75 kDa subunit, mitochondrial	4	1.06	1	0.2412	P28331	Human	http://www.uniprot.org/uniprot/P28331	NDUFS1	Mitochondrion inner membrane	Core subunit of the mitochondrial membrane respiratory chain NADH dehydrogenase (Complex I) that is believed to belong to the minimal assembly required for catalysis. Complex I functions in the transfer of electrons from NADH to the respiratory chain. The immediate electron acceptor for the enzyme is believed to be ubiquinone (By similarity). This is the largest subunit of complex I and it is a c…
Platelet endothelial cell adhesion molecule	17	1.12	1	0.2415	P16284	Human	http://www.uniprot.org/uniprot/P16284	PECAM1	Cell membrane	Induces susceptibility to atherosclerosis (By similarity). Cell adhesion molecule which is required for leukocyte transendothelial migration (TEM) under most inflammatory conditions. Tyr-690 plays a critical role in TEM and is required for efficient trafficking of PECAM1 to and from the lateral border recycling compartment (LBRC) and is also essential for the LBRC membrane to be targeted around m…
Transmembrane 9 superfamily member 2	1	1	1.36	0.2416	Q99805	Human	http://www.uniprot.org/uniprot/Q99805	TM9SF2	Endosome membrane	In the intracellular compartments, may function as a channel or small molecule transporter.
Ras-related protein Rab-10	7	1.02	1	0.2419	P61026	Human	http://www.uniprot.org/uniprot/P61026	RAB10	Cytoplasmic vesicle membrane	The small GTPases Rab are key regulators of intracellular membrane trafficking, from the formation of transport vesicles to their fusion with membranes. Rabs cycle between an inactive GDP-bound form and an active GTP-bound form that is able to recruit to membranes different set of downstream effectors directly responsible for vesicle formation, movement, tethering and fusion (By similarity). That…
GDH/6PGL endoplasmic bifunctional protein	5	1.28	1	0.2423	O95479	Human	http://www.uniprot.org/uniprot/O95479	H6PD	Endoplasmic reticulum lumen	Oxidizes glucose-6-phosphate and glucose, as well as other hexose-6-phosphates.
Asparagine--tRNA ligase, cytoplasmic	4	1	1.35	0.2424	O43776	Human	http://www.uniprot.org/uniprot/O43776	NARS	Cytoplasm
Rab GDP dissociation inhibitor beta	16	1	1.17	0.2425	P50395	Human	http://www.uniprot.org/uniprot/P50395	GDI2	Cytoplasm	Regulates the GDP/GTP exchange reaction of most Rab proteins by inhibiting the dissociation of GDP from them, and the subsequent binding of GTP to them.
Aldo-keto reductase family 1 member C3	4	1	1.42	0.2429	P42330	Human	http://www.uniprot.org/uniprot/P42330	AKR1C3	Cytoplasm	Catalyzes the conversion of aldehydes and ketones to alcohols. Catalyzes the reduction of prostaglandin (PG) D2, PGH2 and phenanthrenequinone (PQ) and the oxidation of 9-alpha,11-beta-PGF2 to PGD2. Functions as a bi-directional 3-alpha-, 17-beta- and 20-alpha HSD. Can interconvert active androgens, estrogens and progestins with their cognate inactive metabolites. Preferentially transforms androst…
cAMP-dependent protein kinase type I-alpha regulatory subunit	7	1	1.28	0.2431	P10644	Human	http://www.uniprot.org/uniprot/P10644	PRKAR1A	Cell membrane	Regulatory subunit of the cAMP-dependent protein kinases involved in cAMP signaling in cells.
Translation initiation factor eIF-2B subunit gamma	1	1	2.63	0.2437	Q9NR50	Human	http://www.uniprot.org/uniprot/Q9NR50	EIF2B3		Catalyzes the exchange of eukaryotic initiation factor 2-bound GDP for GTP.
Nitric oxide synthase, endothelial	5	1.15	1	0.244	P29474	Human	http://www.uniprot.org/uniprot/P29474	NOS3	Cell membrane	Produces nitric oxide (NO) which is implicated in vascular smooth muscle relaxation through a cGMP-mediated signal transduction pathway. NO mediates vascular endothelial growth factor (VEGF)-induced angiogenesis in coronary vessels and promotes blood clotting through the activation of platelets.
UBX domain-containing protein 7	2	1.03	1	0.2441	O94888	Human	http://www.uniprot.org/uniprot/O94888	UBXN7	Nucleus	Ubiquitin-binding adapter that links a subset of NEDD8-associated cullin ring ligases (CRLs) to the segregase VCP/p97, to regulate turnover of their ubiquitination substrates.
Nicotinamide phosphoribosyltransferase	11	1	1.03	0.2446	P43490	Human	http://www.uniprot.org/uniprot/P43490	NAMPT	Nucleus	Catalyzes the condensation of nicotinamide with 5-phosphoribosyl-1-pyrophosphate to yield nicotinamide mononucleotide, an intermediate in the biosynthesis of NAD. It is the rate limiting component in the mammalian NAD biosynthesis pathway. The secreted form behaves both as a cytokine with immunomodulating properties and an adipokine with anti-diabetic properties, it has no enzymatic activity, par…
Peptidyl-prolyl cis-trans isomerase B	16	1.03	1	0.2447	P23284	Human	http://www.uniprot.org/uniprot/P23284	PPIB	Endoplasmic reticulum lumen	PPIases accelerate the folding of proteins. It catalyzes the cis-trans isomerization of proline imidic peptide bonds in oligopeptides.
Mitochondrial fission factor	4	1	1.53	0.2447	Q9GZY8	Human	http://www.uniprot.org/uniprot/Q9GZY8	MFF	Mitochondrion outer membrane	Plays a role in mitochondrial and peroxisomal fission. Promotes the recruitment and association of the fission mediator dynamin-related protein 1 (DNM1L) to the mitochondrial surface. May be involved in regulation of synaptic vesicle membrane dynamics by recruitment of DNM1L to clathrin-containing vesicles.
Pre-mRNA-processing-splicing factor 8	14	1.03	1	0.2447	Q6P2Q9	Human	http://www.uniprot.org/uniprot/Q6P2Q9	PRPF8	Nucleus speckle	Functions as a scaffold that mediates the ordered assembly of spliceosomal proteins and snRNAs. Required for the assembly of the U4/U6-U5 tri-snRNP complex. Functions as scaffold that positions spliceosomal U2, U5 and U6 snRNAs at splice sites on pre-mRNA substrates, so that splicing can occur. Interacts with both the 5' and the 3' splice site.
Hydroxymethylglutaryl-CoA lyase, mitochondrial	1	1.38	1	0.2448	P35914	Human	http://www.uniprot.org/uniprot/P35914	HMGCL	Mitochondrion matrix	Key enzyme in ketogenesis (ketone body formation). Terminal step in leucine catabolism. Ketone bodies (beta-hydroxybutyrate, acetoacetate and acetone) are essential as an alternative source of energy to glucose, as lipid precursors and as regulators of metabolism.
60S ribosomal protein L36a	2	1	1.04	0.2449	P83881	Human	http://www.uniprot.org/uniprot/P83881	RPL36A	Cytoplasm
40S ribosomal protein S4, X isoform	11	1	1.25	0.2457	P62701	Human	http://www.uniprot.org/uniprot/P62701	RPS4X	Cytoplasm
Protein SGT1 homolog	4	1.05	1	0.2458	Q9Y2Z0	Human	http://www.uniprot.org/uniprot/Q9Y2Z0	SUGT1	Cytoplasm	May play a role in ubiquitination and subsequent proteasomal degradation of target proteins.
Elongation factor 1-delta	9	1	1.34	0.2458	P29692	Human	http://www.uniprot.org/uniprot/P29692	EEF1D	Nucleus	Isoform 1: EF-1-beta and EF-1-delta stimulate the exchange of GDP bound to EF-1-alpha to GTP, regenerating EF-1-alpha for another round of transfer of aminoacyl-tRNAs to the ribosome.
Basic leucine zipper and W2 domain-containing protein 1	7	1	1.08	0.246	Q7L1Q6	Human	http://www.uniprot.org/uniprot/Q7L1Q6	BZW1		Enhances histone H4 gene transcription but does not seem to bind DNA directly.
Adenylate kinase 4, mitochondrial	4	1	1.33	0.2465	P27144	Human	http://www.uniprot.org/uniprot/P27144	AK4	Mitochondrion matrix	Involved in maintaining the homeostasis of cellular nucleotides by catalyzing the interconversion of nucleoside phosphates. Efficiently phosphorylates AMP and dAMP using ATP as phosphate donor, but phosphorylates only AMP when using GTP as phosphate donor. Also displays broad nucleoside diphosphate kinase activity.
Golgi-associated PDZ and coiled-coil motif-containing protein	2	1	Low S/N	0.2466	Q9HD26	Human	http://www.uniprot.org/uniprot/Q9HD26	GOPC	Cytoplasm	Plays a role in intracellular protein trafficking and degradation. May regulate CFTR chloride currents and acid-induced ASIC3 currents by modulating cell surface expression of both channels. May also regulate the intracellular trafficking of the ADR1B receptor. May play a role in autophagy. Overexpression results in CFTR intracellular retention and degradation in the lysosomes.
DnaJ homolog subfamily C member 7	3	1	1.23	0.2466	Q99615	Human	http://www.uniprot.org/uniprot/Q99615	DNAJC7	Cytoplasm	Acts as co-chaperone regulating the molecular chaperones HSP70 and HSP90 in folding of steroid receptors, such as the glucocorticoid receptor and the progesterone receptor. Proposed to act as a recycling chaperone by facilitating the return of chaperone substrates to early stages of chaperoning if further folding is required. In vitro, induces ATP-independent dissociation of HSP90 but not of HSP7…
Galactokinase	4	1.16	1	0.2467	P51570	Human	http://www.uniprot.org/uniprot/P51570	GALK1		Major enzyme for galactose metabolism.
Phosphomevalonate kinase	2	1	1.08	0.2468	Q15126	Human	http://www.uniprot.org/uniprot/Q15126	PMVK	Peroxisome
H/ACA ribonucleoprotein complex subunit DKC1	5	1.09	1	0.2469	O60832	Human	http://www.uniprot.org/uniprot/O60832	DKC1	Nucleus	Isoform 1: Required for ribosome biogenesis and telomere maintenance. Probable catalytic subunit of H/ACA small nucleolar ribonucleoprotein (H/ACA snoRNP) complex, which catalyzes pseudouridylation of rRNA. This involves the isomerization of uridine such that the ribose is subsequently attached to C5, instead of the normal N1. Each rRNA can contain up to 100 pseudouridine ('psi') residues, which …
Platelet-activating factor acetylhydrolase IB subunit alpha	7	1	1.29	0.2469	P43034	Human	http://www.uniprot.org/uniprot/P43034	PAFAH1B1	Cytoplasm	Required for proper activation of Rho GTPases and actin polymerization at the leading edge of locomoting cerebellar neurons and postmigratory hippocampal neurons in response to calcium influx triggered via NMDA receptors. Non-catalytic subunit of an acetylhydrolase complex which inactivates platelet-activating factor (PAF) by removing the acetyl group at the SN-2 position (By similarity). Positiv…
Eukaryotic translation initiation factor 1A, Y-chromosomal	3	1	1.04	0.247	O14602	Human	http://www.uniprot.org/uniprot/O14602	EIF1AY		Seems to be required for maximal rate of protein biosynthesis. Enhances ribosome dissociation into subunits and stabilizes the binding of the initiator Met-tRNA(I) to 40 S ribosomal subunits (By similarity).
KH domain-containing, RNA-binding, signal transduction-associated protein 1	6	1.06	1	0.247	Q07666	Human	http://www.uniprot.org/uniprot/Q07666	KHDRBS1	Nucleus	Recruited and tyrosine phosphorylated by several receptor systems, for example the T-cell, leptin and insulin receptors. Once phosphorylated, functions as an adapter protein in signal transduction cascades by binding to SH2 and SH3 domain-containing proteins. Role in G2-M progression in the cell cycle. Represses CBP-dependent transcriptional activation apparently by competing with other nuclear f…
3-hydroxyisobutyrate dehydrogenase, mitochondrial	1	1.92	1	0.2472	P31937	Human	http://www.uniprot.org/uniprot/P31937	HIBADH	Mitochondrion
Mitochondrial 2-oxoglutarate/malate carrier protein	3	1.18	1	0.2475	Q02978	Human	http://www.uniprot.org/uniprot/Q02978	SLC25A11	Mitochondrion inner membrane	Catalyzes the transport of 2-oxoglutarate across the inner mitochondrial membrane in an electroneutral exchange for malate or other dicarboxylic acids, and plays an important role in several metabolic processes, including the malate-aspartate shuttle, the oxoglutarate/isocitrate shuttle, in gluconeogenesis from lactate, and in nitrogen metabolism.
UDP-glucose 4-epimerase	3	1	1.94	0.2476	Q14376	Human	http://www.uniprot.org/uniprot/Q14376	GALE		Catalyzes two distinct but analogous reactions: the reversible epimerization of UDP-glucose to UDP-galactose and the reversible epimerization of UDP-N-acetylglucosamine to UDP-N-acetylgalactosamine. The reaction with UDP-Gal plays a critical role in the Leloir pathway of galactose catabolism in which galactose is converted to the glycolytic intermediate glucose 6-phosphate. It contributes to the …
Phenylalanine--tRNA ligase beta subunit	5	1	1.02	0.2479	Q9NSD9	Human	http://www.uniprot.org/uniprot/Q9NSD9	FARSB	Cytoplasm
Tubulin-specific chaperone D	3	1.24	1	0.248	Q9BTW9	Human	http://www.uniprot.org/uniprot/Q9BTW9	TBCD	Cell junction	Tubulin-folding protein; involved in the first step of the tubulin folding pathway. Modulates microtubule dynamics by capturing GTP-bound beta-tubulin (TUBB). Acts as a GTPase-activating protein (GAP) for ARL2. Its ability to interact with beta tubulin is regulated via its interaction with ARL2. Induces microtubule disruption in absence of ARL2. Increases degradation of beta tubulin, when overexp…
Common contaminant in samples	6	1.15	1	0.2485	CRAP0070	Other	http://www.uniprot.org/uniprot/CRAP0070
Nucleosome assembly protein 1-like 1	2	1	1.03	0.2486	P55209	Human	http://www.uniprot.org/uniprot/P55209	NAP1L1	Nucleus	May be involved in modulating chromatin formation and contribute to regulation of cell proliferation.
Talin-1	57	1	1.05	0.2487	Q9Y490	Human	http://www.uniprot.org/uniprot/Q9Y490	TLN1	Cell projection	Probably involved in connections of major cytoskeletal structures to the plasma membrane. High molecular weight cytoskeletal protein concentrated at regions of cell-substratum contact and, in lymphocytes, at cell-cell contacts (By similarity).
Peptidyl-tRNA hydrolase 2, mitochondrial	1	1.24	1	0.2488	Q9Y3E5	Human	http://www.uniprot.org/uniprot/Q9Y3E5	PTRH2	Mitochondrion	The natural substrate for this enzyme may be peptidyl-tRNAs which drop off the ribosome during protein synthesis.
Actin-related protein 10	4	1	1.18	0.2489	Q9NZ32	Human	http://www.uniprot.org/uniprot/Q9NZ32	ACTR10	Cytoplasm
Cdc42 effector protein 4	2	1.28	1	0.2491	Q9H3Q1	Human	http://www.uniprot.org/uniprot/Q9H3Q1	CDC42EP4	Endomembrane system	Probably involved in the organization of the actin cytoskeleton. May act downstream of CDC42 to induce actin filament assembly leading to cell shape changes. Induces pseudopodia formation, when overexpressed in fibroblasts.
Electron transfer flavoprotein subunit beta	4	1.02	1	0.2493	P38117	Human	http://www.uniprot.org/uniprot/P38117	ETFB	Mitochondrion matrix	The electron transfer flavoprotein serves as a specific electron acceptor for several dehydrogenases, including five acyl-CoA dehydrogenases, glutaryl-CoA and sarcosine dehydrogenase. It transfers the electrons to the main mitochondrial respiratory chain via ETF-ubiquinone oxidoreductase (ETF dehydrogenase).
Contactin-associated protein-like 3	5	1	1.12	0.2494	Q9BZ76	Human	http://www.uniprot.org/uniprot/Q9BZ76	CNTNAP3	Cell membrane
Filamin-B	72	1	1.13	0.2495	O75369	Human	http://www.uniprot.org/uniprot/O75369	FLNB	Cytoplasm	Connects cell membrane constituents to the actin cytoskeleton. May promote orthogonal branching of actin filaments and links actin filaments to membrane glycoproteins. Anchors various transmembrane proteins to the actin cytoskeleton. Interaction with FLNA may allow neuroblast migration from the ventricular zone into the cortical plate. Various interactions and localizations of isoforms affect myo…
Formin-binding protein 1-like	1	1	1.2	0.2496	Q5T0N5	Human	http://www.uniprot.org/uniprot/Q5T0N5	FNBP1L	Cytoplasm	Required to coordinate membrane tubulation with reorganization of the actin cytoskeleton during endocytosis. May bind to lipids such as phosphatidylinositol 4,5-bisphosphate and phosphatidylserine and promote membrane invagination and the formation of tubules. Also promotes CDC42-induced actin polymerization by activating the WASL/N-WASP-WASPIP/WIP complex, the predominant form of WASL/N-WASP in …
Keratinocyte-associated protein 2	1	1.4	1	0.25	Q8N6L1	Human	http://www.uniprot.org/uniprot/Q8N6L1	KRTCAP2	Endoplasmic reticulum membrane
Golgi apparatus protein 1	5	1.4	1	0.2504	Q92896	Human	http://www.uniprot.org/uniprot/Q92896	GLG1	Golgi apparatus membrane	Binds fibroblast growth factor and E-selectin (cell-adhesion lectin on endothelial cells mediating the binding of neutrophils).
Transcriptional regulator ERG	4	1	1.3	0.2504	P11308	Human	http://www.uniprot.org/uniprot/P11308	ERG	Nucleus	Transcriptional regulator. May participate in transcriptional regulation through the recruitment of SETDB1 histone methyltransferase and subsequent modification of local chromatin structure.
Dynein assembly factor 5, axonemal	1	1	1.18	0.2505	Q86Y56	Human	http://www.uniprot.org/uniprot/Q86Y56	DNAAF5	Cytoplasm	Cytoplasmic protein involved in the delivery of the dynein machinery to the motile cilium. It is required for the assembly of the axonemal dynein inner and outer arms, two structures attached to the peripheral outer doublet A microtubule of the axoneme, that play a crucial role in cilium motility.
CYFIP-related Rac1 interactor A	2	1	1.05	0.2509	Q9H0Q0	Human	http://www.uniprot.org/uniprot/Q9H0Q0	FAM49A
Common contaminant in samples	12	1.13	1	0.251	CRAP0056	Other	http://www.uniprot.org/uniprot/CRAP0056
High mobility group protein B1	10	1	1.02	0.2513	P09429	Human	http://www.uniprot.org/uniprot/P09429	HMGB1	Nucleus	DNA binding proteins that associates with chromatin and has the ability to bend DNA. Binds preferentially single-stranded DNA. Involved in V(D)J recombination by acting as a cofactor of the RAG complex. Acts by stimulating cleavage and RAG protein binding at the 23 bp spacer of conserved recombination signal sequences (RSS). Heparin-binding protein that has a role in the extension of neurite-type…
Transmembrane protein 205	1	1	1.24	0.2513	Q6UW68	Human	http://www.uniprot.org/uniprot/Q6UW68	TMEM205	Membrane	In cancer cells, plays a role in resistance to the chemotherapeutic agent cisplatin.
Succinate dehydrogenase [ubiquinone] iron-sulfur subunit, mitochondrial	4	1	1.06	0.2514	P21912	Human	http://www.uniprot.org/uniprot/P21912	SDHB	Mitochondrion inner membrane	Iron-sulfur protein (IP) subunit of succinate dehydrogenase (SDH) that is involved in complex II of the mitochondrial electron transport chain and is responsible for transferring electrons from succinate to ubiquinone (coenzyme Q).
Heat shock cognate 71 kDa protein	33	1	1.16	0.2514	P11142	Human	http://www.uniprot.org/uniprot/P11142	HSPA8	Cytoplasm	Acts as a repressor of transcriptional activation. Inhibits the transcriptional coactivator activity of CITED1 on Smad-mediated transcription. Chaperone. Component of the PRP19-CDC5L complex that forms an integral part of the spliceosome and is required for activating pre-mRNA splicing. May have a scaffolding role in the spliceosome assembly as it contacts all other components of the core complex…
40S ribosomal protein S7	3	1.04	1	0.2515	P62081	Human	http://www.uniprot.org/uniprot/P62081	RPS7	Cytoplasm	Required for rRNA maturation.
Cell surface glycoprotein MUC18	9	1	1	0.2517	P43121	Human	http://www.uniprot.org/uniprot/P43121	MCAM	Membrane	Plays a role in cell adhesion, and in cohesion of the endothelial monolayer at intercellular junctions in vascular tissue. Its expression may allow melanoma cells to interact with cellular elements of the vascular system, thereby enhancing hematogeneous tumor spread. Could be an adhesion molecule active in neural crest cells during embryonic development. Acts as surface receptor that triggers tyr…
Keratin, type I cytoskeletal 18	9	1.19	1	0.2517	P05783	Human	http://www.uniprot.org/uniprot/P05783	KRT18	Cytoplasm	Involved in the uptake of thrombin-antithrombin complexes by hepatic cells (By similarity). When phosphorylated, plays a role in filament reorganization. Involved in the delivery of mutated CFTR to the plasma membrane. Together with KRT8, is involved in interleukin-6 (IL-6)-mediated barrier protection.
Casein kinase I isoform delta	3	1	1.3	0.2519	P48730	Human	http://www.uniprot.org/uniprot/P48730	CSNK1D	Cytoplasm	Essential serine/threonine-protein kinase that regulates diverse cellular growth and survival processes including Wnt signaling, DNA repair and circadian rhythms. It can phosphorylate a large number of proteins. Casein kinases are operationally defined by their preferential utilization of acidic proteins such as caseins as substrates. Phosphorylates connexin-43/GJA1, MAP1A, SNAPIN, MAPT/TAU, TOP2…
OCIA domain-containing protein 1	1	1.18	1	0.2519	Q9NX40	Human	http://www.uniprot.org/uniprot/Q9NX40	OCIAD1	Endosome
Spermatogenesis-associated serine-rich protein 2	1	1	1.08	0.252	Q86XZ4	Human	http://www.uniprot.org/uniprot/Q86XZ4	SPATS2	Cytoplasm
[F-actin]-monooxygenase MICAL2	2	1.02	1	0.2521	O94851	Human	http://www.uniprot.org/uniprot/O94851	MICAL2	Nucleus	Nuclear monooxygenase that promotes depolymerization of F-actin by mediating oxidation of specific methionine residues on actin and regulates the SRF signaling. Acts by modifying nuclear actin subunits through the addition of oxygen to form methionine-sulfoxide, leading to promote actin filament severing and prevent repolymerization. Acts as a key regulator of the SRF signaling pathway elicited b…
MICOS complex subunit MIC60	16	1.23	1	0.253	Q16891	Human	http://www.uniprot.org/uniprot/Q16891	IMMT	Mitochondrion inner membrane	Component of the MICOS complex, a large protein complex of the mitochondrial inner membrane that plays crucial roles in the maintenance of crista junctions, inner membrane architecture, and formation of contact sites to the outer membrane.
Reticulocalbin-3	1	1	1.88	0.2532	Q96D15	Human	http://www.uniprot.org/uniprot/Q96D15	RCN3	Endoplasmic reticulum lumen
Cytochrome c	4	1	1.13	0.2533	P99999	Human	http://www.uniprot.org/uniprot/P99999	CYCS	Mitochondrion intermembrane space	Electron carrier protein. The oxidized form of the cytochrome c heme group can accept an electron from the heme group of the cytochrome c1 subunit of cytochrome reductase. Cytochrome c then transfers this electron to the cytochrome oxidase complex, the final protein carrier in the mitochondrial electron-transport chain.
Bifunctional glutamate/proline--tRNA ligase	12	1.15	1	0.2534	P07814	Human	http://www.uniprot.org/uniprot/P07814	EPRS	Cytoplasm	Catalyzes the attachment of the cognate amino acid to the corresponding tRNA in a two-step reaction: the amino acid is first activated by ATP to form a covalent intermediate with AMP and is then transferred to the acceptor end of the cognate tRNA. Component of the GAIT (gamma interferon-activated inhibitor of translation) complex which mediates interferon-gamma-induced transcript-selective transl…
Pyruvate dehydrogenase E1 component subunit alpha, somatic form, mitochondrial	2	1.75	1	0.2534	P08559	Human	http://www.uniprot.org/uniprot/P08559	PDHA1	Mitochondrion matrix	The pyruvate dehydrogenase complex catalyzes the overall conversion of pyruvate to acetyl-CoA and CO(2), and thereby links the glycolytic pathway to the tricarboxylic cycle.
Thioredoxin-like protein 1	3	1	1.18	0.2536	O43396	Human	http://www.uniprot.org/uniprot/O43396	TXNL1	Cytoplasm	Active thioredoxin with a redox potential of about -250 mV.
Annexin A1	18	1.18	1	0.2537	P04083	Human	http://www.uniprot.org/uniprot/P04083	ANXA1	Nucleus	Calcium/phospholipid-binding protein which promotes membrane fusion and is involved in exocytosis. This protein regulates phospholipase A2 activity. It seems to bind from two to four calcium ions with high affinity.
Casein kinase I isoform alpha	1	1	1.52	0.2541	P48729	Human	http://www.uniprot.org/uniprot/P48729	CSNK1A1	Cytoplasm	Casein kinases are operationally defined by their preferential utilization of acidic proteins such as caseins as substrates. It can phosphorylate a large number of proteins. Participates in Wnt signaling. Phosphorylates CTNNB1 at 'Ser-45'. May phosphorylate PER1 and PER2. May play a role in segregating chromosomes during mitosis.
39S ribosomal protein L37, mitochondrial	1	1.21	1	0.2544	Q9BZE1	Human	http://www.uniprot.org/uniprot/Q9BZE1	MRPL37	Mitochondrion
Proteasome activator complex subunit 2	1	1	1.24	0.2545	Q9UL46	Human	http://www.uniprot.org/uniprot/Q9UL46	PSME2		Implicated in immunoproteasome assembly and required for efficient antigen processing. The PA28 activator complex enhances the generation of class I binding peptides by altering the cleavage pattern of the proteasome.
60 kDa heat shock protein, mitochondrial	19	1.12	1	0.2545	P10809	Human	http://www.uniprot.org/uniprot/P10809	HSPD1	Mitochondrion matrix	Implicated in mitochondrial protein import and macromolecular assembly. May facilitate the correct folding of imported proteins. May also prevent misfolding and promote the refolding and proper assembly of unfolded polypeptides generated under stress conditions in the mitochondrial matrix.
Eukaryotic peptide chain release factor GTP-binding subunit ERF3A	1	1.24	1	0.2549	P15170	Human	http://www.uniprot.org/uniprot/P15170	GSPT1		Involved in translation termination in response to the termination codons UAA, UAG and UGA. Stimulates the activity of ERF1. Involved in regulation of mammalian cell growth. Component of the transient SURF complex which recruits UPF1 to stalled ribosomes in the context of nonsense-mediated decay (NMD) of mRNAs containing premature stop codons.
DnaJ homolog subfamily B member 11	1	1	1.44	0.2551	Q9UBS4	Human	http://www.uniprot.org/uniprot/Q9UBS4	DNAJB11	Endoplasmic reticulum lumen	Serves as a co-chaperone for HSPA5. Binds directly to both unfolded proteins that are substrates for ERAD and nascent unfolded peptide chains, but dissociates from the HSPA5-unfolded protein complex before folding is completed. May help recruiting HSPA5 and other chaperones to the substrate. Stimulates HSPA5 ATPase activity.
Coronin-1B	4	1	1.2	0.2556	Q9BR76	Human	http://www.uniprot.org/uniprot/Q9BR76	CORO1B	Cytoplasm	Regulates leading edge dynamics and cell motility in fibroblasts. May be involved in cytokinesis and signal transduction (By similarity).
V-type proton ATPase subunit S1	1	1.37	1	0.2556	Q15904	Human	http://www.uniprot.org/uniprot/Q15904	ATP6AP1	Vacuole membrane	Vacuolar ATPase is responsible for acidifying a variety of intracellular compartments in eukaryotic cells.
Septin-8	2	1.14	1	0.2557	Q92599	Human	http://www.uniprot.org/uniprot/Q92599	2021-09-08	Cytoplasm	Filament-forming cytoskeletal GTPase (By similarity). May play a role in cytokinesis (Potential). May play a role in platelet secretion.
2',3'-cyclic-nucleotide 3'-phosphodiesterase	5	1.15	1	0.2558	P09543	Human	http://www.uniprot.org/uniprot/P09543	CNP	Membrane	May participate in RNA metabolism in the myelinating cell, CNP is the third most abundant protein in central nervous system myelin.
60S ribosomal protein L22	1	1.14	1	0.256	P35268	Human	http://www.uniprot.org/uniprot/P35268	RPL22
GTPase IMAP family member 7	3	1.06	1	0.256	Q8NHV1	Human	http://www.uniprot.org/uniprot/Q8NHV1	GIMAP7	Lipid droplet	The dimer has GTPase activity; the active site contains residues from both subunits.
High mobility group protein HMGI-C	3	1.03	1	0.2562	P52926	Human	http://www.uniprot.org/uniprot/P52926	HMGA2	Nucleus	Functions as a transcriptional regulator. Functions in cell cycle regulation through CCNA2. Plays an important role in chromosome condensation during the meiotic G2/M transition of spermatocytes.
Nuclear pore complex protein Nup85	1	1	1.6	0.2565	Q9BW27	Human	http://www.uniprot.org/uniprot/Q9BW27	NUP85	Nucleus	Essential component of the nuclear pore complex (NPC) that seems to be required for NPC assembly and maintenance. As part of the NPC Nup107-160 subcomplex plays a role in RNA export and in tethering NUP98/Nup98 and NUP153 to the nucleus. The Nup107-160 complex seems to be required for spindle assembly during mitosis. NUP85 is required for membrane clustering of CCL2-activated CCR2. Seems to be in…
Calreticulin	16	1.02	1	0.2572	P27797	Human	http://www.uniprot.org/uniprot/P27797	CALR	Endoplasmic reticulum lumen	Calcium-binding chaperone that promotes folding, oligomeric assembly and quality control in the endoplasmic reticulum (ER) via the calreticulin/calnexin cycle. This lectin interacts transiently with almost all of the monoglucosylated glycoproteins that are synthesized in the ER. Interacts with the DNA-binding domain of NR3C1 and mediates its nuclear export. Involved in maternal gene expression re…
Twinfilin-1	3	1	1.6	0.2572	Q12792	Human	http://www.uniprot.org/uniprot/Q12792	TWF1	Cytoplasm	Actin-binding protein involved in motile and morphological processes. Inhibits actin polymerization, likely by sequestering G-actin. By capping the barbed ends of filaments, it also regulates motility. Seems to play an important role in clathrin-mediated endocytosis and distribution of endocytic organelles (By similarity).
Prosaposin	3	1.37	1	0.2574	P07602	Human	http://www.uniprot.org/uniprot/P07602	PSAP	Lysosome	Saposin-A and saposin-C stimulate the hydrolysis of glucosylceramide by beta-glucosylceramidase (EC 3.2.1.45) and galactosylceramide by beta-galactosylceramidase (EC 3.2.1.46). Saposin-C apparently acts by combining with the enzyme and acidic lipid to form an activated complex, rather than by solubilizing the substrate.
Mitochondrial import receptor subunit TOM70	3	1.05	1	0.2579	O94826	Human	http://www.uniprot.org/uniprot/O94826	TOMM70A	Mitochondrion outer membrane	Receptor that accelerates the import of all mitochondrial precursor proteins.
Sorbin and SH3 domain-containing protein 2	2	1	1.11	0.2582	O94875	Human	http://www.uniprot.org/uniprot/O94875	SORBS2	Cytoplasm	Adapter protein that plays a role in the assembling of signaling complexes, being a link between ABL kinases and actin cytoskeleton. Can form complex with ABL1 and CBL, thus promoting ubiquitination and degradation of ABL1 or with AKT1 and PAK1, thus mediating AKT1-mediated activation of PAK1. Isoform 6 increases water and sodium absorption in the intestine and gall-bladder.
Galectin-8	1	1	1.16	0.2585	O00214	Human	http://www.uniprot.org/uniprot/O00214	LGALS8	Cytoplasm	Lectin with a marked preference for 3'-O-sialylated and 3'-O-sulfated glycans.
Secernin-1	1	1.24	1	0.2585	Q12765	Human	http://www.uniprot.org/uniprot/Q12765	SCRN1	Cytoplasm	Regulates exocytosis in mast cells. Increases both the extent of secretion and the sensitivity of mast cells to stimulation with calcium (By similarity).
ATP-citrate synthase	12	1	1.28	0.2586	P53396	Human	http://www.uniprot.org/uniprot/P53396	ACLY	Cytoplasm	ATP citrate-lyase is the primary enzyme responsible for the synthesis of cytosolic acetyl-CoA in many tissues. Has a central role in de novo lipid synthesis. In nervous tissue it may be involved in the biosynthesis of acetylcholine.
ATP synthase subunit gamma, mitochondrial	6	1.25	1	0.2587	P36542	Human	http://www.uniprot.org/uniprot/P36542	ATP5C1	Mitochondrion	Mitochondrial membrane ATP synthase (F(1)F(0) ATP synthase or Complex V) produces ATP from ADP in the presence of a proton gradient across the membrane which is generated by electron transport complexes of the respiratory chain. F-type ATPases consist of two structural domains, F(1) - containing the extramembraneous catalytic core, and F(0) - containing the membrane proton channel, linked togethe…
Acetyl-CoA acetyltransferase, cytosolic	1	1	2.08	0.2596	Q9BWD1	Human	http://www.uniprot.org/uniprot/Q9BWD1	ACAT2	Cytoplasm
Carbonyl reductase [NADPH] 3	1	1	2.36	0.2597	O75828	Human	http://www.uniprot.org/uniprot/O75828	CBR3	Cytoplasm	Has low NADPH-dependent oxidoreductase activity towards 4-benzoylpyridine and menadione (in vitro).
ATP-dependent RNA helicase DDX39A	3	1.18	1	0.2598	O00148	Human	http://www.uniprot.org/uniprot/O00148	DDX39A	Nucleus	Isoform 1: Involved in pre-mRNA splicing. Required for the export of mRNA out of the nucleus.
Zinc finger CCCH-type with G patch domain-containing protein	1	2.25	1	0.2599	Q8N5A5	Human	http://www.uniprot.org/uniprot/Q8N5A5	ZGPAT	Nucleus	Transcription repressor that specifically binds the 5'-GGAG[GA]A[GA]A-3' consensus sequence. Represses transcription by recruiting the chromatin multiprotein complex NuRD to target promoters. Negatively regulates expression of EGFR, a gene involved in cell proliferation, survival and migration. Its ability to repress genes of the EGFR pathway suggest it may act as a tumor suppressor. Able to supp…
60S ribosomal protein L23a	9	1	1.15	0.2604	P62750	Human	http://www.uniprot.org/uniprot/P62750	RPL23A		This protein binds to a specific region on the 26S rRNA.
Haptoglobin	2	1	0	0.2606	P00738	Human	http://www.uniprot.org/uniprot/P00738	HP	Secreted	As a result of hemolysis, hemoglobin is found to accumulate in the kidney and is secreted in the urine. Haptoglobin captures, and combines with free plasma hemoglobin to allow hepatic recycling of heme iron and to prevent kidney damage. Haptoglobin also acts as an Antimicrobial; Antioxidant, has antibacterial activity and plays a role in modulating many aspects of the acute phase response. Hemogl…
Podocalyxin	2	1	1.12	0.2607	O00592	Human	http://www.uniprot.org/uniprot/O00592	PODXL	Apical cell membrane	Involved in the regulation of both adhesion and cell morphology and cancer progression. Function as an anti-adhesive molecule that maintains an open filtration pathway between neighboring foot processes in the podocyte by charge repulsion. Acts as a pro-adhesive molecule, enhancing the adherence of cells to immobilized ligands, increasing the rate of migration and cell-cell contacts in an integri…
Nuclear mitotic apparatus protein 1	13	1.19	1	0.2608	Q14980	Human	http://www.uniprot.org/uniprot/Q14980	NUMA1	Nucleus matrix	Highly abundant component of the nuclear matrix where it may serve a non-mitotic structural role, occupies the majority if the nuclear volume. Required for maintenance and establishment of the mitotic spindle poles, functionning as a tether linking bulk microtubules of the spindle to centrosomes. May be involved in coordination of the alignment of the mitotic spindle to the cellular polarity axis…
A-kinase anchor protein 12	33	1.13	1	0.2608	Q02952	Human	http://www.uniprot.org/uniprot/Q02952	AKAP12	Cytoplasm	Anchoring protein that mediates the subcellular compartmentation of protein kinase A (PKA) and protein kinase C (PKC).
Arfaptin-2	1	1	1.19	0.261	P53365	Human	http://www.uniprot.org/uniprot/P53365	ARFIP2		Putative target protein of ADP-ribosylation factor. Involved in membrane ruffling.
Quinone oxidoreductase	1	1.12	1	0.261	Q08257	Human	http://www.uniprot.org/uniprot/Q08257	CRYZ	Cytoplasm	Does not have alcohol dehydrogenase activity. Binds NADP and acts through a one-electron transfer process. Orthoquinones, such as 1,2-naphthoquinone or 9,10-phenanthrenequinone, are the best substrates (in vitro). May act in the detoxification of xenobiotics. Interacts with (AU)-rich elements (ARE) in the 3'-UTR of target mRNA species. Enhances the stability of mRNA coding for BCL2. NADPH binding…
Dermcidin	2	1	1.48	0.2611	P81605	Human	http://www.uniprot.org/uniprot/P81605	DCD	Secreted	DCD-1 displays antimicrobial activity thereby limiting skin infection by potential pathogens in the first few hours after bacterial colonization. Highly effective against E.coli, E.faecalis, S.aureus and C.albicans. Optimal pH and salt concentration resemble the conditions in sweat. Also exhibits proteolytic activity.
WD repeat domain phosphoinositide-interacting protein 2	1	1	1.3	0.2612	Q9Y4P8	Human	http://www.uniprot.org/uniprot/Q9Y4P8	WIPI2	Preautophagosomal structure membrane	Early component of the autophagy machinery being involved in formation of preautophagosomal structures and their maturation into mature phagosomes in response to phosphatidylinositol 3-phosphate (PtdIns3P). May bind PtdIns3P.
SRA stem-loop-interacting RNA-binding protein, mitochondrial	1	1.32	1	0.2614	Q9GZT3	Human	http://www.uniprot.org/uniprot/Q9GZT3	SLIRP	Mitochondrion	RNA-binding protein that acts as a nuclear receptor corepressor. Probably acts by binding the SRA RNA, and repressing the SRA-mediated nuclear receptor coactivation. Binds the STR7 loop of SRA RNA. Also able to repress glucocorticoid (GR), androgen (AR), thyroid (TR) and VDR-mediated transactivation.
Tetratricopeptide repeat protein 1	2	1.02	1	0.2617	Q99614	Human	http://www.uniprot.org/uniprot/Q99614	TTC1
116 kDa U5 small nuclear ribonucleoprotein component	8	1	1.04	0.2618	Q15029	Human	http://www.uniprot.org/uniprot/Q15029	EFTUD2	Nucleus	Component of the U5 snRNP and the U4/U6-U5 tri-snRNP complex required for pre-mRNA splicing. Binds GTP.
Adenylyl cyclase-associated protein 1	17	1	1.22	0.2618	Q01518	Human	http://www.uniprot.org/uniprot/Q01518	CAP1	Cell membrane	Directly regulates filament dynamics and has been implicated in a number of complex developmental and morphological processes, including mRNA localization and the establishment of cell polarity.
Non-histone chromosomal protein HMG-17	4	1	2.34	0.2619	P05204	Human	http://www.uniprot.org/uniprot/P05204	HMGN2	Nucleus	Binds to the inner side of the nucleosomal DNA thus altering the interaction between the DNA and the histone octamer. May be involved in the process which maintains transcribable genes in a unique chromatin conformation (By similarity).
Pirin	4	1	1.09	0.2619	O00625	Human	http://www.uniprot.org/uniprot/O00625	PIR	Nucleus	Transcriptional coregulator of NF-kappa-B which facilitates binding of NF-kappa-B proteins to target kappa-B genes in a redox-state-dependent manner. May be required for efficient terminal myeloid maturation of hematopoietic cells. Has quercetin 2,3-dioxygenase activity (in vitro).
Serine/arginine-rich splicing factor 2	3	1.2	1	0.262	Q01130	Human	http://www.uniprot.org/uniprot/Q01130	SRSF2	Nucleus	Necessary for the splicing of pre-mRNA. It is required for formation of the earliest ATP-dependent splicing complex and interacts with spliceosomal components bound to both the 5'- and 3'-splice sites during spliceosome assembly. It also is required for ATP-dependent interactions of both U1 and U2 snRNPs with pre-mRNA. Interacts with other spliceosomal components, via the RS domains, to form a br…
Peflin	1	1	1.37	0.262	Q9UBV8	Human	http://www.uniprot.org/uniprot/Q9UBV8	PEF1	Cytoplasm
Tight junction protein ZO-1	12	1.1	1	0.2622	Q07157	Human	http://www.uniprot.org/uniprot/Q07157	TJP1	Cell membrane	The N-terminal may be involved in transducing a signal required for tight junction assembly, while the C-terminal may have specific properties of tight junctions. The alpha domain might be involved in stabilizing junctions. Plays a role in the regulation of cell migration by targeting CDC42BPB to the leading edge of migrating cells.
Macrophage-capping protein	2	1.17	1	0.2627	P40121	Human	http://www.uniprot.org/uniprot/P40121	CAPG	Cytoplasm	Calcium-sensitive protein which reversibly blocks the barbed ends of actin filaments but does not sever preformed actin filaments. May play an important role in macrophage function. May play a role in regulating cytoplasmic and/or nuclear structures through potential interactions with actin. May bind DNA.
Acyl-CoA-binding protein	1	3.36	1	0.2629	P07108	Human	http://www.uniprot.org/uniprot/P07108	DBI	Endoplasmic reticulum	Binds medium- and long-chain acyl-CoA esters with very high affinity and may function as an intracellular carrier of acyl-CoA esters. It is also able to displace diazepam from the benzodiazepine (BZD) recognition site located on the GABA type A receptor. It is therefore possible that this protein also acts as a neuropeptide to modulate the action of the GABA receptor.
Bridging integrator 3	1	1	1.15	0.263	Q9NQY0	Human	http://www.uniprot.org/uniprot/Q9NQY0	BIN3	Cytoplasm	Involved in cytokinesis and septation where it has a role in the localization of F-actin.
Tumor necrosis factor alpha-induced protein 8-like protein 3	2	1	1.3	0.2631	Q5GJ75	Human	http://www.uniprot.org/uniprot/Q5GJ75	TNFAIP8L3	Cytoplasm	Acts as a lipid transfer protein. Preferentially captures and shuttles two lipid second messengers, i.e., phosphatidylinositol 4,5- bisphosphate and phosphatidylinositol 3,4,5-trisphosphate and increases their levels in the plasma membrane. Additionally, may also function as a lipid-presenting protein to enhance the activity of the PI3K-AKT and MEK-ERK pathways. May act as a regulator of tumorige…
Cytochrome b-c1 complex subunit 2, mitochondrial	4	1.05	1	0.2635	P22695	Human	http://www.uniprot.org/uniprot/P22695	UQCRC2	Mitochondrion inner membrane	This is a component of the ubiquinol-cytochrome c reductase complex (complex III or cytochrome b-c1 complex), which is part of the mitochondrial respiratory chain. The core protein 2 is required for the assembly of the complex.
Calcium-binding mitochondrial carrier protein Aralar2	4	1	1.25	0.2635	Q9UJS0	Human	http://www.uniprot.org/uniprot/Q9UJS0	SLC25A13	Mitochondrion inner membrane	Catalyzes the calcium-dependent exchange of cytoplasmic glutamate with mitochondrial aspartate across the mitochondrial inner membrane. May have a function in the urea cycle.
Immunoglobulin heavy constant gamma 1	4	1	Low S/N	0.2639	P01857	Human	http://www.uniprot.org/uniprot/P01857	IGHG1	Secreted
Protein XRP2	1	1	1.18	0.2643	O75695	Human	http://www.uniprot.org/uniprot/O75695	RP2	Cell membrane	Acts as a GTPase-activating protein (GAP) involved in trafficking between the Golgi and the ciliary membrane. Involved in localization of proteins, such as NPHP3, to the cilium membrane by inducing hydrolysis of GTP ARL3, leading to the release of UNC119 (or UNC119B). Acts as a GTPase-activating protein (GAP) for tubulin in concert with tubulin-specific chaperone C, but does not enhance tubulin h…
3-hydroxybutyrate dehydrogenase type 2	2	1	1.03	0.2643	Q9BUT1	Human	http://www.uniprot.org/uniprot/Q9BUT1	BDH2	Cytoplasm	Dehydrogenase that mediates the formation of 2,5-dihydroxybenzoic acid (2,5-DHBA), a siderophore that shares structural similarities with bacterial enterobactin and associates with LCN2, thereby playing a key role in iron homeostasis and transport. Also acts as a 3-hydroxybutyrate dehydrogenase (By similarity).
40S ribosomal protein S18	7	1	1.13	0.2644	P62269	Human	http://www.uniprot.org/uniprot/P62269	RPS18	Cytoplasm	Located at the top of the head of the 40S subunit, it contacts several helices of the 18S rRNA.
Heat shock protein beta-1	10	1.15	1	0.2646	P04792	Human	http://www.uniprot.org/uniprot/P04792	HSPB1	Cytoplasm	Involved in stress resistance and actin organization.
Fatty acid synthase	18	1	1.23	0.2646	P49327	Human	http://www.uniprot.org/uniprot/P49327	FASN	Cytoplasm	Fatty acid synthetase catalyzes the formation of long-chain fatty acids from acetyl-CoA, malonyl-CoA and NADPH. This multifunctional protein has 7 catalytic activities and an acyl carrier protein.
CCN family member 1	3	3.7	1	0.2649	O00622	Human	http://www.uniprot.org/uniprot/O00622	CYR61	Secreted	Promotes cell proliferation, chemotaxis, angiogenesis and cell adhesion. Appears to play a role in wound healing by up-regulating, in skin fibroblasts, the expression of a number of genes involved in angiogenesis, inflammation and matrix remodeling including VEGA-A, VEGA-C, MMP1, MMP3, TIMP1, uPA, PAI-1 and integrins alpha-3 and alpha-5. CYR61-mediated gene regulation is dependent on heparin-bind…
Nucleolin	23	1	1.01	0.2651	P19338	Human	http://www.uniprot.org/uniprot/P19338	NCL	Nucleus	Nucleolin is the major nucleolar protein of growing eukaryotic cells. It is found associated with intranucleolar chromatin and pre-ribosomal particles. It induces chromatin decondensation by binding to histone H1. It is thought to play a role in pre-rRNA transcription and ribosome assembly. May play a role in the process of transcriptional elongation. Binds RNA oligonucleotides with 5'-UUAGGG-3' …
Filamin-C	40	1.01	1	0.2655	Q14315	Human	http://www.uniprot.org/uniprot/Q14315	FLNC	Cytoplasm	Muscle-specific filamin, which plays a central role in muscle cells, probably by functioning as a large actin-cross-linking protein. May be involved in reorganizing the actin cytoskeleton in response to signaling events, and may also display structural functions at the Z lines in muscle cells. Critical for normal myogenesis and for maintaining the structural integrity of the muscle fibers.
Major facilitator superfamily domain-containing protein 10	2	1	8.85	0.266	Q14728	Human	http://www.uniprot.org/uniprot/Q14728	MFSD10	Membrane	Confers cellular resistance to apoptosis induced by the non-steroidal anti-inflammatory drugs indomethacin and diclofenac. May act as an efflux pump.
Phosducin-like protein 3	2	1	1.27	0.2663	Q9H2J4	Human	http://www.uniprot.org/uniprot/Q9H2J4	PDCL3	Cytoplasm	Acts as a chaperone for the angiogenic VEGF receptor KDR/VEGFR2, controlling its abundance and inhibiting its ubiquitination and degradation. Modulates the activation of caspases during apoptosis. Is a substrate for Orgyia pseudotsugata multicapsid polyhedrosis virus (OpMNPV) IAP-mediated ubiquitination.
Rho guanine nucleotide exchange factor 15	1	1.06	1	0.2665	O94989	Human	http://www.uniprot.org/uniprot/O94989	ARHGEF15	Cell projection	Specific GEF for RhoA activation. Does not activate RAC1 or CDC42. Regulates vascular smooth muscle contractility. Negatively regulates excitatory synapse development by suppressing the synapse-promoting activity of EPHB2.
Macrophage migration inhibitory factor	1	1	2.02	0.2665	P14174	Human	http://www.uniprot.org/uniprot/P14174	MIF	Secreted	Pro-inflammatory cytokine. Involved in the innate immune response to bacterial pathogens. The expression of MIF at sites of inflammation suggests a role as mediator in regulating the function of macrophages in host defense. Counteracts the anti-inflammatory activity of glucocorticoids. Has phenylpyruvate tautomerase and dopachrome tautomerase activity (in vitro), but the physiological substrate i…
Prelamin-A/C	49	1.09	1	0.2666	P02545	Human	http://www.uniprot.org/uniprot/P02545	LMNA	Nucleus	Lamins are components of the nuclear lamina, a fibrous layer on the nucleoplasmic side of the inner nuclear membrane, which is thought to provide a framework for the nuclear envelope and may also interact with chromatin. Lamin A and C are present in equal amounts in the lamina of mammals. Plays an important role in nuclear assembly, chromatin organization, nuclear membrane and telomere dynamics. …
Serine/threonine-protein kinase Nek7	5	1	1.92	0.2671	Q8TDX7	Human	http://www.uniprot.org/uniprot/Q8TDX7	NEK7	Nucleus	Protein kinase which plays an important role in mitotic cell cycle progression. Required for microtubule nucleation activity of the centrosome, robust mitotic spindle formation and cytokinesis. Phosphorylates RPS6KB1.
DNA-(apurinic or apyrimidinic site) endonuclease	2	1.39	1	0.2674	P27695	Human	http://www.uniprot.org/uniprot/P27695	APEX1	Nucleus	Multifunctional protein that plays a central role in the cellular response to oxidative stress. The two major activities of APEX1 in DNA repair and redox regulation of transcriptional factors. Functions as a apurinic/apyrimidinic (AP) endodeoxyribonuclease in the DNA base excision repair (BER) pathway of DNA lesions induced by oxidative and alkylating agents. Initiates repair of AP sites in DNA b…
Transformer-2 protein homolog beta	3	1	1.21	0.2674	P62995	Human	http://www.uniprot.org/uniprot/P62995	TRA2B	Nucleus	Sequence-specific RNA-binding protein which participates in the control of pre-mRNA splicing. Can either activate or suppress exon inclusion. Acts additively with RBMX to promote exon 7 inclusion of the survival motor neuron SMN2. Activates the splicing of MAPT/Tau exon 10. Alters pre-mRNA splicing patterns by antagonizing the effects of splicing regulators, like RBMX. Binds to the AG-rich SE2 do…
Saccharopine dehydrogenase-like oxidoreductase	3	1.15	1	0.2674	Q8NBX0	Human	http://www.uniprot.org/uniprot/Q8NBX0	SCCPDH
DnaJ homolog subfamily B member 1	2	1	1.41	0.2675	P25685	Human	http://www.uniprot.org/uniprot/P25685	DNAJB1	Cytoplasm	Interacts with HSP70 and can stimulate its ATPase activity. Stimulates the association between HSC70 and HIP.
Lysine--tRNA ligase	6	1.17	1	0.2676	Q15046	Human	http://www.uniprot.org/uniprot/Q15046	KARS	Cytoplasm	Catalyzes the specific attachment of an amino acid to its cognate tRNA in a 2 step reaction: the amino acid (AA) is first activated by ATP to form AA-AMP and then transferred to the acceptor end of the tRNA. When secreted, acts as a signaling molecule that induces immune response through the activation of monocyte/macrophages. Catalyzes the synthesis of diadenosine oligophosphate (Ap4A), a signal…
ATP-binding cassette sub-family F member 3	2	1	1.27	0.2677	Q9NUQ8	Human	http://www.uniprot.org/uniprot/Q9NUQ8	ABCF3		Displays an antiviral effect against flaviviruses such as west Nile virus (WNV) in the presence of OAS1B.
Actin-related protein 2/3 complex subunit 2	8	1	1.22	0.268	O15144	Human	http://www.uniprot.org/uniprot/O15144	ARPC2	Cytoplasm	Functions as actin-binding component of the Arp2/3 complex which is involved in regulation of actin polymerization and together with an activating nucleation-promoting factor (NPF) mediates the formation of branched actin networks. Seems to contact the mother actin filament.
Regulator of chromosome condensation	1	1.12	1	0.2682	P18754	Human	http://www.uniprot.org/uniprot/P18754	RCC1	Nucleus	Guanine-nucleotide releasing factor that promotes the exchange of Ran-bound GDP by GTP. Involved in the regulation of onset of chromosome condensation in the S phase. Binds both to the nucleosomes and double-stranded DNA. RCC1-Ran complex (together with other proteins) acts as a component of a signal transmission pathway that detects unreplicated DNA. Plays a key role in nucleo-cytoplasmic transp…
Ribosome maturation protein SBDS	1	1	1.11	0.269	Q9Y3A5	Human	http://www.uniprot.org/uniprot/Q9Y3A5	SBDS	Cytoplasm	Required for the assembly of mature ribosomes and ribosome biogenesis. Together with EFTUD1, triggers the GTP-dependent release of EIF6 from 60S pre-ribosomes in the cytoplasm, thereby activating ribosomes for translation competence by allowing 80S ribosome assembly and facilitating EIF6 recycling to the nucleus, where it is required for 60S rRNA processing and nuclear export. Required for normal…
Nucleolar protein 9	2	1	2.71	0.269	Q86U38	Human	http://www.uniprot.org/uniprot/Q86U38	NOP9
Metastasis-associated protein MTA2	2	1	1.17	0.2691	O94776	Human	http://www.uniprot.org/uniprot/O94776	MTA2	Nucleus	May be involved in the regulation of gene expression as repressor and activator. The repression might be related to covalent modification of histone proteins.
Alpha-actinin-1	34	1	1.11	0.2692	P12814	Human	http://www.uniprot.org/uniprot/P12814	ACTN1	Cytoplasm	F-actin cross-linking protein which is thought to anchor actin to a variety of intracellular structures. This is a bundling protein.
Supervillin	5	1	1.07	0.2698	O95425	Human	http://www.uniprot.org/uniprot/O95425	SVIL	Cell membrane	Forms a high-affinity link between the actin cytoskeleton and the membrane. Isoform 1 (archvillin) is among the first costameric proteins to assemble during myogenesis and it contributes to myogenic membrane structure and differentiation. Appears to be involved in myosin II assembly. May modulate myosin II regulation through MLCK during cell spreading, an initial step in cell migration. May play …
Monocarboxylate transporter 4	4	1	1.06	0.2699	O15427	Human	http://www.uniprot.org/uniprot/O15427	SLC16A3	Cell membrane	Proton-linked monocarboxylate transporter. Catalyzes the rapid transport across the plasma membrane of many monocarboxylates such as lactate, pyruvate, branched-chain oxo acids derived from leucine, valine and isoleucine, and the ketone bodies acetoacetate, beta-hydroxybutyrate and acetate (By similarity).
X-ray repair cross-complementing protein 6	13	1.07	1	0.2701	P12956	Human	http://www.uniprot.org/uniprot/P12956	XRCC6	Nucleus	Single-stranded DNA-dependent ATP-dependent helicase. Has a role in chromosome translocation. The DNA helicase II complex binds preferentially to fork-like ends of double-stranded DNA in a cell cycle-dependent manner. It works in the 3'-5' direction. Binding to DNA may be mediated by XRCC6. Involved in DNA non-homologous end joining (NHEJ) required for double-strand break repair and V(D)J recombi…
U6 snRNA-associated Sm-like protein LSm3	1	1	2.64	0.2705	P62310	Human	http://www.uniprot.org/uniprot/P62310	LSM3	Nucleus	Binds specifically to the 3'-terminal U-tract of U6 snRNA.
Nck-associated protein 1	8	1	1.21	0.2706	Q9Y2A7	Human	http://www.uniprot.org/uniprot/Q9Y2A7	NCKAP1	Cell membrane	Part of the WAVE complex that regulates lamellipodia formation. The WAVE complex regulates actin filament reorganization via its interaction with the Arp2/3 complex. Actin remodeling activity is regulated by RAC1.
Developmentally-regulated GTP-binding protein 1	2	1	1.55	0.2706	Q9Y295	Human	http://www.uniprot.org/uniprot/Q9Y295	DRG1	Cytoplasm	Critical regulator of cell growth under specific conditions. Implicated in differentiation and cell cycle arrest.
Proteasome subunit alpha type-1	7	1	1.28	0.2709	P25786	Human	http://www.uniprot.org/uniprot/P25786	PSMA1	Cytoplasm	The proteasome is a multicatalytic proteinase complex which is characterized by its ability to cleave peptides with Arg, Phe, Tyr, Leu, and Glu adjacent to the leaving group at neutral or slightly basic pH. The proteasome has an ATP-dependent proteolytic activity. Mediates the lipopolysaccharide-induced signal transduction in the macrophage proteasome (By similarity). Might be involved in the ant…
40S ribosomal protein S14	4	1.22	1	0.2709	P62263	Human	http://www.uniprot.org/uniprot/P62263	RPS14
ADP-ribose glycohydrolase ARH3	3	1	1.12	0.2709	Q9NX46	Human	http://www.uniprot.org/uniprot/Q9NX46	ADPRHL2	Cytoplasm	Poly(ADP-ribose) synthesized after DNA damage is only present transiently and is rapidly degraded by poly(ADP-ribose) glycohydrolase. Poly(ADP-ribose) metabolism may be required for maintenance of the normal function of neuronal cells. Generates ADP-ribose from poly-(ADP-ribose), but does not hydrolyze ADP-ribose-arginine, -cysteine, -diphthamide, or -asparagine bonds. Due to catalytic inactivity…
Microtubule-associated protein 1S	5	1.19	1	0.271	Q66K74	Human	http://www.uniprot.org/uniprot/Q66K74	MAP1S	Nucleus	Microtubule-associated protein that mediates aggregation of mitochondria resulting in cell death and genomic destruction (MAGD). Plays a role in anchoring the microtubule organizing center to the centrosomes. Binds to DNA. Plays a role in apoptosis. Involved in the formation of microtubule bundles (By similarity).
Protein RCC2	3	1.09	1	0.2714	Q9P258	Human	http://www.uniprot.org/uniprot/Q9P258	RCC2	Nucleus	Required for completion of mitosis and cytokinesis. May function as a guanine nucleotide exchange factor for the small GTPase RAC1.
Integrin-linked protein kinase	5	1	1.22	0.2714	Q13418	Human	http://www.uniprot.org/uniprot/Q13418	ILK	Cell junction	Receptor-proximal protein kinase regulating integrin-mediated signal transduction. May act as a mediator of inside-out integrin signaling. Focal adhesion protein part of the complex ILK-PINCH. This complex is considered to be one of the convergence points of integrin- and growth factor-signaling pathway. Could be implicated in mediating cell architecture, adhesion to integrin substrates and ancho…
RNA-binding protein Raly	5	1	1.16	0.2715	Q9UKM9	Human	http://www.uniprot.org/uniprot/Q9UKM9	RALY	Nucleus	Probable-RNA binding protein. Could be a heterogeneous nuclear ribonucleoprotein (hnRNP). May be involved in pre-mRNA splicing (By similarity).
Four and a half LIM domains protein 3	2	1	1.66	0.2718	Q13643	Human	http://www.uniprot.org/uniprot/Q13643	FHL3
Pantothenate kinase 2, mitochondrial	1	1.53	1	0.2719	Q9BZ23	Human	http://www.uniprot.org/uniprot/Q9BZ23	PANK2	Mitochondrion	May be the master regulator of the CoA biosynthesis.
39S ribosomal protein L13, mitochondrial	2	1	1.45	0.2722	Q9BYD1	Human	http://www.uniprot.org/uniprot/Q9BYD1	MRPL13	Mitochondrion
Poly(U)-binding-splicing factor PUF60	4	1	1.04	0.2723	Q9UHX1	Human	http://www.uniprot.org/uniprot/Q9UHX1	PUF60	Nucleus	DNA- and RNA-binding protein, involved in several nuclear processes such as pre-mRNA splicing, apoptosis and transcription regulation. In association with FUBP1 regulates MYC transcription at the P2 promoter through the core-TFIIH basal transcription factor. Acts as a transcriptional repressor through the core-TFIIH basal transcription factor. Represses FUBP1-induced transcriptional activation bu…
T-complex protein 1 subunit zeta	9	1.05	1	0.2723	P40227	Human	http://www.uniprot.org/uniprot/P40227	CCT6A	Cytoplasm	Molecular chaperone; assists the folding of proteins upon ATP hydrolysis. Known to play a role, in vitro, in the folding of actin and tubulin.
Mycophenolic acid acyl-glucuronide esterase, mitochondrial	1	1	2.03	0.2723	Q9NUJ1	Human	http://www.uniprot.org/uniprot/Q9NUJ1	ABHD10	Mitochondrion	Catalyzes the deglucuronidation of mycophenolic acid acyl-glucuronide, a metabolite of the immunosuppressant drug mycophenolate.
Neuroblast differentiation-associated protein AHNAK	171	1.16	1	0.2724	Q09666	Human	http://www.uniprot.org/uniprot/Q09666	AHNAK	Nucleus	May be required for neuronal cell differentiation.
39S ribosomal protein L40, mitochondrial	1	1.19	1	0.2724	Q9NQ50	Human	http://www.uniprot.org/uniprot/Q9NQ50	MRPL40	Mitochondrion
26S proteasome non-ATPase regulatory subunit 3	12	1	1.26	0.2729	O43242	Human	http://www.uniprot.org/uniprot/O43242	PSMD3		Acts as a regulatory subunit of the 26 proteasome which is involved in the ATP-dependent degradation of ubiquitinated proteins.
Translation initiation factor eIF-2B subunit alpha	6	1	1.22	0.2729	Q14232	Human	http://www.uniprot.org/uniprot/Q14232	EIF2B1		Catalyzes the exchange of eukaryotic initiation factor 2-bound GDP for GTP.
Delta-aminolevulinic acid dehydratase	1	1	1.45	0.2734	P13716	Human	http://www.uniprot.org/uniprot/P13716	ALAD		Catalyzes an early step in the biosynthesis of tetrapyrroles. Binds two molecules of 5-aminolevulinate per subunit, each at a distinct site, and catalyzes their condensation to form porphobilinogen.
Gelsolin	7	1	1.16	0.2734	P06396	Human	http://www.uniprot.org/uniprot/P06396	GSN	Cytoplasm	Calcium-regulated, actin-modulating protein that binds to the plus (or barbed) ends of actin monomers or filaments, preventing monomer exchange (end-blocking or capping). It can promote the assembly of monomers into filaments (nucleation) as well as sever filaments already formed. Plays a role in ciliogenesis.
Spectrin beta chain, non-erythrocytic 1	62	1.03	1	0.2738	Q01082	Human	http://www.uniprot.org/uniprot/Q01082	SPTBN1	Cytoplasm	Fodrin, which seems to be involved in secretion, interacts with calmodulin in a calcium-dependent manner and is thus candidate for the calcium-dependent movement of the cytoskeleton at the membrane.
Small nuclear ribonucleoprotein Sm D3	1	1.18	1	0.2738	P62318	Human	http://www.uniprot.org/uniprot/P62318	SNRPD3	Cytoplasm	Core component of the spliceosomal U1, U2, U4 and U5 small nuclear ribonucleoproteins (snRNPs), the building blocks of the spliceosome. Thereby, plays an important role in the splicing of cellular pre-mRNAs. Most spliceosomal snRNPs contain a common set of Sm proteins SNRPB, SNRPD1, SNRPD2, SNRPD3, SNRPE, SNRPF and SNRPG that assemble in an heptameric protein ring on the Sm site of the small nucl…
Actin-histidine N-methyltransferase	3	1	2.2	0.274	Q86TU7	Human	http://www.uniprot.org/uniprot/Q86TU7	SETD3	Nucleus	Histone methyltransferase that methylates 'Lys-36' of histone H3 (H3K36me). H3 'Lys-36' methylation represents a specific tag for epigenetic transcriptional activation (By similarity).
Ras-related protein Rab-8B	3	1	1.31	0.274	Q92930	Human	http://www.uniprot.org/uniprot/Q92930	RAB8B	Cell membrane	The small GTPases Rab are key regulators of intracellular membrane trafficking, from the formation of transport vesicles to their fusion with membranes. Rabs cycle between an inactive GDP-bound form and an active GTP-bound form that is able to recruit to membranes different sets of downstream effectors directly responsible for vesicle formation, movement, tethering and fusion. That Rab may be inv…
Protein arginine N-methyltransferase 1	7	1.04	1	0.2742	Q99873	Human	http://www.uniprot.org/uniprot/Q99873	PRMT1	Nucleus	Arginine methyltransferase that methylates (mono and asymmetric dimethylation) the guanidino nitrogens of arginyl residues present in proteins such as ESR1, histone H2, H3 and H4, PIAS1, HNRNPA1, HNRNPD, NFATC2IP, SUPT5H, TAF15 and EWS. Constitutes the main enzyme that mediates monomethylation and asymmetric dimethylation of histone H4 'Arg-4' (H4R3me1 and H4R3me2a, respectively), a specific tag …
Ribosomal RNA processing protein 1 homolog B	1	1	1.05	0.2744	Q14684	Human	http://www.uniprot.org/uniprot/Q14684	RRP1B	Nucleus
Pleckstrin homology domain-containing family O member 2	3	1.16	1	0.2745	Q8TD55	Human	http://www.uniprot.org/uniprot/Q8TD55	PLEKHO2
Small ubiquitin-related modifier 5	1	0	1	0.2746	G2XKQ0	Human	http://www.uniprot.org/uniprot/G2XKQ0	SUMO1P1	Nucleus	Ubiquitin-like protein that can be covalently attached to proteins as a monomer or as a lysine-linked polymer. Regulates the life cycle of promyelocytic leukemia nuclear bodies (PML-NBs). PolySUMO1P1/SUMO5 conjugation on 'Lys-160' of PML facilitates recruitment of PML-NB components, which enlarges PML-NB. SUMO1P1/SUMO5 also increases polySUMO2/3 conjugation of PML, resulting in RNF4-mediated disr…
Signal peptidase complex subunit 2	4	1.09	1	0.2749	Q15005	Human	http://www.uniprot.org/uniprot/Q15005	SPCS2	Microsome membrane	Component of the microsomal signal peptidase complex which removes signal peptides from nascent proteins as they are translocated into the lumen of the endoplasmic reticulum.
Choline-phosphate cytidylyltransferase A	2	1	1.15	0.2751	P49585	Human	http://www.uniprot.org/uniprot/P49585	PCYT1A	Cytoplasm	Controls phosphatidylcholine synthesis.
Peroxiredoxin-4	7	1	1.12	0.2755	Q13162	Human	http://www.uniprot.org/uniprot/Q13162	PRDX4	Cytoplasm	Probably involved in redox regulation of the cell. Regulates the activation of NF-kappa-B in the cytosol by a modulation of I-kappa-B-alpha phosphorylation.
Ataxin-2	2	1	1.42	0.2759	Q99700	Human	http://www.uniprot.org/uniprot/Q99700	ATXN2	Cytoplasm	Involved in EGFR trafficking, acting as negative regulator of endocytic EGFR internalization at the plasma membrane.
Pre-mRNA-splicing factor 38A	2	1.18	1	0.2762	Q8NAV1	Human	http://www.uniprot.org/uniprot/Q8NAV1	PRPF38A	Nucleus	May be required for pre-mRNA splicing.
Isocitrate dehydrogenase [NADP] cytoplasmic	6	1	1	0.2763	O75874	Human	http://www.uniprot.org/uniprot/O75874	IDH1	Cytoplasm
Splicing factor 3A subunit 1	8	1.09	1	0.2764	Q15459	Human	http://www.uniprot.org/uniprot/Q15459	SF3A1	Nucleus	Subunit of the splicing factor SF3A required for 'A' complex assembly formed by the stable binding of U2 snRNP to the branchpoint sequence (BPS) in pre-mRNA. Sequence independent binding of SF3A/SF3B complex upstream of the branch site is essential, it may anchor U2 snRNP to the pre-mRNA. May also be involved in the assembly of the 'E' complex.
Heat shock-related 70 kDa protein 2	2	1.38	1	0.2765	P54652	Human	http://www.uniprot.org/uniprot/P54652	HSPA2		In cooperation with other chaperones, Hsp70s stabilize preexistent proteins against aggregation and mediate the folding of newly translated polypeptides in the cytosol as well as within organelles. These chaperones participate in all these processes through their ability to recognize nonnative conformations of other proteins. They bind extended peptide segments with a net hydrophobic character ex…
EF-hand domain-containing protein D2	9	1	1.17	0.2766	Q96C19	Human	http://www.uniprot.org/uniprot/Q96C19	EFHD2	Membrane raft	May regulate B-cell receptor (BCR)-induced immature and primary B-cell apoptosis. Plays a role as negative regulator of the canonical NF-kappa-B-activating branch. Controls spontaneous apoptosis through the regulation of BCL2L1 abundance.
ATP-dependent Clp protease proteolytic subunit, mitochondrial	2	1.29	1	0.2768	Q16740	Human	http://www.uniprot.org/uniprot/Q16740	CLPP	Mitochondrion matrix	Protease component of the Clp complex that cleaves peptides and various proteins in an ATP-dependent process. Has low peptidase activity in the absence of CLPX. The Clp complex can degrade CSN1S1, CSN2 and CSN3, as well as synthetic peptides (in vitro) and may be responsible for a fairly general and central housekeeping function rather than for the degradation of specific substrates.
Coatomer subunit alpha	18	1.02	1	0.2771	P53621	Human	http://www.uniprot.org/uniprot/P53621	COPA	Cytoplasm	The coatomer is a cytosolic protein complex that binds to dilysine motifs and reversibly associates with Golgi non-clathrin-coated vesicles, which further mediate biosynthetic protein transport from the ER, via the Golgi up to the trans Golgi network. Coatomer complex is required for budding from Golgi membranes, and is essential for the retrograde Golgi-to-ER transport of dilysine-tagged protein…
AP-2 complex subunit alpha-1	7	1	1	0.2771	O95782	Human	http://www.uniprot.org/uniprot/O95782	AP2A1	Cell membrane	Component of the adaptor protein complex 2 (AP-2). Adaptor protein complexes function in protein transport via transport vesicles in different membrane traffic pathways. Adaptor protein complexes are vesicle coat components and appear to be involved in cargo selection and vesicle formation. AP-2 is involved in clathrin-dependent endocytosis in which cargo proteins are incorporated into vesicles s…
Nuclear cap-binding protein subunit 1	1	1	1.22	0.2772	Q09161	Human	http://www.uniprot.org/uniprot/Q09161	NCBP1	Nucleus	Component of the cap-binding complex (CBC), which binds cotranscriptionally to the 5'-cap of pre-mRNAs and is involved in various processes such as pre-mRNA splicing, translation regulation, nonsense-mediated mRNA decay, RNA-mediated gene silencing (RNAi) by microRNAs (miRNAs) and mRNA export. The CBC complex is involved in mRNA export from the nucleus via its interaction with ALYREF/THOC4/ALY, l…
60S ribosomal protein L5	14	1	1.13	0.2772	P46777	Human	http://www.uniprot.org/uniprot/P46777	RPL5	Cytoplasm	Required for rRNA maturation and formation of the 60S ribosomal subunits. This protein binds 5S RNA.
Myosin-9	118	1.07	1	0.2776	P35579	Human	http://www.uniprot.org/uniprot/P35579	MYH9	Cytoplasm	Cellular myosin that appears to play a role in cytokinesis, cell shape, and specialized functions such as secretion and capping. During cell spreading, plays an important role in cytoskeleton reorganization, focal contacts formation (in the margins but not the central part of spreading cells), and lamellipodial retraction; this function is mechanically antagonized by MYH10.
Golgin subfamily A member 2	1	1.19	1	0.2777	Q08379	Human	http://www.uniprot.org/uniprot/Q08379	GOLGA2	Golgi apparatus	Golgi auto-antigen; probably involved in maintaining cis-Golgi structure.
CD59 glycoprotein	2	1.59	1	0.2777	P13987	Human	http://www.uniprot.org/uniprot/P13987	CD59	Cell membrane	Potent inhibitor of the complement membrane attack complex (MAC) action. Acts by binding to the C8 and/or C9 complements of the assembling MAC, thereby preventing incorporation of the multiple copies of C9 required for complete formation of the osmolytic pore. This inhibitor appears to be species-specific. Involved in signal transduction for T-cell activation complexed to a protein tyrosine kinas…
Alpha-soluble NSF attachment protein	6	1	1.26	0.2781	P54920	Human	http://www.uniprot.org/uniprot/P54920	NAPA	Membrane	Required for vesicular transport between the endoplasmic reticulum and the Golgi apparatus.
Mitochondrial import receptor subunit TOM40 homolog	1	1.08	1	0.2783	O96008	Human	http://www.uniprot.org/uniprot/O96008	TOMM40	Mitochondrion outer membrane	Channel-forming protein essential for import of protein precursors into mitochondria.
Thymosin beta-4	2	3.43	1	0.2784	P62328	Human	http://www.uniprot.org/uniprot/P62328	TMSB4X	Cytoplasm	Plays an important role in the organization of the cytoskeleton (By similarity). Binds to and sequesters actin monomers (G actin) and therefore inhibits actin polymerization.
Enhancer of mRNA-decapping protein 4	2	1.05	1	0.2785	Q6P2E9	Human	http://www.uniprot.org/uniprot/Q6P2E9	EDC4	Cytoplasm	In the process of mRNA degradation, seems to play a role in mRNA decapping. Component of a complex containing DCP2 and DCP1A which functions in decapping of ARE-containing mRNAs. Promotes complex formation between DCP1A and DCP2. Enhances the catalytic activity of DCP2 (in vitro).
Endoplasmin	35	1.1	1	0.2786	P14625	Human	http://www.uniprot.org/uniprot/P14625	HSP90B1	Endoplasmic reticulum lumen	Molecular chaperone that functions in the processing and transport of secreted proteins. When associated with CNPY3, required for proper folding of Toll-like receptors (By similarity). Functions in endoplasmic reticulum associated degradation (ERAD). Has ATPase activity.
Calnexin	21	1.12	1	0.2787	P27824	Human	http://www.uniprot.org/uniprot/P27824	CANX	Endoplasmic reticulum membrane	Calcium-binding protein that interacts with newly synthesized glycoproteins in the endoplasmic reticulum. It may act in assisting protein assembly and/or in the retention within the ER of unassembled protein subunits. It seems to play a major role in the quality control apparatus of the ER by the retention of incorrectly folded proteins. Associated with partial T-cell antigen receptor complexes t…
ERO1-like protein alpha	5	1	1.14	0.2789	Q96HE7	Human	http://www.uniprot.org/uniprot/Q96HE7	ERO1L	Endoplasmic reticulum membrane	Oxidoreductase involved in disulfide bond formation in the endoplasmic reticulum. Efficiently reoxidizes P4HB/PDI, the enzyme catalyzing protein disulfide formation, in order to allow P4HB to sustain additional rounds of disulfide formation. Following P4HB reoxidation, passes its electrons to molecular oxygen via FAD, leading to the production of reactive oxygen species (ROS) in the cell. Require…
Aminopeptidase N	18	1.06	1	0.2795	P15144	Human	http://www.uniprot.org/uniprot/P15144	ANPEP	Cell membrane	Broad specificity aminopeptidase. Plays a role in the final digestion of peptides generated from hydrolysis of proteins by gastric and pancreatic proteases. May play a critical role in the pathogenesis of cholesterol gallstone disease. May be involved in the metabolism of regulatory peptides of diverse cell types, responsible for the processing of peptide hormones, such as angiotensin III and IV,…
Perilipin-3	6	1.01	1	0.2796	O60664	Human	http://www.uniprot.org/uniprot/O60664	PLIN3	Cytoplasm	Required for the transport of mannose 6-phosphate receptors (MPR) from endosomes to the trans-Golgi network.
Vimentin	34	1	1	0.2797	P08670	Human	http://www.uniprot.org/uniprot/P08670	VIM	Cytoplasm	Vimentins are class-III intermediate filaments found in various non-epithelial cells, especially mesenchymal cells. Vimentin is attached to the nucleus, endoplasmic reticulum, and mitochondria, either laterally or terminally.
NADH dehydrogenase [ubiquinone] 1 alpha subcomplex subunit 11	1	1.2	1	0.2799	Q86Y39	Human	http://www.uniprot.org/uniprot/Q86Y39	NDUFA11	Mitochondrion inner membrane	Accessory subunit of the mitochondrial membrane respiratory chain NADH dehydrogenase (Complex I), that is believed not to be involved in catalysis. Complex I functions in the transfer of electrons from NADH to the respiratory chain. The immediate electron acceptor for the enzyme is believed to be ubiquinone (By similarity).
RNA-binding motif protein, X chromosome	9	1	1.02	0.2802	P38159	Human	http://www.uniprot.org/uniprot/P38159	RBMX	Nucleus	RNA-binding protein that plays several role in the regulation of pre- and post-transcriptional processes. Implicated in tissue-specific regulation of gene transcription and alternative splicing of several pre-mRNAs. Binds to and stimulates transcription from the tumor suppressor TXNIP gene promoter; may thus be involved in tumor suppression. When associated with SAFB, binds to and stimulates tran…
Glycylpeptide N-tetradecanoyltransferase 2	1	1	1.16	0.2804	O60551	Human	http://www.uniprot.org/uniprot/O60551	NMT2	Cytoplasm	Adds a myristoyl group to the N-terminal glycine residue of certain cellular and viral proteins.
GTP:AMP phosphotransferase AK3, mitochondrial	1	1	1.22	0.2807	Q9UIJ7	Human	http://www.uniprot.org/uniprot/Q9UIJ7	AK3	Mitochondrion matrix	Involved in maintaining the homeostasis of cellular nucleotides by catalyzing the interconversion of nucleoside phosphates. Has GTP:AMP phosphotransferase and ITP:AMP phosphotransferase activities.
pre-rRNA 2'-O-ribose RNA methyltransferase FTSJ3	2	1	1.09	0.2809	Q8IY81	Human	http://www.uniprot.org/uniprot/Q8IY81	FTSJ3	Nucleus	Probable methyltransferase involved in the processing of the 34S pre-rRNA to 18S rRNA and in 40S ribosomal subunit formation.
Annexin A7	4	1.27	1	0.2811	P20073	Human	http://www.uniprot.org/uniprot/P20073	ANXA7		Calcium/phospholipid-binding protein which promotes membrane fusion and is involved in exocytosis.
Fructose-bisphosphate aldolase A	24	1	1.01	0.2812	P04075	Human	http://www.uniprot.org/uniprot/P04075	ALDOA	Cytoplasm	Plays a key role in glycolysis and gluconeogenesis. In addition, may also function as scaffolding protein (By similarity).
Aspartate aminotransferase, cytoplasmic	2	1	1.34	0.2822	P17174	Human	http://www.uniprot.org/uniprot/P17174	GOT1	Cytoplasm	Biosynthesis of L-glutamate from L-aspartate or L-cysteine. Important regulator of levels of glutamate, the major excitatory neurotransmitter of the vertebrate central nervous system. Acts as a scavenger of glutamate in brain neuroprotection. The aspartate aminotransferase activity is involved in hepatic glucose synthesis during development and in adipocyte glyceroneogenesis. Using L-cysteine as …
Heterogeneous nuclear ribonucleoprotein C-like 3	1	2.26	1	0.2823	B7ZW38	Human	http://www.uniprot.org/uniprot/B7ZW38	HNRNPCL3	Nucleus
CAD protein	3	1	1.27	0.2824	P27708	Human	http://www.uniprot.org/uniprot/P27708	CAD	Cytoplasm	This protein is a "fusion" protein encoding four enzymatic activities of the pyrimidine pathway (GATase, CPSase, ATCase and DHOase).
Leukocyte elastase inhibitor	3	1.17	1	0.2824	P30740	Human	http://www.uniprot.org/uniprot/P30740	SERPINB1	Cytoplasm	Regulates the activity of the neutrophil proteases elastase, cathepsin G, proteinase-3, chymase, chymotrypsin, and kallikrein-3. Also functions as a potent intracellular inhibitor of granzyme H.
Glutathione S-transferase omega-1	6	1.22	1	0.2825	P78417	Human	http://www.uniprot.org/uniprot/P78417	GSTO1	Cytoplasm	Exhibits glutathione-dependent thiol transferase and dehydroascorbate reductase activities. Has S-(phenacyl)glutathione reductase activity. Has also glutathione S-transferase activity. Participates in the biotransformation of inorganic arsenic and reduces monomethylarsonic acid (MMA) and dimethylarsonic acid.
Ubiquitin-fold modifier 1	3	1	1.08	0.2829	P61960	Human	http://www.uniprot.org/uniprot/P61960	UFM1	Nucleus	Ubiquitin-like modifier which can be covalently attached via an isopeptide bond to substrate proteins as a monomer or a lysine-linked polymer. The so-called ufmylation, requires the UFM1-activating E1 enzyme UBA5, the UFM1-conjugating E2 enzyme UFC1, and the UFM1-ligase E3 enzyme UFL1 (PubMed:15071506, PubMed:20018847). This post-translational modification on lysine residues of proteins may play …
Glutathione synthetase	4	1	1.17	0.2834	P48637	Human	http://www.uniprot.org/uniprot/P48637	GSS
Formin-like protein 3	5	1	1.09	0.2839	Q8IVF7	Human	http://www.uniprot.org/uniprot/Q8IVF7	FMNL3	Cytoplasm	Plays a role in the regulation of cell morphology and cytoskeletal organization. Required in the control of cell shape and migration. Required for developmental angiogenesis (By similarity). In this process, required for microtubule reorganization and for efficient endothelial cell elongation. In quiescent endothelial cells, triggers rearrangement of the actin cytoskeleton, but does not alter mic…
Inactive C-alpha-formylglycine-generating enzyme 2	2	1.13	1	0.2839	Q8NBJ7	Human	http://www.uniprot.org/uniprot/Q8NBJ7	SUMF2	Endoplasmic reticulum lumen	Lacks formyl-glycine generating activity and is unable to convert newly synthesized inactive sulfatases to their active form. Inhibits the activation of sulfatases by SUMF1.
40S ribosomal protein S16	6	1	1.23	0.2841	P62249	Human	http://www.uniprot.org/uniprot/P62249	RPS16
Inositol polyphosphate 5-phosphatase K	2	1	1.7	0.2841	Q9BT40	Human	http://www.uniprot.org/uniprot/Q9BT40	INPP5K	Endoplasmic reticulum	Inositol 5-phosphatase which acts on inositol 1,4,5-trisphosphate, inositol 1,3,4,5-tetrakisphosphate, phosphatidylinositol 4,5-bisphosphate and phosphatidylinositol 3,4,5-trisphosphate. Has 6-fold higher affinity for phosphatidylinositol 4,5-bisphosphate than for inositol 1,4,5-trisphosphate. May negatively regulate assembly of the actin cytoskeleton.
Ubiquilin-2	1	1	1.43	0.2842	Q9UHD9	Human	http://www.uniprot.org/uniprot/Q9UHD9	UBQLN2	Cytoplasm	Increases the half-life of proteins destined to be degraded by the proteasome; may modulate proteasome-mediated protein degradation.
Endothelial cell-selective adhesion molecule	2	1	1.59	0.2844	Q96AP7	Human	http://www.uniprot.org/uniprot/Q96AP7	ESAM	Cell junction	Can mediate aggregation most likely through a homophilic molecular interaction.
Nesprin-3	2	1	1.17	0.2844	Q6ZMZ3	Human	http://www.uniprot.org/uniprot/Q6ZMZ3	SYNE3	Nucleus outer membrane	Component of SUN-protein-containing multivariate complexes also called LINC complexes which link the nucleoskeleton and cytoskeleton by providing versatile outer nuclear membrane attachment sites for cytoskeletal filaments. Involved in the maintenance of nuclear organization and structural integrity. Probable anchoring protein which tethers the nucleus to the cytoskeleton by binding PLEC which ca…
Transmembrane protein 106B	2	1	1.17	0.2853	Q9NUM4	Human	http://www.uniprot.org/uniprot/Q9NUM4	TMEM106B	Late endosome membrane	Involved in dendrite morphogenesis and maintenance by regulating lysosomal trafficking via its interaction with MAP6. May act by inhibiting retrograde transport of lysosomes along dendrites. Required for dendrite branching.
Hsc70-interacting protein	7	1	1.22	0.2855	P50502	Human	http://www.uniprot.org/uniprot/P50502	ST13	Cytoplasm	One HIP oligomer binds the ATPase domains of at least two HSC70 molecules dependent on activation of the HSC70 ATPase by HSP40. Stabilizes the ADP state of HSC70 that has a high affinity for substrate protein. Through its own chaperone activity, it may contribute to the interaction of HSC70 with various target proteins (By similarity).
All-trans-retinol 13,14-reductase	3	1	1.16	0.2856	Q6NUM9	Human	http://www.uniprot.org/uniprot/Q6NUM9	RETSAT	Endoplasmic reticulum membrane	Retinol saturase carrying out the saturation of the 13-14 double bond of all-trans-retinol to produce all-trans-13,14-dihydroretinol. Has activity toward all-trans-retinol as substrate. Does not use all-trans-retinoic acid nor 9-cis, 11-cis or 13-cis-retinol isomers as substrates. May play a role in the metabolism of vitamin A (By similarity).
Mixed lineage kinase domain-like protein	2	1	1.13	0.2857	Q8NB16	Human	http://www.uniprot.org/uniprot/Q8NB16	MLKL	Cytoplasm	Pseudokinase that plays a key role in TNF-induced necroptosis, a programmed cell death process. Activated following phosphorylation by RIPK3, leading to homotrimerization, localization to the plasma membrane and execution of programmed necrosis characterized by calcium influx and plasma membrane damage. Does not have protein kinase activity.
S-formylglutathione hydrolase	3	1	1.24	0.2861	P10768	Human	http://www.uniprot.org/uniprot/P10768	ESD	Cytoplasm	Serine hydrolase involved in the detoxification of formaldehyde.
WD repeat-containing protein 1	18	1	1.16	0.2863	O75083	Human	http://www.uniprot.org/uniprot/O75083	WDR1	Cytoplasm	Induces disassembly of actin filaments in conjunction with ADF/cofilin family proteins.
NADH dehydrogenase [ubiquinone] iron-sulfur protein 7, mitochondrial	3	1.14	1	0.2868	O75251	Human	http://www.uniprot.org/uniprot/O75251	NDUFS7	Mitochondrion	Core subunit of the mitochondrial membrane respiratory chain NADH dehydrogenase (Complex I) that is believed to belong to the minimal assembly required for catalysis. Complex I functions in the transfer of electrons from NADH to the respiratory chain. The immediate electron acceptor for the enzyme is believed to be ubiquinone (By similarity).
Tumor necrosis factor receptor type 1-associated DEATH domain protein	3	1.03	1	0.2872	Q15628	Human	http://www.uniprot.org/uniprot/Q15628	TRADD	Nucleus	The nuclear form acts as a tumor suppressor by preventing ubiquitination and degradation of isoform p19ARF/ARF of CDKN2A by TRIP12: acts by interacting with TRIP12, leading to disrupt interaction between TRIP12 and isoform p19ARF/ARF of CDKN2A (By similarity). Adapter molecule for TNFRSF1A/TNFR1 that specifically associates with the cytoplasmic domain of activated TNFRSF1A/TNFR1 mediating its int…
U4/U6.U5 tri-snRNP-associated protein 2	3	1	1.39	0.2875	Q53GS9	Human	http://www.uniprot.org/uniprot/Q53GS9	USP39	Nucleus	Plays a role in pre-mRNA splicing as a component of the U4/U6-U5 tri-snRNP, one of the building blocks of the spliceosome. Regulates AURKB mRNA levels, and thereby plays a role in cytokinesis and in the spindle checkpoint. Does not have ubiquitin-specific peptidase activity, but could be a competitor of ubiquitin C-terminal hydrolases (UCHs).
Glucosamine 6-phosphate N-acetyltransferase	4	1	1.75	0.2876	Q96EK6	Human	http://www.uniprot.org/uniprot/Q96EK6	GNPNAT1	Golgi apparatus membrane
Serine/threonine-protein phosphatase 5	5	1	1.1	0.2876	P53041	Human	http://www.uniprot.org/uniprot/P53041	PPP5C	Nucleus	Serine/threonine-protein phosphatase that dephosphorylates a myriad of proteins involved in different signaling pathways including the kinases CSNK1E, ASK1/MAP3K5, PRKDC and RAF1, the nuclear receptors NR3C1, PPARG, ESR1 and ESR2, SMAD proteins and TAU/MAPT. Implicated in wide ranging cellular processes, including apoptosis, differentiation, DNA damage response, cell survival, regulation of ion c…
Sorting nexin-3	2	1.18	1	0.2878	O60493	Human	http://www.uniprot.org/uniprot/O60493	SNX3	Early endosome	Phosphoinositide-binding protein required for multivesicular body formation. Specifically binds phosphatidylinositol 3-phosphate (PtdIns(P3)). Also can bind phosphatidylinositol 4-phosphate (PtdIns(P4)), phosphatidylinositol 5-phosphate (PtdIns(P5)) and phosphatidylinositol 3,5-biphosphate (PtdIns(3,5)P2) (By similarity). Plays a role in protein transport between cellular compartments. Together w…
Coiled-coil domain-containing protein 86	1	1	1.32	0.2879	Q9H6F5	Human	http://www.uniprot.org/uniprot/Q9H6F5	CCDC86	Nucleus
Heterogeneous nuclear ribonucleoproteins C1/C2	7	1	1.3	0.2884	P07910	Human	http://www.uniprot.org/uniprot/P07910	HNRNPC	Nucleus	Binds pre-mRNA and nucleates the assembly of 40S hnRNP particles. Single HNRNPC tetramers bind 230-240 nucleotides. Trimers of HNRNPC tetramers bind 700 nucleotides. May play a role in the early steps of spliceosome assembly and pre-mRNA splicing. Interacts with poly-U tracts in the 3'-UTR or 5'-UTR of mRNA and modulates the stability and the level of translation of bound mRNA molecules.
Amine oxidase [flavin-containing] A	5	1.4	1	0.289	P21397	Human	http://www.uniprot.org/uniprot/P21397	MAOA	Mitochondrion outer membrane	Catalyzes the oxidative deamination of biogenic and xenobiotic amines and has important functions in the metabolism of neuroactive and vasoactive amines in the central nervous system and peripheral tissues. MAOA preferentially oxidizes biogenic amines such as 5-hydroxytryptamine (5-HT), norepinephrine and epinephrine.
Breakpoint cluster region protein	5	1	1.32	0.2892	P11274	Human	http://www.uniprot.org/uniprot/P11274	BCR	Cell junction	GTPase-activating protein for RAC1 and CDC42. Promotes the exchange of RAC or CDC42-bound GDP by GTP, thereby activating them. Displays serine/threonine kinase activity.
Endophilin-B1	4	1	1.01	0.2901	Q9Y371	Human	http://www.uniprot.org/uniprot/Q9Y371	SH3GLB1	Cytoplasm	May be required for normal outer mitochondrial membrane dynamics. Required for coatomer-mediated retrograde transport in certain cells. May recruit other proteins to membranes with high curvature. May promote membrane fusion.
Syntaxin-12	3	1	1.02	0.2902	Q86Y82	Human	http://www.uniprot.org/uniprot/Q86Y82	STX12	Endosome membrane	SNARE that acts to regulate protein transport between late endosomes and the trans-Golgi network. The SNARE complex containing STX6, STX12, VAMP4 and VTI1A mediates vesicle fusion (in vitro) (By similarity).
Methyltransferase-like 26	1	1	1.08	0.2902	Q96S19	Human	http://www.uniprot.org/uniprot/Q96S19	C16orf13
Cell division cycle 5-like protein	2	1.13	1	0.2904	Q99459	Human	http://www.uniprot.org/uniprot/Q99459	CDC5L	Nucleus	DNA-binding protein involved in cell cycle control. May act as a transcription activator. Component of the PRP19-CDC5L complex that forms an integral part of the spliceosome and is required for activating pre-mRNA splicing. The PRP19-CDC5L complex may also play a role in the response to DNA damage (DDR).
Cleavage and polyadenylation specificity factor subunit 6	2	1.07	1	0.2905	Q16630	Human	http://www.uniprot.org/uniprot/Q16630	CPSF6	Nucleus	Component of the cleavage factor Im complex (CFIm) that plays a key role in pre-mRNA 3'-processing. Involved in association with NUDT21/CPSF5 in pre-MRNA 3'-end poly(A) site cleavage and poly(A) addition. CPSF6 binds to cleavage and polyadenylation RNA substrates and promotes RNA looping.
Translocator protein	1	1.12	1	0.2907	P30536	Human	http://www.uniprot.org/uniprot/P30536	TSPO	Mitochondrion membrane	Can bind protoporphyrin IX and may play a role in the transport of porphyrins and heme (By similarity). Promotes the transport of cholesterol across mitochondrial membranes and may play a role in lipid metabolism (PubMed:24814875), but its precise physiological role is controversial. It is apparently not required for steroid hormone biosynthesis. Was initially identified as peripheral-type benzod…
Eukaryotic translation initiation factor 3 subunit H	5	1.02	1	0.2914	O15372	Human	http://www.uniprot.org/uniprot/O15372	EIF3H	Cytoplasm	Component of the eukaryotic translation initiation factor 3 (eIF-3) complex, which is required for several steps in the initiation of protein synthesis. The eIF-3 complex associates with the 40S ribosome and facilitates the recruitment of eIF-1, eIF-1A, eIF-2:GTP:methionyl-tRNAi and eIF-5 to form the 43S preinitiation complex (43S PIC). The eIF-3 complex stimulates mRNA recruitment to the 43S PIC…
NudC domain-containing protein 3	1	1	1.47	0.292	Q8IVD9	Human	http://www.uniprot.org/uniprot/Q8IVD9	NUDCD3
Aconitate hydratase, mitochondrial	5	1.19	1	0.2921	Q99798	Human	http://www.uniprot.org/uniprot/Q99798	ACO2	Mitochondrion	Catalyzes the isomerization of citrate to isocitrate via cis-aconitate.
Cystatin-A	1	1.67	1	0.2927	P01040	Human	http://www.uniprot.org/uniprot/P01040	CSTA	Cytoplasm	This is an intracellular thiol proteinase inhibitor. Has an important role in desmosome-mediated cell-cell adhesion in the lower levels of the epidermis.
Twinfilin-2	4	1	1.01	0.2933	Q6IBS0	Human	http://www.uniprot.org/uniprot/Q6IBS0	TWF2	Cytoplasm	Actin-binding protein involved in motile and morphological processes. Inhibits actin polymerization, likely by sequestering G-actin. By capping the barbed ends of filaments, it also regulates motility. Seems to play an important role in clathrin-mediated endocytosis and distribution of endocytic organelles. May play a role in regulating the mature length of the middle and short rows of stereocili…
Methylthioribulose-1-phosphate dehydratase	1	2.05	1	0.2935	Q96GX9	Human	http://www.uniprot.org/uniprot/Q96GX9	APIP	Cytoplasm	Catalyzes the dehydration of methylthioribulose-1-phosphate (MTRu-1-P) into 2,3-diketo-5-methylthiopentyl-1-phosphate (DK-MTP-1-P). Functions in the methionine salvage pathway, which plays a key role in cancer, apoptosis, microbial proliferation and inflammation. May inhibit the CASP1-related inflammatory response (pyroptosis), the CASP9-dependent apoptotic pathway and the cytochrome c-dependent …
Growth factor receptor-bound protein 2	3	1	1.38	0.2937	P62993	Human	http://www.uniprot.org/uniprot/P62993	GRB2	Nucleus	Adapter protein that provides a critical link between cell surface growth factor receptors and the Ras signaling pathway.
60S ribosomal protein L12	5	1	1.22	0.2941	P30050	Human	http://www.uniprot.org/uniprot/P30050	RPL12		Binds directly to 26S ribosomal RNA.
40S ribosomal protein S29	2	1	1.12	0.2941	P62273	Human	http://www.uniprot.org/uniprot/P62273	RPS29
V-type proton ATPase subunit C 1	1	1	1.22	0.2941	P21283	Human	http://www.uniprot.org/uniprot/P21283	ATP6V1C1		Subunit of the peripheral V1 complex of vacuolar ATPase. Subunit C is necessary for the assembly of the catalytic sector of the enzyme and is likely to have a specific function in its catalytic activity. V-ATPase is responsible for acidifying a variety of intracellular compartments in eukaryotic cells.
Nucleoporin p54	3	1	1.22	0.2945	Q7Z3B4	Human	http://www.uniprot.org/uniprot/Q7Z3B4	NUP54	Nucleus	Component of the nuclear pore complex, a complex required for the trafficking across the nuclear membrane.
Cytoplasmic dynein 1 intermediate chain 2	9	1.68	1	0.2945	Q13409	Human	http://www.uniprot.org/uniprot/Q13409	DYNC1I2	Cytoplasm	Acts as one of several non-catalytic accessory components of the cytoplasmic dynein 1 complex that are thought to be involved in linking dynein to cargos and to adapter proteins that regulate dynein function. Cytoplasmic dynein 1 acts as a motor for the intracellular retrograde motility of vesicles and organelles along microtubules. The intermediate chains mediate the binding of dynein to dynacti…
Liprin-beta-1	3	1	1.23	0.2946	Q86W92	Human	http://www.uniprot.org/uniprot/Q86W92	PPFIBP1		May regulate the disassembly of focal adhesions. Did not bind receptor-like tyrosine phosphatases type 2A.
Acetyl-CoA acetyltransferase, mitochondrial	4	1.18	1	0.2947	P24752	Human	http://www.uniprot.org/uniprot/P24752	ACAT1	Mitochondrion	Plays a major role in ketone body metabolism.
ADP-ribosylation factor 3	4	1.04	1	0.2948	P61204	Human	http://www.uniprot.org/uniprot/P61204	ARF3	Golgi apparatus	GTP-binding protein that functions as an allosteric activator of the cholera toxin catalytic subunit, an ADP-ribosyltransferase. Involved in protein trafficking; may modulate vesicle budding and uncoating within the Golgi apparatus.
Matrix Gla protein	2	1	1.68	0.2949	P08493	Human	http://www.uniprot.org/uniprot/P08493	MGP	Secreted	Associates with the organic matrix of bone and cartilage. Thought to act as an inhibitor of bone formation.
Diablo homolog, mitochondrial	1	3.69	1	0.2951	Q9NR28	Human	http://www.uniprot.org/uniprot/Q9NR28	DIABLO	Mitochondrion	Promotes apoptosis by activating caspases in the cytochrome c/Apaf-1/caspase-9 pathway. Acts by opposing the inhibitory activity of inhibitor of apoptosis proteins (IAP). Inhibits the activity of BIRC6/bruce by inhibiting its binding to caspases. Isoform 3 attenuates the stability and apoptosis-inhibiting activity of XIAP/BIRC4 by promoting XIAP/BIRC4 ubiquitination and degradation through the ub…
Alpha-1,3/1,6-mannosyltransferase ALG2	2	1	1.84	0.2958	Q9H553	Human	http://www.uniprot.org/uniprot/Q9H553	ALG2	Membrane	Mannosylates Man(2)GlcNAc(2)-dolichol diphosphate and Man(1)GlcNAc(2)-dolichol diphosphate to form Man(3)GlcNAc(2)-dolichol diphosphate.
Leucine-rich PPR motif-containing protein, mitochondrial	11	1	1.25	0.2959	P42704	Human	http://www.uniprot.org/uniprot/P42704	LRPPRC	Mitochondrion	May play a role in RNA metabolism in both nuclei and mitochondria. In the nucleus binds to HNRPA1-associated poly(A) mRNAs and is part of nmRNP complexes at late stages of mRNA maturation which are possibly associated with nuclear mRNA export. May bind mature mRNA in the nucleus outer membrane. In mitochondria binds to poly(A) mRNA. Plays a role in translation or stability of mitochondrially enco…
Cytosolic non-specific dipeptidase	5	1.15	1	0.2965	Q96KP4	Human	http://www.uniprot.org/uniprot/Q96KP4	CNDP2	Cytoplasm	Hydrolyzes a variety of dipeptides including L-carnosine but has a strong preference for Cys-Gly. Isoform 2 may be play a role as tumor suppressor in hepatocellular carcinoma (HCC) cells.
Keratin, type II cytoskeletal 7	18	1	1.06	0.2968	P08729	Human	http://www.uniprot.org/uniprot/P08729	KRT7	Cytoplasm	Blocks interferon-dependent interphase and stimulates DNA synthesis in cells. Involved in the translational regulation of the human papillomavirus type 16 E7 mRNA (HPV16 E7).
Protein transport protein Sec16A	2	1	1.01	0.2986	O15027	Human	http://www.uniprot.org/uniprot/O15027	SEC16A	Endoplasmic reticulum membrane	Defines endoplasmic reticulum exit sites (ERES) and is required for secretory cargo traffic from the endoplasmic reticulum to the Golgi apparatus. SAR1A-GTP-dependent assembly of SEC16A on the ER membrane forms an organized scaffold defining an ERES. Required for normal transitional endoplasmic reticulum (tER) organization.
YTH domain-containing family protein 3	2	1	1.19	0.2987	Q7Z739	Human	http://www.uniprot.org/uniprot/Q7Z739	YTHDF3		Specifically recognizes and binds N6-methyladenosine (m6A)-containing RNAs. M6A is a modification present at internal sites of mRNAs and some non-coding RNAs and plays a role in the efficiency of mRNA splicing, processing and stability.
Engulfment and cell motility protein 1	5	1.02	1	0.2987	Q92556	Human	http://www.uniprot.org/uniprot/Q92556	ELMO1	Cytoplasm	Involved in cytoskeletal rearrangements required for phagocytosis of apoptotic cells and cell motility. Acts in assocation with DOCK1 and CRK. Was initially proposed to be required in complex with DOCK1 to activate Rac Rho small GTPases. May enhance the guanine nucleotide exchange factor (GEF) activity of DOCK1.
Negative elongation factor E	3	1	1.21	0.2987	P18615	Human	http://www.uniprot.org/uniprot/P18615	NELFE	Nucleus	Essential component of the NELF complex, a complex that negatively regulates the elongation of transcription by RNA polymerase II. The NELF complex, which acts via an association with the DSIF complex and causes transcriptional pausing, is counteracted by the P-TEFb kinase complex.
10 kDa heat shock protein, mitochondrial	6	1	1.2	0.2992	P61604	Human	http://www.uniprot.org/uniprot/P61604	HSPE1	Mitochondrion matrix	Eukaryotic CPN10 homolog which is essential for mitochondrial protein biogenesis, together with CPN60. Binds to CPN60 in the presence of Mg-ATP and suppresses the ATPase activity of the latter.
Calponin-3	4	1	1.23	0.2994	Q15417	Human	http://www.uniprot.org/uniprot/Q15417	CNN3		Thin filament-associated protein that is implicated in the regulation and modulation of smooth muscle contraction. It is capable of binding to actin, calmodulin, troponin C and tropomyosin. The interaction of calponin with actin inhibits the actomyosin Mg-ATPase activity.
Protein LYRIC	4	1.15	1	0.2995	Q86UE4	Human	http://www.uniprot.org/uniprot/Q86UE4	MTDH	Endoplasmic reticulum membrane	Downregulates SLC1A2/EAAT2 promoter activity when expressed ectopically. Activates the nuclear factor kappa-B (NF-kappa-B) transcription factor. Promotes anchorage-independent growth of immortalized melanocytes and astrocytes which is a key component in tumor cell expansion. Promotes lung metastasis and also has an effect on bone and brain metastasis, possibly by enhancing the seeding of tumor ce…
[truncated: 1,708 more rows]

## Sheet: GO term analysis
Increase in hypoxia:normoxia
Category Term Count % PValue Genes List Total Pop Hits Pop Total Fold Enrichment Bonferroni Benjamini FDR
KEGG_PATHWAY hsa05012:Parkinson's disease 4 8.16326530612245 0.011270835633698016 O43464, P31040, O43920, O95299 24 142 6879 8.07394366197183 0.4759066548684936 0.36177551558424564 0.36177551558424564
[truncated: 15 more rows]
